# Supplementary material for: Exome-wide evidence of compound heterozygous effects across common phenotypes in the UK Biobank
Source: Cell Genom. 2024 Jun 28;4(7):100602. doi: 10.1016/j.xgen.2024.100602 (PMC11293579; doi:10.1016/j.xgen.2024.100602)
Supplement: Table S1. Comparative analysis of SER point estimates for different phasing methods, related to Figure 1 [file mmc2.xlsx]

## Sheet: Table S1
Table S1. Comparative analysis of SER point estimates for different phasing methods, related to Figure 1. Comparative analysis of SER point estimates for phasing Methods: SHAPEIT4, SHAPEIT5 (before and after filtering by PP), and Eagle2. We employed the full phased set of autosomes for SHAPEIT5, while for SHAPEIT4 and Eagle2. We limited our analysis to chromosomes 20-22. The table presents 95% bi…
		SHAPEIT5 (Using chromosomes 1-22)										SHAPEIT4 (Using chromosomes 20-22)					Eagle2 (Using chromosomes 20-22)
		No phasing confidence cutoff					Phasing confidence (PP) >= 0.90
MAC Bin	WES or Genotyping array	Switch errors	Tested sites	SER point estimate	SER lower 95% CI	SER upper 95 % CI	Switch errors	Tested sites	SER point estimate	SER lower 95% CI	SER upper 95 % CI	Switch errors	Tested sites	SER point estimate	SER lower 95% CI	SER upper 95 % CI	Switch errors	Tested sites	SER point estimate	SER lower 95% CI	SER upper 95 % CI
singleton	wes	569	1754	0.324401368	0.3028968753	0.346673342	26	214	0.1214953271	0.0842755044	0.1720644005	NA	NA	NA	NA	NA	NA	NA	NA	NA	NA
2-5	wes	248	3880	0.063917526	0.0566439682	0.072053731	8	2949	0.0027127840	0.0013752544	0.0053441916	24	262	0.091603053	6.232983e-02	0.132679097	37	261	0.141762452	0.104629735	0.189287461
6-10	wes	106	3334	0.031793641	0.0263560616	0.038308921	11	2995	0.0036727880	0.0020520907	0.0065650566	9	195	0.046153846	2.446889e-02	0.085374693	16	193	0.082901554	0.051671409	0.130411467
11-20	wes	85	4209	0.020194821	0.0163621901	0.024902467	16	3937	0.0040640081	0.0025031468	0.0065917278	8	266	0.030075188	1.531679e-02	0.058213275	12	266	0.045112782	0.025991911	0.077185187
21-50	wes	108	6768	0.015957447	0.0132348443	0.019229214	22	6495	0.0033872209	0.0022380032	0.0051235334	11	425	0.025882353	1.451259e-02	0.045746184	13	424	0.030660377	0.018004106	0.051744765
51-100	wes	84	5890	0.014261460	0.0115345461	0.017621559	28	5704	0.0049088359	0.0033985308	0.0070855479	0	435	0.000000000	0.000000e+00	0.008753637	6	434	0.013824885	0.006351061	0.029829749
101-200	wes	102	7106	0.014354067	0.0118392238	0.017393701	51	6949	0.0073391855	0.0055867222	0.0096360410	3	426	0.007042254	2.397833e-03	0.020497722	6	424	0.014150943	0.006501214	0.030525256
201-500	wes	117	13123	0.008915644	0.0074448966	0.010673815	59	12934	0.0045616205	0.0035383049	0.0058791438	8	814	0.009828010	4.988248e-03	0.019272516	8	814	0.009828010	0.004988248	0.019272516
501-1000	wes	71	13506	0.005256923	0.0041701182	0.006625083	50	13499	0.0037039781	0.0028108657	0.0048794756	1	904	0.001106195	5.674037e-05	0.006239151	3	907	0.003307607	0.001125509	0.009679290
1001-2000	wes	65	18857	0.003446996	0.0027055923	0.004390669	54	18854	0.0028641137	0.0021959536	0.0037348131	8	1155	0.006926407	3.513827e-03	0.013607980	8	1154	0.006932409	0.003516875	0.013619719
2001-5000	wes	62	19095	0.003246923	0.0025338592	0.004159817	49	19095	0.0025661168	0.0019417214	0.0033906156	4	1161	0.003445306	1.340603e-03	0.008825123	4	1157	0.003457217	0.001345241	0.008855514
5001-10000	wes	14	8100	0.001728395	0.0010298808	0.002899300	10	8100	0.0012345679	0.0006707488	0.0022712460	0	500	0.000000000	0.000000e+00	0.007624340	0	500	0.000000000	0.000000000	0.007624340
10001-Inf	wes	1475	1443202	0.001022033	0.0009712134	0.001075509	1141	1443202	0.0007906031	0.0007460571	0.0008378066	119	100982	0.001178428	9.849549e-04	0.001409851	132	100986	0.001307112	0.001102441	0.001549721
singleton	array	155	423	0.366430260	0.321906922	0.413357782	12	56	0.214285714	0.127059042	0.338194636	NA	NA	NA	NA	NA	NA	NA	NA	NA	NA
2-5	array	36	428	0.084112150	0.061373572	0.114249813	7	309	0.022653722	0.011015868	0.046014485	3	26	0.115384615	0.0400324462	0.289759032	5	26	0.192307692	0.085070611	0.378762571
6-10	array	11	252	0.043650794	0.024546025	0.076459727	10	213	0.046948357	0.025698400	0.084250402	0	13	0.000000000	0.0000000000	0.228095372	0	13	0.000000000	0.000000000	0.228095372
11-20	array	17	283	0.060070671	0.037839940	0.094084709	9	253	0.035573123	0.018826009	0.066212672	1	13	0.076923077	0.0039456380	0.333139509	1	13	0.076923077	0.003945638	0.333139509
21-50	array	21	500	0.042000000	0.027632310	0.063351586	9	470	0.019148936	0.010106380	0.035988065	2	30	0.066666667	0.0184770238	0.213234584	1	30	0.033333333	0.001709776	0.166703910
51-100	array	9	349	0.025787966	0.013625288	0.048276334	7	333	0.021021021	0.010219086	0.042747846	0	11	0.000000000	0.0000000000	0.258832967	0	11	0.000000000	0.000000000	0.258832967
101-200	array	8	287	0.027874564	0.014190770	0.054030105	6	281	0.021352313	0.009821825	0.045793179	0	12	0.000000000	0.0000000000	0.242494007	0	12	0.000000000	0.000000000	0.242494007
201-500	array	13	486	0.026748971	0.015697700	0.045222947	11	474	0.023206751	0.013006747	0.041072819	1	28	0.035714286	0.0018319034	0.177121977	2	28	0.071428571	0.019812064	0.226453626
501-1000	array	12	835	0.014371257	0.008239771	0.024950599	12	835	0.014371257	0.008239771	0.024950599	1	44	0.022727273	0.0011657567	0.118077097	1	44	0.022727273	0.001165757	0.118077097
1001-2000	array	22	2438	0.009023790	0.005966753	0.013625616	22	2438	0.009023790	0.005966753	0.013625616	1	127	0.007874016	0.0004038842	0.043254008	2	126	0.015873016	0.004363802	0.056028764
2001-5000	array	208	69778	0.002980882	0.002602835	0.003413651	197	69778	0.002823239	0.002455984	0.003245233	9	3694	0.002436383	0.0012823391	0.004624204	18	3696	0.004870130	0.003082865	0.007685558
5001-10000	array	934	371929	0.002511232	0.002355441	0.002677299	889	371929	0.002390241	0.002238363	0.002552399	55	20025	0.002746567	0.0021108907	0.003572986	78	20028	0.003894548	0.003121934	0.004857435
10001-Inf	array	21822	8907371	0.002449881	0.002417630	0.002482561	21159	8907371	0.002375448	0.002343693	0.002407633	1413	524663	0.002693157	0.0025565178	0.002837079	2189	524661	0.004172218	0.004001396	0.004350301
