# Supplementary material for: Exome-wide evidence of compound heterozygous effects across common phenotypes in the UK Biobank
Source: Cell Genom. 2024 Jun 28;4(7):100602. doi: 10.1016/j.xgen.2024.100602 (PMC11293579; doi:10.1016/j.xgen.2024.100602)
Supplement: Table S2. Trio-SER across final reconstituted chromosomes before and after filtering by phasing confidence, related to Figure 1 [file mmc3.xlsx]

## Sheet: Sheet1
Table S2. Trio-SER across final reconstituted chromosomes before and after filtering by phasing confidence, related to Figure 1. Trio-SER across final reconstituted chromosomes for variants originating from ES and genotyping array data before and after filtering by PP ≥ 0.90. All confidence intervals are 95% binomial confidence intervals.
		All variants					Restricted to varaints with Phasing Confidence (PP) >= 0.90
Chromosome	Dataset	Switch errors	Evaluated sites	Switch Error Rate	Switch Error Rate (95% lower CI)	Switch Error Rate (95% upper CI)	Switch errors	Evaluated sites	Switch Error Rate	Switch Error Rate (95% lower CI)	Switch Error Rate (95% upper CI)
chr1	Genotyping array	1782	718976	0.00247853	0.00236622	0.00259615	1694	718910	0.00235635	0.0022469	0.00247111
chr1	Whole Exome Sequencing	309	150616	0.00205157	0.00183541	0.00229314	145	150195	0.00096541	0.0008206	0.00113575
chr2	Genotyping array	1677	738146	0.00227191	0.00216586	0.00238314	1602	738095	0.00217045	0.00206684	0.00227924
chr2	Whole Exome Sequencing	201	100332	0.00200335	0.00174509	0.00229974	80	100050	0.0007996	0.00064258	0.00099496
chr3	Genotyping array	1473	617757	0.00238443	0.00226587	0.00250919	1429	617731	0.0023133	0.00219656	0.00243624
chr3	Whole Exome Sequencing	137	83464	0.00164143	0.00138878	0.00193994	63	83274	0.00075654	0.00059141	0.00096772
chr4	Genotyping array	1335	590327	0.00226146	0.00214348	0.00238591	1297	590299	0.00219719	0.00208094	0.00231992
chr4	Whole Exome Sequencing	102	60500	0.00168595	0.00138916	0.00204601	56	60360	0.00092777	0.00071459	0.00120447
chr5	Genotyping array	1299	557325	0.00233078	0.00220756	0.00246085	1262	557289	0.00226453	0.00214312	0.00239281
chr5	Whole Exome Sequencing	108	65413	0.00165105	0.00136782	0.0019928	57	65272	0.00087327	0.00067415	0.00113114
chr6	Genotyping array	1618	694722	0.00232899	0.00221836	0.00244512	1585	694695	0.00228158	0.0021721	0.00239656
chr6	Whole Exome Sequencing	124	85046	0.00145803	0.00122313	0.00173797	63	84888	0.00074215	0.00058017	0.00094932
chr7	Genotyping array	1251	512755	0.00243976	0.00230841	0.00257857	1203	512732	0.00234625	0.0022175	0.00248246
chr7	Whole Exome Sequencing	169	74887	0.00225673	0.00194146	0.00262307	79	74699	0.00105758	0.00084875	0.00131772
chr8	Genotyping array	1109	480234	0.00230929	0.00217746	0.00244909	1073	480208	0.00223445	0.00210482	0.00237204
chr8	Whole Exome Sequencing	107	55205	0.00193823	0.00160437	0.0023414	51	55072	0.00092606	0.00070447	0.00121727
chr9	Genotyping array	1106	416522	0.00265532	0.00250356	0.00281626	1068	416500	0.00256423	0.00241516	0.00272247
chr9	Whole Exome Sequencing	149	66055	0.0022557	0.00192171	0.00264757	69	65845	0.00104792	0.00082819	0.00132585
chr10	Genotyping array	1077	463637	0.00232294	0.00218843	0.00246569	1039	463602	0.00224115	0.00210909	0.00238145
chr10	Whole Exome Sequencing	141	65332	0.00215821	0.00183044	0.00254452	77	65163	0.00118165	0.00094565	0.00147646
chr11	Genotyping array	1086	451432	0.00240568	0.00226694	0.00255288	1030	451395	0.00228182	0.0021468	0.00242531
chr11	Whole Exome Sequencing	202	102246	0.00197563	0.00172153	0.00226715	108	102008	0.00105874	0.00087708	0.00127798
chr12	Genotyping array	1057	447265	0.00236325	0.00222516	0.00250989	1000	447238	0.00223595	0.00210173	0.00237871
chr12	Whole Exome Sequencing	183	75134	0.00243565	0.00210772	0.00281445	82	74935	0.00109428	0.00088177	0.00135795
chr13	Genotyping array	917	326666	0.00280715	0.00263147	0.00299452	906	326651	0.0027736	0.002599	0.0029599
chr13	Whole Exome Sequencing	40	26348	0.00151814	0.00111515	0.00206647	19	26293	0.00072263	0.00046269	0.00112843
chr14	Genotyping array	783	295635	0.00264854	0.00246962	0.00284038	747	295616	0.00252693	0.0023523	0.00271449
chr14	Whole Exome Sequencing	110	49362	0.00222843	0.00184941	0.00268493	50	49229	0.00101566	0.00077055	0.00133864
chr15	Genotyping array	946	301114	0.00314167	0.00294802	0.00334799	914	301094	0.0030356	0.00284534	0.00323854
chr15	Whole Exome Sequencing	111	48400	0.00229339	0.00190492	0.00276085	57	48265	0.00118098	0.00091172	0.00152963
chr16	Genotyping array	894	332994	0.00268473	0.00251463	0.00286631	844	332967	0.00253479	0.00236964	0.00271141
chr16	Whole Exome Sequencing	163	76002	0.00214468	0.00184	0.00249969	81	75786	0.0010688	0.00086009	0.00132808
chr17	Genotyping array	843	315419	0.00267264	0.00249842	0.00285897	793	315388	0.00251436	0.00234554	0.00269531
chr17	Whole Exome Sequencing	200	96486	0.00207284	0.00180501	0.00238032	92	96228	0.00095606	0.00077971	0.00117226
chr18	Genotyping array	865	286382	0.00302044	0.00282602	0.0032282	852	286368	0.00297519	0.00278227	0.00318145
chr18	Whole Exome Sequencing	65	25145	0.00258501	0.00202884	0.00329313	38	25086	0.00151479	0.00110387	0.00207835
chr19	Genotyping array	637	259358	0.00245606	0.0022728	0.00265407	562	259309	0.0021673	0.00199553	0.00235381
chr19	Whole Exome Sequencing	281	135220	0.00207809	0.00184911	0.00233537	153	134910	0.00113409	0.00096814	0.00132845
chr20	Genotyping array	618	246229	0.00250986	0.00231984	0.0027154	601	246219	0.00244092	0.00225362	0.00264374
chr20	Whole Exome Sequencing	80	44989	0.00177821	0.00142914	0.00221237	45	44887	0.00100252	0.00074937	0.00134107
chr21	Genotyping array	452	145067	0.0031158	0.00284187	0.00341605	435	145062	0.00299872	0.0027302	0.00329356
chr21	Whole Exome Sequencing	52	21784	0.00238707	0.00182093	0.00312869	25	21730	0.00115048	0.00077943	0.00169788
chr22	Genotyping array	443	157397	0.00281454	0.00256467	0.00308867	414	157372	0.00263071	0.00238949	0.00289621
chr22	Whole Exome Sequencing	72	40858	0.0017622	0.00139969	0.00221839	35	40752	0.00085885	0.00061764	0.00119416
