# Supplementary material for: Exome-wide evidence of compound heterozygous effects across common phenotypes in the UK Biobank
Source: Cell Genom. 2024 Jun 28;4(7):100602. doi: 10.1016/j.xgen.2024.100602 (PMC11293579; doi:10.1016/j.xgen.2024.100602)
Supplement: Table S3. Trio-SER by MAC bin for 96 parent-offspring trio relationships before and after filtering by PP ≥0.9, related to Figure 1 [file mmc4.xlsx]

## Sheet: Table S3
Table S3: Trio-SER by MAC bin for 96 parent-offspring trio relationships before and after filtering by PP ≥ 0.90, related to Figure 1.
		All variants					Restricted to varaints with Phasing Confidence (PP) >= 0.90
Dataset	MAC	Switch errors	Evaluated sites	Switch Error Rate	Switch Error Rate (95% lower CI)	Switch Error Rate (95% upper CI)	Switch errors	Evaluated sites	Switch Error Rate	Switch Error Rate (95% lower CI)	Switch Error Rate (95% upper CI)
wes	singleton	569	1754	0.324401368	0.3028968753	0.346673342	26	214	0.1214953271	0.0842755044	0.1720644005
wes	2-5	248	3880	0.063917526	0.0566439682	0.072053731	8	2949	0.0027127840	0.0013752544	0.0053441916
wes	6-10	106	3334	0.031793641	0.0263560616	0.038308921	11	2995	0.0036727880	0.0020520907	0.0065650566
wes	11-20	85	4209	0.020194821	0.0163621901	0.024902467	16	3937	0.0040640081	0.0025031468	0.0065917278
wes	21-50	108	6768	0.015957447	0.0132348443	0.019229214	22	6495	0.0033872209	0.0022380032	0.0051235334
wes	51-100	84	5890	0.014261460	0.0115345461	0.017621559	28	5704	0.0049088359	0.0033985308	0.0070855479
wes	101-200	102	7106	0.014354067	0.0118392238	0.017393701	51	6949	0.0073391855	0.0055867222	0.0096360410
wes	201-500	117	13123	0.008915644	0.0074448966	0.010673815	59	12934	0.0045616205	0.0035383049	0.0058791438
wes	501-1000	71	13506	0.005256923	0.0041701182	0.006625083	50	13499	0.0037039781	0.0028108657	0.0048794756
wes	1k-2k	65	18857	0.003446996	0.0027055923	0.004390669	54	18854	0.0028641137	0.0021959536	0.0037348131
wes	2k-5k	62	19095	0.003246923	0.0025338592	0.004159817	49	19095	0.0025661168	0.0019417214	0.0033906156
wes	5k-10k	14	8100	0.001728395	0.0010298808	0.002899300	10	8100	0.0012345679	0.0006707488	0.0022712460
wes	10k+	1475	1443202	0.001022033	0.0009712134	0.001075509	1141	1443202	0.0007906031	0.0007460571	0.0008378066
