# Supplementary material for: Exome-wide evidence of compound heterozygous effects across common phenotypes in the UK Biobank
Source: Cell Genom. 2024 Jun 28;4(7):100602. doi: 10.1016/j.xgen.2024.100602 (PMC11293579; doi:10.1016/j.xgen.2024.100602)
Supplement: Table S4. Number of trio-switch errors binned by genes before and after filtering by PP ≥0.9 using 93 trio-offspring relationships, related to Figure 1 [file mmc5.xlsx]

## Sheet: Table S4
Table S4. Number of trio-switch errors binned by genes before and after filtering by PP ≥ 0.90 using 93 trio-offspring relationships, related to Figure 1.
		All variants					Restricted to varaints with Phasing Confidence (PP) >= 0.90
chromosome	Total genes (n)	Genes with zero errors (n)	Genes with ≥1 switch errors (n)	Genes with zero errors (%)	mean sites per gene (n)	mean switch errors per gene (n)	Total genes (n)	Genes with zero errors (n)	Genes with ≥1 switch errors (n)	Genes with zero errors (%)	mean sites per gene (n)	mean switch errors per gene (n)
chr1	2150	1880	270	0.8744186	81.19023	0.1632558	2142	2012	130	0.9393091	81.26937	0.07329599
chr2	1367	1199	168	0.8771031	89.44770	0.1726408	1362	1291	71	0.9478708	89.52203	0.06240822
chr3	1219	1081	138	0.8867925	82.28056	0.1460213	1217	1146	71	0.9416598	82.21775	0.06573541
chr4	782	690	92	0.8823529	90.60614	0.1508951	779	724	55	0.9293967	90.74069	0.08600770
chr5	965	844	121	0.8746114	106.52021	0.1875648	962	904	58	0.9397089	106.61019	0.06964657
chr6	1123	1002	121	0.8922529	92.32769	0.1308994	1116	1050	66	0.9408602	92.74014	0.06810036
chr7	981	852	129	0.8685015	87.32212	0.1875637	980	909	71	0.9275510	87.19694	0.09081633
chr8	727	639	88	0.8789546	88.95461	0.1636864	721	673	48	0.9334258	89.48405	0.07905687
chr9	825	712	113	0.8630303	93.09091	0.2012121	824	764	60	0.9271845	92.92597	0.09344660
chr10	829	715	114	0.8624849	91.44270	0.1917973	828	760	68	0.9178744	91.32488	0.10386473
chr11	1422	1249	173	0.8783404	89.45640	0.1687764	1416	1320	96	0.9322034	89.64689	0.09322034
chr12	1178	1018	160	0.8641766	78.74024	0.1833616	1168	1097	71	0.9392123	79.20377	0.08047945
chr13	342	305	37	0.8918129	88.33626	0.1286550	342	322	20	0.9415205	88.14035	0.05847953
chr14	680	587	93	0.8632353	87.12059	0.1808824	679	627	52	0.9234168	87.00884	0.08689249
chr15	679	587	92	0.8645066	87.28277	0.2179676	677	629	48	0.9290990	87.29690	0.10044313
chr16	972	826	146	0.8497942	95.82922	0.2047325	968	899	69	0.9287190	95.95764	0.10020661
chr17	1339	1150	189	0.8588499	88.27483	0.1904406	1336	1234	102	0.9236527	88.24027	0.09131737
chr18	315	263	52	0.8349206	93.92063	0.2285714	315	282	33	0.8952381	93.72063	0.13650794
chr19	1627	1394	233	0.8567916	100.34173	0.1948371	1626	1489	137	0.9157442	100.17651	0.10516605
chr20	594	520	74	0.8754209	87.32997	0.1666667	591	543	48	0.9187817	87.57530	0.09983080
chr21	231	186	45	0.8051948	115.51082	0.2900433	229	205	24	0.8951965	116.21834	0.13100437
chr22	493	420	73	0.8519270	97.88844	0.1845842	491	447	44	0.9103870	98.02444	0.09979633
Total	20840	18119	2721	0.8694338	90.07135	0.1780230	20769	19327	1442	0.9305696	90.15499	0.08594540
