# Supplementary material for: Exome-wide evidence of compound heterozygous effects across common phenotypes in the UK Biobank
Source: Cell Genom. 2024 Jun 28;4(7):100602. doi: 10.1016/j.xgen.2024.100602 (PMC11293579; doi:10.1016/j.xgen.2024.100602)
Supplement: Table S5. Comparative analysis of haplotype inference using statistical and physical phasing, related to Figure 1 [file mmc6.xlsx]

## Sheet: Table S5
Table S5. Comparative analysis of haplotype inference using statistical and physical phasing, related to Figure 1. This comparison focuses on the predicted phase generated using SHAPEIT5 against the read-backed phased variants determined through Whatshap. The comparison is limited to pairs of variants within a read. We did read-backed phasing for 49,756 individuals across all autosomes. The ‘Agre…
MAC group	Phasing confidence (PP)	Agreement pairs	Total pairs	Agreement (%)	Agreement (lower CI95%)	Agreement (upper CI95%)
Singleton	0.5	55294	80978	68.2827	67.9614	68.6024
2-5	0.5	179110	190877	93.8353	93.7265	93.9423
6-10	0.5	147028	151237	97.217	97.1328	97.2987
11-20	0.5	188443	191852	98.2231	98.163	98.2813
21-50	0.5	287101	290091	98.9693	98.9319	99.0054
51-100	0.5	236817	238391	99.3397	99.3064	99.3715
101-200	0.5	253158	254380	99.5196	99.492	99.5457
201-500	0.5	433555	434964	99.6761	99.6587	99.6925
501-1000	0.5	523025	523659	99.8789	99.8691	99.888
1k-2k	0.5	819559	820360	99.9024	99.8954	99.9089
2k-5k	0.5	928519	929042	99.9437	99.9387	99.9483
5k-10k	0.5	337111	337224	99.9665	99.9597	99.9721
10k+	0.5	86033459	86049711	99.9811	99.9808	99.9814
Singleton	0.6	44754	62119	72.0456	71.6913	72.3971
2-5	0.6	164461	172057	95.5852	95.4871	95.6812
6-10	0.6	141759	144304	98.2364	98.1672	98.303
11-20	0.6	184124	186009	98.9866	98.9401	99.0311
21-50	0.6	282693	284263	99.4477	99.4198	99.4743
51-100	0.6	234271	235030	99.6771	99.6533	99.6992
101-200	0.6	251102	251714	99.7569	99.7369	99.7754
201-500	0.6	431439	432291	99.8029	99.7892	99.8157
501-1000	0.6	522970	523588	99.882	99.8723	99.8909
1k-2k	0.6	819535	820332	99.9028	99.8959	99.9094
2k-5k	0.6	928518	929041	99.9437	99.9387	99.9483
5k-10k	0.6	337111	337224	99.9665	99.9597	99.9721
10k+	0.6	86033453	86049705	99.9811	99.9808	99.9814
Singleton	0.7	33374	43939	75.9553	75.5535	76.3526
2-5	0.7	158320	162977	97.1425	97.0605	97.2223
6-10	0.7	139499	141080	98.8794	98.8231	98.933
11-20	0.7	182258	183445	99.3529	99.3152	99.3886
21-50	0.7	281043	282046	99.6444	99.6217	99.6657
51-100	0.7	233315	233836	99.7772	99.7572	99.7955
101-200	0.7	250325	250774	99.821	99.8036	99.8368
201-500	0.7	430700	431384	99.8414	99.8291	99.8529
501-1000	0.7	522946	523560	99.8827	99.8731	99.8916
1k-2k	0.7	819528	820323	99.9031	99.8961	99.9096
2k-5k	0.7	928518	929040	99.9438	99.9388	99.9484
5k-10k	0.7	337111	337224	99.9665	99.9597	99.9721
10k+	0.7	86033449	86049700	99.9811	99.9808	99.9814
Singleton	0.75	27500	35220	78.0806	77.6455	78.5096
2-5	0.75	155567	159024	97.8261	97.7533	97.8966
6-10	0.75	138448	139630	99.1535	99.1041	99.2002
11-20	0.75	181434	182319	99.5146	99.4816	99.5455
21-50	0.75	280295	281064	99.7264	99.7064	99.745
51-100	0.75	232966	233394	99.8166	99.7984	99.8332
101-200	0.75	250028	250427	99.8407	99.8243	99.8555
201-500	0.75	430414	431036	99.8557	99.8439	99.8666
501-1000	0.75	522929	523543	99.8827	99.8731	99.8916
1k-2k	0.75	819526	820320	99.9032	99.8962	99.9097
2k-5k	0.75	928517	929039	99.9438	99.9388	99.9484
5k-10k	0.75	337111	337224	99.9665	99.9597	99.9721
10k+	0.75	86033448	86049699	99.9811	99.9808	99.9814
Singleton	0.8	21455	26686	80.398	79.9173	80.8699
2-5	0.8	152813	155235	98.4398	98.3769	98.5002
6-10	0.8	137445	138304	99.3789	99.3361	99.419
11-20	0.8	180688	181304	99.6602	99.6324	99.686
21-50	0.8	279590	280194	99.7844	99.7666	99.8009
51-100	0.8	232605	232970	99.8433	99.8264	99.8586
101-200	0.8	249753	250105	99.8593	99.8438	99.8732
201-500	0.8	430155	430731	99.8663	99.8549	99.8768
501-1000	0.8	522923	523535	99.8831	99.8735	99.892
1k-2k	0.8	819522	820316	99.9032	99.8962	99.9097
2k-5k	0.8	928517	929039	99.9438	99.9388	99.9484
5k-10k	0.8	337111	337224	99.9665	99.9597	99.9721
10k+	0.8	86033448	86049699	99.9811	99.9808	99.9814
Singleton	0.85	15455	18579	83.1853	82.6407	83.7162
2-5	0.85	150171	151794	98.9308	98.8778	98.9813
6-10	0.85	136450	137043	99.5673	99.5311	99.6007
11-20	0.85	179949	180383	99.7594	99.7357	99.781
21-50	0.85	278900	279350	99.8389	99.8233	99.8531
51-100	0.85	232288	232592	99.8693	99.8538	99.8832
101-200	0.85	249499	249800	99.8795	99.8651	99.8924
201-500	0.85	429906	430432	99.8778	99.8669	99.8878
501-1000	0.85	522918	523527	99.8837	99.8741	99.8925
1k-2k	0.85	819518	820312	99.9032	99.8962	99.9097
2k-5k	0.85	928517	929039	99.9438	99.9388	99.9484
5k-10k	0.85	337111	337224	99.9665	99.9597	99.9721
10k+	0.85	86033448	86049697	99.9811	99.9808	99.9814
Singleton	0.9	9176	10627	86.3461	85.6801	86.9858
2-5	0.9	147445	148368	99.3779	99.3366	99.4166
6-10	0.9	135450	135797	99.7445	99.7162	99.77
11-20	0.9	179165	179469	99.8306	99.8105	99.8486
21-50	0.9	278208	278558	99.8744	99.8605	99.8868
51-100	0.9	231913	232174	99.8876	99.8731	99.9004
101-200	0.9	249183	249453	99.8918	99.8781	99.9039
201-500	0.9	429661	430154	99.8854	99.8748	99.8951
501-1000	0.9	522908	523515	99.8841	99.8745	99.8929
1k-2k	0.9	819517	820311	99.9032	99.8962	99.9097
2k-5k	0.9	928517	929039	99.9438	99.9388	99.9484
5k-10k	0.9	337111	337224	99.9665	99.9597	99.9721
10k+	0.9	86033446	86049693	99.9811	99.9808	99.9814
Singleton	0.95	3137	3549	88.3911	87.2954	89.4037
2-5	0.95	144589	145022	99.7014	99.672	99.7282
6-10	0.95	134423	134621	99.8529	99.831	99.872
11-20	0.95	178347	178544	99.8897	99.8732	99.904
21-50	0.95	277456	277720	99.9049	99.8928	99.9157
51-100	0.95	231476	231689	99.9081	99.8949	99.9196
101-200	0.95	248814	249054	99.9036	99.8907	99.9151
201-500	0.95	429307	429773	99.8916	99.8813	99.901
501-1000	0.95	522902	523509	99.8841	99.8745	99.8929
1k-2k	0.95	819513	820307	99.9032	99.8962	99.9097
2k-5k	0.95	928516	929038	99.9438	99.9388	99.9484
5k-10k	0.95	337111	337224	99.9665	99.9597	99.9721
10k+	0.95	86033445	86049690	99.9811	99.9808	99.9814
Singleton	0.99	117	125	93.6	87.8785	96.7216
2-5	0.99	141712	141948	99.8337	99.8112	99.8536
6-10	0.99	133294	133418	99.9071	99.8892	99.922
11-20	0.99	177307	177431	99.9301	99.9167	99.9414
21-50	0.99	276245	276456	99.9237	99.9127	99.9333
51-100	0.99	230686	230831	99.9372	99.9261	99.9466
101-200	0.99	248015	248188	99.9303	99.9191	99.9399
201-500	0.99	428492	428893	99.9065	99.8969	99.9152
501-1000	0.99	522881	523487	99.8842	99.8747	99.8931
1k-2k	0.99	819505	820299	99.9032	99.8962	99.9097
2k-5k	0.99	928515	929037	99.9438	99.9388	99.9484
5k-10k	0.99	337111	337224	99.9665	99.9597	99.9721
10k+	0.99	86033441	86049686	99.9811	99.9808	99.9814
