# Supplementary material for: Exome-wide evidence of compound heterozygous effects across common phenotypes in the UK Biobank
Source: Cell Genom. 2024 Jun 28;4(7):100602. doi: 10.1016/j.xgen.2024.100602 (PMC11293579; doi:10.1016/j.xgen.2024.100602)
Supplement: Table S6. Results from variant annotation before and after filtering to sites with PP ≥0.9, related to Figure 1 [file mmc7.xlsx]

## Sheet: Table S6
Table S6. Results from variant annotation before and after filtering to sites with PP ≥ 0.90, related to Figure 1. Annotation of the most severe consequence for variants in canonical transcripts across 22 autosomes for quality-controlled variants and samples, pre- and post-filtering to PP ≥ 0.90. The table enumerates the most severe predicted consequences of variants located in canonical transcri…
Category	Predicted consequence	VEP annotation	PP >= 0.5			PP >= 0.90
			n (MAC>0)	n (MAC=1)	% (MAC=1)	n (MAC>0)	n (MAC=1)	% (MAC=1)
PTV	LC	splice_acceptor_variant	942	504	53.5	489	74	15.1
PTV	LC	splice_donor_variant	633	306	48.3	350	54	15.4
PTV	LC	stop_gained	12788	5693	44.5	7398	864	11.7
PTV	LC	frameshift_variant	18533	8841	47.7	10465	1301	12.4
PTV	Total LC		32896	15344	46.6	18702	2293	12.3
PTV	pLoF	splice_acceptor_variant	26578	15267	57.4	12833	2201	17.2
PTV	pLoF	splice_donor_variant	34631	18810	54.3	17391	2726	15.7
PTV	pLoF	stop_gained	103690	53166	51.3	52026	7339	14.1
PTV	pLoF	frameshift_variant	129817	72272	55.7	64049	10114	15.8
PTV	Total pLoF		294716	159515	54.1	146299	22380	15.3
Total PTV			327612	174859	53.4	165001	24673	15
Missense	damaging_missense	start_lost	1075	568	52.8	551	90	16.3
Missense	damaging_missense	missense_variant	417314	202488	48.5	223606	29816	13.3
Missense	Total damaging_missense		418389	203056	48.5	224157	29906	13.3
Missense	other_missense	stop_lost	3375	1795	53.2	1802	301	16.7
Missense	other_missense	start_lost	9215	4418	47.9	5038	663	13.2
Missense	other_missense	inframe_insertion	17389	6828	39.3	10957	1095	10
Missense	other_missense	inframe_deletion	41645	17347	41.7	25128	2784	11.1
Missense	other_missense	missense_variant	3081420	1317019	42.7	1836789	218884	11.9
Missense	Total other_missense		3153044	1347407	42.7	1879714	223727	11.9
Total Missense			3571433	1550463	43.4	2103871	253633	12.1
Synonymous	synonymous	stop_retained_variant	1718	833	48.5	968	141	14.6
Synonymous	synonymous	synonymous_variant	1635045	653611	40	1012937	114709	11.3
Synonymous	Total synonymous		1636763	654444	40	1013905	114850	11.3
Total Synonymous			1636763	654444	40	1013905	114850	11.3
Non_coding	non_coding	5_prime_UTR_variant	237528	102095	43	143280	18069	12.6
Non_coding	non_coding	3_prime_UTR_variant	310372	131734	42.4	188128	22954	12.2
Non_coding	non_coding	intron_variant	2836382	1218740	43	1709955	212588	12.4
Non_coding	non_coding	upstream_gene_variant	692245	299032	43.2	408302	47137	11.5
Non_coding	non_coding	downstream_gene_variant	1040319	439582	42.3	619954	68939	11.1
Total Non_coding			5116846	2191183	42.8	3069619	369687	12
Total			10652654	4570949	42.9	6352396	762843	12.01
