# Supplementary material for: Exome-wide evidence of compound heterozygous effects across common phenotypes in the UK Biobank
Source: Cell Genom. 2024 Jun 28;4(7):100602. doi: 10.1016/j.xgen.2024.100602 (PMC11293579; doi:10.1016/j.xgen.2024.100602)
Supplement: Table S7. Gene set enrichment analysis of mono- and bi-allelic variants, related to Figure 1 [file mmc8.xlsx]

## Sheet: Table S7
Table S7. Gene set enrichment analysis of mono- and bi-allelic variants, related to Figure 1.Results of the Poisson regression analysis used to evaluate the enrichment (rate ratios) of both mono- and bi-allelic variants within gene-sets. We applied this model to assess both the depletion and enrichment of gene-sets using Poisson regression, related to Figure 1. The count of bi-allelic variants ac…
Estimate	Error	Z-value	P-value	Rate ratio	95% CI (Lower)	95% CI (Upper)	Geneset	Variant annotation	Model
-2.48997	0.164816	-15.1076	1.44331923991978e-51	0.0829123	0.0589419	0.112673	essential_adam_vincenti2021	damaging_missense	is_chet
-0.604027	0.0080248	-75.2701	0	0.546606	0.538055	0.55525	essential_adam_vincenti2021	other_missense	is_chet
-3.45903	0.708081	-4.88508	1.033870981717e-06	0.0314602	0.00522359	0.0973698	essential_adam_vincenti2021	pLoF	is_chet
-2.59657	0.146337	-17.7438	1.92297223922494e-70	0.0745285	0.0551554	0.0980118	essential_adam_vincenti2021	pLoF_damaging_missense	is_chet
-0.174015	0.00962428	-18.0808	4.51554968363523e-73	0.840285	0.824538	0.85624	essential_adam_vincenti2021	synonymous	is_chet
-1.44135	0.129647	-11.1175	1.0310996533108e-28	0.236609	0.181497	0.301986	essential_crispr_hart2017	damaging_missense	is_chet
-0.630081	0.0105812	-59.5474	0	0.532549	0.521582	0.543671	essential_crispr_hart2017	other_missense	is_chet
-2.94312	0.707547	-4.15961	3.18795348847366e-05	0.0527011	0.00875048	0.163108	essential_crispr_hart2017	pLoF	is_chet
-1.62708	0.118424	-13.7395	5.89005280212106e-43	0.196502	0.154377	0.245749	essential_crispr_hart2017	pLoF_damaging_missense	is_chet
-0.0518795	0.0117556	-4.41316	1.01871523454583e-05	0.949443	0.927739	0.971494	essential_crispr_hart2017	synonymous	is_chet
-1.53057	0.0476235	-32.1391	1.25617674500642e-226	0.216411	0.196874	0.237291	essential_gnomad_karczewski2020	damaging_missense	is_chet
-0.620153	0.00413612	-149.936	0	0.537862	0.533516	0.542236	essential_gnomad_karczewski2020	other_missense	is_chet
-3.28496	0.355824	-9.23198	2.65675712713401e-20	0.0374421	0.0170501	0.0700797	essential_gnomad_karczewski2020	pLoF	is_chet
-1.94907	0.0515465	-37.8119	0	0.142407	0.12852	0.157307	essential_gnomad_karczewski2020	pLoF_damaging_missense	is_chet
0.0982285	0.00452939	21.6869	2.7272175973837e-104	1.10321	1.09346	1.11305	essential_gnomad_karczewski2020	synonymous	is_chet
-2.89636	0.333537	-8.68377	3.82870456111549e-18	0.0552239	0.0265265	0.0995898	essential_in_culture_hart2014	damaging_missense	is_chet
-1.11564	0.0168872	-66.0642	0	0.327706	0.316979	0.338673	essential_in_culture_hart2014	other_missense	is_chet
-3.04501	0.999469	-3.04662	0.00231427	0.047596	0.0027127	0.209869	essential_in_culture_hart2014	pLoF	is_chet
-3.20135	0.333541	-9.59808	8.14489617253605e-22	0.040707	0.0195533	0.0734111	essential_in_culture_hart2014	pLoF_damaging_missense	is_chet
-0.191961	0.0158544	-12.1077	9.61408173831438e-34	0.825339	0.799961	0.851257	essential_in_culture_hart2014	synonymous	is_chet
0.283731	0.0264829	10.7137	8.77630124881821e-27	1.32808	1.26072	1.39864	essential_in_mice_georgi2013	damaging_missense	is_chet
-0.698639	0.0041187	-169.626	0	0.497261	0.49326	0.501289	essential_in_mice_georgi2013	other_missense	is_chet
-2.01759	0.181242	-11.132	8.76160065056767e-29	0.132976	0.0913343	0.186359	essential_in_mice_georgi2013	pLoF	is_chet
0.0120431	0.0245262	0.491029	0.623406	1.01212	0.964463	1.0618	essential_in_mice_georgi2013	pLoF_damaging_missense	is_chet
-0.220151	0.00484113	-45.4752	0	0.802398	0.794814	0.810043	essential_in_mice_georgi2013	synonymous	is_chet
0.371391	0.0311635	11.9175	9.59357882579951e-33	1.44975	1.36337	1.54053	homozygous_lof_tolerant_karczewski2020	damaging_missense	is_chet
0.256413	0.00395458	64.8395	0	1.29229	1.2823	1.30233	homozygous_lof_tolerant_karczewski2020	other_missense	is_chet
2.69557	0.0704699	38.2513	0	14.8139	12.9137	17.0242	homozygous_lof_tolerant_karczewski2020	pLoF	is_chet
0.949992	0.0235579	40.3259	0	2.58569	2.46863	2.70747	homozygous_lof_tolerant_karczewski2020	pLoF_damaging_missense	is_chet
-0.38063	0.00654367	-58.1677	0	0.68343	0.674708	0.692239	homozygous_lof_tolerant_karczewski2020	synonymous	is_chet
0.707718	0.059654	11.8637	1.82683398231472e-32	2.02935	1.80168	2.2765	non_essential_gnomad_karczewski2020	damaging_missense	is_chet
0.758346	0.00689026	110.061	0	2.13474	2.10605	2.16371	non_essential_gnomad_karczewski2020	other_missense	is_chet
0.605047	0.162149	3.73143	0.000190395	1.83134	1.31249	2.48233	non_essential_gnomad_karczewski2020	pLoF	is_chet
0.613949	0.0511172	12.0106	3.12526997977423e-33	1.84771	1.66916	2.03959	non_essential_gnomad_karczewski2020	pLoF_damaging_missense	is_chet
-0.0374011	0.0142048	-2.63299	0.0084637	0.96329	0.936724	0.990366	non_essential_gnomad_karczewski2020	synonymous	is_chet
0.707718	0.059654	11.8637	1.82683398231472e-32	2.02935	1.80168	2.2765	non_essential_in_culture_hart2014	damaging_missense	is_chet
0.758346	0.00689026	110.061	0	2.13474	2.10605	2.16371	non_essential_in_culture_hart2014	other_missense	is_chet
0.605047	0.162149	3.73143	0.000190395	1.83134	1.31249	2.48233	non_essential_in_culture_hart2014	pLoF	is_chet
0.613949	0.0511172	12.0106	3.12526997977423e-33	1.84771	1.66916	2.03959	non_essential_in_culture_hart2014	pLoF_damaging_missense	is_chet
-0.0374011	0.0142048	-2.63299	0.0084637	0.96329	0.936724	0.990366	non_essential_in_culture_hart2014	synonymous	is_chet
-1.64781	0.0408744	-40.3141	0	0.19247	0.177495	0.208344	pLI>=0.9	damaging_missense	is_chet
-0.597524	0.00348999	-171.211	0	0.550172	0.546419	0.553946	pLI>=0.9	other_missense	is_chet
-3.62163	0.318195	-11.3818	5.15337014472299e-30	0.0267391	0.013351	0.0471414	pLI>=0.9	pLoF	is_chet
-2.05093	0.0429737	-47.7253	0	0.128615	0.118102	0.139775	pLI>=0.9	pLoF_damaging_missense	is_chet
0.15263	0.00407021	37.4992	9.49059549691864e-308	1.16489	1.15563	1.17422	pLI>=0.9	synonymous	is_chet
0.213851	0.0421797	5.07	3.97806795417799e-07	1.23844	1.13941	1.34429	omim_AR	damaging_missense	is_chet
-0.460316	0.0066643	-69.0719	0	0.631084	0.622882	0.639368	omim_AR	other_missense	is_chet
-0.353147	0.182362	-1.93652	0.0528042	0.702474	0.481595	0.986635	omim_AR	pLoF	is_chet
0.260313	0.0372449	6.98922	2.76427683911469e-12	1.29734	1.20534	1.39482	omim_AR	pLoF_damaging_missense	is_chet
-0.856479	0.00970838	-88.2206	0	0.424654	0.416633	0.432794	omim_AR	synonymous	is_chet
0.234264	0.0460397	5.08829	3.61300841552411e-07	1.26398	1.15402	1.38229	omim_AD	damaging_missense	is_chet
-1.16722	0.00963782	-121.108	0	0.311231	0.305392	0.317151	omim_AD	other_missense	is_chet
-1.44159	0.357427	-4.03324	5.50141633684964e-05	0.236552	0.107452	0.444414	omim_AD	pLoF	is_chet
0.167847	0.0423452	3.96378	7.37708826767043e-05	1.18276	1.0878	1.28423	omim_AD	pLoF_damaging_missense	is_chet
-0.936829	0.0108162	-86.6134	0	0.391868	0.383628	0.400243	omim_AD	synonymous	is_chet
-0.0736298	0.0358866	-2.05173	0.0401956	0.929016	0.865367	0.996096	gtex_adipose_subcutaneous	damaging_missense	is_chet
-0.105103	0.00440975	-23.8343	1.47489153685085e-125	0.900232	0.892476	0.908037	gtex_adipose_subcutaneous	other_missense	is_chet
-0.599665	0.123019	-4.87458	1.09039370397501e-06	0.548995	0.427728	0.693299	gtex_adipose_subcutaneous	pLoF	is_chet
-0.193537	0.0320963	-6.02989	1.64066819836809e-09	0.824039	0.773399	0.877102	gtex_adipose_subcutaneous	pLoF_damaging_missense	is_chet
0.139248	0.00563591	24.7073	8.91917825099632e-135	1.14941	1.13676	1.16216	gtex_adipose_subcutaneous	synonymous	is_chet
0.0487135	0.0358954	1.3571	0.17475	1.04992	0.977971	1.12575	gtex_adipose_visceral_omentum	damaging_missense	is_chet
-0.19589	0.00482138	-40.6294	0	0.822103	0.814361	0.829898	gtex_adipose_visceral_omentum	other_missense	is_chet
-0.37278	0.120734	-3.0876	0.00201778	0.688817	0.539277	0.866276	gtex_adipose_visceral_omentum	pLoF	is_chet
-0.046732	0.0327865	-1.42534	0.154059	0.954343	0.894463	1.01715	gtex_adipose_visceral_omentum	pLoF_damaging_missense	is_chet
0.105422	0.00587124	17.9558	4.32687901584834e-72	1.11118	1.09845	1.12402	gtex_adipose_visceral_omentum	synonymous	is_chet
-0.144473	0.0455582	-3.17117	0.00151824	0.865478	0.790659	0.945287	gtex_adrenal_gland	damaging_missense	is_chet
-0.26983	0.00572282	-47.1498	0	0.763509	0.75498	0.772108	gtex_adrenal_gland	other_missense	is_chet
-0.502522	0.133246	-3.7714	0.000162337	0.605003	0.461253	0.778374	gtex_adrenal_gland	pLoF	is_chet
-0.10259	0.0371535	-2.76124	0.00575823	0.902497	0.838501	0.96998	gtex_adrenal_gland	pLoF_damaging_missense	is_chet
-0.130938	0.00780904	-16.7674	4.22298501022624e-63	0.877272	0.863918	0.890776	gtex_adrenal_gland	synonymous	is_chet
-0.181784	0.0346611	-5.24461	1.56614167055505e-07	0.833782	0.778576	0.891897	gtex_artery_aorta	damaging_missense	is_chet
-0.021407	0.00403215	-5.30908	1.10181773812337e-07	0.978821	0.971108	0.986579	gtex_artery_aorta	other_missense	is_chet
-0.633742	0.123797	-5.1192	3.0683265094834e-07	0.530603	0.412697	0.671042	gtex_artery_aorta	pLoF	is_chet
-0.236016	0.0306534	-7.69951	1.36587737714933e-14	0.789768	0.743381	0.838303	gtex_artery_aorta	pLoF_damaging_missense	is_chet
-0.0144662	0.00541019	-2.67387	0.00749809	0.985638	0.975229	0.996133	gtex_artery_aorta	synonymous	is_chet
-0.0571195	0.0346196	-1.64992	0.0989599	0.944481	0.882015	1.01023	gtex_artery_coronary	damaging_missense	is_chet
0.0373226	0.00409732	9.10904	8.31153240927498e-20	1.03803	1.02972	1.04639	gtex_artery_coronary	other_missense	is_chet
-0.744364	0.131681	-5.65279	1.5786279740265e-08	0.475036	0.363298	0.609366	gtex_artery_coronary	pLoF	is_chet
-0.080604	0.0299869	-2.68797	0.0071888	0.922559	0.869528	0.977998	gtex_artery_coronary	pLoF_damaging_missense	is_chet
0.0735632	0.00552687	13.3101	2.02227930035712e-40	1.07634	1.06472	1.08804	gtex_artery_coronary	synonymous	is_chet
-0.185503	0.0341778	-5.42757	5.71258424574192e-08	0.830687	0.776433	0.887759	gtex_artery_tibial	damaging_missense	is_chet
-0.140065	0.00410808	-34.0951	8.73096795513876e-255	0.869301	0.862323	0.876322	gtex_artery_tibial	other_missense	is_chet
-1.1215	0.144509	-7.76074	8.44328347207655e-15	0.325792	0.242403	0.427686	gtex_artery_tibial	pLoF	is_chet
-0.306027	0.030732	-9.95793	2.32866299210849e-23	0.736366	0.693005	0.781736	gtex_artery_tibial	pLoF_damaging_missense	is_chet
-0.0798358	0.00557431	-14.3221	1.59231487383819e-46	0.923268	0.913223	0.933397	gtex_artery_tibial	synonymous	is_chet
-0.318267	0.0378943	-8.39881	4.51019342046944e-17	0.727408	0.674843	0.782934	gtex_bladder	damaging_missense	is_chet
-0.139005	0.00429108	-32.3938	3.35308844238362e-230	0.870224	0.862928	0.877566	gtex_bladder	other_missense	is_chet
-0.657814	0.124677	-5.27615	1.31926660202734e-07	0.517982	0.402145	0.656122	gtex_bladder	pLoF	is_chet
-0.446364	0.0346414	-12.8853	5.44796639842857e-38	0.639951	0.597567	0.684493	gtex_bladder	pLoF_damaging_missense	is_chet
0.0107025	0.00573411	1.86647	0.0619754	1.01076	0.999449	1.02217	gtex_bladder	synonymous	is_chet
-0.810238	0.052512	-15.4296	1.03540556903295e-53	0.444752	0.400613	0.492205	gtex_brain_amygdala	damaging_missense	is_chet
-0.483801	0.00555713	-87.0595	0	0.616436	0.609748	0.623176	gtex_brain_amygdala	other_missense	is_chet
-1.36253	0.199018	-6.84628	7.57941982433086e-12	0.256011	0.16893	0.369811	gtex_brain_amygdala	pLoF	is_chet
-1.03102	0.0507178	-20.3286	7.18468063536994e-92	0.356642	0.322402	0.393336	gtex_brain_amygdala	pLoF_damaging_missense	is_chet
-0.0859954	0.00643798	-13.3575	1.0708074313103e-40	0.917598	0.906074	0.929231	gtex_brain_amygdala	synonymous	is_chet
-1.04606	0.0562299	-18.6033	3.02161724343039e-77	0.351319	0.314073	0.39155	gtex_brain_anterior_cingulate_cortex_ba24	damaging_missense	is_chet
-0.471358	0.00535568	-88.0109	0	0.624154	0.617627	0.63073	gtex_brain_anterior_cingulate_cortex_ba24	other_missense	is_chet
-1.91099	0.252291	-7.57454	3.60403821907868e-14	0.147934	0.0864381	0.233925	gtex_brain_anterior_cingulate_cortex_ba24	pLoF	is_chet
-1.33708	0.0562869	-23.7547	9.82762117993537e-125	0.262612	0.234732	0.292702	gtex_brain_anterior_cingulate_cortex_ba24	pLoF_damaging_missense	is_chet
-0.165419	0.00642495	-25.7463	3.54783658781325e-146	0.847539	0.836916	0.858261	gtex_brain_anterior_cingulate_cortex_ba24	synonymous	is_chet
-0.751215	0.0499453	-15.0408	3.96977170077283e-51	0.471793	0.427186	0.519596	gtex_brain_caudate_basal_ganglia	damaging_missense	is_chet
-0.418521	0.00529791	-78.9974	0	0.658019	0.651212	0.664877	gtex_brain_caudate_basal_ganglia	other_missense	is_chet
-0.854564	0.156316	-5.46692	4.57925850048215e-08	0.425469	0.308548	0.570306	gtex_brain_caudate_basal_ganglia	pLoF	is_chet
-0.888004	0.0468417	-18.9575	3.82571763667997e-80	0.411476	0.374901	0.450483	gtex_brain_caudate_basal_ganglia	pLoF_damaging_missense	is_chet
-0.0786974	0.00628991	-12.5117	6.44424059349016e-36	0.92432	0.912976	0.935767	gtex_brain_caudate_basal_ganglia	synonymous	is_chet
-1.14546	0.0540682	-21.1855	1.30075983999053e-99	0.318078	0.285604	0.353051	gtex_brain_cerebellar_hemisphere	damaging_missense	is_chet
-0.332309	0.00469056	-70.8462	0	0.717266	0.710694	0.723882	gtex_brain_cerebellar_hemisphere	other_missense	is_chet
-0.667555	0.133728	-4.99188	5.97933117354579e-07	0.512961	0.390592	0.660446	gtex_brain_cerebellar_hemisphere	pLoF	is_chet
-1.15553	0.0480495	-24.0487	8.60927204071017e-128	0.314891	0.2862	0.345532	gtex_brain_cerebellar_hemisphere	pLoF_damaging_missense	is_chet
-0.0779446	0.00579737	-13.4448	3.30199220792565e-41	0.925016	0.91455	0.935572	gtex_brain_cerebellar_hemisphere	synonymous	is_chet
-1.10639	0.0515419	-21.4658	3.25224362616677e-102	0.330752	0.298512	0.365368	gtex_brain_cerebellum	damaging_missense	is_chet
-0.280475	0.00449243	-62.4328	0	0.755425	0.748795	0.762098	gtex_brain_cerebellum	other_missense	is_chet
-0.672461	0.132755	-5.06542	4.07501202825613e-07	0.510451	0.389498	0.656075	gtex_brain_cerebellum	pLoF	is_chet
-1.17296	0.0470817	-24.9132	5.35576700159855e-137	0.309451	0.281808	0.338941	gtex_brain_cerebellum	pLoF_damaging_missense	is_chet
-0.0502184	0.00557727	-9.00411	2.17427730732182e-19	0.951022	0.940669	0.961461	gtex_brain_cerebellum	synonymous	is_chet
-1.01845	0.0531282	-19.1696	6.63791906290875e-82	0.361155	0.324909	0.40016	gtex_brain_cortex	damaging_missense	is_chet
-0.511773	0.00524909	-97.4975	0	0.599432	0.593288	0.605622	gtex_brain_cortex	other_missense	is_chet
-1.73571	0.226024	-7.67932	1.59938573912092e-14	0.176274	0.109389	0.266742	gtex_brain_cortex	pLoF	is_chet
-1.27421	0.0522972	-24.3647	4.05086286189633e-131	0.279653	0.251999	0.309353	gtex_brain_cortex	pLoF_damaging_missense	is_chet
-0.13646	0.00610373	-22.3569	1.03532539025078e-110	0.872441	0.86205	0.882925	gtex_brain_cortex	synonymous	is_chet
-1.13575	0.0584227	-19.4401	3.53293524981379e-84	0.321183	0.285852	0.359447	gtex_brain_frontal_cortex_ba9	damaging_missense	is_chet
-0.517375	0.00544117	-95.0854	0	0.596083	0.58975	0.602464	gtex_brain_frontal_cortex_ba9	other_missense	is_chet
-1.99053	0.260408	-7.6439	2.10732304333184e-14	0.136623	0.0783304	0.218983	gtex_brain_frontal_cortex_ba9	pLoF	is_chet
-1.29054	0.0549174	-23.4997	4.10524496602965e-122	0.275121	0.246598	0.305851	gtex_brain_frontal_cortex_ba9	pLoF_damaging_missense	is_chet
-0.194646	0.00649938	-29.9483	4.62657393810001e-197	0.823126	0.81269	0.833661	gtex_brain_frontal_cortex_ba9	synonymous	is_chet
-1.08694	0.0587875	-18.4893	2.51714658112215e-76	0.337247	0.299926	0.377684	gtex_brain_hippocampus	damaging_missense	is_chet
-0.520683	0.00558592	-93.2136	0	0.594114	0.587635	0.600644	gtex_brain_hippocampus	other_missense	is_chet
-1.61453	0.22075	-7.31383	2.59624789822735e-13	0.198984	0.124994	0.298377	gtex_brain_hippocampus	pLoF	is_chet
-1.15065	0.0525571	-21.8933	3.00894074091633e-106	0.316431	0.284987	0.350207	gtex_brain_hippocampus	pLoF_damaging_missense	is_chet
-0.122948	0.00647758	-18.9806	2.46783730475275e-80	0.884309	0.873135	0.895589	gtex_brain_hippocampus	synonymous	is_chet
-0.71693	0.0514958	-13.9221	4.65124180523716e-44	0.488249	0.440702	0.539306	gtex_brain_hypothalamus	damaging_missense	is_chet
-0.515043	0.00575278	-89.5295	0	0.597475	0.590765	0.604238	gtex_brain_hypothalamus	other_missense	is_chet
-1.70446	0.238141	-7.15737	8.22418538089616e-13	0.18187	0.109807	0.280835	gtex_brain_hypothalamus	pLoF	is_chet
-0.874455	0.0479312	-18.244	2.31097971554821e-74	0.417089	0.379181	0.457577	gtex_brain_hypothalamus	pLoF_damaging_missense	is_chet
-0.134836	0.00668815	-20.1604	2.18187207407261e-90	0.87386	0.862459	0.88537	gtex_brain_hypothalamus	synonymous	is_chet
-0.360737	0.0432712	-8.33666	7.64188081620702e-17	0.697162	0.639825	0.758125	gtex_brain_nucleus_accumbens_basal_ganglia	damaging_missense	is_chet
-0.44689	0.00548183	-81.522	0	0.639614	0.632769	0.646513	gtex_brain_nucleus_accumbens_basal_ganglia	other_missense	is_chet
-0.873691	0.161792	-5.4001	6.6605332956573e-08	0.417408	0.299107	0.564958	gtex_brain_nucleus_accumbens_basal_ganglia	pLoF	is_chet
-0.530127	0.0412719	-12.8447	9.20515749067634e-38	0.58853	0.54228	0.637528	gtex_brain_nucleus_accumbens_basal_ganglia	pLoF_damaging_missense	is_chet
-0.100119	0.00648341	-15.4424	8.49185293923723e-54	0.904729	0.893287	0.91628	gtex_brain_nucleus_accumbens_basal_ganglia	synonymous	is_chet
-0.69932	0.0504182	-13.8704	9.57748593716459e-44	0.496923	0.449511	0.547765	gtex_brain_putamen_basal_ganglia	damaging_missense	is_chet
-0.434394	0.00548589	-79.1839	0	0.647657	0.64072	0.654648	gtex_brain_putamen_basal_ganglia	other_missense	is_chet
-1.55701	0.220751	-7.05325	1.74791173826649e-12	0.210765	0.132392	0.316048	gtex_brain_putamen_basal_ganglia	pLoF	is_chet
-0.969081	0.0500403	-19.366	1.4937627253275e-83	0.379431	0.343475	0.417933	gtex_brain_putamen_basal_ganglia	pLoF_damaging_missense	is_chet
-0.0921267	0.0065066	-14.159	1.64419025010303e-45	0.91199	0.900413	0.923675	gtex_brain_putamen_basal_ganglia	synonymous	is_chet
-0.765578	0.0531086	-14.4153	4.14458861417112e-47	0.465065	0.418399	0.515263	gtex_brain_spinal_cord_cervical_c_1	damaging_missense	is_chet
-0.393304	0.00547999	-71.7708	0	0.674824	0.667604	0.6821	gtex_brain_spinal_cord_cervical_c_1	other_missense	is_chet
-0.67244	0.144189	-4.6636	3.1072164369501e-06	0.510462	0.38004	0.669622	gtex_brain_spinal_cord_cervical_c_1	pLoF	is_chet
-0.807405	0.046325	-17.4291	4.95952179280987e-68	0.446014	0.406791	0.487812	gtex_brain_spinal_cord_cervical_c_1	pLoF_damaging_missense	is_chet
-0.0473371	0.0065381	-7.24019	4.48054108372169e-13	0.953766	0.941601	0.966046	gtex_brain_spinal_cord_cervical_c_1	synonymous	is_chet
-0.943637	0.0583802	-16.1637	9.10008922593711e-59	0.38921	0.346424	0.435541	gtex_brain_substantia_nigra	damaging_missense	is_chet
-0.471265	0.00574961	-81.9646	0	0.624212	0.617206	0.631275	gtex_brain_substantia_nigra	other_missense	is_chet
-1.55659	0.220759	-7.05108	1.7753874064667e-12	0.210854	0.132447	0.316189	gtex_brain_substantia_nigra	pLoF	is_chet
-1.03699	0.0523182	-19.8209	1.96648844420551e-87	0.354519	0.319444	0.392181	gtex_brain_substantia_nigra	pLoF_damaging_missense	is_chet
-0.0700462	0.00667575	-10.4926	9.33896163834918e-26	0.932351	0.92021	0.944609	gtex_brain_substantia_nigra	synonymous	is_chet
-0.120802	0.0382496	-3.15825	0.00158719	0.886209	0.821587	0.954507	gtex_breast_mammary_tissue	damaging_missense	is_chet
0.0798857	0.00428023	18.6639	9.7344567400739e-78	1.08316	1.07411	1.09228	gtex_breast_mammary_tissue	other_missense	is_chet
0.0113568	0.100016	0.11355	0.909594	1.01142	0.827279	1.22488	gtex_breast_mammary_tissue	pLoF	is_chet
-0.12944	0.0328788	-3.93689	8.25457778352512e-05	0.878587	0.823307	0.936571	gtex_breast_mammary_tissue	pLoF_damaging_missense	is_chet
0.151095	0.00588338	25.6817	1.87364895318072e-145	1.16311	1.14975	1.17658	gtex_breast_mammary_tissue	synonymous	is_chet
-0.918089	0.0584601	-15.7045	1.40779485213651e-55	0.399281	0.355344	0.446896	gtex_cells_ebv_transformed_lymphocytes	damaging_missense	is_chet
-0.214758	0.00510603	-42.0597	0	0.806736	0.798692	0.814839	gtex_cells_ebv_transformed_lymphocytes	other_missense	is_chet
-0.400501	0.116841	-3.42773	0.000608646	0.669984	0.528924	0.836715	gtex_cells_ebv_transformed_lymphocytes	pLoF	is_chet
-0.746159	0.0451293	-16.5338	2.09520388527814e-61	0.474184	0.433546	0.517463	gtex_cells_ebv_transformed_lymphocytes	pLoF_damaging_missense	is_chet
-0.199669	0.00755097	-26.4428	4.41063815096339e-154	0.819002	0.806945	0.831189	gtex_cells_ebv_transformed_lymphocytes	synonymous	is_chet
-0.270905	0.0392026	-6.91038	4.83373653522047e-12	0.762689	0.705718	0.822963	gtex_cells_transformed_fibroblasts	damaging_missense	is_chet
-0.172218	0.00455237	-37.8305	0	0.841795	0.834309	0.849331	gtex_cells_transformed_fibroblasts	other_missense	is_chet
-0.802553	0.133837	-5.99651	2.01603963992442e-09	0.448183	0.341201	0.577175	gtex_cells_transformed_fibroblasts	pLoF	is_chet
-0.362641	0.0349208	-10.3847	2.91180854489011e-25	0.695836	0.649391	0.744669	gtex_cells_transformed_fibroblasts	pLoF_damaging_missense	is_chet
-0.0467592	0.00619371	-7.54946	4.370610744317e-14	0.954317	0.942784	0.965955	gtex_cells_transformed_fibroblasts	synonymous	is_chet
-0.250744	0.0405149	-6.18894	6.05709054209508e-10	0.778221	0.718193	0.841833	gtex_cervix_ectocervix	damaging_missense	is_chet
0.112154	0.00427398	26.241	9.05191008124497e-152	1.11868	1.10934	1.12809	gtex_cervix_ectocervix	other_missense	is_chet
-0.29068	0.118543	-2.4521	0.0142023	0.747755	0.588137	0.936659	gtex_cervix_ectocervix	pLoF	is_chet
-0.228187	0.0349243	-6.53375	6.41410678068644e-11	0.795976	0.74284	0.85184	gtex_cervix_ectocervix	pLoF_damaging_missense	is_chet
0.156755	0.00582547	26.9085	1.74633516144215e-159	1.16971	1.15641	1.18312	gtex_cervix_ectocervix	synonymous	is_chet
-0.425032	0.0410222	-10.361	3.72954962362928e-25	0.653749	0.6027	0.707863	gtex_cervix_endocervix	damaging_missense	is_chet
-0.0272277	0.0042821	-6.35849	2.03752824664133e-10	0.97314	0.964998	0.981333	gtex_cervix_endocervix	other_missense	is_chet
0.0824392	0.0984809	0.837109	0.402532	1.08593	0.89107	1.31139	gtex_cervix_endocervix	pLoF	is_chet
-0.245072	0.0337339	-7.26485	3.73453247525547e-13	0.782648	0.732145	0.835666	gtex_cervix_endocervix	pLoF_damaging_missense	is_chet
0.16294	0.00551504	29.5447	7.69165102720395e-192	1.17697	1.1643	1.18974	gtex_cervix_endocervix	synonymous	is_chet
-0.67107	0.0425999	-15.7529	6.56507643775315e-56	0.511161	0.469751	0.55514	gtex_colon_sigmoid	damaging_missense	is_chet
-0.0371052	0.00407964	-9.09522	9.43965202931716e-20	0.963575	0.955893	0.971303	gtex_colon_sigmoid	other_missense	is_chet
-0.346021	0.111315	-3.10847	0.00188058	0.707498	0.56509	0.874679	gtex_colon_sigmoid	pLoF	is_chet
-0.8468	0.040358	-20.9822	9.53930608059892e-98	0.428785	0.395812	0.463667	gtex_colon_sigmoid	pLoF_damaging_missense	is_chet
0.143556	0.00525107	27.3384	1.48233686069244e-164	1.15437	1.14254	1.1663	gtex_colon_sigmoid	synonymous	is_chet
0.284336	0.0347887	8.17321	3.00281593366073e-16	1.32888	1.2406	1.42187	gtex_colon_transverse	damaging_missense	is_chet
0.000208045	0.00465767	0.0446671	0.964373	1.00021	0.991108	1.00937	gtex_colon_transverse	other_missense	is_chet
-0.131231	0.109743	-1.19581	0.231771	0.877015	0.70282	1.08117	gtex_colon_transverse	pLoF	is_chet
0.197673	0.0306934	6.44025	1.19276577452527e-10	1.21856	1.14691	1.29356	gtex_colon_transverse	pLoF_damaging_missense	is_chet
0.13209	0.00620117	21.3008	1.11600908700252e-100	1.14121	1.1274	1.15515	gtex_colon_transverse	synonymous	is_chet
-0.527038	0.0390976	-13.4801	2.0491971383979e-41	0.590351	0.546368	0.636877	gtex_esophagus_gastroesophageal_junction	damaging_missense	is_chet
-0.0422945	0.00401092	-10.5448	5.36651373028031e-26	0.958587	0.951074	0.966146	gtex_esophagus_gastroesophageal_junction	other_missense	is_chet
-0.752795	0.128961	-5.83739	5.30249681356802e-09	0.471048	0.362363	0.601322	gtex_esophagus_gastroesophageal_junction	pLoF	is_chet
-0.570923	0.0345849	-16.5079	3.22064394781466e-61	0.565004	0.527644	0.604263	gtex_esophagus_gastroesophageal_junction	pLoF_damaging_missense	is_chet
0.103381	0.00522405	19.7895	3.66550705938104e-87	1.10891	1.0976	1.12031	gtex_esophagus_gastroesophageal_junction	synonymous	is_chet
-0.224521	0.0419647	-5.35022	8.78468260798633e-08	0.798899	0.735125	0.866592	gtex_esophagus_mucosa	damaging_missense	is_chet
0.372452	0.00405061	91.9494	0	1.45129	1.4398	1.46285	gtex_esophagus_mucosa	other_missense	is_chet
0.0617536	0.104857	0.588929	0.555909	1.0637	0.861231	1.29964	gtex_esophagus_mucosa	pLoF	is_chet
-0.1134	0.0345085	-3.28615	0.00101568	0.892793	0.833891	0.954693	gtex_esophagus_mucosa	pLoF_damaging_missense	is_chet
0.283195	0.00577709	49.0204	0	1.32736	1.3124	1.34246	gtex_esophagus_mucosa	synonymous	is_chet
-0.519998	0.0387514	-13.4188	4.69119308581183e-41	0.594522	0.55061	0.64095	gtex_esophagus_muscularis	damaging_missense	is_chet
-0.0886213	0.00404763	-21.8946	2.9230151350762e-106	0.915192	0.907954	0.922475	gtex_esophagus_muscularis	other_missense	is_chet
-0.902653	0.135959	-6.63914	3.15526477160031e-11	0.405492	0.307288	0.52421	gtex_esophagus_muscularis	pLoF	is_chet
-0.624265	0.0350584	-17.8064	6.30147683917797e-71	0.535655	0.49976	0.573394	gtex_esophagus_muscularis	pLoF_damaging_missense	is_chet
0.0260506	0.00531663	4.89983	9.59181990783344e-07	1.02639	1.01574	1.03713	gtex_esophagus_muscularis	synonymous	is_chet
-0.467384	0.042659	-10.9563	6.19872931572051e-28	0.626639	0.575804	0.68063	gtex_fallopian_tube	damaging_missense	is_chet
0.0892516	0.00419641	21.2686	2.21911410028742e-100	1.09336	1.08439	1.10238	gtex_fallopian_tube	other_missense	is_chet
0.34468	0.0935565	3.68419	0.000229428	1.41154	1.17029	1.6893	gtex_fallopian_tube	pLoF	is_chet
-0.246654	0.034719	-7.10429	1.20942334588739e-12	0.781411	0.729546	0.835921	gtex_fallopian_tube	pLoF_damaging_missense	is_chet
0.05549	0.00585393	9.4791	2.56488723724231e-21	1.05706	1.04498	1.06924	gtex_fallopian_tube	synonymous	is_chet
0.0706996	0.0341697	2.06907	0.0385393	1.07326	1.00325	1.14706	gtex_heart_atrial_appendage	damaging_missense	is_chet
-0.223583	0.00468627	-47.7101	0	0.799649	0.79233	0.807019	gtex_heart_atrial_appendage	other_missense	is_chet
-0.230946	0.117195	-1.97061	0.0487683	0.793782	0.62613	0.991878	gtex_heart_atrial_appendage	pLoF	is_chet
0.0472874	0.0304174	1.55461	0.120038	1.04842	0.987348	1.11239	gtex_heart_atrial_appendage	pLoF_damaging_missense	is_chet
-0.229826	0.00625258	-36.7569	9.01107585699284e-296	0.794672	0.78498	0.804457	gtex_heart_atrial_appendage	synonymous	is_chet
0.147097	0.0333822	4.40644	1.05082657771065e-05	1.15847	1.0846	1.23624	gtex_heart_left_ventricle	damaging_missense	is_chet
-0.0602921	0.00441885	-13.6443	2.18303483284743e-42	0.941489	0.933362	0.949671	gtex_heart_left_ventricle	other_missense	is_chet
-0.219603	0.115231	-1.90576	0.0566813	0.802838	0.635908	0.999614	gtex_heart_left_ventricle	pLoF	is_chet
0.139558	0.0294565	4.73778	2.16070091968805e-06	1.14977	1.08486	1.21765	gtex_heart_left_ventricle	pLoF_damaging_missense	is_chet
-0.26371	0.00637552	-41.3629	0	0.768196	0.758643	0.777842	gtex_heart_left_ventricle	synonymous	is_chet
0.551714	0.0348412	15.8351	1.78086410911993e-56	1.73623	1.62071	1.85791	gtex_kidney_cortex	damaging_missense	is_chet
0.00887106	0.00519751	1.70679	0.0878609	1.00891	0.998671	1.01923	gtex_kidney_cortex	other_missense	is_chet
0.0565216	0.112895	0.500655	0.616614	1.05815	0.842444	1.31212	gtex_kidney_cortex	pLoF	is_chet
0.490034	0.0301067	16.2766	1.44785848781464e-59	1.63237	1.53819	1.73089	gtex_kidney_cortex	pLoF_damaging_missense	is_chet
-0.0461373	0.00728777	-6.33079	2.43905264179967e-10	0.954911	0.941341	0.968621	gtex_kidney_cortex	synonymous	is_chet
0.912027	0.0326303	27.9503	6.54392843350627e-172	2.48936	2.33411	2.65263	gtex_liver	damaging_missense	is_chet
-0.101116	0.0057059	-17.7213	2.87316529519897e-70	0.903828	0.893761	0.913977	gtex_liver	other_missense	is_chet
0.573699	0.093009	6.16821	6.90665701343007e-10	1.77482	1.47346	2.12229	gtex_liver	pLoF	is_chet
0.88158	0.0273945	32.1809	3.26340428512076e-227	2.41471	2.2878	2.54717	gtex_liver	pLoF_damaging_missense	is_chet
-0.0879187	0.00804791	-10.9244	8.80974360467306e-28	0.915835	0.90147	0.930364	gtex_liver	synonymous	is_chet
-0.31708	0.0384514	-8.24624	1.63460942352606e-16	0.728273	0.674889	0.784696	gtex_lung	damaging_missense	is_chet
0.0270797	0.00412979	6.55716	5.48416274740154e-11	1.02745	1.01916	1.03579	gtex_lung	other_missense	is_chet
-0.0332446	0.100398	-0.331129	0.740547	0.967302	0.790562	1.17226	gtex_lung	pLoF	is_chet
-0.150919	0.0312395	-4.83104	1.35824110243894e-06	0.859917	0.808459	0.913788	gtex_lung	pLoF_damaging_missense	is_chet
0.0534148	0.00559743	9.54272	1.3912954524295e-21	1.05487	1.04334	1.06649	gtex_lung	synonymous	is_chet
-0.219429	0.0418235	-5.24655	1.54976376371715e-07	0.802977	0.739082	0.870774	gtex_minor_salivary_gland	damaging_missense	is_chet
0.082557	0.00450217	18.3372	4.18062360933433e-75	1.08606	1.07651	1.09568	gtex_minor_salivary_gland	other_missense	is_chet
0.300253	0.0958752	3.1317	0.00173795	1.3502	1.11401	1.62274	gtex_minor_salivary_gland	pLoF	is_chet
0.0278778	0.0331437	0.841119	0.400281	1.02827	0.963059	1.09669	gtex_minor_salivary_gland	pLoF_damaging_missense	is_chet
0.149346	0.00604264	24.7153	7.31637875226531e-135	1.16107	1.14738	1.17489	gtex_minor_salivary_gland	synonymous	is_chet
0.357652	0.029927	11.9508	6.42760985415676e-33	1.42997	1.34808	1.51589	gtex_muscle_skeletal	damaging_missense	is_chet
-0.328225	0.0045767	-71.7166	0	0.720201	0.713763	0.726684	gtex_muscle_skeletal	other_missense	is_chet
-0.331407	0.114135	-2.90363	0.00368869	0.717913	0.569983	0.892124	gtex_muscle_skeletal	pLoF	is_chet
0.295525	0.0269124	10.981	4.71549670065037e-28	1.34383	1.27443	1.41623	gtex_muscle_skeletal	pLoF_damaging_missense	is_chet
-0.292134	0.00609124	-47.9598	0	0.746668	0.737795	0.755624	gtex_muscle_skeletal	synonymous	is_chet
-0.607587	0.041412	-14.6718	9.77860407416215e-49	0.544664	0.501739	0.590188	gtex_nerve_tibial	damaging_missense	is_chet
-0.00879215	0.00400334	-2.1962	0.0280774	0.991246	0.983492	0.999047	gtex_nerve_tibial	other_missense	is_chet
-0.569036	0.117641	-4.83703	1.31790727797624e-06	0.566071	0.446147	0.708002	gtex_nerve_tibial	pLoF	is_chet
-0.632827	0.0362181	-17.4727	2.31374027973182e-68	0.531088	0.494349	0.569771	gtex_nerve_tibial	pLoF_damaging_missense	is_chet
0.22925	0.00518209	44.2389	0	1.25766	1.24493	1.27048	gtex_nerve_tibial	synonymous	is_chet
-0.364696	0.0382078	-9.54506	1.36029389721742e-21	0.694408	0.64382	0.747858	gtex_ovary	damaging_missense	is_chet
-0.0996808	0.00422778	-23.5776	6.54369001176638e-123	0.905126	0.897649	0.91265	gtex_ovary	other_missense	is_chet
-0.488156	0.118883	-4.1062	4.0222144738353e-05	0.613757	0.482438	0.76936	gtex_ovary	pLoF	is_chet
-0.360142	0.0332659	-10.8261	2.58822094862098e-27	0.697577	0.653179	0.744167	gtex_ovary	pLoF_damaging_missense	is_chet
0.133165	0.00541363	24.5981	1.32523481404892e-133	1.14244	1.13037	1.15461	gtex_ovary	synonymous	is_chet
0.553495	0.0395171	14.0065	1.4229898301777e-44	1.73932	1.60841	1.87794	gtex_pancreas	damaging_missense	is_chet
0.631692	0.00461325	136.93	0	1.88079	1.86384	1.89785	gtex_pancreas	other_missense	is_chet
1.20653	0.0849715	14.1992	9.26159324206676e-46	3.34187	2.82156	3.93761	gtex_pancreas	pLoF	is_chet
0.707116	0.0314159	22.5082	3.44976240126339e-112	2.02813	1.90616	2.15599	gtex_pancreas	pLoF_damaging_missense	is_chet
0.0918601	0.00792493	11.5913	4.56270855757408e-31	1.09621	1.07928	1.11333	gtex_pancreas	synonymous	is_chet
-0.437118	0.0456232	-9.58104	9.60688470173496e-22	0.645895	0.589961	0.705519	gtex_pituitary	damaging_missense	is_chet
-0.120958	0.00489624	-24.7042	9.64627530438654e-135	0.886071	0.877598	0.894604	gtex_pituitary	other_missense	is_chet
0.242922	0.101392	2.39587	0.0165808	1.27497	1.03989	1.548	gtex_pituitary	pLoF	is_chet
-0.339788	0.0379733	-8.94809	3.61688807170332e-19	0.711921	0.66034	0.766342	gtex_pituitary	pLoF_damaging_missense	is_chet
0.163257	0.00595489	27.4157	1.78341156999958e-165	1.17734	1.16366	1.19114	gtex_pituitary	synonymous	is_chet
-0.41218	0.0464158	-8.88017	6.67607003732389e-19	0.662205	0.603906	0.724443	gtex_prostate	damaging_missense	is_chet
0.0624629	0.00464021	13.4612	2.64500483922277e-41	1.06445	1.05481	1.07417	gtex_prostate	other_missense	is_chet
0.261899	0.0988725	2.64885	0.00807655	1.2994	1.06537	1.5703	gtex_prostate	pLoF	is_chet
-0.233695	0.0367473	-6.35951	2.02398128468379e-10	0.791603	0.736069	0.850131	gtex_prostate	pLoF_damaging_missense	is_chet
0.0230724	0.00657958	3.50666	0.000453763	1.02334	1.01021	1.0366	gtex_prostate	synonymous	is_chet
0.501629	0.0302656	16.5742	1.07085425477653e-61	1.65141	1.55571	1.75171	gtex_skin_not_sun_exposed_suprapubic	damaging_missense	is_chet
0.354376	0.00386934	91.5855	0	1.42529	1.41451	1.43613	gtex_skin_not_sun_exposed_suprapubic	other_missense	is_chet
-0.0638303	0.108017	-0.590929	0.554568	0.938164	0.754524	1.15286	gtex_skin_not_sun_exposed_suprapubic	pLoF	is_chet
0.439712	0.0268172	16.3966	2.02123559488874e-60	1.55226	1.47234	1.63555	gtex_skin_not_sun_exposed_suprapubic	pLoF_damaging_missense	is_chet
0.326812	0.00534676	61.1234	0	1.38654	1.37207	1.40113	gtex_skin_not_sun_exposed_suprapubic	synonymous	is_chet
0.338855	0.031607	10.7209	8.12378586033286e-27	1.40334	1.31846	1.49241	gtex_skin_sun_exposed_lower_leg	damaging_missense	is_chet
0.27037	0.00394291	68.5712	0	1.31045	1.30035	1.32061	gtex_skin_sun_exposed_lower_leg	other_missense	is_chet
-0.122312	0.108516	-1.12713	0.259688	0.884872	0.710913	1.08836	gtex_skin_sun_exposed_lower_leg	pLoF	is_chet
0.288084	0.0278408	10.3475	4.29340594926534e-25	1.33387	1.2626	1.40821	gtex_skin_sun_exposed_lower_leg	pLoF_damaging_missense	is_chet
0.237857	0.00548879	43.3351	0	1.26853	1.25494	1.28223	gtex_skin_sun_exposed_lower_leg	synonymous	is_chet
-0.0254685	0.0373386	-0.682097	0.495177	0.974853	0.905427	1.04816	gtex_small_intestine_terminal_ileum	damaging_missense	is_chet
0.0329895	0.00442303	7.45856	8.74718964336356e-14	1.03354	1.02461	1.04253	gtex_small_intestine_terminal_ileum	other_missense	is_chet
0.482137	0.0865067	5.57341	2.49805609407361e-08	1.61953	1.36266	1.91321	gtex_small_intestine_terminal_ileum	pLoF	is_chet
0.114847	0.0302951	3.79095	0.000150069	1.1217	1.05658	1.18982	gtex_small_intestine_terminal_ileum	pLoF_damaging_missense	is_chet
0.0728429	0.00608079	11.9792	4.56764971135398e-33	1.07556	1.0628	1.08844	gtex_small_intestine_terminal_ileum	synonymous	is_chet
-0.396462	0.0462342	-8.57509	9.90128389539419e-18	0.672696	0.613697	0.735665	gtex_spleen	damaging_missense	is_chet
0.100709	0.00456742	22.0495	9.65740212237949e-108	1.10596	1.09609	1.11589	gtex_spleen	other_missense	is_chet
0.14888	0.102476	1.45283	0.14627	1.16053	0.944389	1.41184	gtex_spleen	pLoF	is_chet
-0.240263	0.0372624	-6.44788	1.13425185186952e-10	0.786421	0.730494	0.845398	gtex_spleen	pLoF_damaging_missense	is_chet
0.17325	0.00618457	28.0133	1.11879223387878e-172	1.18916	1.17481	1.20364	gtex_spleen	synonymous	is_chet
-0.363138	0.0463788	-7.82982	4.88557304431198e-15	0.695491	0.634305	0.7608	gtex_stomach	damaging_missense	is_chet
0.179614	0.00449321	39.9747	0	1.19676	1.18625	1.20733	gtex_stomach	other_missense	is_chet
0.646722	0.0851729	7.59305	3.12466737334531e-14	1.90927	1.61101	2.25004	gtex_stomach	pLoF	is_chet
-0.0495483	0.0344772	-1.43713	0.150681	0.951659	0.888935	1.01759	gtex_stomach	pLoF_damaging_missense	is_chet
-0.0858005	0.00702211	-12.2186	2.47239245888053e-34	0.917777	0.905209	0.930473	gtex_stomach	synonymous	is_chet
-0.0123939	0.0747345	-0.165839	0.868283	0.987683	0.85021	1.1398	gtex_testis	damaging_missense	is_chet
0.549606	0.00674495	81.4841	0	1.73257	1.70977	1.75558	gtex_testis	other_missense	is_chet
0.422443	0.150383	2.80911	0.00496789	1.52568	1.12099	2.02396	gtex_testis	pLoF	is_chet
0.110715	0.0592676	1.86806	0.0617536	1.11708	0.992486	1.25216	gtex_testis	pLoF_damaging_missense	is_chet
-0.48581	0.0165383	-29.3749	1.15020153452146e-189	0.615199	0.595476	0.635361	gtex_testis	synonymous	is_chet
-0.15955	0.0380782	-4.19005	2.78894256593366e-05	0.852528	0.790629	0.917924	gtex_thyroid	damaging_missense	is_chet
-0.0370769	0.00441094	-8.40568	4.25394466937007e-17	0.963602	0.955298	0.971959	gtex_thyroid	other_missense	is_chet
0.0768088	0.0982609	0.781682	0.434401	1.07984	0.88649	1.30356	gtex_thyroid	pLoF	is_chet
-0.206468	0.0333751	-6.18628	6.16015701949198e-10	0.813452	0.76151	0.867961	gtex_thyroid	pLoF_damaging_missense	is_chet
-0.145762	0.0064878	-22.4671	8.70032254385065e-112	0.864363	0.853423	0.875406	gtex_thyroid	synonymous	is_chet
-0.555511	0.0393882	-14.1035	3.61411735633411e-45	0.573779	0.530718	0.61934	gtex_uterus	damaging_missense	is_chet
-0.088831	0.00402743	-22.0565	8.2722617096096e-108	0.915	0.907799	0.922245	gtex_uterus	other_missense	is_chet
-0.318057	0.106131	-2.99685	0.00272788	0.727561	0.587539	0.891113	gtex_uterus	pLoF	is_chet
-0.59905	0.0351415	-17.0468	3.69138539075241e-65	0.549333	0.512439	0.588132	gtex_uterus	pLoF_damaging_missense	is_chet
0.193945	0.00513581	37.7634	0	1.21403	1.20186	1.2263	gtex_uterus	synonymous	is_chet
-0.293269	0.0420972	-6.96648	3.24972755559601e-12	0.745821	0.686102	0.809222	gtex_vagina	damaging_missense	is_chet
0.163308	0.00428485	38.1128	0	1.1774	1.16754	1.18732	gtex_vagina	other_missense	is_chet
0.648062	0.0855965	7.57113	3.69995715263609e-14	1.91183	1.61163	2.25467	gtex_vagina	pLoF	is_chet
-0.0420319	0.0330201	-1.27292	0.203047	0.958839	0.898253	1.02239	gtex_vagina	pLoF_damaging_missense	is_chet
0.221438	0.00576529	38.4088	0	1.24787	1.23383	1.26203	gtex_vagina	synonymous	is_chet
0.31658	0.0412218	7.67993	1.59181754908017e-14	1.37243	1.26478	1.48663	gtex_whole_blood	damaging_missense	is_chet
0.37833	0.00484297	78.1194	0	1.45984	1.44604	1.47375	gtex_whole_blood	other_missense	is_chet
1.16199	0.08392	13.8464	1.33798328746786e-43	3.19628	2.70466	3.75891	gtex_whole_blood	pLoF	is_chet
0.514503	0.0326262	15.7696	5.03536173885468e-56	1.67281	1.5684	1.7824	gtex_whole_blood	pLoF_damaging_missense	is_chet
0.0939779	0.00755288	12.4427	1.53309707866869e-35	1.09854	1.08236	1.11489	gtex_whole_blood	synonymous	is_chet
0.268736	0.277804	0.967356	0.333366	1.30831	0.719134	2.1559	GAVISH_3CA_MALIGNANT_METAPROGRAM_10_PROTEIN_MATURATION	damaging_missense	is_chet
-0.598793	0.0500339	-11.9678	5.2422362004437e-33	0.549474	0.497338	0.605135	GAVISH_3CA_MALIGNANT_METAPROGRAM_10_PROTEIN_MATURATION	other_missense	is_chet
-12.3054	197.874	-0.0621883	0.950413	4.52702693812781e-06	1.22091867547695e-75	7.04245481378079e-70	GAVISH_3CA_MALIGNANT_METAPROGRAM_10_PROTEIN_MATURATION	pLoF	is_chet
-0.0972055	0.258571	-0.375934	0.706966	0.90737	0.5218	1.44821	GAVISH_3CA_MALIGNANT_METAPROGRAM_10_PROTEIN_MATURATION	pLoF_damaging_missense	is_chet
-0.457548	0.0676249	-6.76596	1.32428482216855e-11	0.632834	0.552621	0.720463	GAVISH_3CA_MALIGNANT_METAPROGRAM_10_PROTEIN_MATURATION	synonymous	is_chet
-1.93749	0.10959	-17.6795	6.03293315660846e-70	0.144064	0.11531	0.177285	essential_adam_vincenti2021	damaging_missense	is_hom
-0.173684	0.000441789	-393.138	0	0.840563	0.839835	0.841291	essential_adam_vincenti2021	other_missense	is_hom
-2.13677	0.158946	-13.4433	3.37018485933584e-41	0.118036	0.0850085	0.158773	essential_adam_vincenti2021	pLoF	is_hom
-1.9465	0.0910769	-21.3721	2.42958795383373e-101	0.142772	0.118794	0.169817	essential_adam_vincenti2021	pLoF_damaging_missense	is_hom
-0.157058	0.000447519	-350.953	0	0.854655	0.853905	0.855404	essential_adam_vincenti2021	synonymous	is_hom
-0.442721	0.0673313	-6.57527	4.85638772701244e-11	0.642286	0.561289	0.730913	essential_crispr_hart2017	damaging_missense	is_hom
-0.429449	0.000627301	-684.598	0	0.650868	0.650068	0.651668	essential_crispr_hart2017	other_missense	is_hom
-1.54671	0.151626	-10.2008	1.96700745144508e-24	0.212948	0.155825	0.282744	essential_crispr_hart2017	pLoF	is_hom
-0.646782	0.0618965	-10.4494	1.47451275674993e-25	0.523729	0.462793	0.589932	essential_crispr_hart2017	pLoF_damaging_missense	is_hom
-0.144172	0.000557677	-258.523	0	0.865739	0.864793	0.866685	essential_crispr_hart2017	synonymous	is_hom
-1.32111	0.0504924	-26.1646	6.72490064305654e-151	0.266838	0.241353	0.294193	essential_gnomad_karczewski2020	damaging_missense	is_hom
-0.85815	0.000365586	-2347.33	0	0.423946	0.423642	0.424249	essential_gnomad_karczewski2020	other_missense	is_hom
-2.27833	0.117874	-19.3286	3.08615359290572e-83	0.102455	0.080611	0.128042	essential_gnomad_karczewski2020	pLoF	is_hom
-1.84541	0.0563794	-32.732	5.4765111602874e-235	0.15796	0.141167	0.176094	essential_gnomad_karczewski2020	pLoF_damaging_missense	is_hom
-0.113743	0.0002766	-411.218	0	0.892487	0.892004	0.892971	essential_gnomad_karczewski2020	synonymous	is_hom
-1.9725	0.196384	-10.0441	9.75205128897789e-24	0.139108	0.0922129	0.199752	essential_in_culture_hart2014	damaging_missense	is_hom
-1.14023	0.00120542	-945.921	0	0.319745	0.31899	0.320501	essential_in_culture_hart2014	other_missense	is_hom
-2.03295	0.267757	-7.59252	3.13748271747359e-14	0.130948	0.0737069	0.212234	essential_in_culture_hart2014	pLoF	is_hom
-2.02101	0.166962	-12.1047	9.97796420385164e-34	0.132521	0.0937619	0.180762	essential_in_culture_hart2014	pLoF_damaging_missense	is_hom
-0.248029	0.00079997	-310.047	0	0.780338	0.779115	0.781562	essential_in_culture_hart2014	synonymous	is_hom
-0.52054	0.0332365	-15.6617	2.76370101787075e-55	0.5942	0.556429	0.633866	essential_in_mice_georgi2013	damaging_missense	is_hom
-0.340792	0.000282127	-1207.94	0	0.711207	0.710813	0.7116	essential_in_mice_georgi2013	other_missense	is_hom
-1.90378	0.0856633	-22.224	2.01275146349594e-109	0.149004	0.125406	0.175494	essential_in_mice_georgi2013	pLoF	is_hom
-0.821912	0.0317421	-25.8935	7.89092278463157e-148	0.43959	0.412857	0.467566	essential_in_mice_georgi2013	pLoF_damaging_missense	is_hom
-0.0495021	0.000251723	-196.653	0	0.951703	0.951234	0.952173	essential_in_mice_georgi2013	synonymous	is_hom
1.03435	0.024179	42.779	0	2.81329	2.68255	2.94926	homozygous_lof_tolerant_karczewski2020	damaging_missense	is_hom
0.570575	0.000255429	2233.79	0	1.76928	1.7684	1.77017	homozygous_lof_tolerant_karczewski2020	other_missense	is_hom
2.21042	0.0281427	78.5432	0	9.11952	8.62993	9.63656	homozygous_lof_tolerant_karczewski2020	pLoF	is_hom
1.54956	0.0180984	85.619	0	4.70941	4.54497	4.87915	homozygous_lof_tolerant_karczewski2020	pLoF_damaging_missense	is_hom
0.0486943	0.000304618	159.854	0	1.0499	1.04927	1.05053	homozygous_lof_tolerant_karczewski2020	synonymous	is_hom
0.169299	0.0521378	3.24714	0.00116571	1.18447	1.06769	1.30988	non_essential_gnomad_karczewski2020	damaging_missense	is_hom
0.553502	0.000427099	1295.96	0	1.73933	1.73788	1.74079	non_essential_gnomad_karczewski2020	other_missense	is_hom
0.350265	0.0627411	5.58271	2.36802949365893e-08	1.41944	1.25245	1.60181	non_essential_gnomad_karczewski2020	pLoF	is_hom
0.160427	0.040713	3.94044	8.13308327577375e-05	1.17401	1.08296	1.27037	non_essential_gnomad_karczewski2020	pLoF_damaging_missense	is_hom
0.195309	0.000502283	388.843	0	1.21569	1.21449	1.21688	non_essential_gnomad_karczewski2020	synonymous	is_hom
0.169299	0.0521378	3.24714	0.00116571	1.18447	1.06769	1.30988	non_essential_in_culture_hart2014	damaging_missense	is_hom
0.553502	0.000427099	1295.96	0	1.73933	1.73788	1.74079	non_essential_in_culture_hart2014	other_missense	is_hom
0.350265	0.0627411	5.58271	2.36802949365893e-08	1.41944	1.25245	1.60181	non_essential_in_culture_hart2014	pLoF	is_hom
0.160427	0.040713	3.94044	8.13308327577375e-05	1.17401	1.08296	1.27037	non_essential_in_culture_hart2014	pLoF_damaging_missense	is_hom
0.195309	0.000502283	388.843	0	1.21569	1.21449	1.21688	non_essential_in_culture_hart2014	synonymous	is_hom
-1.52007	0.041382	-36.7328	2.19199629146271e-295	0.218696	0.201475	0.236963	pLI>=0.9	damaging_missense	is_hom
-0.929009	0.000294872	-3150.55	0	0.394945	0.394717	0.395173	pLI>=0.9	other_missense	is_hom
-2.43529	0.0911357	-26.7216	2.64412792919594e-157	0.0875725	0.0728755	0.104199	pLI>=0.9	pLoF	is_hom
-1.90717	0.0424563	-44.9208	0	0.148499	0.136502	0.161224	pLI>=0.9	pLoF_damaging_missense	is_hom
-0.121325	0.000229752	-528.069	0	0.885746	0.885347	0.886145	pLI>=0.9	synonymous	is_hom
-0.00357742	0.0554717	-0.0644909	0.948579	0.996429	0.892146	1.10892	omim_AR	damaging_missense	is_hom
0.110083	0.000469178	234.629	0	1.11637	1.11534	1.1174	omim_AR	other_missense	is_hom
-1.04186	0.130097	-8.00834	1.16270440605121e-15	0.352797	0.270407	0.450701	omim_AR	pLoF	is_hom
-0.230613	0.0526088	-4.38353	1.1677021260428e-05	0.794047	0.715052	0.87887	omim_AR	pLoF_damaging_missense	is_hom
-0.0837336	0.000497701	-168.241	0	0.919676	0.918779	0.920574	omim_AR	synonymous	is_hom
-0.260017	0.0764936	-3.39919	0.000675851	0.771039	0.661285	0.892669	omim_AD	damaging_missense	is_hom
-0.379677	0.000705776	-537.956	0	0.684082	0.683137	0.685029	omim_AD	other_missense	is_hom
-1.82417	0.243134	-7.50275	6.24903089028044e-14	0.161351	0.0961907	0.250984	omim_AD	pLoF	is_hom
-0.506758	0.0749275	-6.76332	1.34868772566045e-11	0.602445	0.518327	0.695401	omim_AD	pLoF_damaging_missense	is_hom
0.0651059	0.000552923	117.749	0	1.06727	1.06612	1.06843	omim_AD	synonymous	is_hom
-0.403706	0.0360233	-11.2068	3.77635106239128e-29	0.66784	0.621883	0.716214	gtex_adipose_subcutaneous	damaging_missense	is_hom
-0.235128	0.000313152	-750.842	0	0.79047	0.789985	0.790955	gtex_adipose_subcutaneous	other_missense	is_hom
0.307602	0.0374837	8.20629	2.28127696069381e-16	1.36016	1.26305	1.46299	gtex_adipose_subcutaneous	pLoF	is_hom
-0.194083	0.0273168	-7.10492	1.2039045117195e-12	0.823589	0.78036	0.868565	gtex_adipose_subcutaneous	pLoF_damaging_missense	is_hom
-0.0403217	0.000289932	-139.073	0	0.96048	0.959935	0.961026	gtex_adipose_subcutaneous	synonymous	is_hom
-0.380358	0.0365322	-10.4116	2.19526557391184e-25	0.683617	0.635923	0.733847	gtex_adipose_visceral_omentum	damaging_missense	is_hom
-0.118595	0.000308922	-383.899	0	0.888168	0.88763	0.888705	gtex_adipose_visceral_omentum	other_missense	is_hom
0.642699	0.0340083	18.8983	1.17797818566866e-79	1.90161	1.77822	2.03182	gtex_adipose_visceral_omentum	pLoF	is_hom
-0.00418085	0.0258205	-0.16192	0.871369	0.995828	0.946377	1.04719	gtex_adipose_visceral_omentum	pLoF_damaging_missense	is_hom
0.0570998	0.000286834	199.069	0	1.05876	1.05817	1.05936	gtex_adipose_visceral_omentum	synonymous	is_hom
-0.253432	0.0354654	-7.14591	8.93985408283308e-13	0.776132	0.723538	0.831467	gtex_adrenal_gland	damaging_missense	is_hom
-0.237388	0.00033726	-703.872	0	0.788685	0.788164	0.789207	gtex_adrenal_gland	other_missense	is_hom
0.437291	0.0364601	11.9937	3.83381439775519e-33	1.54851	1.44093	1.66234	gtex_adrenal_gland	pLoF	is_hom
0.0811362	0.0253879	3.19586	0.00139417	1.08452	1.03156	1.13951	gtex_adrenal_gland	pLoF_damaging_missense	is_hom
-0.0426553	0.000315077	-135.381	0	0.958242	0.95765	0.958834	gtex_adrenal_gland	synonymous	is_hom
-0.657297	0.039661	-16.5729	1.09441444937008e-61	0.51825	0.479072	0.559668	gtex_artery_aorta	damaging_missense	is_hom
-0.0756864	0.000290168	-260.837	0	0.927107	0.92658	0.927634	gtex_artery_aorta	other_missense	is_hom
-0.603848	0.0531877	-11.3532	7.15315560327622e-30	0.546704	0.491808	0.605854	gtex_artery_aorta	pLoF	is_hom
-0.656218	0.0328546	-19.9734	9.38197542494046e-89	0.51881	0.486163	0.552993	gtex_artery_aorta	pLoF_damaging_missense	is_hom
0.0413883	0.000273949	151.081	0	1.04226	1.0417	1.04282	gtex_artery_aorta	synonymous	is_hom
-0.521761	0.037835	-13.7904	2.90999663409228e-43	0.593474	0.550626	0.63867	gtex_artery_coronary	damaging_missense	is_hom
-0.141139	0.000301458	-468.187	0	0.868369	0.867856	0.868882	gtex_artery_coronary	other_missense	is_hom
-0.532411	0.0516524	-10.3076	6.51147681376612e-25	0.587187	0.529874	0.648827	gtex_artery_coronary	pLoF	is_hom
-0.541039	0.0314129	-17.2235	1.77002907721604e-66	0.582143	0.547088	0.618784	gtex_artery_coronary	pLoF_damaging_missense	is_hom
0.131185	0.000269776	486.274	0	1.14018	1.13958	1.14078	gtex_artery_coronary	synonymous	is_hom
-0.235319	0.0324441	-7.25307	4.07444139354367e-13	0.790319	0.741239	0.841776	gtex_artery_tibial	damaging_missense	is_hom
-0.239386	0.000299544	-799.169	0	0.787111	0.786649	0.787573	gtex_artery_tibial	other_missense	is_hom
-1.4026	0.073101	-19.1871	4.74041559041838e-82	0.245957	0.212438	0.282975	gtex_artery_tibial	pLoF	is_hom
-0.536686	0.0301569	-17.7965	7.5256955926595e-71	0.584682	0.55086	0.61999	gtex_artery_tibial	pLoF_damaging_missense	is_hom
0.00495577	0.000272426	18.1913	6.05338610175405e-74	1.00497	1.00443	1.0055	gtex_artery_tibial	synonymous	is_hom
-0.928318	0.0441776	-21.0133	4.95473389163316e-98	0.395218	0.362032	0.430496	gtex_bladder	damaging_missense	is_hom
-0.188963	0.000299387	-631.168	0	0.827817	0.827331	0.828303	gtex_bladder	other_missense	is_hom
-0.174749	0.044954	-3.88729	0.000101372	0.839668	0.768073	0.916109	gtex_bladder	pLoF	is_hom
-0.639538	0.0324741	-19.6938	2.43589957021398e-86	0.527536	0.494719	0.561886	gtex_bladder	pLoF_damaging_missense	is_hom
0.0598179	0.000272175	219.777	0	1.06164	1.06108	1.06221	gtex_bladder	synonymous	is_hom
-1.19345	0.0549471	-21.7199	1.32944549498114e-104	0.303174	0.271724	0.337054	gtex_brain_amygdala	damaging_missense	is_hom
-0.298999	0.000344711	-867.391	0	0.74156	0.741059	0.742061	gtex_brain_amygdala	other_missense	is_hom
-1.69309	0.097256	-17.4086	7.10286792763919e-68	0.183951	0.151116	0.221332	gtex_brain_amygdala	pLoF	is_hom
-1.35588	0.0500441	-27.0938	1.16520743603128e-161	0.25772	0.233284	0.283858	gtex_brain_amygdala	pLoF_damaging_missense	is_hom
0.036748	0.000295629	124.305	0	1.03743	1.03683	1.03803	gtex_brain_amygdala	synonymous	is_hom
-1.38971	0.0588178	-23.6273	2.01934260110405e-123	0.249148	0.221551	0.279024	gtex_brain_anterior_cingulate_cortex_ba24	damaging_missense	is_hom
-0.273509	0.000333328	-820.541	0	0.760705	0.760208	0.761202	gtex_brain_anterior_cingulate_cortex_ba24	other_missense	is_hom
-1.88663	0.10465	-18.028	1.17458223922727e-72	0.151581	0.12261	0.184878	gtex_brain_anterior_cingulate_cortex_ba24	pLoF	is_hom
-1.54931	0.0535956	-28.9074	9.62406945055775e-184	0.212394	0.190876	0.235516	gtex_brain_anterior_cingulate_cortex_ba24	pLoF_damaging_missense	is_hom
-0.00862366	0.000293745	-29.3577	1.9069698489186e-189	0.991413	0.990843	0.991984	gtex_brain_anterior_cingulate_cortex_ba24	synonymous	is_hom
-0.596326	0.0419995	-14.1984	9.37373088321364e-46	0.550832	0.506799	0.597515	gtex_brain_caudate_basal_ganglia	damaging_missense	is_hom
-0.34966	0.000350762	-996.861	0	0.704927	0.704443	0.705412	gtex_brain_caudate_basal_ganglia	other_missense	is_hom
-1.3855	0.0845228	-16.392	2.18034447627555e-60	0.250199	0.21106	0.294039	gtex_brain_caudate_basal_ganglia	pLoF	is_hom
-0.78881	0.0387446	-20.3592	3.84779859680172e-92	0.454385	0.42079	0.489817	gtex_brain_caudate_basal_ganglia	pLoF_damaging_missense	is_hom
-0.0375235	0.000303069	-123.812	0	0.963172	0.9626	0.963744	gtex_brain_caudate_basal_ganglia	synonymous	is_hom
-0.731578	0.0425934	-17.1759	4.02483278941718e-66	0.481149	0.442159	0.522519	gtex_brain_cerebellar_hemisphere	damaging_missense	is_hom
-0.181241	0.000311208	-582.381	0	0.834234	0.833725	0.834743	gtex_brain_cerebellar_hemisphere	other_missense	is_hom
-1.44566	0.0840203	-17.206	2.39205222651268e-66	0.235591	0.198947	0.276617	gtex_brain_cerebellar_hemisphere	pLoF	is_hom
-0.901582	0.0391071	-23.0542	1.33527308950146e-117	0.405927	0.375641	0.437884	gtex_brain_cerebellar_hemisphere	pLoF_damaging_missense	is_hom
-0.209957	0.000308838	-679.828	0	0.810619	0.810129	0.81111	gtex_brain_cerebellar_hemisphere	synonymous	is_hom
-0.538887	0.0388976	-13.854	1.2033123276891e-43	0.583397	0.54013	0.629111	gtex_brain_cerebellum	damaging_missense	is_hom
-0.0568494	0.000293782	-193.509	0	0.944736	0.944192	0.94528	gtex_brain_cerebellum	other_missense	is_hom
-1.44207	0.0840489	-17.1575	5.52796430596296e-66	0.236439	0.199653	0.277629	gtex_brain_cerebellum	pLoF	is_hom
-0.75181	0.0365834	-20.5506	7.60957355611493e-94	0.471513	0.438554	0.506188	gtex_brain_cerebellum	pLoF_damaging_missense	is_hom
-0.14412	0.000296609	-485.893	0	0.865784	0.86528	0.866287	gtex_brain_cerebellum	synonymous	is_hom
-1.31799	0.0558115	-23.6151	2.69872483228193e-123	0.267672	0.239486	0.298075	gtex_brain_cortex	damaging_missense	is_hom
-0.40462	0.0003448	-1173.49	0	0.667231	0.66678	0.667682	gtex_brain_cortex	other_missense	is_hom
-1.84235	0.102012	-18.0602	6.55371219675123e-73	0.158444	0.128873	0.192317	gtex_brain_cortex	pLoF	is_hom
-1.46821	0.0511501	-28.704	3.40044531091077e-181	0.230337	0.208032	0.254233	gtex_brain_cortex	pLoF_damaging_missense	is_hom
-0.0088422	0.000287764	-30.7273	2.45961227384234e-207	0.991197	0.990638	0.991756	gtex_brain_cortex	synonymous	is_hom
-1.37679	0.0579674	-23.7511	1.07075770787405e-124	0.252388	0.224821	0.282198	gtex_brain_frontal_cortex_ba9	damaging_missense	is_hom
-0.453788	0.000356735	-1272.06	0	0.635217	0.634773	0.635661	gtex_brain_frontal_cortex_ba9	other_missense	is_hom
-1.88668	0.103559	-18.2185	3.6832589105245e-74	0.151574	0.122885	0.1845	gtex_brain_frontal_cortex_ba9	pLoF	is_hom
-1.51632	0.0522523	-29.0193	3.75958748520133e-185	0.219517	0.197816	0.242796	gtex_brain_frontal_cortex_ba9	pLoF_damaging_missense	is_hom
-0.0471679	0.000296804	-158.919	0	0.953927	0.953372	0.954482	gtex_brain_frontal_cortex_ba9	synonymous	is_hom
-1.26877	0.0562346	-22.5621	1.02060661743429e-112	0.281176	0.25135	0.31336	gtex_brain_hippocampus	damaging_missense	is_hom
-0.370129	0.000350964	-1054.6	0	0.690646	0.690171	0.691121	gtex_brain_hippocampus	other_missense	is_hom
-1.7013	0.096382	-17.6516	9.8843205608977e-70	0.182446	0.150154	0.219168	gtex_brain_hippocampus	pLoF	is_hom
-1.39645	0.0502861	-27.7701	9.96483633511296e-170	0.247474	0.2239	0.272699	gtex_brain_hippocampus	pLoF_damaging_missense	is_hom
0.106541	0.000284864	374.008	0	1.11242	1.1118	1.11304	gtex_brain_hippocampus	synonymous	is_hom
-1.18329	0.0549479	-21.5347	7.36827905236011e-103	0.30627	0.274499	0.340497	gtex_brain_hypothalamus	damaging_missense	is_hom
-0.377047	0.000359162	-1049.79	0	0.685884	0.685401	0.686367	gtex_brain_hypothalamus	other_missense	is_hom
-1.54741	0.0901984	-17.1556	5.70293801609297e-66	0.212798	0.177407	0.252729	gtex_brain_hypothalamus	pLoF	is_hom
-1.30308	0.0486884	-26.7636	8.58697787528375e-158	0.271695	0.24661	0.298482	gtex_brain_hypothalamus	pLoF_damaging_missense	is_hom
-0.0003054	0.000302471	-1.00968	0.312647	0.999695	0.999102	1.00029	gtex_brain_hypothalamus	synonymous	is_hom
-0.27566	0.0369638	-7.45758	8.81275910546409e-14	0.759071	0.705505	0.815522	gtex_brain_nucleus_accumbens_basal_ganglia	damaging_missense	is_hom
-0.388861	0.000360307	-1079.25	0	0.677829	0.67735	0.678307	gtex_brain_nucleus_accumbens_basal_ganglia	other_missense	is_hom
-1.37427	0.0848078	-16.2045	4.68313520852834e-59	0.253024	0.213317	0.297517	gtex_brain_nucleus_accumbens_basal_ganglia	pLoF	is_hom
-0.509747	0.0345709	-14.745	3.31563732716016e-49	0.600648	0.56092	0.642335	gtex_brain_nucleus_accumbens_basal_ganglia	pLoF_damaging_missense	is_hom
-0.0924803	0.000312482	-295.954	0	0.911667	0.911109	0.912226	gtex_brain_nucleus_accumbens_basal_ganglia	synonymous	is_hom
-1.14417	0.0541306	-21.1372	3.62225532816699e-99	0.318489	0.285925	0.353534	gtex_brain_putamen_basal_ganglia	damaging_missense	is_hom
-0.36847	0.000357289	-1031.3	0	0.691792	0.691307	0.692276	gtex_brain_putamen_basal_ganglia	other_missense	is_hom
-1.60123	0.0939101	-17.0507	3.45356185860375e-65	0.201648	0.166816	0.241133	gtex_brain_putamen_basal_ganglia	pLoF	is_hom
-1.31108	0.0494673	-26.5041	8.69915303331697e-155	0.269527	0.244257	0.296539	gtex_brain_putamen_basal_ganglia	pLoF_damaging_missense	is_hom
0.025122	0.000298892	84.0505	0	1.02544	1.02484	1.02604	gtex_brain_putamen_basal_ganglia	synonymous	is_hom
-1.09971	0.0530197	-20.7416	1.45947821489726e-95	0.332966	0.299594	0.368825	gtex_brain_spinal_cord_cervical_c_1	damaging_missense	is_hom
-0.116181	0.000323312	-359.348	0	0.890314	0.88975	0.890878	gtex_brain_spinal_cord_cervical_c_1	other_missense	is_hom
-0.470427	0.0547776	-8.58796	8.85288554038525e-18	0.624735	0.560189	0.694411	gtex_brain_spinal_cord_cervical_c_1	pLoF	is_hom
-0.824451	0.0387972	-21.2503	3.27716650379699e-100	0.438476	0.406012	0.472712	gtex_brain_spinal_cord_cervical_c_1	pLoF_damaging_missense	is_hom
0.0169694	0.000303093	55.9876	0	1.01711	1.01651	1.01772	gtex_brain_spinal_cord_cervical_c_1	synonymous	is_hom
-1.21356	0.0561134	-21.627	1.00076244343208e-103	0.297136	0.265681	0.331069	gtex_brain_substantia_nigra	damaging_missense	is_hom
-0.300101	0.000350567	-856.044	0	0.740744	0.740235	0.741253	gtex_brain_substantia_nigra	other_missense	is_hom
-0.905402	0.0666359	-13.5873	4.76403828405894e-42	0.404379	0.353931	0.459633	gtex_brain_substantia_nigra	pLoF	is_hom
-1.08267	0.0438509	-24.6897	1.3788737605883e-134	0.338691	0.310439	0.368675	gtex_brain_substantia_nigra	pLoF_damaging_missense	is_hom
0.00950661	0.00030483	31.1866	1.6177717976939e-213	1.00955	1.00895	1.01016	gtex_brain_substantia_nigra	synonymous	is_hom
-0.445705	0.0371651	-11.9926	3.88639753850395e-33	0.640373	0.594939	0.688257	gtex_breast_mammary_tissue	damaging_missense	is_hom
-0.016854	0.000292413	-57.6374	0	0.983287	0.982724	0.983851	gtex_breast_mammary_tissue	other_missense	is_hom
0.49244	0.0357117	13.7893	2.9563099210839e-43	1.6363	1.5249	1.75406	gtex_breast_mammary_tissue	pLoF	is_hom
-0.119371	0.0269393	-4.43112	9.37470433140549e-06	0.887478	0.841528	0.935262	gtex_breast_mammary_tissue	pLoF_damaging_missense	is_hom
-0.0544832	0.000296506	-183.751	0	0.946974	0.946424	0.947525	gtex_breast_mammary_tissue	synonymous	is_hom
-0.511518	0.0381476	-13.4089	5.36079633275083e-41	0.599585	0.555949	0.645635	gtex_cells_ebv_transformed_lymphocytes	damaging_missense	is_hom
-0.177228	0.000314335	-563.818	0	0.837589	0.837073	0.838105	gtex_cells_ebv_transformed_lymphocytes	other_missense	is_hom
-0.0601832	0.0423341	-1.42162	0.155135	0.941592	0.865872	1.0222	gtex_cells_ebv_transformed_lymphocytes	pLoF	is_hom
-0.305964	0.0286036	-10.6967	1.05477136685436e-26	0.736413	0.695974	0.77856	gtex_cells_ebv_transformed_lymphocytes	pLoF_damaging_missense	is_hom
-0.0124509	0.000300675	-41.4099	0	0.987626	0.987044	0.988208	gtex_cells_ebv_transformed_lymphocytes	synonymous	is_hom
-0.430428	0.036018	-11.9504	6.46511083803534e-33	0.650231	0.605492	0.697322	gtex_cells_transformed_fibroblasts	damaging_missense	is_hom
-0.164363	0.000302309	-543.692	0	0.848434	0.847931	0.848937	gtex_cells_transformed_fibroblasts	other_missense	is_hom
-0.964896	0.0607159	-15.892	7.20251302155233e-57	0.381023	0.337553	0.428296	gtex_cells_transformed_fibroblasts	pLoF	is_hom
-0.743957	0.0335605	-22.1676	7.05361425344514e-109	0.47523	0.444698	0.50723	gtex_cells_transformed_fibroblasts	pLoF_damaging_missense	is_hom
-0.0294351	0.000289718	-101.599	0	0.970994	0.970443	0.971545	gtex_cells_transformed_fibroblasts	synonymous	is_hom
-0.178293	0.0342787	-5.20128	1.97918237645939e-07	0.836697	0.781853	0.89431	gtex_cervix_ectocervix	damaging_missense	is_hom
0.0181853	0.000295455	61.5502	0	1.01835	1.01776	1.01894	gtex_cervix_ectocervix	other_missense	is_hom
0.138583	0.0414772	3.34119	0.000834203	1.14865	1.05808	1.24492	gtex_cervix_ectocervix	pLoF	is_hom
-0.0266862	0.0266381	-1.0018	0.316438	0.973667	0.923809	1.0255	gtex_cervix_ectocervix	pLoF_damaging_missense	is_hom
0.0876855	0.000285054	307.61	0	1.09164	1.09103	1.09225	gtex_cervix_ectocervix	synonymous	is_hom
-0.34453	0.03572	-9.64529	5.14676163459927e-22	0.708553	0.660197	0.759436	gtex_cervix_endocervix	damaging_missense	is_hom
-0.138698	0.000304866	-454.948	0	0.870491	0.869971	0.871011	gtex_cervix_endocervix	other_missense	is_hom
-0.36923	0.0497932	-7.41527	1.21380750871698e-13	0.691266	0.626154	0.761149	gtex_cervix_endocervix	pLoF	is_hom
-0.312922	0.0293245	-10.671	1.39069220996639e-26	0.731307	0.690147	0.774226	gtex_cervix_endocervix	pLoF_damaging_missense	is_hom
0.0157391	0.000285377	55.152	0	1.01586	1.0153	1.01643	gtex_cervix_endocervix	synonymous	is_hom
-1.11257	0.0482652	-23.0511	1.43441834538285e-117	0.328714	0.298634	0.360849	gtex_colon_sigmoid	damaging_missense	is_hom
-0.195517	0.000302548	-646.235	0	0.822409	0.821922	0.822897	gtex_colon_sigmoid	other_missense	is_hom
-0.62323	0.053347	-11.6826	1.56476931655949e-31	0.536209	0.482213	0.594405	gtex_colon_sigmoid	pLoF	is_hom
-0.947814	0.0371636	-25.5039	1.78643280128697e-143	0.387587	0.360072	0.416549	gtex_colon_sigmoid	pLoF_damaging_missense	is_hom
-0.064112	0.000285875	-224.266	0	0.9379	0.937375	0.938426	gtex_colon_sigmoid	synonymous	is_hom
-0.208377	0.0340902	-6.11253	9.80652485792438e-10	0.811901	0.758969	0.867493	gtex_colon_transverse	damaging_missense	is_hom
0.0615844	0.000289021	213.079	0	1.06352	1.06292	1.06412	gtex_colon_transverse	other_missense	is_hom
-1.06869	0.0667817	-16.0028	1.22237082156879e-57	0.343458	0.300521	0.390495	gtex_colon_transverse	pLoF	is_hom
-0.463093	0.0312948	-14.7978	1.51385626321612e-49	0.629334	0.591577	0.668795	gtex_colon_transverse	pLoF_damaging_missense	is_hom
0.0504667	0.000288301	175.049	0	1.05176	1.05117	1.05236	gtex_colon_transverse	synonymous	is_hom
-1.19206	0.049441	-24.1108	1.92421482704535e-128	0.303594	0.275157	0.334018	gtex_esophagus_gastroesophageal_junction	damaging_missense	is_hom
-0.245476	0.000304981	-804.888	0	0.782332	0.781865	0.7828	gtex_esophagus_gastroesophageal_junction	other_missense	is_hom
-0.770102	0.0562508	-13.6905	1.15677485175775e-42	0.462966	0.413896	0.516039	gtex_esophagus_gastroesophageal_junction	pLoF	is_hom
-1.02515	0.0380333	-26.9539	5.13223198048993e-160	0.358744	0.332695	0.386192	gtex_esophagus_gastroesophageal_junction	pLoF_damaging_missense	is_hom
-0.0685809	0.000283128	-242.226	0	0.933718	0.9332	0.934236	gtex_esophagus_gastroesophageal_junction	synonymous	is_hom
-0.023192	0.0326737	-0.709805	0.477825	0.977075	0.915971	1.04115	gtex_esophagus_mucosa	damaging_missense	is_hom
0.243225	0.00027757	876.265	0	1.27536	1.27466	1.27605	gtex_esophagus_mucosa	other_missense	is_hom
0.0565353	0.042881	1.31842	0.187363	1.05816	0.971979	1.14993	gtex_esophagus_mucosa	pLoF	is_hom
0.0339837	0.0263839	1.28805	0.19773	1.03457	0.982089	1.08911	gtex_esophagus_mucosa	pLoF_damaging_missense	is_hom
-0.0638261	0.00030978	-206.037	0	0.938168	0.937599	0.938738	gtex_esophagus_mucosa	synonymous	is_hom
-1.17551	0.0487494	-24.1133	1.813571866193e-128	0.308662	0.280143	0.339149	gtex_esophagus_muscularis	damaging_missense	is_hom
-0.201129	0.000297884	-675.193	0	0.817807	0.81733	0.818285	gtex_esophagus_muscularis	other_missense	is_hom
-0.793859	0.0565827	-14.0301	1.0204814656874e-44	0.452097	0.403907	0.504241	gtex_esophagus_muscularis	pLoF	is_hom
-1.0397	0.0380412	-27.3309	1.82401200734365e-164	0.353561	0.327883	0.380619	gtex_esophagus_muscularis	pLoF_damaging_missense	is_hom
-0.0885598	0.000283146	-312.771	0	0.915248	0.914741	0.915756	gtex_esophagus_muscularis	synonymous	is_hom
0.118748	0.0309767	3.83347	0.000126347	1.12609	1.05926	1.19603	gtex_fallopian_tube	damaging_missense	is_hom
-0.174738	0.000321261	-543.914	0	0.839677	0.839148	0.840206	gtex_fallopian_tube	other_missense	is_hom
-0.207575	0.0485432	-4.2761	1.9019977394765e-05	0.812552	0.737886	0.892583	gtex_fallopian_tube	pLoF	is_hom
0.0450641	0.0263112	1.71273	0.0867615	1.04609	0.993179	1.10109	gtex_fallopian_tube	pLoF_damaging_missense	is_hom
0.11862	0.000284276	417.272	0	1.12594	1.12532	1.12657	gtex_fallopian_tube	synonymous	is_hom
-0.323783	0.0374484	-8.64612	5.32804614514138e-18	0.723407	0.671699	0.777922	gtex_heart_atrial_appendage	damaging_missense	is_hom
-0.0897493	0.000318481	-281.804	0	0.91416	0.91359	0.914731	gtex_heart_atrial_appendage	other_missense	is_hom
0.600504	0.035865	16.7435	6.31855715166056e-63	1.82304	1.6984	1.95481	gtex_heart_atrial_appendage	pLoF	is_hom
0.109213	0.02598	4.20375	2.62527932197741e-05	1.1154	1.05967	1.17329	gtex_heart_atrial_appendage	pLoF_damaging_missense	is_hom
0.171068	0.000285606	598.964	0	1.18657	1.18591	1.18724	gtex_heart_atrial_appendage	synonymous	is_hom
-0.586659	0.0411393	-14.2603	3.86764591999701e-46	0.556182	0.512607	0.602327	gtex_heart_left_ventricle	damaging_missense	is_hom
-0.174102	0.00032518	-535.401	0	0.840211	0.839676	0.840747	gtex_heart_left_ventricle	other_missense	is_hom
0.684493	0.0344355	19.8775	6.36783986128289e-88	1.98277	1.85253	2.12029	gtex_heart_left_ventricle	pLoF	is_hom
0.0426712	0.0261985	1.62877	0.103362	1.04359	0.991026	1.09822	gtex_heart_left_ventricle	pLoF_damaging_missense	is_hom
0.0983697	0.000291141	337.876	0	1.10337	1.10274	1.104	gtex_heart_left_ventricle	synonymous	is_hom
0.779104	0.0260582	29.8986	2.0532702272653e-196	2.17952	2.07046	2.29315	gtex_kidney_cortex	damaging_missense	is_hom
0.0231301	0.000321695	71.9007	0	1.0234	1.02275	1.02405	gtex_kidney_cortex	other_missense	is_hom
-0.648576	0.0588702	-11.017	3.16278195170679e-28	0.52279	0.464901	0.585621	gtex_kidney_cortex	pLoF	is_hom
0.460454	0.0236789	19.4457	3.16614878687733e-84	1.58479	1.51256	1.65968	gtex_kidney_cortex	pLoF_damaging_missense	is_hom
0.0387323	0.000316778	122.27	0	1.03949	1.03885	1.04014	gtex_kidney_cortex	synonymous	is_hom
0.966695	0.0247094	39.1226	0	2.62924	2.50441	2.75913	gtex_liver	damaging_missense	is_hom
0.16893	0.000306847	550.534	0	1.18404	1.18333	1.18475	gtex_liver	other_missense	is_hom
0.553258	0.0371556	14.8903	3.81226592802024e-50	1.73891	1.61584	1.86922	gtex_liver	pLoF	is_hom
0.843558	0.0208544	40.4499	0	2.32462	2.23117	2.42123	gtex_liver	pLoF_damaging_missense	is_hom
0.0881561	0.000315827	279.128	0	1.09216	1.09148	1.09283	gtex_liver	synonymous	is_hom
-0.725428	0.0416702	-17.4088	7.07711001600247e-68	0.484117	0.445712	0.524814	gtex_lung	damaging_missense	is_hom
0.0294033	0.000284532	103.339	0	1.02984	1.02927	1.03041	gtex_lung	other_missense	is_hom
0.773627	0.0332402	23.2738	8.16230438703598e-120	2.16761	2.03011	2.31266	gtex_lung	pLoF	is_hom
0.0270184	0.025705	1.05109	0.293215	1.02739	0.976595	1.08013	gtex_lung	pLoF_damaging_missense	is_hom
0.239117	0.000260864	916.634	0	1.27013	1.26948	1.27078	gtex_lung	synonymous	is_hom
-0.176033	0.035032	-5.02492	5.0365483915164e-07	0.838591	0.782437	0.897625	gtex_minor_salivary_gland	damaging_missense	is_hom
0.126644	0.00029174	434.098	0	1.13501	1.13436	1.13566	gtex_minor_salivary_gland	other_missense	is_hom
0.194798	0.0411714	4.73138	2.22995999808574e-06	1.21507	1.11995	1.31614	gtex_minor_salivary_gland	pLoF	is_hom
-0.00994483	0.0269344	-0.369224	0.71196	0.990104	0.938847	1.0434	gtex_minor_salivary_gland	pLoF_damaging_missense	is_hom
-0.0961301	0.000315993	-304.216	0	0.908346	0.907783	0.908909	gtex_minor_salivary_gland	synonymous	is_hom
-0.241522	0.0342631	-7.04904	1.80158743726034e-12	0.785431	0.733969	0.839487	gtex_muscle_skeletal	damaging_missense	is_hom
-0.345279	0.00033277	-1037.59	0	0.708023	0.707561	0.708485	gtex_muscle_skeletal	other_missense	is_hom
0.45338	0.0363193	12.4832	9.22532758573321e-36	1.57362	1.4647	1.68883	gtex_muscle_skeletal	pLoF	is_hom
0.0739886	0.0252849	2.9262	0.00343136	1.07679	1.02442	1.13116	gtex_muscle_skeletal	pLoF_damaging_missense	is_hom
-0.169349	0.000309118	-547.846	0	0.844214	0.843703	0.844726	gtex_muscle_skeletal	synonymous	is_hom
-0.776973	0.0418637	-18.5596	6.82346353778986e-77	0.459796	0.42316	0.498639	gtex_nerve_tibial	damaging_missense	is_hom
-0.0730369	0.00028868	-253.003	0	0.929567	0.929041	0.930093	gtex_nerve_tibial	other_missense	is_hom
-1.30497	0.0739366	-17.6498	1.02104567372919e-69	0.271181	0.233827	0.312489	gtex_nerve_tibial	pLoF	is_hom
-0.971023	0.0380892	-25.4934	2.33335391289672e-143	0.378695	0.351162	0.407718	gtex_nerve_tibial	pLoF_damaging_missense	is_hom
-0.0299723	0.000283039	-105.895	0	0.970472	0.969934	0.971011	gtex_nerve_tibial	synonymous	is_hom
-0.837083	0.0438762	-19.0783	3.82599229624654e-81	0.432972	0.396857	0.471349	gtex_ovary	damaging_missense	is_hom
-0.152747	0.000303641	-503.052	0	0.858347	0.857836	0.858858	gtex_ovary	other_missense	is_hom
-0.427707	0.0511988	-8.35383	6.6081768518008e-17	0.652003	0.588917	0.719843	gtex_ovary	pLoF	is_hom
-0.652518	0.0338441	-19.2801	7.88811799786223e-83	0.520733	0.487001	0.5561	gtex_ovary	pLoF_damaging_missense	is_hom
0.0944588	0.000276027	342.209	0	1.09906	1.09847	1.09966	gtex_ovary	synonymous	is_hom
0.968055	0.026527	36.4932	1.41932875185267e-291	2.63282	2.49873	2.77257	gtex_pancreas	damaging_missense	is_hom
0.493427	0.000297958	1656.03	0	1.63792	1.63696	1.63888	gtex_pancreas	other_missense	is_hom
0.803286	0.0372594	21.5593	4.33349318334833e-103	2.23287	2.07444	2.40071	gtex_pancreas	pLoF	is_hom
0.876712	0.0220724	39.7199	0	2.40299	2.30081	2.50876	gtex_pancreas	pLoF_damaging_missense	is_hom
0.0427547	0.000354007	120.774	0	1.04368	1.04296	1.04441	gtex_pancreas	synonymous	is_hom
-0.690807	0.0465391	-14.8436	7.65589336032997e-50	0.501172	0.456902	0.548364	gtex_pituitary	damaging_missense	is_hom
-0.0172598	0.000323224	-53.3988	0	0.982888	0.982266	0.983511	gtex_pituitary	other_missense	is_hom
-0.762224	0.0670624	-11.3659	6.18373560350188e-30	0.466628	0.408058	0.530813	gtex_pituitary	pLoF	is_hom
-0.723126	0.0395841	-18.2681	1.48547564722075e-74	0.485233	0.448598	0.523909	gtex_pituitary	pLoF_damaging_missense	is_hom
-0.0418097	0.00032129	-130.131	0	0.959052	0.958448	0.959656	gtex_pituitary	synonymous	is_hom
-0.78687	0.0461916	-17.0349	4.52461933072818e-65	0.455267	0.415344	0.497808	gtex_prostate	damaging_missense	is_hom
-0.0770941	0.000318992	-241.68	0	0.925803	0.925224	0.926382	gtex_prostate	other_missense	is_hom
0.192727	0.0420641	4.58174	4.6112518605137e-06	1.21255	1.11563	1.31565	gtex_prostate	pLoF	is_hom
-0.327646	0.0315432	-10.3872	2.83486853242409e-25	0.720618	0.677049	0.766169	gtex_prostate	pLoF_damaging_missense	is_hom
-0.107248	0.000320655	-334.465	0	0.898303	0.897739	0.898868	gtex_prostate	synonymous	is_hom
0.439359	0.0272775	16.107	2.27712041353244e-58	1.55171	1.47047	1.63642	gtex_skin_not_sun_exposed_suprapubic	damaging_missense	is_hom
0.206007	0.000275557	747.6	0	1.22876	1.2281	1.22942	gtex_skin_not_sun_exposed_suprapubic	other_missense	is_hom
-0.722076	0.0586616	-12.3092	8.08380409465524e-35	0.485743	0.432127	0.543891	gtex_skin_not_sun_exposed_suprapubic	pLoF	is_hom
0.176067	0.0247534	7.11283	1.13688451629771e-12	1.19252	1.13571	1.25145	gtex_skin_not_sun_exposed_suprapubic	pLoF_damaging_missense	is_hom
0.0811065	0.000285371	284.214	0	1.08449	1.08388	1.08509	gtex_skin_not_sun_exposed_suprapubic	synonymous	is_hom
0.410166	0.0272952	15.027	4.88665362997573e-51	1.50707	1.42811	1.5894	gtex_skin_sun_exposed_lower_leg	damaging_missense	is_hom
0.237743	0.000269393	882.513	0	1.26838	1.26771	1.26905	gtex_skin_sun_exposed_lower_leg	other_missense	is_hom
-0.797998	0.0603373	-13.2256	6.24160335606151e-40	0.450229	0.399168	0.505721	gtex_skin_sun_exposed_lower_leg	pLoF	is_hom
0.153584	0.0248026	6.19224	5.93147485880107e-10	1.16601	1.11036	1.22374	gtex_skin_sun_exposed_lower_leg	pLoF_damaging_missense	is_hom
0.00591901	0.000289969	20.4125	1.29407430186277e-92	1.00594	1.00536	1.00651	gtex_skin_sun_exposed_lower_leg	synonymous	is_hom
-0.229506	0.0344211	-6.6676	2.6001845660809e-11	0.794926	0.742607	0.849893	gtex_small_intestine_terminal_ileum	damaging_missense	is_hom
0.158185	0.00027722	570.611	0	1.17138	1.17075	1.17202	gtex_small_intestine_terminal_ileum	other_missense	is_hom
0.14258	0.0407092	3.50241	0.000461067	1.15325	1.06397	1.24808	gtex_small_intestine_terminal_ileum	pLoF	is_hom
-0.0681731	0.0267998	-2.54379	0.0109656	0.934099	0.88598	0.984127	gtex_small_intestine_terminal_ileum	pLoF_damaging_missense	is_hom
-0.0952699	0.000302529	-314.912	0	0.909127	0.908589	0.909667	gtex_small_intestine_terminal_ileum	synonymous	is_hom
-0.492221	0.0394614	-12.4735	1.04187896685112e-35	0.611267	0.565285	0.659868	gtex_spleen	damaging_missense	is_hom
0.169686	0.000284233	596.995	0	1.18493	1.18427	1.18559	gtex_spleen	other_missense	is_hom
0.997675	0.0318636	31.3108	3.32230474729537e-215	2.71197	2.54696	2.88583	gtex_spleen	pLoF	is_hom
0.268198	0.0243486	11.0149	3.23774471006879e-28	1.30761	1.24633	1.37115	gtex_spleen	pLoF_damaging_missense	is_hom
0.15911	0.000282533	563.155	0	1.17247	1.17182	1.17312	gtex_spleen	synonymous	is_hom
-0.638922	0.0416868	-15.3267	5.06885362326958e-53	0.527861	0.48597	0.572255	gtex_stomach	damaging_missense	is_hom
0.0114462	0.000301507	37.9632	0	1.01151	1.01091	1.01211	gtex_stomach	other_missense	is_hom
-0.20243	0.0465931	-4.34463	1.39511947407067e-05	0.816744	0.744619	0.893863	gtex_stomach	pLoF	is_hom
-0.449784	0.0315949	-14.236	5.47990624706249e-46	0.637766	0.599144	0.678147	gtex_stomach	pLoF_damaging_missense	is_hom
-0.0791635	0.000310663	-254.822	0	0.923889	0.923326	0.924451	gtex_stomach	synonymous	is_hom
-0.575308	0.0671355	-8.56936	1.04064886043833e-17	0.562532	0.491797	0.639928	gtex_testis	damaging_missense	is_hom
0.108079	0.000470998	229.468	0	1.11414	1.11311	1.11516	gtex_testis	other_missense	is_hom
0.310813	0.0591521	5.25446	1.48457013380424e-07	1.36453	1.21274	1.52934	gtex_testis	pLoF	is_hom
-0.209952	0.0450449	-4.66096	3.14742972476675e-06	0.810623	0.741231	0.884411	gtex_testis	pLoF_damaging_missense	is_hom
0.104783	0.000482657	217.096	0	1.11047	1.10942	1.11152	gtex_testis	synonymous	is_hom
-0.0146134	0.0322088	-0.453709	0.650039	0.985493	0.924725	1.04918	gtex_thyroid	damaging_missense	is_hom
0.0423844	0.000291653	145.325	0	1.0433	1.0427	1.04389	gtex_thyroid	other_missense	is_hom
-0.339321	0.0506156	-6.70388	2.02959657252289e-11	0.712254	0.644097	0.785491	gtex_thyroid	pLoF	is_hom
-0.127039	0.0281187	-4.51797	6.24367998236539e-06	0.880699	0.833139	0.93023	gtex_thyroid	pLoF_damaging_missense	is_hom
-0.147467	0.000313329	-470.644	0	0.862891	0.862361	0.863421	gtex_thyroid	synonymous	is_hom
-1.05063	0.0457427	-22.9681	9.70948377598177e-117	0.349719	0.319344	0.382074	gtex_uterus	damaging_missense	is_hom
-0.18975	0.000293495	-646.521	0	0.827166	0.82669	0.827642	gtex_uterus	other_missense	is_hom
-0.623284	0.0531545	-11.7259	9.38879287066393e-32	0.536181	0.482391	0.594176	gtex_uterus	pLoF	is_hom
-0.859193	0.0353277	-24.3207	1.18402729883414e-130	0.423504	0.394896	0.453557	gtex_uterus	pLoF_damaging_missense	is_hom
0.0106085	0.000271482	39.0761	0	1.01066	1.01013	1.0112	gtex_uterus	synonymous	is_hom
-0.638421	0.0428274	-14.9068	2.97469375332289e-50	0.528126	0.485096	0.573787	gtex_vagina	damaging_missense	is_hom
0.274209	0.000275775	994.324	0	1.31549	1.31478	1.3162	gtex_vagina	other_missense	is_hom
0.0479855	0.0442209	1.08513	0.277864	1.04916	0.961098	1.14305	gtex_vagina	pLoF	is_hom
-0.319045	0.0310677	-10.2694	9.68443702582554e-25	0.726843	0.683546	0.77208	gtex_vagina	pLoF_damaging_missense	is_hom
0.0182294	0.000300227	60.7187	0	1.0184	1.0178	1.019	gtex_vagina	synonymous	is_hom
0.738807	0.0273746	26.9888	2.00240377559092e-160	2.09344	1.98346	2.20817	gtex_whole_blood	damaging_missense	is_hom
0.411911	0.000292524	1408.12	0	1.5097	1.50883	1.51057	gtex_whole_blood	other_missense	is_hom
0.820036	0.03559	23.0412	1.80292237114452e-117	2.27058	2.11658	2.43349	gtex_whole_blood	pLoF	is_hom
0.77946	0.0219903	35.4457	3.38318587571534e-275	2.18029	2.08793	2.2759	gtex_whole_blood	pLoF_damaging_missense	is_hom
0.0907367	0.000329825	275.105	0	1.09498	1.09427	1.09569	gtex_whole_blood	synonymous	is_hom
-0.927886	0.333512	-2.78217	0.00539967	0.395389	0.18993	0.712992	GAVISH_3CA_MALIGNANT_METAPROGRAM_10_PROTEIN_MATURATION	damaging_missense	is_hom
0.31544	0.00172454	182.913	0	1.37086	1.36623	1.3755	GAVISH_3CA_MALIGNANT_METAPROGRAM_10_PROTEIN_MATURATION	other_missense	is_hom
-2.55733	1.00013	-2.557	0.0105579	0.0775113	0.00442	0.341103	GAVISH_3CA_MALIGNANT_METAPROGRAM_10_PROTEIN_MATURATION	pLoF	is_hom
-1.21083	0.316398	-3.82692	0.000129756	0.29795	0.149248	0.522741	GAVISH_3CA_MALIGNANT_METAPROGRAM_10_PROTEIN_MATURATION	pLoF_damaging_missense	is_hom
0.32133	0.00169338	189.757	0	1.37896	1.37439	1.38354	GAVISH_3CA_MALIGNANT_METAPROGRAM_10_PROTEIN_MATURATION	synonymous	is_hom
-2.15564	0.0912329	-23.6279	1.99183669756465e-123	0.115829	0.0963394	0.137803	essential_adam_vincenti2021	damaging_missense	is_ko
-0.175391	0.000441115	-397.609	0	0.839129	0.838403	0.839854	essential_adam_vincenti2021	other_missense	is_ko
-2.25749	0.155015	-14.563	4.82755567965504e-48	0.104613	0.0759837	0.139734	essential_adam_vincenti2021	pLoF	is_ko
-2.16985	0.0772918	-28.0735	2.0615437001984e-173	0.114194	0.0977639	0.132387	essential_adam_vincenti2021	pLoF_damaging_missense	is_ko
-0.157135	0.000447035	-351.504	0	0.854589	0.85384	0.855338	essential_adam_vincenti2021	synonymous	is_ko
-0.769088	0.0595993	-12.9043	4.25566691762201e-38	0.463435	0.411381	0.519779	essential_crispr_hart2017	damaging_missense	is_ko
-0.430419	0.000626199	-687.351	0	0.650237	0.649439	0.651035	essential_crispr_hart2017	other_missense	is_ko
-1.67029	0.148192	-11.2711	1.82250937108344e-29	0.188192	0.13873	0.248336	essential_crispr_hart2017	pLoF	is_ko
-0.954167	0.0547451	-17.4293	4.94771529368538e-68	0.385133	0.34529	0.427987	essential_crispr_hart2017	pLoF_damaging_missense	is_ko
-0.144073	0.00055705	-258.635	0	0.865825	0.86488	0.86677	essential_crispr_hart2017	synonymous	is_ko
-1.50217	0.0346484	-43.3548	0	0.222646	0.207889	0.238135	essential_gnomad_karczewski2020	damaging_missense	is_ko
-0.857045	0.000364163	-2353.47	0	0.424414	0.424111	0.424717	essential_gnomad_karczewski2020	other_missense	is_ko
-2.43338	0.111834	-21.7589	5.68666955396207e-105	0.0877399	0.0699143	0.108444	essential_gnomad_karczewski2020	pLoF	is_ko
-1.94465	0.0380657	-51.0868	0	0.143037	0.13264	0.153989	essential_gnomad_karczewski2020	pLoF_damaging_missense	is_ko
-0.113412	0.000276081	-410.792	0	0.892783	0.8923	0.893266	essential_gnomad_karczewski2020	synonymous	is_ko
-2.30664	0.169206	-13.6321	2.58066455435471e-42	0.0995958	0.0701161	0.136383	essential_in_culture_hart2014	damaging_missense	is_ko
-1.14007	0.00120237	-948.18	0	0.319798	0.319045	0.320552	essential_in_culture_hart2014	other_missense	is_ko
-2.13773	0.258618	-8.26597	1.38565703416893e-16	0.117922	0.067807	0.188235	essential_in_culture_hart2014	pLoF	is_ko
-2.38325	0.149261	-15.9671	2.16763698632712e-57	0.0922498	0.0678321	0.12194	essential_in_culture_hart2014	pLoF_damaging_missense	is_ko
-0.247852	0.000798953	-310.22	0	0.780476	0.779254	0.781699	essential_in_culture_hart2014	synonymous	is_ko
-0.0182845	0.0195915	-0.933286	0.350672	0.981882	0.944767	1.02019	essential_in_mice_georgi2013	damaging_missense	is_ko
-0.342046	0.000281436	-1215.36	0	0.710315	0.709923	0.710707	essential_in_mice_georgi2013	other_missense	is_ko
-1.91147	0.0774096	-24.6929	1.27360555256354e-134	0.147863	0.126583	0.17149	essential_in_mice_georgi2013	pLoF	is_ko
-0.277097	0.0182974	-15.1441	8.29215639458895e-52	0.757981	0.73118	0.785553	essential_in_mice_georgi2013	pLoF_damaging_missense	is_ko
-0.0496485	0.000251355	-197.524	0	0.951564	0.951095	0.952033	essential_in_mice_georgi2013	synonymous	is_ko
0.801511	0.0188151	42.5994	0	2.22891	2.14793	2.31235	homozygous_lof_tolerant_karczewski2020	damaging_missense	is_ko
0.569623	0.00025487	2234.95	0	1.7676	1.76672	1.76848	homozygous_lof_tolerant_karczewski2020	other_missense	is_ko
2.27504	0.025935	87.7208	0	9.72832	9.24618	10.2357	homozygous_lof_tolerant_karczewski2020	pLoF	is_ko
1.33213	0.014166	94.0375	0	3.78912	3.68518	3.89561	homozygous_lof_tolerant_karczewski2020	pLoF_damaging_missense	is_ko
0.0481706	0.000304264	158.318	0	1.04935	1.04872	1.04998	homozygous_lof_tolerant_karczewski2020	synonymous	is_ko
0.400375	0.0392618	10.1976	2.03282603102235e-24	1.49238	1.3806	1.61035	non_essential_gnomad_karczewski2020	damaging_missense	is_ko
0.554422	0.000426282	1300.6	0	1.74093	1.73948	1.74239	non_essential_gnomad_karczewski2020	other_missense	is_ko
0.382927	0.0585135	6.54426	5.97901329010296e-11	1.46657	1.30516	1.64179	non_essential_gnomad_karczewski2020	pLoF	is_ko
0.328979	0.0318142	10.3406	4.61451704290737e-25	1.38955	1.30481	1.47814	non_essential_gnomad_karczewski2020	pLoF_damaging_missense	is_ko
0.195087	0.000501965	388.647	0	1.21542	1.21422	1.21661	non_essential_gnomad_karczewski2020	synonymous	is_ko
0.400375	0.0392618	10.1976	2.03282603102235e-24	1.49238	1.3806	1.61035	non_essential_in_culture_hart2014	damaging_missense	is_ko
0.554422	0.000426282	1300.6	0	1.74093	1.73948	1.74239	non_essential_in_culture_hart2014	other_missense	is_ko
0.382927	0.0585135	6.54426	5.97901329010296e-11	1.46657	1.30516	1.64179	non_essential_in_culture_hart2014	pLoF	is_ko
0.328979	0.0318142	10.3406	4.61451704290737e-25	1.38955	1.30481	1.47814	non_essential_in_culture_hart2014	pLoF_damaging_missense	is_ko
0.195087	0.000501965	388.647	0	1.21542	1.21422	1.21661	non_essential_in_culture_hart2014	synonymous	is_ko
-1.65038	0.0290497	-56.8122	0	0.191977	0.181271	0.203136	pLI>=0.9	damaging_missense	is_ko
-0.927533	0.000293806	-3156.96	0	0.395528	0.395301	0.395756	pLI>=0.9	other_missense	is_ko
-2.59479	0.0875223	-29.6471	3.69126339286109e-193	0.0746618	0.0625957	0.0882398	pLI>=0.9	pLoF	is_ko
-2.02588	0.0301982	-67.0861	0	0.131878	0.124235	0.139848	pLI>=0.9	pLoF_damaging_missense	is_ko
-0.12096	0.000229375	-527.347	0	0.886069	0.885671	0.886467	pLI>=0.9	synonymous	is_ko
0.323247	0.0315304	10.2519	1.15998077958685e-24	1.38161	1.29815	1.46895	omim_AR	damaging_missense	is_ko
0.108809	0.000467912	232.541	0	1.11495	1.11393	1.11597	omim_AR	other_missense	is_ko
-0.831079	0.105325	-7.89058	3.00773856018658e-15	0.435579	0.351836	0.531939	omim_AR	pLoF	is_ko
0.2596	0.0284182	9.13499	6.54157761380239e-20	1.29641	1.22565	1.37009	omim_AR	pLoF_damaging_missense	is_ko
-0.0845976	0.000496984	-170.222	0	0.918882	0.917987	0.919777	omim_AR	synonymous	is_ko
0.353573	0.0361988	9.76752	1.55201979876047e-22	1.42415	1.32569	1.52784	omim_AD	damaging_missense	is_ko
-0.381501	0.000703764	-542.086	0	0.682836	0.681894	0.683778	omim_AD	other_missense	is_ko
-1.67518	0.200641	-8.34916	6.87507758595417e-17	0.187274	0.122987	0.270952	omim_AD	pLoF	is_ko
0.248084	0.0337365	7.35359	1.92958040717674e-13	1.28157	1.19882	1.36835	omim_AD	pLoF_damaging_missense	is_ko
0.0637783	0.000552133	115.513	0	1.06586	1.0647	1.06701	omim_AD	synonymous	is_ko
-0.273894	0.0253857	-10.7893	3.86723016724432e-27	0.760413	0.723264	0.798945	gtex_adipose_subcutaneous	damaging_missense	is_ko
-0.234687	0.000312363	-751.326	0	0.790819	0.790335	0.791303	gtex_adipose_subcutaneous	other_missense	is_ko
0.19884	0.0357279	5.56539	2.61561281371199e-08	1.21999	1.13683	1.30775	gtex_adipose_subcutaneous	pLoF	is_ko
-0.208272	0.0208034	-10.0114	1.35749788612044e-23	0.811986	0.779375	0.845599	gtex_adipose_subcutaneous	pLoF_damaging_missense	is_ko
-0.0400011	0.000289548	-138.15	0	0.960788	0.960243	0.961334	gtex_adipose_subcutaneous	synonymous	is_ko
-0.176065	0.0255603	-6.88821	5.64981451319982e-12	0.838564	0.797319	0.881352	gtex_adipose_visceral_omentum	damaging_missense	is_ko
-0.118918	0.000308289	-385.735	0	0.887881	0.887345	0.888418	gtex_adipose_visceral_omentum	other_missense	is_ko
0.533266	0.0325191	16.3985	1.95864589754431e-60	1.70449	1.59857	1.81592	gtex_adipose_visceral_omentum	pLoF	is_ko
-0.0259462	0.020268	-1.28016	0.20049	0.974388	0.936248	1.01367	gtex_adipose_visceral_omentum	pLoF_damaging_missense	is_ko
0.0572211	0.000286493	199.73	0	1.05889	1.0583	1.05948	gtex_adipose_visceral_omentum	synonymous	is_ko
-0.211557	0.0279734	-7.56279	3.94512735684858e-14	0.809323	0.765827	0.854589	gtex_adrenal_gland	damaging_missense	is_ko
-0.237526	0.000336673	-705.509	0	0.788576	0.788056	0.789097	gtex_adrenal_gland	other_missense	is_ko
0.340354	0.0349702	9.73269	2.1873445868223e-22	1.40544	1.31166	1.50439	gtex_adrenal_gland	pLoF	is_ko
0.0161734	0.0209089	0.773514	0.439218	1.0163	0.975286	1.0586	gtex_adrenal_gland	pLoF_damaging_missense	is_ko
-0.0427953	0.000314818	-135.937	0	0.958108	0.957516	0.958699	gtex_adrenal_gland	synonymous	is_ko
-0.411201	0.0259686	-15.8345	1.79754080385797e-56	0.662853	0.629739	0.697226	gtex_artery_aorta	damaging_missense	is_ko
-0.075436	0.00028942	-260.646	0	0.927339	0.926813	0.927865	gtex_artery_aorta	other_missense	is_ko
-0.606551	0.0488639	-12.4131	2.21948916399149e-35	0.545228	0.494775	0.599265	gtex_artery_aorta	pLoF	is_ko
-0.441674	0.0223079	-19.799	3.035496794399e-87	0.642959	0.615293	0.671524	gtex_artery_aorta	pLoF_damaging_missense	is_ko
0.0412041	0.0002736	150.599	0	1.04206	1.04151	1.04262	gtex_artery_aorta	synonymous	is_ko
-0.299852	0.0254407	-11.7863	4.59318933455212e-32	0.740928	0.704653	0.778555	gtex_artery_coronary	damaging_missense	is_ko
-0.140329	0.000300642	-466.765	0	0.869072	0.86856	0.869584	gtex_artery_coronary	other_missense	is_ko
-0.561569	0.04808	-11.6799	1.61514868203137e-31	0.570314	0.518361	0.625903	gtex_artery_coronary	pLoF	is_ko
-0.321889	0.0215986	-14.9032	3.1406450672268e-50	0.724779	0.69457	0.755941	gtex_artery_coronary	pLoF_damaging_missense	is_ko
0.130951	0.000269456	485.984	0	1.13991	1.13931	1.14051	gtex_artery_coronary	synonymous	is_ko
-0.238972	0.02354	-10.1517	3.25596624491527e-24	0.787437	0.751729	0.824403	gtex_artery_tibial	damaging_missense	is_ko
-0.239046	0.00029875	-800.155	0	0.787379	0.786918	0.78784	gtex_artery_tibial	other_missense	is_ko
-1.35114	0.0651878	-20.7268	1.98401867290369e-95	0.258946	0.227307	0.293523	gtex_artery_tibial	pLoF	is_ko
-0.447941	0.0215042	-20.8304	2.29587810250712e-96	0.638942	0.612427	0.666295	gtex_artery_tibial	pLoF_damaging_missense	is_ko
0.00461642	0.000272102	16.9657	1.47230293808489e-64	1.00463	1.00409	1.00516	gtex_artery_tibial	synonymous	is_ko
-0.665972	0.0286229	-23.2671	9.54463181906918e-120	0.513774	0.485527	0.543183	gtex_bladder	damaging_missense	is_ko
-0.18917	0.000298657	-633.403	0	0.827646	0.827161	0.82813	gtex_bladder	other_missense	is_ko
-0.248747	0.0422513	-5.88733	3.9249251234944e-09	0.779777	0.717154	0.846356	gtex_bladder	pLoF	is_ko
-0.593511	0.0236546	-25.0907	6.27910627531968e-139	0.552384	0.5272	0.578427	gtex_bladder	pLoF_damaging_missense	is_ko
0.059397	0.000271866	218.479	0	1.0612	1.06063	1.06176	gtex_bladder	synonymous	is_ko
-1.03008	0.0379206	-27.1641	1.72695298999261e-162	0.356979	0.331127	0.384203	gtex_brain_amygdala	damaging_missense	is_ko
-0.299997	0.000344047	-871.964	0	0.740821	0.740321	0.74132	gtex_brain_amygdala	other_missense	is_ko
-1.63773	0.0873638	-18.7461	2.08213520610359e-78	0.19442	0.163036	0.229687	gtex_brain_amygdala	pLoF	is_ko
-1.22381	0.0355981	-34.3786	5.27100085315298e-259	0.294107	0.274077	0.315126	gtex_brain_amygdala	pLoF_damaging_missense	is_ko
0.0362287	0.000295315	122.678	0	1.03689	1.03629	1.03749	gtex_brain_amygdala	synonymous	is_ko
-1.24766	0.0406013	-30.7296	2.28844110986414e-207	0.287175	0.264946	0.310663	gtex_brain_anterior_cingulate_cortex_ba24	damaging_missense	is_ko
-0.27464	0.000332681	-825.534	0	0.759846	0.759351	0.760342	gtex_brain_anterior_cingulate_cortex_ba24	other_missense	is_ko
-1.89302	0.0966612	-19.584	2.11600766415935e-85	0.150617	0.123881	0.18102	gtex_brain_anterior_cingulate_cortex_ba24	pLoF	is_ko
-1.47582	0.0387983	-38.0383	0	0.228591	0.211658	0.246432	gtex_brain_anterior_cingulate_cortex_ba24	pLoF_damaging_missense	is_ko
-0.0092715	0.000293435	-31.5964	4.13662671412797e-219	0.990771	0.990202	0.991341	gtex_brain_anterior_cingulate_cortex_ba24	synonymous	is_ko
-0.684073	0.0321414	-21.2832	1.62356731815828e-100	0.504558	0.473475	0.537059	gtex_brain_caudate_basal_ganglia	damaging_missense	is_ko
-0.350209	0.000349995	-1000.61	0	0.704541	0.704058	0.705024	gtex_brain_caudate_basal_ganglia	other_missense	is_ko
-1.28711	0.0742839	-17.3269	2.94852174645511e-67	0.276068	0.237851	0.318305	gtex_brain_caudate_basal_ganglia	pLoF	is_ko
-0.846105	0.0298579	-28.3377	1.18619581059714e-176	0.429083	0.404484	0.454713	gtex_brain_caudate_basal_ganglia	pLoF_damaging_missense	is_ko
-0.0378747	0.000302716	-125.116	0	0.962834	0.962262	0.963405	gtex_brain_caudate_basal_ganglia	synonymous	is_ko
-0.942833	0.033432	-28.2015	5.60382599740417e-175	0.389523	0.364583	0.415641	gtex_brain_cerebellar_hemisphere	damaging_missense	is_ko
-0.182294	0.000310524	-587.051	0	0.833357	0.832849	0.833864	gtex_brain_cerebellar_hemisphere	other_missense	is_ko
-1.27879	0.0709465	-18.0247	1.24740224511946e-72	0.278375	0.241493	0.318971	gtex_brain_cerebellar_hemisphere	pLoF	is_ko
-1.03442	0.0303274	-34.1086	5.49771038211368e-255	0.355431	0.33474	0.377001	gtex_brain_cerebellar_hemisphere	pLoF_damaging_missense	is_ko
-0.209897	0.000308398	-680.603	0	0.810668	0.810178	0.811158	gtex_brain_cerebellar_hemisphere	synonymous	is_ko
-0.814171	0.0310009	-26.2628	5.10904317020763e-152	0.443007	0.416667	0.470513	gtex_brain_cerebellum	damaging_missense	is_ko
-0.0582777	0.000293154	-198.795	0	0.943388	0.942846	0.94393	gtex_brain_cerebellum	other_missense	is_ko
-1.27444	0.0708088	-17.9983	2.00829396881117e-72	0.279588	0.242615	0.32028	gtex_brain_cerebellum	pLoF	is_ko
-0.954218	0.0288805	-33.0402	2.14784662532059e-239	0.385113	0.363746	0.407351	gtex_brain_cerebellum	pLoF_damaging_missense	is_ko
-0.144203	0.000296188	-486.861	0	0.865712	0.86521	0.866215	gtex_brain_cerebellum	synonymous	is_ko
-1.19719	0.0384387	-31.1455	5.83141461441847e-213	0.302041	0.279877	0.325399	gtex_brain_cortex	damaging_missense	is_ko
-0.405444	0.000344057	-1178.42	0	0.666681	0.666231	0.667131	gtex_brain_cortex	other_missense	is_ko
-1.82783	0.092986	-19.657	5.0342829931013e-86	0.160762	0.133244	0.191909	gtex_brain_cortex	pLoF	is_ko
-1.39941	0.0365489	-38.2886	0	0.246743	0.229502	0.26486	gtex_brain_cortex	pLoF_damaging_missense	is_ko
-0.00946789	0.000287442	-32.9384	6.20217477831898e-238	0.990577	0.990019	0.991135	gtex_brain_cortex	synonymous	is_ko
-1.28774	0.0411232	-31.3143	2.98060808594082e-215	0.275892	0.254269	0.298755	gtex_brain_frontal_cortex_ba9	damaging_missense	is_ko
-0.454356	0.00035597	-1276.39	0	0.634857	0.634414	0.6353	gtex_brain_frontal_cortex_ba9	other_missense	is_ko
-1.90423	0.0962245	-19.7894	3.67232281625374e-87	0.148938	0.122611	0.178858	gtex_brain_frontal_cortex_ba9	pLoF	is_ko
-1.43667	0.0378394	-37.9677	0	0.237717	0.220533	0.255801	gtex_brain_frontal_cortex_ba9	pLoF_damaging_missense	is_ko
-0.0477766	0.000296492	-161.139	0	0.953347	0.952793	0.953901	gtex_brain_frontal_cortex_ba9	synonymous	is_ko
-1.21072	0.0406172	-29.808	3.07850474519399e-195	0.297984	0.274909	0.322366	gtex_brain_hippocampus	damaging_missense	is_ko
-0.371055	0.000350271	-1059.34	0	0.690006	0.689532	0.69048	gtex_brain_hippocampus	other_missense	is_ko
-1.69026	0.0883313	-19.1355	1.27904243903861e-81	0.184471	0.154382	0.218324	gtex_brain_hippocampus	pLoF	is_ko
-1.30632	0.0363158	-35.9711	2.36772739549577e-283	0.270815	0.252008	0.290568	gtex_brain_hippocampus	pLoF_damaging_missense	is_ko
0.105767	0.000284585	371.655	0	1.11156	1.11094	1.11218	gtex_brain_hippocampus	synonymous	is_ko
-0.972508	0.0375153	-25.923	3.66803641575584e-148	0.378133	0.351036	0.406656	gtex_brain_hypothalamus	damaging_missense	is_ko
-0.377793	0.000358462	-1053.93	0	0.685372	0.684891	0.685854	gtex_brain_hypothalamus	other_missense	is_ko
-1.56876	0.084343	-18.5998	3.22736771978498e-77	0.208303	0.175776	0.244714	gtex_brain_hypothalamus	pLoF	is_ko
-1.11535	0.0341184	-32.6907	2.11975697114065e-234	0.327799	0.306382	0.350231	gtex_brain_hypothalamus	pLoF_damaging_missense	is_ko
-0.000802187	0.00030216	-2.65484	0.00793454	0.999198	0.998607	0.99979	gtex_brain_hypothalamus	synonymous	is_ko
-0.33243	0.0280976	-11.8313	2.69025690483812e-32	0.717179	0.678462	0.75747	gtex_brain_nucleus_accumbens_basal_ganglia	damaging_missense	is_ko
-0.389364	0.00035953	-1082.98	0	0.677487	0.67701	0.677965	gtex_brain_nucleus_accumbens_basal_ganglia	other_missense	is_ko
-1.28643	0.0750642	-17.1377	7.77068778569013e-66	0.276256	0.237631	0.318987	gtex_brain_nucleus_accumbens_basal_ganglia	pLoF	is_ko
-0.536218	0.0264998	-20.2348	4.83678940367359e-91	0.584956	0.55513	0.615906	gtex_brain_nucleus_accumbens_basal_ganglia	pLoF_damaging_missense	is_ko
-0.0927607	0.000312118	-297.198	0	0.911412	0.910854	0.911969	gtex_brain_nucleus_accumbens_basal_ganglia	synonymous	is_ko
-0.949773	0.0368376	-25.7827	1.38524283462548e-146	0.386829	0.359597	0.415469	gtex_brain_putamen_basal_ganglia	damaging_missense	is_ko
-0.369011	0.000356532	-1035	0	0.691418	0.690935	0.691901	gtex_brain_putamen_basal_ganglia	other_missense	is_ko
-1.59703	0.0864178	-18.4804	2.9722642155777e-76	0.202497	0.170143	0.238809	gtex_brain_putamen_basal_ganglia	pLoF	is_ko
-1.17539	0.0351496	-33.4396	3.64291757823939e-245	0.308699	0.287934	0.330476	gtex_brain_putamen_basal_ganglia	pLoF_damaging_missense	is_ko
0.0246077	0.000298575	82.4171	0	1.02491	1.02431	1.02551	gtex_brain_putamen_basal_ganglia	synonymous	is_ko
-0.959698	0.0374939	-25.5961	1.68460752951776e-144	0.383009	0.355575	0.411881	gtex_brain_spinal_cord_cervical_c_1	damaging_missense	is_ko
-0.117391	0.000322746	-363.725	0	0.889238	0.888675	0.8898	gtex_brain_spinal_cord_cervical_c_1	other_missense	is_ko
-0.499425	0.0511994	-9.75451	1.76454116149279e-22	0.606879	0.548123	0.669982	gtex_brain_spinal_cord_cervical_c_1	pLoF	is_ko
-0.82898	0.0297407	-27.8736	5.58367154570068e-171	0.436494	0.411565	0.462461	gtex_brain_spinal_cord_cervical_c_1	pLoF_damaging_missense	is_ko
0.0166816	0.000302767	55.0974	0	1.01682	1.01622	1.01743	gtex_brain_spinal_cord_cervical_c_1	synonymous	is_ko
-1.1057	0.0404338	-27.3459	1.20764304608384e-164	0.33098	0.305462	0.357935	gtex_brain_substantia_nigra	damaging_missense	is_ko
-0.300937	0.000349914	-860.033	0	0.740124	0.739617	0.740632	gtex_brain_substantia_nigra	other_missense	is_ko
-0.979032	0.063744	-15.3588	3.0917730801362e-53	0.375674	0.330744	0.424678	gtex_brain_substantia_nigra	pLoF	is_ko
-1.0761	0.0336011	-32.0258	4.77113971970555e-225	0.340922	0.318978	0.36389	gtex_brain_substantia_nigra	pLoF_damaging_missense	is_ko
0.00916309	0.00030451	30.0912	6.31081269362827e-199	1.00921	1.0086	1.00981	gtex_brain_substantia_nigra	synonymous	is_ko
-0.330432	0.0266087	-12.4182	2.08206139419833e-35	0.718613	0.681841	0.756808	gtex_breast_mammary_tissue	damaging_missense	is_ko
-0.0166938	0.00029173	-57.2235	0	0.983445	0.982883	0.984007	gtex_breast_mammary_tissue	other_missense	is_ko
0.425697	0.0335805	12.6769	7.94202878158907e-37	1.53066	1.43249	1.63404	gtex_breast_mammary_tissue	pLoF	is_ko
-0.147074	0.0208241	-7.06267	1.63334188197386e-12	0.86323	0.828526	0.898999	gtex_breast_mammary_tissue	pLoF_damaging_missense	is_ko
-0.0541907	0.000296127	-182.998	0	0.947251	0.946702	0.947801	gtex_breast_mammary_tissue	synonymous	is_ko
-0.680073	0.0318719	-21.3377	5.0742080867471e-101	0.50658	0.475632	0.538935	gtex_cells_ebv_transformed_lymphocytes	damaging_missense	is_ko
-0.177553	0.000313737	-565.93	0	0.837316	0.836802	0.837831	gtex_cells_ebv_transformed_lymphocytes	other_missense	is_ko
-0.107166	0.0397652	-2.69498	0.00703933	0.898376	0.83037	0.970478	gtex_cells_ebv_transformed_lymphocytes	pLoF	is_ko
-0.47382	0.024082	-19.6753	3.51434680442e-86	0.622619	0.593731	0.652515	gtex_cells_ebv_transformed_lymphocytes	pLoF_damaging_missense	is_ko
-0.0128605	0.000300432	-42.8067	0	0.987222	0.986641	0.987803	gtex_cells_ebv_transformed_lymphocytes	synonymous	is_ko
-0.385199	0.0265236	-14.5229	8.68015383422281e-48	0.680315	0.645613	0.716358	gtex_cells_transformed_fibroblasts	damaging_missense	is_ko
-0.164548	0.000301644	-545.504	0	0.848277	0.847776	0.848779	gtex_cells_transformed_fibroblasts	other_missense	is_ko
-0.94006	0.055285	-17.0039	7.6871008928959e-65	0.390605	0.349876	0.434571	gtex_cells_transformed_fibroblasts	pLoF	is_ko
-0.596926	0.0241683	-24.6988	1.10225028332355e-134	0.550501	0.524867	0.577027	gtex_cells_transformed_fibroblasts	pLoF_damaging_missense	is_ko
-0.0295425	0.000289401	-102.082	0	0.97089	0.970339	0.97144	gtex_cells_transformed_fibroblasts	synonymous	is_ko
-0.238073	0.0261472	-9.1051	8.61901763273513e-20	0.788145	0.748504	0.829299	gtex_cervix_ectocervix	damaging_missense	is_ko
0.0183166	0.000294749	62.1429	0	1.01849	1.0179	1.01907	gtex_cervix_ectocervix	other_missense	is_ko
0.0808699	0.0391092	2.06779	0.0386593	1.08423	1.00347	1.16976	gtex_cervix_ectocervix	pLoF	is_ko
-0.131964	0.0211514	-6.23904	4.40267045979719e-10	0.876372	0.840592	0.913263	gtex_cervix_ectocervix	pLoF_damaging_missense	is_ko
0.0876051	0.000284712	307.698	0	1.09156	1.09095	1.09217	gtex_cervix_ectocervix	synonymous	is_ko
-0.405681	0.0269289	-15.0649	2.75493420317036e-51	0.666523	0.632012	0.702382	gtex_cervix_endocervix	damaging_missense	is_ko
-0.138418	0.000304093	-455.181	0	0.870735	0.870216	0.871254	gtex_cervix_endocervix	other_missense	is_ko
-0.295906	0.0443606	-6.67047	2.54988571370099e-11	0.743858	0.681201	0.810614	gtex_cervix_endocervix	pLoF	is_ko
-0.318826	0.0221087	-14.4208	3.82821144975868e-47	0.727002	0.695994	0.759007	gtex_cervix_endocervix	pLoF_damaging_missense	is_ko
0.0159453	0.000284994	55.9495	0	1.01607	1.01551	1.01664	gtex_cervix_endocervix	synonymous	is_ko
-0.903425	0.0318705	-28.3467	9.18081962769412e-177	0.40518	0.380425	0.431054	gtex_colon_sigmoid	damaging_missense	is_ko
-0.19484	0.000301716	-645.771	0	0.822967	0.82248	0.823453	gtex_colon_sigmoid	other_missense	is_ko
-0.577217	0.0480728	-12.0071	3.25940289919268e-33	0.561459	0.510322	0.61618	gtex_colon_sigmoid	pLoF	is_ko
-0.91439	0.0273349	-33.4514	2.45750649848568e-245	0.400761	0.379694	0.422642	gtex_colon_sigmoid	pLoF_damaging_missense	is_ko
-0.0636345	0.000285449	-222.928	0	0.938348	0.937823	0.938873	gtex_colon_sigmoid	synonymous	is_ko
-0.0106881	0.0242639	-0.440492	0.659581	0.989369	0.943143	1.03726	gtex_colon_transverse	damaging_missense	is_ko
0.0611022	0.000288462	211.821	0	1.06301	1.06241	1.06361	gtex_colon_transverse	other_missense	is_ko
-0.88244	0.0567905	-15.5385	1.90315603525908e-54	0.413772	0.369492	0.461654	gtex_colon_transverse	pLoF	is_ko
-0.190732	0.0217985	-8.74975	2.13827257237681e-18	0.826354	0.791598	0.862218	gtex_colon_transverse	pLoF_damaging_missense	is_ko
0.050452	0.000287988	175.188	0	1.05175	1.05115	1.05234	gtex_colon_transverse	synonymous	is_ko
-0.8403	0.0304977	-27.5529	4.08339822071091e-167	0.431581	0.406329	0.457933	gtex_esophagus_gastroesophageal_junction	damaging_missense	is_ko
-0.244504	0.000304097	-804.031	0	0.783093	0.782626	0.78356	gtex_esophagus_gastroesophageal_junction	other_missense	is_ko
-0.768923	0.0515555	-14.9145	2.65444821528338e-50	0.463512	0.418335	0.51206	gtex_esophagus_gastroesophageal_junction	pLoF	is_ko
-0.804591	0.0255079	-31.5428	2.25257808603268e-218	0.447271	0.425306	0.470034	gtex_esophagus_gastroesophageal_junction	pLoF_damaging_missense	is_ko
-0.068182	0.000282711	-241.172	0	0.93409	0.933573	0.934608	gtex_esophagus_gastroesophageal_junction	synonymous	is_ko
-0.11029	0.0257484	-4.28337	1.84082895077653e-05	0.895574	0.851207	0.941614	gtex_esophagus_mucosa	damaging_missense	is_ko
0.243693	0.000276919	880.018	0	1.27595	1.27526	1.27665	gtex_esophagus_mucosa	other_missense	is_ko
0.0537349	0.0396867	1.35398	0.175743	1.0552	0.975475	1.1397	gtex_esophagus_mucosa	pLoF	is_ko
-0.0360344	0.0209272	-1.7219	0.0850881	0.964607	0.925637	1.00478	gtex_esophagus_mucosa	pLoF_damaging_missense	is_ko
-0.0630194	0.000309332	-203.728	0	0.938925	0.938356	0.939495	gtex_esophagus_mucosa	synonymous	is_ko
-0.837258	0.0301826	-27.7398	2.31567525258882e-169	0.432896	0.407823	0.45905	gtex_esophagus_muscularis	damaging_missense	is_ko
-0.200704	0.000297079	-675.591	0	0.818155	0.817679	0.818631	gtex_esophagus_muscularis	other_missense	is_ko
-0.812496	0.0522387	-15.5535	1.5058184619724e-54	0.443749	0.399944	0.490863	gtex_esophagus_muscularis	pLoF	is_ko
-0.844943	0.0257196	-32.8521	1.06448207555094e-236	0.429582	0.408313	0.45163	gtex_esophagus_muscularis	pLoF_damaging_missense	is_ko
-0.0883534	0.000282745	-312.485	0	0.915437	0.91493	0.915945	gtex_esophagus_muscularis	synonymous	is_ko
-0.132943	0.0249949	-5.31882	1.04441653691688e-07	0.875515	0.833389	0.91919	gtex_fallopian_tube	damaging_missense	is_ko
-0.173514	0.000320314	-541.698	0	0.840706	0.840178	0.841234	gtex_fallopian_tube	other_missense	is_ko
-0.112672	0.0429815	-2.62142	0.00875652	0.893443	0.820471	0.971079	gtex_fallopian_tube	pLoF	is_ko
-0.0988316	0.020941	-4.71952	2.36402219242876e-06	0.905895	0.869273	0.943646	gtex_fallopian_tube	pLoF_damaging_missense	is_ko
0.118331	0.000283941	416.745	0	1.12562	1.12499	1.12624	gtex_fallopian_tube	synonymous	is_ko
-0.00808317	0.0244863	-0.33011	0.741317	0.991949	0.945183	1.04041	gtex_heart_atrial_appendage	damaging_missense	is_ko
-0.0894169	0.000317707	-281.445	0	0.914464	0.913895	0.915034	gtex_heart_atrial_appendage	other_missense	is_ko
0.510989	0.0341433	14.966	1.22432537132313e-50	1.66694	1.55826	1.78145	gtex_heart_atrial_appendage	pLoF	is_ko
0.168337	0.0194282	8.66459	4.53123635617672e-18	1.18334	1.13892	1.22905	gtex_heart_atrial_appendage	pLoF_damaging_missense	is_ko
0.17082	0.000285282	598.775	0	1.18628	1.18561	1.18694	gtex_heart_atrial_appendage	synonymous	is_ko
-0.0774558	0.0249849	-3.1001	0.00193457	0.925468	0.880959	0.971614	gtex_heart_left_ventricle	damaging_missense	is_ko
-0.172522	0.00032425	-532.065	0	0.84154	0.841005	0.842075	gtex_heart_left_ventricle	other_missense	is_ko
0.58844	0.0328008	17.9398	5.76711719346884e-72	1.80118	1.6883	1.91997	gtex_heart_left_ventricle	pLoF	is_ko
0.167898	0.0192461	8.72373	2.69190772198598e-18	1.18282	1.13883	1.22807	gtex_heart_left_ventricle	pLoF_damaging_missense	is_ko
0.0982433	0.000290812	337.824	0	1.10323	1.1026	1.10386	gtex_heart_left_ventricle	synonymous	is_ko
0.714613	0.0207837	34.3833	4.47851590648704e-259	2.0434	1.96147	2.12798	gtex_kidney_cortex	damaging_missense	is_ko
0.0232041	0.000321078	72.2691	0	1.02348	1.02283	1.02412	gtex_kidney_cortex	other_missense	is_ko
-0.525656	0.0521153	-10.0864	6.34492857374583e-24	0.591167	0.532955	0.653786	gtex_kidney_cortex	pLoF	is_ko
0.492622	0.0185987	26.4869	1.3710199959383e-154	1.6366	1.57777	1.69711	gtex_kidney_cortex	pLoF_damaging_missense	is_ko
0.0386212	0.000316476	122.035	0	1.03938	1.03873	1.04002	gtex_kidney_cortex	synonymous	is_ko
0.944737	0.0196521	48.073	0	2.57214	2.47458	2.67276	gtex_liver	damaging_missense	is_ko
0.168004	0.000306395	548.325	0	1.18294	1.18223	1.18365	gtex_liver	other_missense	is_ko
0.552314	0.0345032	16.0076	1.13093633092145e-57	1.73727	1.62286	1.85791	gtex_liver	pLoF	is_ko
0.850748	0.0165874	51.2887	0	2.3414	2.26626	2.41852	gtex_liver	pLoF_damaging_missense	is_ko
0.0878139	0.00031558	278.262	0	1.09178	1.09111	1.09246	gtex_liver	synonymous	is_ko
-0.538921	0.0281927	-19.1156	1.87257350654366e-81	0.583377	0.551778	0.616261	gtex_lung	damaging_missense	is_ko
0.0292456	0.00028386	103.028	0	1.02968	1.0291	1.03025	gtex_lung	other_missense	is_ko
0.671615	0.031434	21.3659	2.77675735941101e-101	1.9574	1.83977	2.08104	gtex_lung	pLoF	is_ko
-0.0505829	0.0198472	-2.54862	0.010815	0.950675	0.914228	0.9882	gtex_lung	pLoF_damaging_missense	is_ko
0.238539	0.000260581	915.41	0	1.26939	1.26874	1.27004	gtex_lung	synonymous	is_ko
-0.2026	0.0268517	-7.54514	4.51802137936313e-14	0.816605	0.774442	0.860411	gtex_minor_salivary_gland	damaging_missense	is_ko
0.126366	0.000291129	434.057	0	1.1347	1.13405	1.13535	gtex_minor_salivary_gland	other_missense	is_ko
0.204363	0.0378221	5.40327	6.54372953576796e-08	1.22674	1.13831	1.32026	gtex_minor_salivary_gland	pLoF	is_ko
-0.0192207	0.020884	-0.920356	0.357387	0.980963	0.941412	1.02173	gtex_minor_salivary_gland	pLoF_damaging_missense	is_ko
-0.0955647	0.000315561	-302.841	0	0.90886	0.908298	0.909422	gtex_minor_salivary_gland	synonymous	is_ko
0.156704	0.0217388	7.2085	5.65727622819005e-13	1.16965	1.12062	1.22031	gtex_muscle_skeletal	damaging_missense	is_ko
-0.34428	0.000331841	-1037.49	0	0.70873	0.708269	0.709191	gtex_muscle_skeletal	other_missense	is_ko
0.361698	0.0344889	10.4873	9.87598933925076e-26	1.43576	1.34123	1.53541	gtex_muscle_skeletal	pLoF	is_ko
0.240214	0.018105	13.2678	3.55736675671547e-40	1.27152	1.22701	1.31726	gtex_muscle_skeletal	pLoF_damaging_missense	is_ko
-0.168946	0.000308682	-547.312	0	0.844555	0.844044	0.845066	gtex_muscle_skeletal	synonymous	is_ko
-0.742268	0.0294204	-25.2297	1.89102239409769e-140	0.476033	0.449147	0.504056	gtex_nerve_tibial	damaging_missense	is_ko
-0.0730732	0.000287931	-253.787	0	0.929533	0.929008	0.930057	gtex_nerve_tibial	other_missense	is_ko
-1.14242	0.0623486	-18.3232	5.40877931960149e-75	0.319045	0.2817	0.359725	gtex_nerve_tibial	pLoF	is_ko
-0.839717	0.0262047	-32.0445	2.6186927046185e-225	0.431833	0.410057	0.454422	gtex_nerve_tibial	pLoF_damaging_missense	is_ko
-0.0295252	0.000282612	-104.473	0	0.970906	0.970369	0.971444	gtex_nerve_tibial	synonymous	is_ko
-0.622363	0.028722	-21.6685	4.06507212974487e-104	0.536675	0.507069	0.567503	gtex_ovary	damaging_missense	is_ko
-0.152738	0.00030286	-504.317	0	0.858355	0.857846	0.858865	gtex_ovary	other_missense	is_ko
-0.43856	0.0470243	-9.32625	1.09679554828162e-20	0.644964	0.587479	0.706421	gtex_ovary	pLoF	is_ko
-0.530701	0.0236699	-22.4209	2.45996893242413e-111	0.588193	0.56136	0.615942	gtex_ovary	pLoF_damaging_missense	is_ko
0.09437	0.000275669	342.331	0	1.09897	1.09837	1.09956	gtex_ovary	synonymous	is_ko
0.844852	0.0218615	38.6457	0	2.32763	2.22952	2.42904	gtex_pancreas	damaging_missense	is_ko
0.494103	0.000297338	1661.76	0	1.63903	1.63807	1.63998	gtex_pancreas	other_missense	is_ko
0.864613	0.0340936	25.36	6.97518228495574e-142	2.37409	2.21959	2.537	gtex_pancreas	pLoF	is_ko
0.828048	0.0179827	46.0469	0	2.28885	2.20928	2.37065	gtex_pancreas	pLoF_damaging_missense	is_ko
0.042918	0.000353653	121.356	0	1.04385	1.04313	1.04458	gtex_pancreas	synonymous	is_ko
-0.588304	0.0325432	-18.0776	4.78506069570557e-73	0.555268	0.520642	0.591491	gtex_pituitary	damaging_missense	is_ko
-0.0179387	0.000322522	-55.6199	0	0.982221	0.981601	0.982842	gtex_pituitary	other_missense	is_ko
-0.530225	0.0554678	-9.55916	1.18713498737892e-21	0.588472	0.526913	0.654933	gtex_pituitary	pLoF	is_ko
-0.548029	0.027336	-20.0479	2.10671772285632e-89	0.578088	0.547697	0.609653	gtex_pituitary	pLoF_damaging_missense	is_ko
-0.0414467	0.000320821	-129.19	0	0.9594	0.958797	0.960004	gtex_pituitary	synonymous	is_ko
-0.640046	0.0326763	-19.5875	1.97688119502309e-85	0.527268	0.494258	0.561809	gtex_prostate	damaging_missense	is_ko
-0.076809	0.000318237	-241.358	0	0.926067	0.925489	0.926645	gtex_prostate	other_missense	is_ko
0.196261	0.0386976	5.07167	3.94347784465977e-07	1.21684	1.12714	1.3118	gtex_prostate	pLoF	is_ko
-0.306698	0.0239077	-12.8284	1.1362021674455e-37	0.735873	0.70197	0.770942	gtex_prostate	pLoF_damaging_missense	is_ko
-0.107193	0.000320272	-334.695	0	0.898352	0.897788	0.898916	gtex_prostate	synonymous	is_ko
0.466146	0.0202443	23.0261	2.5554325871091e-117	1.59384	1.53158	1.65807	gtex_skin_not_sun_exposed_suprapubic	damaging_missense	is_ko
0.206661	0.000274859	751.882	0	1.22957	1.2289	1.23023	gtex_skin_not_sun_exposed_suprapubic	other_missense	is_ko
-0.59888	0.0514313	-11.6443	2.45417838917767e-31	0.549427	0.495999	0.606822	gtex_skin_not_sun_exposed_suprapubic	pLoF	is_ko
0.293956	0.0181518	16.1943	5.53288560125076e-59	1.34172	1.29464	1.39012	gtex_skin_not_sun_exposed_suprapubic	pLoF_damaging_missense	is_ko
0.0816717	0.000284963	286.605	0	1.0851	1.08449	1.08571	gtex_skin_not_sun_exposed_suprapubic	synonymous	is_ko
0.366695	0.020651	17.7568	1.52712652731757e-70	1.44296	1.38547	1.50229	gtex_skin_sun_exposed_lower_leg	damaging_missense	is_ko
0.237741	0.000268766	884.565	0	1.26838	1.26771	1.26905	gtex_skin_sun_exposed_lower_leg	other_missense	is_ko
-0.668336	0.0525954	-12.7071	5.39854748686059e-37	0.512561	0.461627	0.567354	gtex_skin_sun_exposed_lower_leg	pLoF	is_ko
0.205769	0.0185061	11.119	1.01438514293528e-28	1.22847	1.18452	1.27365	gtex_skin_sun_exposed_lower_leg	pLoF_damaging_missense	is_ko
0.00636442	0.000289562	21.9794	4.53247339616889e-107	1.00638	1.00581	1.00696	gtex_skin_sun_exposed_lower_leg	synonymous	is_ko
-0.166411	0.0252753	-6.58391	4.58221917464012e-11	0.846699	0.805511	0.889414	gtex_small_intestine_terminal_ileum	damaging_missense	is_ko
0.157392	0.000276672	568.874	0	1.17045	1.16982	1.17109	gtex_small_intestine_terminal_ileum	other_missense	is_ko
0.194982	0.0367851	5.30057	1.15441590774318e-07	1.21529	1.13004	1.30535	gtex_small_intestine_terminal_ileum	pLoF	is_ko
-0.00955077	0.020049	-0.476372	0.633809	0.990495	0.952139	1.02999	gtex_small_intestine_terminal_ileum	pLoF_damaging_missense	is_ko
-0.0950922	0.000302153	-314.716	0	0.909289	0.908751	0.909828	gtex_small_intestine_terminal_ileum	synonymous	is_ko
-0.475333	0.0299931	-15.8481	1.4490985706281e-56	0.621678	0.585895	0.659	gtex_spleen	damaging_missense	is_ko
0.169114	0.000283679	596.145	0	1.18426	1.1836	1.18491	gtex_spleen	other_missense	is_ko
0.894593	0.0302401	29.5829	2.47638443703984e-192	2.44634	2.30483	2.59492	gtex_spleen	pLoF	is_ko
0.0745206	0.0203004	3.67088	0.000241713	1.07737	1.03513	1.12088	gtex_spleen	pLoF_damaging_missense	is_ko
0.158904	0.000282235	563.021	0	1.17223	1.17158	1.17287	gtex_spleen	synonymous	is_ko
-0.535249	0.0309789	-17.2779	6.90684774360126e-67	0.585524	0.550734	0.621851	gtex_stomach	damaging_missense	is_ko
0.0119802	0.000300827	39.8243	0	1.01205	1.01146	1.01265	gtex_stomach	other_missense	is_ko
-0.0492833	0.0406339	-1.21286	0.225182	0.951911	0.878312	1.02999	gtex_stomach	pLoF	is_ko
-0.294711	0.0232533	-12.674	8.24369497529509e-37	0.744747	0.711361	0.779255	gtex_stomach	pLoF_damaging_missense	is_ko
-0.0793281	0.000310356	-255.603	0	0.923737	0.923175	0.924299	gtex_stomach	synonymous	is_ko
-0.366288	0.0499154	-7.33817	2.16536165537345e-13	0.693303	0.627729	0.763433	gtex_testis	damaging_missense	is_ko
0.109834	0.00046985	233.764	0	1.11609	1.11507	1.11712	gtex_testis	other_missense	is_ko
0.325842	0.0550433	5.91973	3.22462643604017e-09	1.3852	1.24139	1.54043	gtex_testis	pLoF	is_ko
-0.112546	0.0358532	-3.13907	0.00169484	0.893557	0.832286	0.957896	gtex_testis	pLoF_damaging_missense	is_ko
0.104144	0.000482445	215.866	0	1.10976	1.10871	1.11081	gtex_testis	synonymous	is_ko
-0.115305	0.0245659	-4.69369	2.68319356988052e-06	0.891095	0.848947	0.93477	gtex_thyroid	damaging_missense	is_ko
0.0417056	0.000291016	143.31	0	1.04259	1.04199	1.04318	gtex_thyroid	other_missense	is_ko
-0.266817	0.0449136	-5.94067	2.83858425089704e-09	0.765813	0.700535	0.835422	gtex_thyroid	pLoF	is_ko
-0.186925	0.0214925	-8.69725	3.40015081538771e-18	0.829506	0.795101	0.864995	gtex_thyroid	pLoF_damaging_missense	is_ko
-0.147689	0.000312963	-471.907	0	0.862699	0.86217	0.863228	gtex_thyroid	synonymous	is_ko
-0.841997	0.0297358	-28.3159	2.20118585058966e-176	0.430849	0.406258	0.456488	gtex_uterus	damaging_missense	is_ko
-0.189706	0.000292714	-648.093	0	0.827202	0.826728	0.827677	gtex_uterus	other_missense	is_ko
-0.574414	0.0474758	-12.0991	1.06771741025474e-33	0.563035	0.512385	0.617226	gtex_uterus	pLoF	is_ko
-0.775897	0.0248655	-31.2037	9.47932251823832e-214	0.460291	0.438248	0.48312	gtex_uterus	pLoF_damaging_missense	is_ko
0.0107476	0.000271099	39.6444	0	1.01081	1.01027	1.01134	gtex_uterus	synonymous	is_ko
-0.495874	0.0299675	-16.5471	1.68124941127948e-61	0.609039	0.57401	0.645568	gtex_vagina	damaging_missense	is_ko
0.273491	0.000275203	993.781	0	1.31455	1.31384	1.31526	gtex_vagina	other_missense	is_ko
0.153549	0.0391515	3.92191	8.7849308674339e-05	1.16596	1.07903	1.25804	gtex_vagina	pLoF	is_ko
-0.213402	0.022588	-9.44757	3.46795869277128e-21	0.807831	0.772638	0.844176	gtex_vagina	pLoF_damaging_missense	is_ko
0.0185613	0.000299819	61.9084	0	1.01873	1.01814	1.01933	gtex_vagina	synonymous	is_ko
0.620309	0.0226375	27.4018	2.60863381970909e-165	1.8595	1.77839	1.94342	gtex_whole_blood	damaging_missense	is_ko
0.41196	0.000291987	1410.88	0	1.50977	1.50891	1.51064	gtex_whole_blood	other_missense	is_ko
0.870229	0.0327511	26.5709	1.4714060047711e-155	2.38746	2.23811	2.54477	gtex_whole_blood	pLoF	is_ko
0.711654	0.0181284	39.2564	0	2.03736	1.96596	2.11077	gtex_whole_blood	pLoF_damaging_missense	is_ko
0.0908445	0.00032951	275.696	0	1.0951	1.09439	1.09581	gtex_whole_blood	synonymous	is_ko
-0.419097	0.213396	-1.96394	0.0495374	0.657641	0.419548	0.972377	GAVISH_3CA_MALIGNANT_METAPROGRAM_10_PROTEIN_MATURATION	damaging_missense	is_ko
0.313292	0.00172351	181.776	0	1.36792	1.36331	1.37255	GAVISH_3CA_MALIGNANT_METAPROGRAM_10_PROTEIN_MATURATION	other_missense	is_ko
-2.72637	1.00009	-2.72612	0.00640835	0.0654563	0.00373265	0.288035	GAVISH_3CA_MALIGNANT_METAPROGRAM_10_PROTEIN_MATURATION	pLoF	is_ko
-0.747889	0.200169	-3.73629	0.000186756	0.473365	0.311121	0.684158	GAVISH_3CA_MALIGNANT_METAPROGRAM_10_PROTEIN_MATURATION	pLoF_damaging_missense	is_ko
0.320324	0.00169284	189.223	0	1.37757	1.37301	1.38215	GAVISH_3CA_MALIGNANT_METAPROGRAM_10_PROTEIN_MATURATION	synonymous	is_ko
-0.893694	0.0031919	-279.988	0	0.409142	0.406588	0.411707	essential_adam_vincenti2021	damaging_missense	is_het
-0.327316	0.000726062	-450.811	0	0.720856	0.71983	0.721882	essential_adam_vincenti2021	other_missense	is_het
-0.990694	0.00485231	-204.17	0	0.371319	0.367799	0.374862	essential_adam_vincenti2021	pLoF	is_het
-0.905108	0.0027069	-334.37	0	0.404498	0.402356	0.406648	essential_adam_vincenti2021	pLoF_damaging_missense	is_het
-0.0252271	0.000755178	-33.4055	1.14028307676459e-244	0.975088	0.973646	0.976532	essential_adam_vincenti2021	synonymous	is_het
-0.59855	0.0035248	-169.811	0	0.549608	0.54582	0.553414	essential_crispr_hart2017	damaging_missense	is_het
-0.4008	0.000948662	-422.49	0	0.669784	0.668539	0.67103	essential_crispr_hart2017	other_missense	is_het
-0.80726	0.00562049	-143.628	0	0.446078	0.441183	0.451011	essential_crispr_hart2017	pLoF	is_het
-0.654319	0.00303571	-215.54	0	0.519796	0.51671	0.522895	essential_crispr_hart2017	pLoF_damaging_missense	is_het
-0.0329846	0.000947843	-34.7997	2.45994001355681e-265	0.967553	0.965757	0.969352	essential_crispr_hart2017	synonymous	is_het
-1.01655	0.00195752	-519.305	0	0.361842	0.360455	0.363232	essential_gnomad_karczewski2020	damaging_missense	is_het
-0.422073	0.000477198	-884.48	0	0.655686	0.655073	0.6563	essential_gnomad_karczewski2020	other_missense	is_het
-2.48833	0.00643322	-386.795	0	0.0830482	0.0820047	0.0841005	essential_gnomad_karczewski2020	pLoF	is_het
-1.2769	0.00198185	-644.295	0	0.278901	0.277819	0.279986	essential_gnomad_karczewski2020	pLoF_damaging_missense	is_het
-0.0637348	0.000488124	-130.571	0	0.938254	0.937357	0.939152	essential_gnomad_karczewski2020	synonymous	is_het
-0.977863	0.00573145	-170.613	0	0.376114	0.371905	0.380355	essential_in_culture_hart2014	damaging_missense	is_het
-0.579061	0.00140163	-413.136	0	0.560424	0.558886	0.561965	essential_in_culture_hart2014	other_missense	is_het
-1.3961	0.0102847	-135.746	0	0.247559	0.242603	0.252583	essential_in_culture_hart2014	pLoF	is_het
-1.13138	0.00520852	-217.218	0	0.322587	0.319305	0.325891	essential_in_culture_hart2014	pLoF_damaging_missense	is_het
-0.108448	0.00133867	-81.0122	0	0.897225	0.894873	0.899581	essential_in_culture_hart2014	synonymous	is_het
0.00117692	0.0012954	0.908538	0.363594	1.00118	0.998638	1.00372	essential_in_mice_georgi2013	damaging_missense	is_het
-0.274594	0.000422163	-650.445	0	0.759881	0.759252	0.76051	essential_in_mice_georgi2013	other_missense	is_het
-1.0101	0.00294261	-343.266	0	0.364183	0.362087	0.366287	essential_in_mice_georgi2013	pLoF	is_het
-0.233022	0.0012122	-192.23	0	0.792136	0.790256	0.79402	essential_in_mice_georgi2013	pLoF_damaging_missense	is_het
-0.0547435	0.000451467	-121.257	0	0.946728	0.945891	0.947566	essential_in_mice_georgi2013	synonymous	is_het
0.526321	0.0013368	393.717	0	1.69269	1.68826	1.69713	homozygous_lof_tolerant_karczewski2020	damaging_missense	is_het
0.286754	0.000431426	664.665	0	1.3321	1.33097	1.33322	homozygous_lof_tolerant_karczewski2020	other_missense	is_het
1.7535	0.0015447	1135.17	0	5.77476	5.7573	5.79227	homozygous_lof_tolerant_karczewski2020	pLoF	is_het
0.984634	0.00101047	974.435	0	2.67683	2.67153	2.68214	homozygous_lof_tolerant_karczewski2020	pLoF_damaging_missense	is_het
0.0558454	0.000543959	102.665	0	1.05743	1.05631	1.05856	homozygous_lof_tolerant_karczewski2020	synonymous	is_het
0.467763	0.00233621	200.223	0	1.59642	1.58912	1.60374	non_essential_gnomad_karczewski2020	damaging_missense	is_het
0.25953	0.000747892	347.015	0	1.29632	1.29442	1.29822	non_essential_gnomad_karczewski2020	other_missense	is_het
0.387457	0.00352246	109.996	0	1.47323	1.46308	1.48343	non_essential_gnomad_karczewski2020	pLoF	is_het
0.435846	0.00200281	217.617	0	1.54627	1.54021	1.55235	non_essential_gnomad_karczewski2020	pLoF_damaging_missense	is_het
0.0104325	0.000978974	10.6566	1.62453877846666e-26	1.01049	1.00855	1.01243	non_essential_gnomad_karczewski2020	synonymous	is_het
0.467763	0.00233621	200.223	0	1.59642	1.58912	1.60374	non_essential_in_culture_hart2014	damaging_missense	is_het
0.25953	0.000747892	347.015	0	1.29632	1.29442	1.29822	non_essential_in_culture_hart2014	other_missense	is_het
0.387457	0.00352246	109.996	0	1.47323	1.46308	1.48343	non_essential_in_culture_hart2014	pLoF	is_het
0.435846	0.00200281	217.617	0	1.54627	1.54021	1.55235	non_essential_in_culture_hart2014	pLoF_damaging_missense	is_het
0.0104325	0.000978974	10.6566	1.62453877846666e-26	1.01049	1.00855	1.01243	non_essential_in_culture_hart2014	synonymous	is_het
-1.05103	0.00156185	-672.942	0	0.349577	0.348508	0.350648	pLI>=0.9	damaging_missense	is_het
-0.42151	0.000385658	-1092.96	0	0.656055	0.65556	0.656551	pLI>=0.9	other_missense	is_het
-2.25636	0.00423299	-533.042	0	0.104731	0.103864	0.105602	pLI>=0.9	pLoF	is_het
-1.29208	0.00152692	-846.204	0	0.274698	0.273877	0.275521	pLI>=0.9	pLoF_damaging_missense	is_het
-0.0592209	0.000405966	-145.876	0	0.942499	0.941749	0.943249	pLI>=0.9	synonymous	is_het
0.419672	0.00208085	201.682	0	1.52146	1.51527	1.52768	omim_AR	damaging_missense	is_het
-0.0965529	0.000785781	-122.875	0	0.907962	0.906564	0.909361	omim_AR	other_missense	is_het
-0.131797	0.00426947	-30.8697	3.04857646199144e-209	0.876519	0.869205	0.883875	omim_AR	pLoF	is_het
0.287721	0.00192761	149.263	0	1.33339	1.32835	1.33843	omim_AR	pLoF_damaging_missense	is_het
-0.040802	0.00087451	-46.657	0	0.960019	0.958375	0.961666	omim_AR	synonymous	is_het
0.314025	0.00258602	121.432	0	1.36892	1.362	1.37588	omim_AD	damaging_missense	is_het
-0.36872	0.00107146	-344.13	0	0.691619	0.690168	0.693073	omim_AD	other_missense	is_het
-0.771312	0.00718498	-107.351	0	0.462406	0.455925	0.468949	omim_AD	pLoF	is_het
0.151248	0.00246438	61.3736	0	1.16329	1.15768	1.16891	omim_AD	pLoF_damaging_missense	is_het
-0.035628	0.0010363	-34.3801	4.9944563203106e-259	0.964999	0.963041	0.966961	omim_AD	synonymous	is_het
-0.0878387	0.00152826	-57.4764	0	0.915909	0.913168	0.918655	gtex_adipose_subcutaneous	damaging_missense	is_het
-0.0227522	0.000442184	-51.4542	0	0.977505	0.976658	0.978352	gtex_adipose_subcutaneous	other_missense	is_het
-0.123276	0.00232303	-53.0669	0	0.884019	0.880001	0.888051	gtex_adipose_subcutaneous	pLoF	is_het
-0.114142	0.00132041	-86.4439	0	0.892132	0.889825	0.894443	gtex_adipose_subcutaneous	pLoF_damaging_missense	is_het
-0.00706906	0.000512691	-13.7882	3.00358203972796e-43	0.992956	0.991958	0.993954	gtex_adipose_subcutaneous	synonymous	is_het
-0.0213927	0.00154351	-13.8598	1.10998625588981e-43	0.978835	0.975877	0.981799	gtex_adipose_visceral_omentum	damaging_missense	is_het
-0.0185161	0.000455625	-40.6388	0	0.981654	0.980778	0.982531	gtex_adipose_visceral_omentum	other_missense	is_het
0.0359173	0.00225069	15.9584	2.49181404548267e-57	1.03657	1.03201	1.04115	gtex_adipose_visceral_omentum	pLoF	is_het
-0.0232295	0.00132125	-17.5815	3.41592831177283e-69	0.977038	0.97451	0.979571	gtex_adipose_visceral_omentum	pLoF_damaging_missense	is_het
-0.0036347	0.000525479	-6.91693	4.6154722435467e-12	0.996372	0.995346	0.997398	gtex_adipose_visceral_omentum	synonymous	is_het
0.0354608	0.00158515	22.3706	7.6187649773782e-111	1.0361	1.03288	1.03932	gtex_adrenal_gland	damaging_missense	is_het
-0.0901725	0.000488205	-184.702	0	0.913774	0.9129	0.914648	gtex_adrenal_gland	other_missense	is_het
0.0926875	0.00222792	41.6026	0	1.09712	1.09234	1.10192	gtex_adrenal_gland	pLoF	is_het
0.0670871	0.00131484	51.0232	0	1.06939	1.06664	1.07215	gtex_adrenal_gland	pLoF_damaging_missense	is_het
-0.0209486	0.000559339	-37.4524	5.49445302080537e-307	0.979269	0.978196	0.980343	gtex_adrenal_gland	synonymous	is_het
-0.0509152	0.00148088	-34.3818	4.72332869765758e-259	0.950359	0.947604	0.953121	gtex_artery_aorta	damaging_missense	is_het
-0.0818493	0.000445495	-183.727	0	0.921411	0.920606	0.922216	gtex_artery_aorta	other_missense	is_het
-0.404748	0.00259611	-155.905	0	0.667145	0.663757	0.670546	gtex_artery_aorta	pLoF	is_het
-0.153624	0.00132442	-115.994	0	0.857594	0.85537	0.859822	gtex_artery_aorta	pLoF_damaging_missense	is_het
-0.0371412	0.000504594	-73.6061	0	0.96354	0.962587	0.964493	gtex_artery_aorta	synonymous	is_het
0.00891745	0.00146984	6.06693	1.30376335560721e-09	1.00896	1.00605	1.01187	gtex_artery_coronary	damaging_missense	is_het
-0.0380924	0.000444143	-85.7661	0	0.962624	0.961786	0.963462	gtex_artery_coronary	other_missense	is_het
-0.326094	0.00252454	-129.17	0	0.721737	0.718172	0.725315	gtex_artery_coronary	pLoF	is_het
-0.0909631	0.00130552	-69.6756	0	0.913051	0.910717	0.91539	gtex_artery_coronary	pLoF_damaging_missense	is_het
-0.00191551	0.000506828	-3.77941	0.000157201	0.998086	0.997095	0.999078	gtex_artery_coronary	synonymous	is_het
-0.176672	0.00150616	-117.3	0	0.838055	0.835584	0.840531	gtex_artery_tibial	damaging_missense	is_het
-0.102205	0.000435837	-234.502	0	0.902845	0.902074	0.903616	gtex_artery_tibial	other_missense	is_het
-0.639107	0.00275813	-231.718	0	0.527763	0.524916	0.530622	gtex_artery_tibial	pLoF	is_het
-0.309513	0.00136457	-226.821	0	0.733804	0.731844	0.735769	gtex_artery_tibial	pLoF_damaging_missense	is_het
-0.0726986	0.000501615	-144.929	0	0.929881	0.928967	0.930796	gtex_artery_tibial	synonymous	is_het
-0.261909	0.00158501	-165.242	0	0.769581	0.767193	0.771974	gtex_bladder	damaging_missense	is_het
-0.0468076	0.000434805	-107.652	0	0.954271	0.953458	0.955084	gtex_bladder	other_missense	is_het
-0.320194	0.00251709	-127.208	0	0.726008	0.722433	0.729596	gtex_bladder	pLoF	is_het
-0.294263	0.00140043	-210.124	0	0.74508	0.743037	0.747128	gtex_bladder	pLoF_damaging_missense	is_het
0.0191713	0.000494499	38.769	0	1.01936	1.01837	1.02034	gtex_bladder	synonymous	is_het
-0.422347	0.00187798	-224.894	0	0.655507	0.653097	0.657923	gtex_brain_amygdala	damaging_missense	is_het
-0.25148	0.000517968	-485.513	0	0.777649	0.77686	0.778439	gtex_brain_amygdala	other_missense	is_het
-0.802219	0.00343289	-233.686	0	0.448333	0.445324	0.451357	gtex_brain_amygdala	pLoF	is_het
-0.548614	0.00173221	-316.714	0	0.57775	0.575791	0.579714	gtex_brain_amygdala	pLoF_damaging_missense	is_het
-0.00385958	0.00053766	-7.17848	7.04905981286046e-13	0.996148	0.995099	0.997198	gtex_brain_amygdala	synonymous	is_het
-0.549875	0.00193382	-284.347	0	0.577022	0.574838	0.579212	gtex_brain_anterior_cingulate_cortex_ba24	damaging_missense	is_het
-0.308899	0.00051819	-596.112	0	0.734255	0.733509	0.735001	gtex_brain_anterior_cingulate_cortex_ba24	other_missense	is_het
-0.971141	0.00363067	-267.482	0	0.378651	0.375963	0.381352	gtex_brain_anterior_cingulate_cortex_ba24	pLoF	is_het
-0.673617	0.00178406	-377.575	0	0.509861	0.50808	0.511646	gtex_brain_anterior_cingulate_cortex_ba24	pLoF_damaging_missense	is_het
-0.00766696	0.000525787	-14.5819	3.66300847177193e-48	0.992362	0.99134	0.993385	gtex_brain_anterior_cingulate_cortex_ba24	synonymous	is_het
-0.40436	0.00185369	-218.138	0	0.667404	0.664983	0.669832	gtex_brain_caudate_basal_ganglia	damaging_missense	is_het
-0.251295	0.000515927	-487.076	0	0.777793	0.777006	0.778579	gtex_brain_caudate_basal_ganglia	other_missense	is_het
-0.670381	0.00324524	-206.574	0	0.511514	0.508268	0.514775	gtex_brain_caudate_basal_ganglia	pLoF	is_het
-0.498772	0.001694	-294.435	0	0.607276	0.605262	0.609294	gtex_brain_caudate_basal_ganglia	pLoF_damaging_missense	is_het
0.00407535	0.000534043	7.63112	2.32723280632015e-14	1.00408	1.00303	1.00514	gtex_brain_caudate_basal_ganglia	synonymous	is_het
-0.553926	0.00185928	-297.926	0	0.574689	0.572598	0.576786	gtex_brain_cerebellar_hemisphere	damaging_missense	is_het
-0.191853	0.000478499	-400.947	0	0.825429	0.824655	0.826203	gtex_brain_cerebellar_hemisphere	other_missense	is_het
-0.657482	0.00309343	-212.541	0	0.518154	0.515019	0.521303	gtex_brain_cerebellar_hemisphere	pLoF	is_het
-0.584126	0.00166732	-350.338	0	0.557593	0.555773	0.559417	gtex_brain_cerebellar_hemisphere	pLoF_damaging_missense	is_het
-0.0106391	0.000512891	-20.7433	1.40913499574599e-95	0.989417	0.988423	0.990412	gtex_brain_cerebellar_hemisphere	synonymous	is_het
-0.496315	0.00179143	-277.049	0	0.60877	0.606635	0.61091	gtex_brain_cerebellum	damaging_missense	is_het
-0.157851	0.000467186	-337.875	0	0.853977	0.853196	0.85476	gtex_brain_cerebellum	other_missense	is_het
-0.647783	0.00307181	-210.88	0	0.523205	0.520061	0.526361	gtex_brain_cerebellum	pLoF	is_het
-0.549019	0.00162804	-337.227	0	0.577516	0.575675	0.579361	gtex_brain_cerebellum	pLoF_damaging_missense	is_het
-0.0037056	0.000504501	-7.34507	2.05652598391622e-13	0.996301	0.995316	0.997287	gtex_brain_cerebellum	synonymous	is_het
-0.51049	0.00186001	-274.456	0	0.600201	0.598016	0.602392	gtex_brain_cortex	damaging_missense	is_het
-0.306701	0.000507342	-604.525	0	0.735871	0.735139	0.736603	gtex_brain_cortex	other_missense	is_het
-0.92834	0.00352534	-263.334	0	0.395209	0.392485	0.397946	gtex_brain_cortex	pLoF	is_het
-0.62885	0.00172021	-365.566	0	0.533204	0.531409	0.535004	gtex_brain_cortex	pLoF_damaging_missense	is_het
-0.00821625	0.00051516	-15.9489	2.89824477104141e-57	0.991817	0.990816	0.992819	gtex_brain_cortex	synonymous	is_het
-0.53237	0.0019061	-279.298	0	0.587211	0.585021	0.589408	gtex_brain_frontal_cortex_ba9	damaging_missense	is_het
-0.315572	0.000516031	-611.537	0	0.729371	0.728634	0.730109	gtex_brain_frontal_cortex_ba9	other_missense	is_het
-0.971014	0.00360118	-269.638	0	0.378699	0.376033	0.381379	gtex_brain_frontal_cortex_ba9	pLoF	is_het
-0.641418	0.00174854	-366.831	0	0.526545	0.524743	0.528352	gtex_brain_frontal_cortex_ba9	pLoF_damaging_missense	is_het
-0.026761	0.000527333	-50.7479	0	0.973594	0.972588	0.974601	gtex_brain_frontal_cortex_ba9	synonymous	is_het
-0.470765	0.00189382	-248.58	0	0.624525	0.62221	0.626846	gtex_brain_hippocampus	damaging_missense	is_het
-0.250851	0.000511865	-490.073	0	0.778138	0.777358	0.778919	gtex_brain_hippocampus	other_missense	is_het
-0.803569	0.0033904	-237.014	0	0.447728	0.44476	0.45071	gtex_brain_hippocampus	pLoF	is_het
-0.567772	0.0017209	-329.927	0	0.566787	0.564878	0.568701	gtex_brain_hippocampus	pLoF_damaging_missense	is_het
0.00198095	0.00053056	3.7337	0.000188691	1.00198	1.00094	1.00303	gtex_brain_hippocampus	synonymous	is_het
-0.35102	0.00184134	-190.633	0	0.703969	0.701432	0.706513	gtex_brain_hypothalamus	damaging_missense	is_het
-0.273782	0.000527188	-519.325	0	0.760498	0.759712	0.761284	gtex_brain_hypothalamus	other_missense	is_het
-0.739633	0.00334625	-221.033	0	0.477289	0.474166	0.480427	gtex_brain_hypothalamus	pLoF	is_het
-0.466112	0.001683	-276.953	0	0.627437	0.62537	0.629509	gtex_brain_hypothalamus	pLoF_damaging_missense	is_het
-0.022175	0.000546219	-40.5974	0	0.978069	0.977022	0.979117	gtex_brain_hypothalamus	synonymous	is_het
-0.353551	0.00183621	-192.544	0	0.70219	0.699667	0.704721	gtex_brain_nucleus_accumbens_basal_ganglia	damaging_missense	is_het
-0.2626	0.000523668	-501.462	0	0.76905	0.768261	0.769839	gtex_brain_nucleus_accumbens_basal_ganglia	other_missense	is_het
-0.696067	0.00332502	-209.342	0	0.498542	0.495301	0.501799	gtex_brain_nucleus_accumbens_basal_ganglia	pLoF	is_het
-0.457967	0.00168976	-271.024	0	0.632568	0.630476	0.634666	gtex_brain_nucleus_accumbens_basal_ganglia	pLoF_damaging_missense	is_het
0.0113251	0.00053729	21.0782	1.26021121665319e-98	1.01139	1.01032	1.01245	gtex_brain_nucleus_accumbens_basal_ganglia	synonymous	is_het
-0.378841	0.00185671	-204.04	0	0.684654	0.682166	0.687149	gtex_brain_putamen_basal_ganglia	damaging_missense	is_het
-0.256323	0.000522446	-490.621	0	0.773892	0.7731	0.774685	gtex_brain_putamen_basal_ganglia	other_missense	is_het
-0.737735	0.0033633	-219.348	0	0.478196	0.475051	0.481356	gtex_brain_putamen_basal_ganglia	pLoF	is_het
-0.502077	0.00171188	-293.289	0	0.605272	0.603244	0.607306	gtex_brain_putamen_basal_ganglia	pLoF_damaging_missense	is_het
-0.00315161	0.000541062	-5.82486	5.7158965919973e-09	0.996853	0.995797	0.997911	gtex_brain_putamen_basal_ganglia	synonymous	is_het
-0.308861	0.00181244	-170.411	0	0.734283	0.731678	0.736895	gtex_brain_spinal_cord_cervical_c_1	damaging_missense	is_het
-0.148447	0.000502139	-295.63	0	0.862045	0.861197	0.862894	gtex_brain_spinal_cord_cervical_c_1	other_missense	is_het
-0.318791	0.00275407	-115.753	0	0.727028	0.723111	0.73096	gtex_brain_spinal_cord_cervical_c_1	pLoF	is_het
-0.315533	0.00156659	-201.414	0	0.7294	0.727163	0.731642	gtex_brain_spinal_cord_cervical_c_1	pLoF_damaging_missense	is_het
0.0367521	0.000538539	68.2441	0	1.03744	1.03634	1.03853	gtex_brain_spinal_cord_cervical_c_1	synonymous	is_het
-0.384184	0.00188313	-204.013	0	0.681006	0.678496	0.683523	gtex_brain_substantia_nigra	damaging_missense	is_het
-0.232478	0.000522515	-444.922	0	0.792567	0.791756	0.793379	gtex_brain_substantia_nigra	other_missense	is_het
-0.574138	0.00309421	-185.552	0	0.56319	0.559782	0.566613	gtex_brain_substantia_nigra	pLoF	is_het
-0.440943	0.00166466	-264.884	0	0.64343	0.641333	0.645531	gtex_brain_substantia_nigra	pLoF_damaging_missense	is_het
0.0385354	0.000539667	71.4059	0	1.03929	1.03819	1.04039	gtex_brain_substantia_nigra	synonymous	is_het
-0.144858	0.00158958	-91.1299	0	0.865145	0.862453	0.867843	gtex_breast_mammary_tissue	damaging_missense	is_het
0.0239075	0.000441385	54.1647	0	1.0242	1.02331	1.02508	gtex_breast_mammary_tissue	other_missense	is_het
0.018975	0.00224613	8.4479	2.96598059297379e-17	1.01916	1.01468	1.02365	gtex_breast_mammary_tissue	pLoF	is_het
-0.108085	0.00134659	-80.2652	0	0.897552	0.895185	0.899923	gtex_breast_mammary_tissue	pLoF_damaging_missense	is_het
-0.0144156	0.000522839	-27.5718	2.42414855513992e-167	0.985688	0.984678	0.986698	gtex_breast_mammary_tissue	synonymous	is_het
-0.343402	0.00175098	-196.12	0	0.709353	0.706921	0.71179	gtex_cells_ebv_transformed_lymphocytes	damaging_missense	is_het
-0.0821388	0.000464594	-176.797	0	0.921144	0.920306	0.921983	gtex_cells_ebv_transformed_lymphocytes	other_missense	is_het
-0.247973	0.00243908	-101.667	0	0.780381	0.776657	0.784118	gtex_cells_ebv_transformed_lymphocytes	pLoF	is_het
-0.298617	0.00145368	-205.421	0	0.741844	0.739732	0.743959	gtex_cells_ebv_transformed_lymphocytes	pLoF_damaging_missense	is_het
-0.0771685	0.000551907	-139.822	0	0.925734	0.924733	0.926736	gtex_cells_ebv_transformed_lymphocytes	synonymous	is_het
-0.124456	0.00154224	-80.6982	0	0.882977	0.880311	0.885649	gtex_cells_transformed_fibroblasts	damaging_missense	is_het
-0.0961999	0.000451406	-213.111	0	0.908282	0.907479	0.909086	gtex_cells_transformed_fibroblasts	other_missense	is_het
-0.358723	0.00252121	-142.282	0	0.698568	0.695122	0.702026	gtex_cells_transformed_fibroblasts	pLoF	is_het
-0.205828	0.00136431	-150.866	0	0.813973	0.811799	0.816152	gtex_cells_transformed_fibroblasts	pLoF_damaging_missense	is_het
-0.106088	0.000534104	-198.628	0	0.899345	0.898404	0.900287	gtex_cells_transformed_fibroblasts	synonymous	is_het
-0.100799	0.00160026	-62.9889	0	0.904115	0.901283	0.906954	gtex_cervix_ectocervix	damaging_missense	is_het
0.0331917	0.000450201	73.7263	0	1.03375	1.03284	1.03466	gtex_cervix_ectocervix	other_missense	is_het
-0.184686	0.00253477	-72.8609	0	0.831365	0.827243	0.835503	gtex_cervix_ectocervix	pLoF	is_het
-0.0936764	0.00138231	-67.768	0	0.910577	0.908113	0.913047	gtex_cervix_ectocervix	pLoF_damaging_missense	is_het
0.0173706	0.000524068	33.1457	6.53613357610491e-241	1.01752	1.01648	1.01857	gtex_cervix_ectocervix	synonymous	is_het
-0.202566	0.00161244	-125.627	0	0.816632	0.814055	0.819216	gtex_cervix_endocervix	damaging_missense	is_het
0.0321885	0.000437751	73.5315	0	1.03271	1.03183	1.0336	gtex_cervix_endocervix	other_missense	is_het
-0.211226	0.00249353	-84.7096	0	0.809591	0.805641	0.813555	gtex_cervix_endocervix	pLoF	is_het
-0.17419	0.00138745	-125.547	0	0.840137	0.837855	0.842424	gtex_cervix_endocervix	pLoF_damaging_missense	is_het
0.059202	0.000502856	117.731	0	1.06099	1.05994	1.06204	gtex_cervix_endocervix	synonymous	is_het
-0.307414	0.00162714	-188.929	0	0.735346	0.733003	0.737694	gtex_colon_sigmoid	damaging_missense	is_het
-0.0971287	0.000446433	-217.566	0	0.907439	0.906645	0.908233	gtex_colon_sigmoid	other_missense	is_het
-0.447415	0.00265022	-168.822	0	0.639279	0.635964	0.642606	gtex_colon_sigmoid	pLoF	is_het
-0.374372	0.00145326	-257.609	0	0.687721	0.685764	0.689682	gtex_colon_sigmoid	pLoF_damaging_missense	is_het
-0.0110716	0.00050201	-22.0545	8.65140497882534e-108	0.988989	0.988017	0.989963	gtex_colon_sigmoid	synonymous	is_het
0.179501	0.00143972	124.678	0	1.19662	1.19325	1.2	gtex_colon_transverse	damaging_missense	is_het
0.00362793	0.000453035	8.00804	1.16550939392247e-15	1.00363	1.00274	1.00453	gtex_colon_transverse	other_missense	is_het
-0.0652673	0.00234355	-27.8498	1.08453713434724e-170	0.936817	0.932521	0.941127	gtex_colon_transverse	pLoF	is_het
0.0884121	0.0012697	69.6324	0	1.09244	1.08972	1.09516	gtex_colon_transverse	pLoF_damaging_missense	is_het
0.0151504	0.000523101	28.9627	1.94368282693288e-184	1.01527	1.01423	1.01631	gtex_colon_transverse	synonymous	is_het
-0.324897	0.00161866	-200.72	0	0.722602	0.720312	0.724897	gtex_esophagus_gastroesophageal_junction	damaging_missense	is_het
-0.0788831	0.00043864	-179.835	0	0.924148	0.923354	0.924943	gtex_esophagus_gastroesophageal_junction	other_missense	is_het
-0.50409	0.00267618	-188.362	0	0.604055	0.600893	0.60723	gtex_esophagus_gastroesophageal_junction	pLoF	is_het
-0.385844	0.00143545	-268.797	0	0.679877	0.677966	0.681791	gtex_esophagus_gastroesophageal_junction	pLoF_damaging_missense	is_het
-0.0428464	0.000502231	-85.3121	0	0.958059	0.957116	0.959002	gtex_esophagus_gastroesophageal_junction	synonymous	is_het
0.00691498	0.00157477	4.39111	1.12772161481467e-05	1.00694	1.00383	1.01005	gtex_esophagus_mucosa	damaging_missense	is_het
0.0460151	0.000458128	100.442	0	1.04709	1.04615	1.04803	gtex_esophagus_mucosa	other_missense	is_het
0.112191	0.00225699	49.7082	0	1.11873	1.11379	1.12368	gtex_esophagus_mucosa	pLoF	is_het
0.0426857	0.001327	32.1671	5.08853220167513e-227	1.04361	1.0409	1.04633	gtex_esophagus_mucosa	pLoF_damaging_missense	is_het
-0.0372913	0.000548894	-67.939	0	0.963395	0.962359	0.964432	gtex_esophagus_mucosa	synonymous	is_het
-0.36322	0.001631	-222.698	0	0.695433	0.693213	0.697659	gtex_esophagus_muscularis	damaging_missense	is_het
-0.109861	0.000440888	-249.182	0	0.895958	0.895184	0.896733	gtex_esophagus_muscularis	other_missense	is_het
-0.544756	0.00270489	-201.397	0	0.579983	0.576915	0.583064	gtex_esophagus_muscularis	pLoF	is_het
-0.428102	0.00145004	-295.235	0	0.651745	0.649894	0.653599	gtex_esophagus_muscularis	pLoF_damaging_missense	is_het
-0.0518091	0.000500274	-103.561	0	0.94951	0.948579	0.950441	gtex_esophagus_muscularis	synonymous	is_het
-0.137076	0.00163136	-84.0253	0	0.871904	0.86912	0.874695	gtex_fallopian_tube	damaging_missense	is_het
0.106873	0.000441361	242.143	0	1.11279	1.11183	1.11376	gtex_fallopian_tube	other_missense	is_het
0.0194886	0.002387	8.1645	3.22775223034642e-16	1.01968	1.01492	1.02446	gtex_fallopian_tube	pLoF	is_het
-0.0531395	0.00137999	-38.5073	0	0.948248	0.945685	0.950815	gtex_fallopian_tube	pLoF_damaging_missense	is_het
0.0226606	0.000527675	42.9442	0	1.02292	1.02186	1.02398	gtex_fallopian_tube	synonymous	is_het
0.212515	0.00146554	145.008	0	1.23678	1.23324	1.24034	gtex_heart_atrial_appendage	damaging_missense	is_het
-0.0182527	0.000474474	-38.4694	0	0.981913	0.981	0.982826	gtex_heart_atrial_appendage	other_missense	is_het
0.0202725	0.00236624	8.5674	1.05851606350095e-17	1.02048	1.01575	1.02522	gtex_heart_atrial_appendage	pLoF	is_het
0.154739	0.00128636	120.292	0	1.16735	1.16441	1.1703	gtex_heart_atrial_appendage	pLoF_damaging_missense	is_het
0.040494	0.000537368	75.3561	0	1.04133	1.04023	1.04242	gtex_heart_atrial_appendage	synonymous	is_het
0.162167	0.00147737	109.767	0	1.17606	1.17265	1.17947	gtex_heart_left_ventricle	damaging_missense	is_het
-0.0115103	0.000467321	-24.6304	5.96349560853823e-134	0.988556	0.987651	0.989461	gtex_heart_left_ventricle	other_missense	is_het
0.0561448	0.00229119	24.5047	1.31732931663414e-132	1.05775	1.05301	1.06251	gtex_heart_left_ventricle	pLoF	is_het
0.138399	0.00127742	108.343	0	1.14843	1.14556	1.15131	gtex_heart_left_ventricle	pLoF_damaging_missense	is_het
0.00417827	0.00054046	7.73095	1.06749911397651e-14	1.00419	1.00312	1.00525	gtex_heart_left_ventricle	synonymous	is_het
0.504164	0.00141033	357.479	0	1.6556	1.65103	1.66018	gtex_kidney_cortex	damaging_missense	is_het
0.0609209	0.000486363	125.258	0	1.06281	1.0618	1.06383	gtex_kidney_cortex	other_missense	is_het
0.0714642	0.00238744	29.9334	7.23031578444239e-197	1.07408	1.06906	1.07911	gtex_kidney_cortex	pLoF	is_het
0.384783	0.00123947	310.442	0	1.4693	1.46573	1.47287	gtex_kidney_cortex	pLoF_damaging_missense	is_het
0.0552288	0.000563458	98.0177	0	1.05678	1.05562	1.05795	gtex_kidney_cortex	synonymous	is_het
0.619896	0.00136538	454.008	0	1.85873	1.85377	1.86371	gtex_liver	damaging_missense	is_het
0.0612317	0.000491144	124.672	0	1.06315	1.06212	1.06417	gtex_liver	other_missense	is_het
0.420235	0.00209522	200.568	0	1.52232	1.51608	1.52858	gtex_liver	pLoF	is_het
0.532082	0.00117291	453.644	0	1.70247	1.69856	1.70639	gtex_liver	pLoF_damaging_missense	is_het
0.0447961	0.00057518	77.8818	0	1.04581	1.04464	1.04699	gtex_liver	synonymous	is_het
-0.10659	0.0015443	-69.0214	0	0.898894	0.896177	0.901618	gtex_lung	damaging_missense	is_het
0.0591937	0.000431187	137.281	0	1.06098	1.06008	1.06188	gtex_lung	other_missense	is_het
0.211873	0.00209989	100.897	0	1.23599	1.23091	1.24109	gtex_lung	pLoF	is_het
9.64113015390902e-05	0.00128324	0.0751308	0.940111	1.0001	0.997583	1.00261	gtex_lung	pLoF_damaging_missense	is_het
-0.0108732	0.000510523	-21.2981	1.1811982452119e-100	0.989186	0.988196	0.990176	gtex_lung	synonymous	is_het
0.036599	0.00156513	23.384	6.22359910914304e-121	1.03728	1.0341	1.04046	gtex_minor_salivary_gland	damaging_missense	is_het
0.0508942	0.000460407	110.542	0	1.05221	1.05126	1.05316	gtex_minor_salivary_gland	other_missense	is_het
0.0886811	0.00229225	38.6874	0	1.09273	1.08783	1.09765	gtex_minor_salivary_gland	pLoF	is_het
0.0690441	0.00132111	52.262	0	1.07148	1.06871	1.07426	gtex_minor_salivary_gland	pLoF_damaging_missense	is_het
0.0228198	0.0005399	42.2667	0	1.02308	1.022	1.02417	gtex_minor_salivary_gland	synonymous	is_het
0.109394	0.00144034	75.95	0	1.1156	1.11246	1.11875	gtex_muscle_skeletal	damaging_missense	is_het
-0.12166	0.000466384	-260.859	0	0.885449	0.88464	0.886259	gtex_muscle_skeletal	other_missense	is_het
-0.115428	0.00237405	-48.6205	0	0.890985	0.886846	0.895138	gtex_muscle_skeletal	pLoF	is_het
0.0453902	0.00127836	35.5067	3.87159958996648e-276	1.04644	1.04382	1.04906	gtex_muscle_skeletal	pLoF_damaging_missense	is_het
0.00110296	0.000518345	2.12784	0.0333503	1.0011	1.00009	1.00212	gtex_muscle_skeletal	synonymous	is_het
-0.218172	0.00156724	-139.207	0	0.803987	0.80152	0.80646	gtex_nerve_tibial	damaging_missense	is_het
-0.0115758	0.000432235	-26.7814	5.32619172486885e-158	0.988491	0.987654	0.989329	gtex_nerve_tibial	other_missense	is_het
-0.352759	0.00256207	-137.685	0	0.702747	0.699225	0.706282	gtex_nerve_tibial	pLoF	is_het
-0.269259	0.00139289	-193.309	0	0.763945	0.761862	0.766033	gtex_nerve_tibial	pLoF_damaging_missense	is_het
0.0103138	0.000499446	20.6506	9.64720370596584e-95	1.01037	1.00938	1.01136	gtex_nerve_tibial	synonymous	is_het
-0.273373	0.00163555	-167.144	0	0.760809	0.758373	0.76325	gtex_ovary	damaging_missense	is_het
-0.0242802	0.000442999	-54.8085	0	0.976012	0.975165	0.97686	gtex_ovary	other_missense	is_het
-0.202755	0.0024798	-81.7625	0	0.816479	0.812517	0.820454	gtex_ovary	pLoF	is_het
-0.238693	0.00141318	-168.905	0	0.787656	0.785477	0.78984	gtex_ovary	pLoF_damaging_missense	is_het
-0.0324489	0.000517745	-62.6735	0	0.968072	0.96709	0.969055	gtex_ovary	synonymous	is_het
0.477599	0.00156778	304.635	0	1.6122	1.60725	1.61716	gtex_pancreas	damaging_missense	is_het
0.204561	0.000511774	399.709	0	1.22699	1.22576	1.22822	gtex_pancreas	other_missense	is_het
0.579599	0.00219746	263.759	0	1.78532	1.77765	1.79302	gtex_pancreas	pLoF	is_het
0.479299	0.00131677	363.997	0	1.61494	1.61078	1.61911	gtex_pancreas	pLoF_damaging_missense	is_het
0.0354614	0.000635717	55.7818	0	1.0361	1.03481	1.03739	gtex_pancreas	synonymous	is_het
-0.0481781	0.00168784	-28.5443	3.30600686482246e-179	0.952964	0.949815	0.95612	gtex_pituitary	damaging_missense	is_het
0.0291374	0.000486073	59.9444	0	1.02957	1.02859	1.03055	gtex_pituitary	other_missense	is_het
0.0758602	0.00247841	30.6084	9.46707641072242e-206	1.07881	1.07358	1.08406	gtex_pituitary	pLoF	is_het
-0.00921843	0.00144278	-6.38935	1.66589683006115e-10	0.990824	0.988025	0.993629	gtex_pituitary	pLoF_damaging_missense	is_het
0.0845842	0.000547276	154.555	0	1.08826	1.0871	1.08943	gtex_pituitary	synonymous	is_het
-0.143795	0.00170051	-84.5598	0	0.866066	0.863183	0.868956	gtex_prostate	damaging_missense	is_het
0.0558758	0.000464007	120.42	0	1.05747	1.0565	1.05843	gtex_prostate	other_missense	is_het
0.116813	0.00231541	50.4501	0	1.12391	1.11882	1.12902	gtex_prostate	pLoF	is_het
-0.0523732	0.00140769	-37.205	5.65845021721504e-303	0.948975	0.946359	0.951596	gtex_prostate	pLoF_damaging_missense	is_het
0.0190493	0.000546071	34.8844	1.28348466197478e-266	1.01923	1.01814	1.02032	gtex_prostate	synonymous	is_het
0.11321	0.00147795	76.5997	0	1.11987	1.11663	1.12311	gtex_skin_not_sun_exposed_suprapubic	damaging_missense	is_het
0.0811522	0.000442166	183.533	0	1.08454	1.0836	1.08548	gtex_skin_not_sun_exposed_suprapubic	other_missense	is_het
-0.0277965	0.00236847	-11.7361	8.32673911375039e-32	0.972586	0.968079	0.977109	gtex_skin_not_sun_exposed_suprapubic	pLoF	is_het
0.0834369	0.00129023	64.6685	0	1.08702	1.08427	1.08977	gtex_skin_not_sun_exposed_suprapubic	pLoF_damaging_missense	is_het
0.0314133	0.000520582	60.3427	0	1.03191	1.03086	1.03297	gtex_skin_not_sun_exposed_suprapubic	synonymous	is_het
0.055177	0.00149076	37.0126	7.17599537210934e-300	1.05673	1.05364	1.05982	gtex_skin_sun_exposed_lower_leg	damaging_missense	is_het
0.0648651	0.000439557	147.569	0	1.06702	1.0661	1.06793	gtex_skin_sun_exposed_lower_leg	other_missense	is_het
-0.0752212	0.0023885	-31.493	1.08181210227279e-217	0.927538	0.923204	0.931888	gtex_skin_sun_exposed_lower_leg	pLoF	is_het
0.034734	0.00129796	26.7604	9.333847001795e-158	1.03534	1.03271	1.03798	gtex_skin_sun_exposed_lower_leg	pLoF_damaging_missense	is_het
0.0166174	0.000517118	32.1347	1.44431652289662e-226	1.01676	1.01573	1.01779	gtex_skin_sun_exposed_lower_leg	synonymous	is_het
0.151647	0.00143965	105.336	0	1.16375	1.16047	1.16704	gtex_small_intestine_terminal_ileum	damaging_missense	is_het
0.0398732	0.000443912	89.8224	0	1.04068	1.03977	1.04158	gtex_small_intestine_terminal_ileum	other_missense	is_het
0.23838	0.00209901	113.568	0	1.26919	1.26398	1.27442	gtex_small_intestine_terminal_ileum	pLoF	is_het
0.181549	0.00122125	148.658	0	1.19907	1.19621	1.20195	gtex_small_intestine_terminal_ileum	pLoF_damaging_missense	is_het
0.0162077	0.00051903	31.2269	4.60439263518863e-214	1.01634	1.01531	1.01737	gtex_small_intestine_terminal_ileum	synonymous	is_het
-0.169481	0.00168569	-100.541	0	0.844103	0.841317	0.846895	gtex_spleen	damaging_missense	is_het
0.0755576	0.00045149	167.352	0	1.07849	1.07753	1.07944	gtex_spleen	other_missense	is_het
0.364487	0.00207076	176.016	0	1.43978	1.43394	1.44563	gtex_spleen	pLoF	is_het
0.0242127	0.0013442	18.0127	1.54773442870392e-72	1.02451	1.02181	1.02721	gtex_spleen	pLoF_damaging_missense	is_het
0.0504448	0.00052693	95.7333	0	1.05174	1.05065	1.05283	gtex_spleen	synonymous	is_het
-0.0255154	0.00159301	-16.0171	9.71368764343167e-58	0.974807	0.971767	0.977854	gtex_stomach	damaging_missense	is_het
0.0158471	0.000461693	34.3239	3.45775422800521e-258	1.01597	1.01505	1.01689	gtex_stomach	other_missense	is_het
0.11234	0.0022247	50.4966	0	1.11889	1.11402	1.12378	gtex_stomach	pLoF	is_het
0.0208555	0.00132614	15.7264	9.97042109405435e-56	1.02107	1.01842	1.02373	gtex_stomach	pLoF_damaging_missense	is_het
-0.0217185	0.00054386	-39.934	0	0.978516	0.977473	0.979559	gtex_stomach	synonymous	is_het
-0.0811835	0.00269679	-30.1038	4.3227548732804e-199	0.922024	0.91716	0.926907	gtex_testis	damaging_missense	is_het
0.298138	0.000664432	448.712	0	1.34735	1.34559	1.3491	gtex_testis	other_missense	is_het
0.445357	0.003117	142.88	0	1.56105	1.55153	1.57061	gtex_testis	pLoF	is_het
0.135847	0.00210253	64.6114	0	1.14551	1.14079	1.15023	gtex_testis	pLoF_damaging_missense	is_het
-0.0477336	0.00092623	-51.5354	0	0.953388	0.951658	0.95512	gtex_testis	synonymous	is_het
0.0187905	0.00151709	12.3859	3.11599144951375e-35	1.01897	1.01594	1.022	gtex_thyroid	damaging_missense	is_het
-0.0220392	0.000457868	-48.1344	0	0.978202	0.977324	0.97908	gtex_thyroid	other_missense	is_het
-0.00825813	0.00234012	-3.52894	0.000417235	0.991776	0.987235	0.996333	gtex_thyroid	pLoF	is_het
-0.0242459	0.00133388	-18.1769	7.86889272699371e-74	0.976046	0.973496	0.9786	gtex_thyroid	pLoF_damaging_missense	is_het
-0.0170621	0.000533192	-32	1.09033311743805e-224	0.983083	0.982056	0.98411	gtex_thyroid	synonymous	is_het
-0.410694	0.00163898	-250.579	0	0.66319	0.661062	0.665323	gtex_uterus	damaging_missense	is_het
-0.0490339	0.000426919	-114.855	0	0.952149	0.951352	0.952946	gtex_uterus	other_missense	is_het
-0.399117	0.00256219	-155.772	0	0.670912	0.667549	0.674288	gtex_uterus	pLoF	is_het
-0.385177	0.00142622	-270.068	0	0.68033	0.67843	0.682234	gtex_uterus	pLoF_damaging_missense	is_het
0.00949349	0.000486318	19.5211	7.25879825747144e-85	1.00954	1.00858	1.0105	gtex_uterus	synonymous	is_het
-0.0403604	0.00160653	-25.1228	2.80436981161309e-139	0.960443	0.957423	0.963471	gtex_vagina	damaging_missense	is_het
0.0472027	0.000459985	102.618	0	1.04833	1.04739	1.04928	gtex_vagina	other_missense	is_het
0.105567	0.00231886	45.5256	0	1.11134	1.1063	1.1164	gtex_vagina	pLoF	is_het
0.027717	0.00135424	20.4669	4.24876739107321e-93	1.0281	1.02538	1.03084	gtex_vagina	pLoF_damaging_missense	is_het
-0.0127324	0.000544067	-23.4022	4.05634200715157e-121	0.987348	0.986296	0.988402	gtex_vagina	synonymous	is_het
0.183854	0.00167111	110.019	0	1.20184	1.19791	1.20578	gtex_whole_blood	damaging_missense	is_het
0.147213	0.000496844	296.295	0	1.1586	1.15747	1.15973	gtex_whole_blood	other_missense	is_het
0.518249	0.00214693	241.391	0	1.67908	1.67203	1.68616	gtex_whole_blood	pLoF	is_het
0.294111	0.00135247	217.461	0	1.34193	1.33838	1.34549	gtex_whole_blood	pLoF_damaging_missense	is_het
0.0429486	0.000602	71.3432	0	1.04388	1.04265	1.04512	gtex_whole_blood	synonymous	is_het
0.204021	0.00958182	21.2925	1.33291232615001e-100	1.22632	1.20344	1.2495	GAVISH_3CA_MALIGNANT_METAPROGRAM_10_PROTEIN_MATURATION	damaging_missense	is_het
-0.064436	0.00319902	-20.1424	3.13719651387189e-90	0.937596	0.93173	0.943487	GAVISH_3CA_MALIGNANT_METAPROGRAM_10_PROTEIN_MATURATION	other_missense	is_het
-0.782304	0.0214546	-36.4632	4.24325031835712e-291	0.457351	0.438388	0.476853	GAVISH_3CA_MALIGNANT_METAPROGRAM_10_PROTEIN_MATURATION	pLoF	is_het
-0.0689053	0.0087522	-7.87291	3.46486025019609e-15	0.933415	0.917495	0.949519	GAVISH_3CA_MALIGNANT_METAPROGRAM_10_PROTEIN_MATURATION	pLoF_damaging_missense	is_het
-0.0635407	0.0036707	-17.3102	3.93840198905442e-67	0.938436	0.931701	0.945204	GAVISH_3CA_MALIGNANT_METAPROGRAM_10_PROTEIN_MATURATION	synonymous	is_het
