# Supplementary material for: Exome-wide evidence of compound heterozygous effects across common phenotypes in the UK Biobank
Source: Cell Genom. 2024 Jun 28;4(7):100602. doi: 10.1016/j.xgen.2024.100602 (PMC11293579; doi:10.1016/j.xgen.2024.100602)
Supplement: Table S8. Counts of bi-allelic and mono-allelic carriers identified in the study, related to Figure 1 [file mmc9.xlsx]

## Sheet: Table S8
Table S8. Counts of bi-allelic and mono-allelic carriers identified in the study, related to Figure 1.
ensembl_gene_id	transcript_id	annotation	Compound heterozygotes	Homozygotes	Same haplotype (cis)	Heterozygotes
ENSG00000000419	ENST00000371582	damaging_missense	0	0	0	84
ENSG00000000419	ENST00000371582	other_missense	1	1	0	1626
ENSG00000000419	ENST00000371582	pLoF	0	0	0	40
ENSG00000000419	ENST00000371582	pLoF_damaging_missense	0	0	0	124
ENSG00000000419	ENST00000371582	synonymous	0	0	0	160
ENSG00000000457	ENST00000367772	damaging_missense	0	0	0	628
ENSG00000000457	ENST00000367772	other_missense	7	1	1	2554
ENSG00000000457	ENST00000367772	pLoF	0	0	0	76
ENSG00000000457	ENST00000367772	pLoF_damaging_missense	0	0	0	704
ENSG00000000457	ENST00000367772	synonymous	12	6	10	3582
ENSG00000000460	ENST00000286031	damaging_missense	0	0	0	76
ENSG00000000460	ENST00000286031	other_missense	20	11	5	4870
ENSG00000000460	ENST00000286031	pLoF	0	0	0	247
ENSG00000000460	ENST00000286031	pLoF_damaging_missense	0	0	0	323
ENSG00000000460	ENST00000286031	synonymous	0	1	0	396
ENSG00000000938	ENST00000374005	damaging_missense	0	0	0	401
ENSG00000000938	ENST00000374005	other_missense	1	0	0	475
ENSG00000000938	ENST00000374005	pLoF	0	0	0	7
ENSG00000000938	ENST00000374005	pLoF_damaging_missense	0	0	0	408
ENSG00000000938	ENST00000374005	synonymous	6	3	4	2715
ENSG00000000971	ENST00000367429	damaging_missense	0	0	0	36
ENSG00000000971	ENST00000367429	other_missense	163	78	228	12603
ENSG00000000971	ENST00000367429	pLoF	0	0	0	12
ENSG00000000971	ENST00000367429	pLoF_damaging_missense	0	0	0	48
ENSG00000000971	ENST00000367429	synonymous	2	0	11	873
ENSG00000001036	ENST00000002165	damaging_missense	0	0	0	150
ENSG00000001036	ENST00000002165	other_missense	4	4	5	2857
ENSG00000001036	ENST00000002165	pLoF	0	0	0	195
ENSG00000001036	ENST00000002165	pLoF_damaging_missense	0	0	4	337
ENSG00000001036	ENST00000002165	synonymous	0	0	30	320
ENSG00000001084	ENST00000229416	damaging_missense	0	0	0	102
ENSG00000001084	ENST00000229416	other_missense	1	3	2	1413
ENSG00000001084	ENST00000229416	pLoF	0	0	0	2
ENSG00000001084	ENST00000229416	pLoF_damaging_missense	0	0	0	104
ENSG00000001084	ENST00000229416	synonymous	4	12	17	3535
ENSG00000001167	ENST00000341376	other_missense	0	0	0	224
ENSG00000001167	ENST00000341376	pLoF	0	0	0	21
ENSG00000001167	ENST00000341376	pLoF_damaging_missense	0	0	0	21
ENSG00000001167	ENST00000341376	synonymous	0	0	0	263
ENSG00000001460	ENST00000374409	other_missense	0	0	0	733
ENSG00000001460	ENST00000374409	pLoF	0	0	0	79
ENSG00000001460	ENST00000374409	pLoF_damaging_missense	0	0	0	79
ENSG00000001460	ENST00000374409	synonymous	0	0	0	151
ENSG00000001461	ENST00000374399	damaging_missense	0	0	0	267
ENSG00000001461	ENST00000374399	other_missense	4	1	0	1925
ENSG00000001461	ENST00000374399	pLoF	0	0	2	36
ENSG00000001461	ENST00000374399	pLoF_damaging_missense	0	0	2	303
ENSG00000001461	ENST00000374399	synonymous	6	2	0	2444
ENSG00000001561	ENST00000321037	damaging_missense	0	0	0	203
ENSG00000001561	ENST00000321037	other_missense	0	0	0	598
ENSG00000001561	ENST00000321037	pLoF	0	0	0	31
ENSG00000001561	ENST00000321037	pLoF_damaging_missense	0	0	0	234
ENSG00000001561	ENST00000321037	synonymous	0	0	0	700
ENSG00000001617	ENST00000002829	damaging_missense	0	0	0	24
ENSG00000001617	ENST00000002829	other_missense	8	3	5	2348
ENSG00000001617	ENST00000002829	pLoF	0	0	0	1
ENSG00000001617	ENST00000002829	pLoF_damaging_missense	0	0	0	25
ENSG00000001617	ENST00000002829	synonymous	10	2	1	3331
ENSG00000001626	ENST00000003084	damaging_missense	93	4	17	7577
ENSG00000001626	ENST00000003084	other_missense	16	2	22	3871
ENSG00000001626	ENST00000003084	pLoF	0	0	0	681
ENSG00000001626	ENST00000003084	pLoF_damaging_missense	114	4	22	8206
ENSG00000001626	ENST00000003084	synonymous	35	16	7	6033
ENSG00000001629	ENST00000265742	damaging_missense	0	0	0	41
ENSG00000001629	ENST00000265742	other_missense	2	3	0	1868
ENSG00000001629	ENST00000265742	pLoF	0	0	0	3
ENSG00000001629	ENST00000265742	pLoF_damaging_missense	0	0	0	44
ENSG00000001629	ENST00000265742	synonymous	2	11	2	2929
ENSG00000001630	ENST00000003100	damaging_missense	0	0	6	170
ENSG00000001630	ENST00000003100	other_missense	2	2	4	1920
ENSG00000001630	ENST00000003100	pLoF	0	0	0	76
ENSG00000001630	ENST00000003100	pLoF_damaging_missense	0	0	6	246
ENSG00000001630	ENST00000003100	synonymous	0	0	0	250
ENSG00000001631	ENST00000394507	damaging_missense	0	0	0	44
ENSG00000001631	ENST00000394507	other_missense	0	0	0	695
ENSG00000001631	ENST00000394507	pLoF	0	0	0	16
ENSG00000001631	ENST00000394507	pLoF_damaging_missense	0	0	0	60
ENSG00000001631	ENST00000394507	synonymous	8	9	0	3406
ENSG00000002016	ENST00000358495	damaging_missense	0	0	0	15
ENSG00000002016	ENST00000358495	other_missense	0	0	0	497
ENSG00000002016	ENST00000358495	pLoF	0	0	0	16
ENSG00000002016	ENST00000358495	pLoF_damaging_missense	0	0	0	31
ENSG00000002016	ENST00000358495	synonymous	3	1	0	1550
ENSG00000002330	ENST00000394532	other_missense	1	0	2	432
ENSG00000002330	ENST00000394532	pLoF	0	0	0	18
ENSG00000002330	ENST00000394532	pLoF_damaging_missense	0	0	0	18
ENSG00000002330	ENST00000394532	synonymous	0	0	0	222
ENSG00000002549	ENST00000226299	damaging_missense	0	0	0	272
ENSG00000002549	ENST00000226299	other_missense	18	11	27	4445
ENSG00000002549	ENST00000226299	pLoF	0	0	0	38
ENSG00000002549	ENST00000226299	pLoF_damaging_missense	0	0	0	310
ENSG00000002549	ENST00000226299	synonymous	0	0	163	1361
ENSG00000002587	ENST00000002596	damaging_missense	0	0	0	78
ENSG00000002587	ENST00000002596	other_missense	0	1	0	655
ENSG00000002587	ENST00000002596	pLoF_damaging_missense	0	0	0	78
ENSG00000002587	ENST00000002596	synonymous	2	0	1	992
ENSG00000002726	ENST00000416793	damaging_missense	0	0	0	56
ENSG00000002726	ENST00000416793	other_missense	0	176584	0	3
ENSG00000002726	ENST00000416793	pLoF	0	0	0	124
ENSG00000002726	ENST00000416793	pLoF_damaging_missense	0	0	0	180
ENSG00000002726	ENST00000416793	synonymous	0	176584	1	2
ENSG00000002745	ENST00000222462	damaging_missense	0	0	0	263
ENSG00000002745	ENST00000222462	other_missense	2	2	0	1447
ENSG00000002745	ENST00000222462	pLoF	0	0	0	27
ENSG00000002745	ENST00000222462	pLoF_damaging_missense	0	0	0	290
ENSG00000002745	ENST00000222462	synonymous	1	9	0	1621
ENSG00000002746	ENST00000395891	damaging_missense	0	0	0	349
ENSG00000002746	ENST00000395891	other_missense	54	10	16	6382
ENSG00000002746	ENST00000395891	pLoF	0	0	0	15
ENSG00000002746	ENST00000395891	pLoF_damaging_missense	0	0	0	364
ENSG00000002746	ENST00000395891	synonymous	46	18	11	6437
ENSG00000002822	ENST00000406869	damaging_missense	0	0	0	27
ENSG00000002822	ENST00000406869	other_missense	77	12	474	7072
ENSG00000002822	ENST00000406869	pLoF	0	0	0	91
ENSG00000002822	ENST00000406869	pLoF_damaging_missense	0	0	0	118
ENSG00000002822	ENST00000406869	synonymous	157	318	54	16279
ENSG00000002834	ENST00000318008	damaging_missense	0	0	0	3
ENSG00000002834	ENST00000318008	other_missense	0	0	0	323
ENSG00000002834	ENST00000318008	pLoF_damaging_missense	0	0	0	3
ENSG00000002834	ENST00000318008	synonymous	0	2	0	972
ENSG00000002919	ENST00000393405	damaging_missense	0	0	0	35
ENSG00000002919	ENST00000393405	other_missense	0	0	0	224
ENSG00000002919	ENST00000393405	pLoF	0	0	0	41
ENSG00000002919	ENST00000393405	pLoF_damaging_missense	0	0	0	76
ENSG00000002919	ENST00000393405	synonymous	1	0	0	216
ENSG00000002933	ENST00000484928	damaging_missense	0	0	0	11
ENSG00000002933	ENST00000484928	other_missense	35	27	0	6635
ENSG00000002933	ENST00000484928	pLoF	0	0	0	43
ENSG00000002933	ENST00000484928	pLoF_damaging_missense	0	0	0	54
ENSG00000002933	ENST00000484928	synonymous	0	0	0	265
ENSG00000003056	ENST00000000412	damaging_missense	0	0	0	22
ENSG00000003056	ENST00000000412	other_missense	1	0	0	421
ENSG00000003056	ENST00000000412	pLoF	0	0	0	23
ENSG00000003056	ENST00000000412	pLoF_damaging_missense	0	0	0	45
ENSG00000003056	ENST00000000412	synonymous	0	0	0	125
ENSG00000003137	ENST00000001146	damaging_missense	0	0	0	48
ENSG00000003137	ENST00000001146	other_missense	0	4	1	1766
ENSG00000003137	ENST00000001146	pLoF_damaging_missense	0	0	0	48
ENSG00000003137	ENST00000001146	synonymous	103	394	17	18080
ENSG00000003147	ENST00000402384	damaging_missense	0	0	0	207
ENSG00000003147	ENST00000402384	other_missense	0	0	15	997
ENSG00000003147	ENST00000402384	pLoF	0	0	0	7
ENSG00000003147	ENST00000402384	pLoF_damaging_missense	0	0	0	214
ENSG00000003147	ENST00000402384	synonymous	17	24	4	4673
ENSG00000003249	ENST00000568838	damaging_missense	0	0	0	2
ENSG00000003249	ENST00000568838	other_missense	0	0	0	858
ENSG00000003249	ENST00000568838	pLoF	0	0	0	17
ENSG00000003249	ENST00000568838	pLoF_damaging_missense	0	0	0	19
ENSG00000003249	ENST00000568838	synonymous	0	0	0	154
ENSG00000003393	ENST00000264276	damaging_missense	0	0	0	287
ENSG00000003393	ENST00000264276	other_missense	7	2	5	2343
ENSG00000003393	ENST00000264276	pLoF	0	0	0	81
ENSG00000003393	ENST00000264276	pLoF_damaging_missense	0	0	0	368
ENSG00000003393	ENST00000264276	synonymous	7	7	0	2838
ENSG00000003400	ENST00000286186	damaging_missense	0	0	0	124
ENSG00000003400	ENST00000286186	other_missense	4	1	4	2309
ENSG00000003400	ENST00000286186	pLoF	0	0	0	204
ENSG00000003400	ENST00000286186	pLoF_damaging_missense	0	0	0	328
ENSG00000003400	ENST00000286186	synonymous	0	0	0	501
ENSG00000003402	ENST00000309955	other_missense	1	0	0	345
ENSG00000003402	ENST00000309955	synonymous	2	0	0	357
ENSG00000003436	ENST00000233156	damaging_missense	0	0	0	18
ENSG00000003436	ENST00000233156	other_missense	2	2	3	1672
ENSG00000003436	ENST00000233156	pLoF_damaging_missense	0	0	0	18
ENSG00000003436	ENST00000233156	synonymous	0	0	0	532
ENSG00000003509	ENST00000002125	damaging_missense	0	0	0	146
ENSG00000003509	ENST00000002125	other_missense	9	6	0	3153
ENSG00000003509	ENST00000002125	pLoF	0	0	0	95
ENSG00000003509	ENST00000002125	pLoF_damaging_missense	0	0	0	241
ENSG00000003509	ENST00000002125	synonymous	0	0	0	256
ENSG00000003756	ENST00000347869	damaging_missense	0	0	0	4
ENSG00000003756	ENST00000347869	other_missense	0	0	0	818
ENSG00000003756	ENST00000347869	pLoF	0	0	1	172
ENSG00000003756	ENST00000347869	pLoF_damaging_missense	0	0	1	176
ENSG00000003756	ENST00000347869	synonymous	2	3	1	1516
ENSG00000003987	ENST00000180173	damaging_missense	0	0	0	769
ENSG00000003987	ENST00000180173	other_missense	0	176558	0	29
ENSG00000003987	ENST00000180173	pLoF	0	0	0	28
ENSG00000003987	ENST00000180173	pLoF_damaging_missense	0	0	0	797
ENSG00000003987	ENST00000180173	synonymous	0	176577	0	7
ENSG00000003989	ENST00000004531	damaging_missense	14	4	3	2979
ENSG00000003989	ENST00000004531	other_missense	109	321	15	16441
ENSG00000003989	ENST00000004531	pLoF	0	1	0	23
ENSG00000003989	ENST00000004531	pLoF_damaging_missense	14	5	3	3002
ENSG00000003989	ENST00000004531	synonymous	5	0	3	1477
ENSG00000004059	ENST00000000233	damaging_missense	0	0	0	47
ENSG00000004059	ENST00000000233	other_missense	0	0	0	83
ENSG00000004059	ENST00000000233	pLoF_damaging_missense	0	0	0	47
ENSG00000004059	ENST00000000233	synonymous	0	0	0	193
ENSG00000004139	ENST00000585482	damaging_missense	0	2	0	1476
ENSG00000004139	ENST00000585482	other_missense	4	1	82	1102
ENSG00000004139	ENST00000585482	pLoF	0	0	0	98
ENSG00000004139	ENST00000585482	pLoF_damaging_missense	0	2	0	1574
ENSG00000004139	ENST00000585482	synonymous	0	0	1	708
ENSG00000004142	ENST00000540200	other_missense	0	0	0	191
ENSG00000004142	ENST00000540200	pLoF	0	0	0	33
ENSG00000004142	ENST00000540200	pLoF_damaging_missense	0	0	0	33
ENSG00000004142	ENST00000540200	synonymous	0	0	3	506
ENSG00000004399	ENST00000324093	damaging_missense	0	0	0	38
ENSG00000004399	ENST00000324093	other_missense	0	176587	0	0
ENSG00000004399	ENST00000324093	pLoF	0	0	0	21
ENSG00000004399	ENST00000324093	pLoF_damaging_missense	0	0	0	59
ENSG00000004399	ENST00000324093	synonymous	2	176508	3	74
ENSG00000004455	ENST00000354858	damaging_missense	0	0	2	1157
ENSG00000004455	ENST00000354858	other_missense	3	8	0	2985
ENSG00000004455	ENST00000354858	pLoF	0	0	0	30
ENSG00000004455	ENST00000354858	pLoF_damaging_missense	0	0	2	1187
ENSG00000004455	ENST00000354858	synonymous	0	2	0	1109
ENSG00000004468	ENST00000226279	other_missense	1	1	0	1277
ENSG00000004468	ENST00000226279	pLoF	0	0	0	135
ENSG00000004468	ENST00000226279	pLoF_damaging_missense	0	0	0	135
ENSG00000004468	ENST00000226279	synonymous	3	3	0	2021
ENSG00000004478	ENST00000001008	damaging_missense	0	0	0	66
ENSG00000004478	ENST00000001008	other_missense	0	0	0	529
ENSG00000004478	ENST00000001008	pLoF	0	0	0	3
ENSG00000004478	ENST00000001008	pLoF_damaging_missense	0	0	0	69
ENSG00000004478	ENST00000001008	synonymous	0	1	0	454
ENSG00000004487	ENST00000400181	damaging_missense	0	0	0	68
ENSG00000004487	ENST00000400181	other_missense	3	12	3	3361
ENSG00000004487	ENST00000400181	pLoF	0	0	0	21
ENSG00000004487	ENST00000400181	pLoF_damaging_missense	0	0	0	89
ENSG00000004487	ENST00000400181	synonymous	0	0	4	575
ENSG00000004534	ENST00000266022	damaging_missense	0	0	0	38
ENSG00000004534	ENST00000266022	other_missense	37	12	2196	3790
ENSG00000004534	ENST00000266022	pLoF	0	0	0	5
ENSG00000004534	ENST00000266022	pLoF_damaging_missense	0	0	0	43
ENSG00000004534	ENST00000266022	synonymous	42	21	7	6384
ENSG00000004660	ENST00000158166	damaging_missense	0	0	0	30
ENSG00000004660	ENST00000158166	other_missense	1	0	0	1055
ENSG00000004660	ENST00000158166	pLoF	0	0	0	28
ENSG00000004660	ENST00000158166	pLoF_damaging_missense	0	0	0	58
ENSG00000004660	ENST00000158166	synonymous	1	0	2	1060
ENSG00000004700	ENST00000444129	damaging_missense	0	0	0	508
ENSG00000004700	ENST00000444129	other_missense	12	5	3	3060
ENSG00000004700	ENST00000444129	pLoF	1	0	0	795
ENSG00000004700	ENST00000444129	pLoF_damaging_missense	3	0	0	1299
ENSG00000004700	ENST00000444129	synonymous	0	0	0	363
ENSG00000004766	ENST00000305866	damaging_missense	0	0	0	35
ENSG00000004766	ENST00000305866	other_missense	11	7	2	3361
ENSG00000004766	ENST00000305866	pLoF	0	0	0	13
ENSG00000004766	ENST00000305866	pLoF_damaging_missense	0	0	0	48
ENSG00000004766	ENST00000305866	synonymous	4	7	2	3049
ENSG00000004776	ENST00000004982	damaging_missense	0	0	0	132
ENSG00000004776	ENST00000004982	other_missense	0	0	0	513
ENSG00000004776	ENST00000004982	pLoF	0	0	0	12
ENSG00000004776	ENST00000004982	pLoF_damaging_missense	0	0	0	144
ENSG00000004776	ENST00000004982	synonymous	0	1	0	729
ENSG00000004777	ENST00000314737	other_missense	15	3	46	4048
ENSG00000004777	ENST00000314737	pLoF	0	0	0	25
ENSG00000004777	ENST00000314737	pLoF_damaging_missense	0	0	0	25
ENSG00000004777	ENST00000314737	synonymous	9	4	1	3352
ENSG00000004779	ENST00000570319	damaging_missense	0	0	0	1
ENSG00000004779	ENST00000570319	other_missense	0	1	0	413
ENSG00000004779	ENST00000570319	pLoF	0	0	0	1
ENSG00000004779	ENST00000570319	pLoF_damaging_missense	0	0	0	2
ENSG00000004779	ENST00000570319	synonymous	0	5	0	1981
ENSG00000004799	ENST00000005178	damaging_missense	0	0	0	23
ENSG00000004799	ENST00000005178	other_missense	0	0	0	1648
ENSG00000004799	ENST00000005178	pLoF	0	0	0	72
ENSG00000004799	ENST00000005178	pLoF_damaging_missense	0	0	0	95
ENSG00000004799	ENST00000005178	synonymous	0	0	0	125
ENSG00000004809	ENST00000368919	damaging_missense	0	0	0	260
ENSG00000004809	ENST00000368919	other_missense	23	6	20	4263
ENSG00000004809	ENST00000368919	pLoF	0	0	0	337
ENSG00000004809	ENST00000368919	pLoF_damaging_missense	0	0	0	597
ENSG00000004809	ENST00000368919	synonymous	5	1	0	1852
ENSG00000004838	ENST00000231749	damaging_missense	0	0	0	25
ENSG00000004838	ENST00000231749	other_missense	26	11	0	4718
ENSG00000004838	ENST00000231749	pLoF	0	0	0	57
ENSG00000004838	ENST00000231749	pLoF_damaging_missense	0	0	0	82
ENSG00000004838	ENST00000231749	synonymous	1	0	2	551
ENSG00000004846	ENST00000404938	damaging_missense	35	12	100	5498
ENSG00000004846	ENST00000404938	other_missense	20	4	103	3442
ENSG00000004846	ENST00000404938	pLoF	5	2	0	1663
ENSG00000004846	ENST00000404938	pLoF_damaging_missense	57	13	605	6076
ENSG00000004846	ENST00000404938	synonymous	7	1	11	1582
ENSG00000004864	ENST00000416240	damaging_missense	0	0	0	472
ENSG00000004864	ENST00000416240	other_missense	2	0	0	726
ENSG00000004864	ENST00000416240	pLoF	0	0	0	162
ENSG00000004864	ENST00000416240	pLoF_damaging_missense	0	0	0	634
ENSG00000004864	ENST00000416240	synonymous	1	4	21	2150
ENSG00000004866	ENST00000265437	damaging_missense	0	0	0	16
ENSG00000004866	ENST00000265437	other_missense	2	0	0	591
ENSG00000004866	ENST00000265437	pLoF	0	0	0	20
ENSG00000004866	ENST00000265437	pLoF_damaging_missense	0	0	0	36
ENSG00000004866	ENST00000265437	synonymous	0	0	0	310
ENSG00000004897	ENST00000531206	damaging_missense	0	0	0	29
ENSG00000004897	ENST00000531206	other_missense	1	0	0	1083
ENSG00000004897	ENST00000531206	pLoF	0	0	0	2
ENSG00000004897	ENST00000531206	pLoF_damaging_missense	0	0	0	31
ENSG00000004897	ENST00000531206	synonymous	0	1	0	1607
ENSG00000004939	ENST00000262418	damaging_missense	2	0	0	1114
ENSG00000004939	ENST00000262418	other_missense	179	355	41	18007
ENSG00000004939	ENST00000262418	pLoF	0	0	0	4
ENSG00000004939	ENST00000262418	pLoF_damaging_missense	2	0	0	1118
ENSG00000004939	ENST00000262418	synonymous	95	414	30	17474
ENSG00000004948	ENST00000359558	damaging_missense	0	1	0	92
ENSG00000004948	ENST00000359558	other_missense	14	7	3	3144
ENSG00000004948	ENST00000359558	pLoF	0	1	0	274
ENSG00000004948	ENST00000359558	pLoF_damaging_missense	1	2	0	364
ENSG00000004948	ENST00000359558	synonymous	0	1	0	1170
ENSG00000004975	ENST00000005340	damaging_missense	0	0	0	18
ENSG00000004975	ENST00000005340	other_missense	35	116	29	10096
ENSG00000004975	ENST00000005340	pLoF	0	0	0	38
ENSG00000004975	ENST00000005340	pLoF_damaging_missense	0	0	0	56
ENSG00000004975	ENST00000005340	synonymous	14	3	20	3519
ENSG00000005001	ENST00000161006	damaging_missense	0	0	0	60
ENSG00000005001	ENST00000161006	other_missense	1	0	1	709
ENSG00000005001	ENST00000161006	pLoF	0	0	0	12
ENSG00000005001	ENST00000161006	pLoF_damaging_missense	0	0	4	64
ENSG00000005001	ENST00000161006	synonymous	0	0	0	1015
ENSG00000005007	ENST00000599848	damaging_missense	0	0	0	77
ENSG00000005007	ENST00000599848	other_missense	0	0	0	352
ENSG00000005007	ENST00000599848	pLoF	0	0	0	1
ENSG00000005007	ENST00000599848	pLoF_damaging_missense	0	0	0	78
ENSG00000005007	ENST00000599848	synonymous	52	11	2	6494
ENSG00000005020	ENST00000345317	damaging_missense	0	0	0	5
ENSG00000005020	ENST00000345317	other_missense	2	0	1	707
ENSG00000005020	ENST00000345317	pLoF	0	0	0	21
ENSG00000005020	ENST00000345317	pLoF_damaging_missense	0	0	0	26
ENSG00000005020	ENST00000345317	synonymous	0	0	0	200
ENSG00000005059	ENST00000394650	damaging_missense	1	0	0	506
ENSG00000005059	ENST00000394650	other_missense	1	1	0	774
ENSG00000005059	ENST00000394650	pLoF	0	0	0	18
ENSG00000005059	ENST00000394650	pLoF_damaging_missense	1	0	0	524
ENSG00000005059	ENST00000394650	synonymous	0	0	0	240
ENSG00000005073	ENST00000006015	damaging_missense	0	0	0	130
ENSG00000005073	ENST00000006015	other_missense	0	0	0	609
ENSG00000005073	ENST00000006015	pLoF	0	0	0	2
ENSG00000005073	ENST00000006015	pLoF_damaging_missense	0	0	0	132
ENSG00000005073	ENST00000006015	synonymous	1	0	0	518
ENSG00000005075	ENST00000292614	damaging_missense	0	0	0	92
ENSG00000005075	ENST00000292614	other_missense	0	0	0	18
ENSG00000005075	ENST00000292614	pLoF	0	0	0	13
ENSG00000005075	ENST00000292614	pLoF_damaging_missense	0	0	0	105
ENSG00000005075	ENST00000292614	synonymous	0	0	0	267
ENSG00000005100	ENST00000225296	damaging_missense	0	0	0	89
ENSG00000005100	ENST00000225296	other_missense	15	0	8	3070
ENSG00000005100	ENST00000225296	pLoF	0	0	0	70
ENSG00000005100	ENST00000225296	pLoF_damaging_missense	0	0	0	159
ENSG00000005100	ENST00000225296	synonymous	17	6	0	2946
ENSG00000005102	ENST00000318579	damaging_missense	0	0	0	56
ENSG00000005102	ENST00000318579	other_missense	0	0	0	539
ENSG00000005102	ENST00000318579	pLoF	0	0	0	10
ENSG00000005102	ENST00000318579	pLoF_damaging_missense	0	0	0	66
ENSG00000005102	ENST00000318579	synonymous	0	0	1	505
ENSG00000005108	ENST00000423059	damaging_missense	0	0	0	87
ENSG00000005108	ENST00000423059	other_missense	216	273	142	17632
ENSG00000005108	ENST00000423059	pLoF	0	0	0	24
ENSG00000005108	ENST00000423059	pLoF_damaging_missense	0	0	0	111
ENSG00000005108	ENST00000423059	synonymous	27	10	48	5431
ENSG00000005156	ENST00000378526	damaging_missense	0	0	0	106
ENSG00000005156	ENST00000378526	other_missense	6	0	16	1919
ENSG00000005156	ENST00000378526	pLoF	0	0	0	196
ENSG00000005156	ENST00000378526	pLoF_damaging_missense	0	0	0	302
ENSG00000005156	ENST00000378526	synonymous	7	3	5	2732
ENSG00000005175	ENST00000005386	damaging_missense	0	0	0	26
ENSG00000005175	ENST00000005386	other_missense	17	7	2	3262
ENSG00000005175	ENST00000005386	pLoF	0	0	0	80
ENSG00000005175	ENST00000005386	pLoF_damaging_missense	0	0	0	106
ENSG00000005175	ENST00000005386	synonymous	0	0	0	836
ENSG00000005187	ENST00000289416	damaging_missense	0	0	0	820
ENSG00000005187	ENST00000289416	other_missense	4	0	1	1863
ENSG00000005187	ENST00000289416	pLoF	0	0	0	149
ENSG00000005187	ENST00000289416	pLoF_damaging_missense	1	0	8	951
ENSG00000005187	ENST00000289416	synonymous	1	0	0	942
ENSG00000005189	ENST00000261377	damaging_missense	0	0	0	2
ENSG00000005189	ENST00000261377	other_missense	21	2	7	2942
ENSG00000005189	ENST00000261377	pLoF	0	0	0	519
ENSG00000005189	ENST00000261377	pLoF_damaging_missense	0	0	0	521
ENSG00000005189	ENST00000261377	synonymous	1	1	8	771
ENSG00000005194	ENST00000394391	damaging_missense	0	0	0	35
ENSG00000005194	ENST00000394391	other_missense	3	5	0	2013
ENSG00000005194	ENST00000394391	pLoF	0	0	0	18
ENSG00000005194	ENST00000394391	pLoF_damaging_missense	0	0	0	53
ENSG00000005194	ENST00000394391	synonymous	1	2	0	1751
ENSG00000005206	ENST00000613503	damaging_missense	0	0	0	159
ENSG00000005206	ENST00000613503	other_missense	10	0	658	2087
ENSG00000005206	ENST00000613503	pLoF	0	0	0	11
ENSG00000005206	ENST00000613503	pLoF_damaging_missense	0	0	0	170
ENSG00000005206	ENST00000613503	synonymous	224	161341	836	13821
ENSG00000005238	ENST00000378561	damaging_missense	0	0	0	33
ENSG00000005238	ENST00000378561	other_missense	19	6	35	3807
ENSG00000005238	ENST00000378561	pLoF	0	0	0	12
ENSG00000005238	ENST00000378561	pLoF_damaging_missense	0	0	0	45
ENSG00000005238	ENST00000378561	synonymous	0	176562	0	25
ENSG00000005243	ENST00000621465	damaging_missense	0	0	0	33
ENSG00000005243	ENST00000621465	other_missense	2	0	0	1135
ENSG00000005243	ENST00000621465	pLoF	0	0	0	39
ENSG00000005243	ENST00000621465	pLoF_damaging_missense	0	0	0	72
ENSG00000005243	ENST00000621465	synonymous	0	0	0	173
ENSG00000005249	ENST00000265717	damaging_missense	0	0	0	90
ENSG00000005249	ENST00000265717	other_missense	0	1	0	316
ENSG00000005249	ENST00000265717	pLoF	0	0	0	1
ENSG00000005249	ENST00000265717	pLoF_damaging_missense	0	0	0	91
ENSG00000005249	ENST00000265717	synonymous	16	13	39	3929
ENSG00000005339	ENST00000262367	damaging_missense	0	0	0	330
ENSG00000005339	ENST00000262367	other_missense	138	13	309	10238
ENSG00000005339	ENST00000262367	pLoF	0	0	0	1
ENSG00000005339	ENST00000262367	pLoF_damaging_missense	0	0	0	331
ENSG00000005339	ENST00000262367	synonymous	340	182	764	17519
ENSG00000005379	ENST00000343736	damaging_missense	0	0	0	46
ENSG00000005379	ENST00000343736	other_missense	126	12	380	8990
ENSG00000005379	ENST00000343736	pLoF	0	0	0	27
ENSG00000005379	ENST00000343736	pLoF_damaging_missense	0	0	0	73
ENSG00000005379	ENST00000343736	synonymous	6	0	11	2168
ENSG00000005381	ENST00000225275	damaging_missense	4	2	1	2247
ENSG00000005381	ENST00000225275	other_missense	11	4	9	3696
ENSG00000005381	ENST00000225275	pLoF	5	13	1	2919
ENSG00000005381	ENST00000225275	pLoF_damaging_missense	25	15	3	5132
ENSG00000005381	ENST00000225275	synonymous	8	2	0	2754
ENSG00000005421	ENST00000222381	damaging_missense	0	0	0	315
ENSG00000005421	ENST00000222381	other_missense	5	6	20	2526
ENSG00000005421	ENST00000222381	pLoF	0	0	0	104
ENSG00000005421	ENST00000222381	pLoF_damaging_missense	0	0	0	419
ENSG00000005421	ENST00000222381	synonymous	0	0	0	888
ENSG00000005436	ENST00000321027	other_missense	31	17	3	5914
ENSG00000005436	ENST00000321027	pLoF	0	0	0	92
ENSG00000005436	ENST00000321027	pLoF_damaging_missense	0	0	0	92
ENSG00000005436	ENST00000321027	synonymous	0	0	0	490
ENSG00000005448	ENST00000348227	other_missense	13	5	3	3626
ENSG00000005448	ENST00000348227	pLoF	0	0	0	82
ENSG00000005448	ENST00000348227	pLoF_damaging_missense	0	0	0	82
ENSG00000005448	ENST00000348227	synonymous	1	0	3	894
ENSG00000005469	ENST00000419147	damaging_missense	5	0	0	1203
ENSG00000005469	ENST00000419147	other_missense	3	1	14	1772
ENSG00000005469	ENST00000419147	pLoF	11	1	0	2255
ENSG00000005469	ENST00000419147	pLoF_damaging_missense	27	1	0	3436
ENSG00000005469	ENST00000419147	synonymous	0	0	0	306
ENSG00000005471	ENST00000265723	damaging_missense	0	0	0	607
ENSG00000005471	ENST00000265723	other_missense	21	9	0	4556
ENSG00000005471	ENST00000265723	pLoF	0	0	0	27
ENSG00000005471	ENST00000265723	pLoF_damaging_missense	0	0	6	622
ENSG00000005471	ENST00000265723	synonymous	11	13	48	3883
ENSG00000005483	ENST00000311117	damaging_missense	0	0	0	75
ENSG00000005483	ENST00000311117	other_missense	44	6	126	6118
ENSG00000005483	ENST00000311117	pLoF	0	0	0	10
ENSG00000005483	ENST00000311117	pLoF_damaging_missense	0	0	0	85
ENSG00000005483	ENST00000311117	synonymous	3	0	34	1397
ENSG00000005486	ENST00000006777	damaging_missense	0	0	0	17
ENSG00000005486	ENST00000006777	other_missense	4	3	78	2173
ENSG00000005486	ENST00000006777	pLoF	0	0	0	2
ENSG00000005486	ENST00000006777	pLoF_damaging_missense	0	0	0	19
ENSG00000005486	ENST00000006777	synonymous	2	161781	122	14348
ENSG00000005513	ENST00000293894	damaging_missense	0	0	0	534
ENSG00000005513	ENST00000293894	other_missense	15	8	7	4237
ENSG00000005513	ENST00000293894	pLoF	0	0	0	1
ENSG00000005513	ENST00000293894	pLoF_damaging_missense	0	0	0	535
ENSG00000005513	ENST00000293894	synonymous	14	5	64	3454
ENSG00000005700	ENST00000306270	damaging_missense	1	0	0	263
ENSG00000005700	ENST00000306270	other_missense	8	0	80	2299
ENSG00000005700	ENST00000306270	pLoF	0	0	0	39
ENSG00000005700	ENST00000306270	pLoF_damaging_missense	1	0	0	302
ENSG00000005700	ENST00000306270	synonymous	5	2	0	2043
ENSG00000005801	ENST00000399602	damaging_missense	0	0	0	40
ENSG00000005801	ENST00000399602	other_missense	2	0	10	698
ENSG00000005801	ENST00000399602	pLoF	0	0	0	14
ENSG00000005801	ENST00000399602	pLoF_damaging_missense	0	0	0	54
ENSG00000005801	ENST00000399602	synonymous	0	0	0	448
ENSG00000005810	ENST00000544440	damaging_missense	0	0	0	140
ENSG00000005810	ENST00000544440	other_missense	60	4	137	6626
ENSG00000005810	ENST00000544440	pLoF	0	0	0	26
ENSG00000005810	ENST00000544440	pLoF_damaging_missense	0	0	0	166
ENSG00000005810	ENST00000544440	synonymous	46	1	112	4937
ENSG00000005812	ENST00000355619	other_missense	0	0	1	207
ENSG00000005812	ENST00000355619	pLoF	0	0	1	3
ENSG00000005812	ENST00000355619	pLoF_damaging_missense	0	0	1	3
ENSG00000005812	ENST00000355619	synonymous	0	0	0	282
ENSG00000005844	ENST00000356798	damaging_missense	0	0	0	69
ENSG00000005844	ENST00000356798	other_missense	4	0	0	1546
ENSG00000005844	ENST00000356798	pLoF	0	0	0	24
ENSG00000005844	ENST00000356798	pLoF_damaging_missense	0	0	0	93
ENSG00000005844	ENST00000356798	synonymous	1	0	20	1781
ENSG00000005882	ENST00000503176	damaging_missense	0	0	0	53
ENSG00000005882	ENST00000503176	other_missense	0	0	77	336
ENSG00000005882	ENST00000503176	pLoF	0	0	0	25
ENSG00000005882	ENST00000503176	pLoF_damaging_missense	0	0	0	78
ENSG00000005882	ENST00000503176	synonymous	1	1	0	503
ENSG00000005884	ENST00000320031	damaging_missense	0	0	0	82
ENSG00000005884	ENST00000320031	other_missense	23	9	9	5018
ENSG00000005884	ENST00000320031	pLoF	0	0	0	39
ENSG00000005884	ENST00000320031	pLoF_damaging_missense	0	0	0	121
ENSG00000005884	ENST00000320031	synonymous	14	6	7	4387
ENSG00000005961	ENST00000262407	damaging_missense	0	0	0	165
ENSG00000005961	ENST00000262407	other_missense	10	4	138	3305
ENSG00000005961	ENST00000262407	pLoF	0	0	0	89
ENSG00000005961	ENST00000262407	pLoF_damaging_missense	0	0	0	254
ENSG00000005961	ENST00000262407	synonymous	8	8	1905	1362
ENSG00000005981	ENST00000325885	damaging_missense	0	0	0	45
ENSG00000005981	ENST00000325885	other_missense	0	0	0	517
ENSG00000005981	ENST00000325885	pLoF	0	0	25	41
ENSG00000005981	ENST00000325885	pLoF_damaging_missense	0	0	25	86
ENSG00000005981	ENST00000325885	synonymous	0	0	0	254
ENSG00000006007	ENST00000353258	damaging_missense	0	0	0	9
ENSG00000006007	ENST00000353258	other_missense	1	3	2	1118
ENSG00000006007	ENST00000353258	pLoF	0	1	0	243
ENSG00000006007	ENST00000353258	pLoF_damaging_missense	0	1	0	252
ENSG00000006007	ENST00000353258	synonymous	0	0	0	267
ENSG00000006015	ENST00000358607	other_missense	18	8	0	3868
ENSG00000006015	ENST00000358607	pLoF	0	0	0	2
ENSG00000006015	ENST00000358607	pLoF_damaging_missense	0	0	0	2
ENSG00000006015	ENST00000358607	synonymous	1	2	0	1133
ENSG00000006016	ENST00000392386	damaging_missense	0	0	0	93
ENSG00000006016	ENST00000392386	other_missense	0	0	0	1116
ENSG00000006016	ENST00000392386	pLoF	0	0	0	21
ENSG00000006016	ENST00000392386	pLoF_damaging_missense	0	0	0	114
ENSG00000006016	ENST00000392386	synonymous	1	0	0	622
ENSG00000006025	ENST00000007414	damaging_missense	0	0	0	90
ENSG00000006025	ENST00000007414	other_missense	12	8	9	3715
ENSG00000006025	ENST00000007414	pLoF	0	0	0	16
ENSG00000006025	ENST00000007414	pLoF_damaging_missense	0	0	0	106
ENSG00000006025	ENST00000007414	synonymous	3	0	0	1721
ENSG00000006042	ENST00000579849	other_missense	0	0	0	386
ENSG00000006042	ENST00000579849	pLoF	0	0	0	3
ENSG00000006042	ENST00000579849	pLoF_damaging_missense	0	0	0	3
ENSG00000006042	ENST00000579849	synonymous	4	8	0	3041
ENSG00000006047	ENST00000007699	other_missense	7	2	0	2175
ENSG00000006047	ENST00000007699	synonymous	22	5	0	4268
ENSG00000006059	ENST00000007735	damaging_missense	0	0	0	1735
ENSG00000006059	ENST00000007735	other_missense	15	3	14	3374
ENSG00000006059	ENST00000007735	pLoF	0	0	0	70
ENSG00000006059	ENST00000007735	pLoF_damaging_missense	0	0	0	1805
ENSG00000006059	ENST00000007735	synonymous	1	0	21	626
ENSG00000006062	ENST00000376926	other_missense	12	3	32	3256
ENSG00000006062	ENST00000376926	synonymous	9	3	0	2503
ENSG00000006071	ENST00000302539	damaging_missense	2	0	24	1288
ENSG00000006071	ENST00000302539	other_missense	7	5	0	2583
ENSG00000006071	ENST00000302539	pLoF	0	0	0	93
ENSG00000006071	ENST00000302539	pLoF_damaging_missense	3	0	24	1379
ENSG00000006071	ENST00000302539	synonymous	18	3	170	4020
ENSG00000006116	ENST00000005284	damaging_missense	0	0	0	28
ENSG00000006116	ENST00000005284	other_missense	0	0	0	96
ENSG00000006116	ENST00000005284	pLoF_damaging_missense	0	0	0	28
ENSG00000006116	ENST00000005284	synonymous	10	295	8	14247
ENSG00000006118	ENST00000005286	damaging_missense	0	0	0	4
ENSG00000006118	ENST00000005286	other_missense	90	14	2475	5838
ENSG00000006118	ENST00000005286	pLoF	0	0	0	40
ENSG00000006118	ENST00000005286	pLoF_damaging_missense	0	0	0	44
ENSG00000006118	ENST00000005286	synonymous	4	0	4	1606
ENSG00000006125	ENST00000618940	damaging_missense	0	0	0	16
ENSG00000006125	ENST00000618940	other_missense	0	0	0	519
ENSG00000006125	ENST00000618940	pLoF	0	0	0	5
ENSG00000006125	ENST00000618940	pLoF_damaging_missense	0	0	0	21
ENSG00000006125	ENST00000618940	synonymous	1	0	13	716
ENSG00000006128	ENST00000319273	other_missense	0	0	0	169
ENSG00000006128	ENST00000319273	pLoF	0	0	0	1
ENSG00000006128	ENST00000319273	pLoF_damaging_missense	0	0	0	1
ENSG00000006128	ENST00000319273	synonymous	0	1	0	134
ENSG00000006194	ENST00000219069	damaging_missense	0	0	0	4
ENSG00000006194	ENST00000219069	other_missense	4	1	8	1868
ENSG00000006194	ENST00000219069	pLoF	0	0	0	42
ENSG00000006194	ENST00000219069	pLoF_damaging_missense	0	0	0	46
ENSG00000006194	ENST00000219069	synonymous	0	0	5	510
ENSG00000006210	ENST00000006053	other_missense	15	9	8	4622
ENSG00000006210	ENST00000006053	synonymous	0	0	16	830
ENSG00000006282	ENST00000006658	damaging_missense	0	0	0	214
ENSG00000006282	ENST00000006658	other_missense	13	8	17	3655
ENSG00000006282	ENST00000006658	pLoF	0	0	0	190
ENSG00000006282	ENST00000006658	pLoF_damaging_missense	0	0	0	404
ENSG00000006282	ENST00000006658	synonymous	3	0	0	1155
ENSG00000006283	ENST00000359106	damaging_missense	5	1	7	2271
ENSG00000006283	ENST00000359106	other_missense	38	5	45	4792
ENSG00000006283	ENST00000359106	pLoF	0	0	0	42
ENSG00000006283	ENST00000359106	pLoF_damaging_missense	5	1	7	2313
ENSG00000006283	ENST00000359106	synonymous	82	6	41	7770
ENSG00000006327	ENST00000326577	other_missense	0	0	0	554
ENSG00000006327	ENST00000326577	pLoF	0	0	0	20
ENSG00000006327	ENST00000326577	pLoF_damaging_missense	0	0	0	20
ENSG00000006327	ENST00000326577	synonymous	0	0	0	55
ENSG00000006377	ENST00000518156	damaging_missense	0	0	0	9
ENSG00000006377	ENST00000518156	other_missense	3	0	0	806
ENSG00000006377	ENST00000518156	pLoF_damaging_missense	0	0	0	9
ENSG00000006377	ENST00000518156	synonymous	0	0	0	672
ENSG00000006432	ENST00000555993	damaging_missense	0	0	0	314
ENSG00000006432	ENST00000555993	other_missense	16	3	19	3592
ENSG00000006432	ENST00000555993	pLoF	0	0	0	40
ENSG00000006432	ENST00000555993	pLoF_damaging_missense	0	0	0	354
ENSG00000006432	ENST00000555993	synonymous	5	0	49	1814
ENSG00000006451	ENST00000005257	damaging_missense	0	0	0	2
ENSG00000006451	ENST00000005257	other_missense	0	1	0	526
ENSG00000006451	ENST00000005257	pLoF_damaging_missense	0	0	0	2
ENSG00000006451	ENST00000005257	synonymous	0	0	0	35
ENSG00000006453	ENST00000005260	damaging_missense	0	0	0	4
ENSG00000006453	ENST00000005260	other_missense	1	0	0	1255
ENSG00000006453	ENST00000005260	pLoF	0	0	0	24
ENSG00000006453	ENST00000005260	pLoF_damaging_missense	0	0	0	28
ENSG00000006453	ENST00000005260	synonymous	1	1	0	858
ENSG00000006459	ENST00000397560	damaging_missense	0	0	0	37
ENSG00000006459	ENST00000397560	other_missense	8	4	0	2631
ENSG00000006459	ENST00000397560	pLoF	0	0	3	10
ENSG00000006459	ENST00000397560	pLoF_damaging_missense	0	0	3	47
ENSG00000006459	ENST00000397560	synonymous	2	1	0	1097
ENSG00000006468	ENST00000430479	damaging_missense	0	0	0	37
ENSG00000006468	ENST00000430479	other_missense	0	0	1	446
ENSG00000006468	ENST00000430479	pLoF	0	0	0	15
ENSG00000006468	ENST00000430479	pLoF_damaging_missense	0	0	0	52
ENSG00000006468	ENST00000430479	synonymous	0	0	0	471
ENSG00000006530	ENST00000355413	damaging_missense	0	0	0	7
ENSG00000006530	ENST00000355413	other_missense	2	2	0	1691
ENSG00000006530	ENST00000355413	pLoF	0	0	0	104
ENSG00000006530	ENST00000355413	pLoF_damaging_missense	0	0	0	111
ENSG00000006530	ENST00000355413	synonymous	0	0	0	258
ENSG00000006534	ENST00000342456	other_missense	14	2	2	2858
ENSG00000006534	ENST00000342456	pLoF	0	0	0	94
ENSG00000006534	ENST00000342456	pLoF_damaging_missense	0	0	0	94
ENSG00000006534	ENST00000342456	synonymous	12	2	1445	2140
ENSG00000006555	ENST00000371276	damaging_missense	0	0	0	15
ENSG00000006555	ENST00000371276	other_missense	0	0	23	1101
ENSG00000006555	ENST00000371276	pLoF	0	0	2	47
ENSG00000006555	ENST00000371276	pLoF_damaging_missense	0	0	2	62
ENSG00000006555	ENST00000371276	synonymous	21	6	4	3693
ENSG00000006576	ENST00000422959	damaging_missense	0	0	0	14
ENSG00000006576	ENST00000422959	other_missense	2	8	0	3065
ENSG00000006576	ENST00000422959	pLoF	0	0	0	60
ENSG00000006576	ENST00000422959	pLoF_damaging_missense	0	0	0	74
ENSG00000006576	ENST00000422959	synonymous	1	0	0	726
ENSG00000006606	ENST00000394905	damaging_missense	0	1	0	56
ENSG00000006606	ENST00000394905	other_missense	0	0	1	94
ENSG00000006606	ENST00000394905	pLoF	0	0	0	19
ENSG00000006606	ENST00000394905	pLoF_damaging_missense	0	1	0	75
ENSG00000006606	ENST00000394905	synonymous	0	0	0	191
ENSG00000006607	ENST00000264042	damaging_missense	10	102	54	8349
ENSG00000006607	ENST00000264042	other_missense	94	19	3	9353
ENSG00000006607	ENST00000264042	pLoF	0	0	0	279
ENSG00000006607	ENST00000264042	pLoF_damaging_missense	18	102	57	8605
ENSG00000006607	ENST00000264042	synonymous	21	4	5	4148
ENSG00000006611	ENST00000005226	damaging_missense	0	0	0	117
ENSG00000006611	ENST00000005226	other_missense	40	9	31	6141
ENSG00000006611	ENST00000005226	pLoF	1	0	29	344
ENSG00000006611	ENST00000005226	pLoF_damaging_missense	1	0	29	461
ENSG00000006611	ENST00000005226	synonymous	12	3	76	3151
ENSG00000006625	ENST00000275428	damaging_missense	0	0	0	4
ENSG00000006625	ENST00000275428	other_missense	0	3	0	592
ENSG00000006625	ENST00000275428	pLoF	0	0	0	22
ENSG00000006625	ENST00000275428	pLoF_damaging_missense	0	0	0	26
ENSG00000006625	ENST00000275428	synonymous	0	0	0	242
ENSG00000006634	ENST00000265728	damaging_missense	0	0	0	4
ENSG00000006634	ENST00000265728	other_missense	72	33	9	7819
ENSG00000006634	ENST00000265728	pLoF	0	0	0	16
ENSG00000006634	ENST00000265728	pLoF_damaging_missense	0	0	0	20
ENSG00000006634	ENST00000265728	synonymous	0	0	0	765
ENSG00000006638	ENST00000411851	damaging_missense	0	0	0	261
ENSG00000006638	ENST00000411851	other_missense	9	1	4	2437
ENSG00000006638	ENST00000411851	pLoF	0	0	0	33
ENSG00000006638	ENST00000411851	pLoF_damaging_missense	0	0	0	294
ENSG00000006638	ENST00000411851	synonymous	0	0	6	577
ENSG00000006652	ENST00000403825	damaging_missense	0	0	0	73
ENSG00000006652	ENST00000403825	other_missense	4	0	0	995
ENSG00000006652	ENST00000403825	pLoF	0	0	0	11
ENSG00000006652	ENST00000403825	pLoF_damaging_missense	0	0	0	84
ENSG00000006652	ENST00000403825	synonymous	1	0	9	226
ENSG00000006659	ENST00000360675	damaging_missense	0	0	0	4
ENSG00000006659	ENST00000360675	other_missense	0	0	11	802
ENSG00000006659	ENST00000360675	pLoF	0	0	0	6
ENSG00000006659	ENST00000360675	pLoF_damaging_missense	0	0	0	10
ENSG00000006659	ENST00000360675	synonymous	0	0	0	114
ENSG00000006695	ENST00000261643	damaging_missense	0	0	0	343
ENSG00000006695	ENST00000261643	other_missense	4	0	32	2381
ENSG00000006695	ENST00000261643	pLoF	0	0	0	6
ENSG00000006695	ENST00000261643	pLoF_damaging_missense	0	0	0	349
ENSG00000006695	ENST00000261643	synonymous	4	5	5	1833
ENSG00000006704	ENST00000455841	damaging_missense	0	0	0	2
ENSG00000006704	ENST00000455841	other_missense	30	3	0	4091
ENSG00000006704	ENST00000455841	pLoF	0	0	0	3
ENSG00000006704	ENST00000455841	pLoF_damaging_missense	0	0	0	5
ENSG00000006704	ENST00000455841	synonymous	24	14	3	5269
ENSG00000006712	ENST00000221265	damaging_missense	0	0	0	11
ENSG00000006712	ENST00000221265	other_missense	0	0	0	590
ENSG00000006712	ENST00000221265	pLoF	0	0	0	19
ENSG00000006712	ENST00000221265	pLoF_damaging_missense	0	0	0	30
ENSG00000006712	ENST00000221265	synonymous	4	3	0	2974
ENSG00000006715	ENST00000310301	damaging_missense	0	0	0	45
ENSG00000006715	ENST00000310301	other_missense	40	10	9	5968
ENSG00000006715	ENST00000310301	pLoF	0	0	0	164
ENSG00000006715	ENST00000310301	pLoF_damaging_missense	0	0	1	207
ENSG00000006715	ENST00000310301	synonymous	1	0	1	794
ENSG00000006740	ENST00000379672	damaging_missense	0	0	0	7
ENSG00000006740	ENST00000379672	other_missense	2	1	3	1161
ENSG00000006740	ENST00000379672	pLoF	0	0	0	8
ENSG00000006740	ENST00000379672	pLoF_damaging_missense	0	0	0	15
ENSG00000006740	ENST00000379672	synonymous	20	7	14	4049
ENSG00000006744	ENST00000338034	damaging_missense	0	0	0	96
ENSG00000006744	ENST00000338034	other_missense	3	0	9	1646
ENSG00000006744	ENST00000338034	pLoF	0	0	37	79
ENSG00000006744	ENST00000338034	pLoF_damaging_missense	0	0	37	175
ENSG00000006744	ENST00000338034	synonymous	1	1	0	1222
ENSG00000006747	ENST00000297029	damaging_missense	1	3	0	1256
ENSG00000006747	ENST00000297029	other_missense	18	5	8	3455
ENSG00000006747	ENST00000297029	pLoF	0	0	15	240
ENSG00000006747	ENST00000297029	pLoF_damaging_missense	1	3	15	1496
ENSG00000006747	ENST00000297029	synonymous	2	0	6	1387
ENSG00000006788	ENST00000418404	damaging_missense	20	5	27	3757
ENSG00000006788	ENST00000418404	other_missense	152	76	84	12440
ENSG00000006788	ENST00000418404	pLoF	0	0	11	320
ENSG00000006788	ENST00000418404	pLoF_damaging_missense	26	5	37	4066
ENSG00000006788	ENST00000418404	synonymous	26	8	54	4573
ENSG00000006831	ENST00000357103	damaging_missense	0	0	0	1
ENSG00000006831	ENST00000357103	other_missense	0	1	0	1098
ENSG00000006831	ENST00000357103	pLoF	0	0	0	5
ENSG00000006831	ENST00000357103	pLoF_damaging_missense	0	0	0	6
ENSG00000006831	ENST00000357103	synonymous	0	0	1	298
ENSG00000006837	ENST00000265334	damaging_missense	0	1	0	176
ENSG00000006837	ENST00000265334	other_missense	1	3	3	1684
ENSG00000006837	ENST00000265334	pLoF	0	0	0	214
ENSG00000006837	ENST00000265334	pLoF_damaging_missense	0	1	0	390
ENSG00000006837	ENST00000265334	synonymous	2	1	0	1811
ENSG00000007001	ENST00000605860	damaging_missense	0	0	0	129
ENSG00000007001	ENST00000605860	other_missense	27	86	149	8300
ENSG00000007001	ENST00000605860	pLoF	1	83	0	7140
ENSG00000007001	ENST00000605860	pLoF_damaging_missense	5	83	1	7259
ENSG00000007001	ENST00000605860	synonymous	0	1	0	309
ENSG00000007038	ENST00000005995	damaging_missense	0	0	0	84
ENSG00000007038	ENST00000005995	other_missense	1	0	23	1887
ENSG00000007038	ENST00000005995	pLoF	0	0	0	55
ENSG00000007038	ENST00000005995	pLoF_damaging_missense	0	0	0	139
ENSG00000007038	ENST00000005995	synonymous	4	4	825	1520
ENSG00000007047	ENST00000262891	damaging_missense	0	0	0	25
ENSG00000007047	ENST00000262891	other_missense	4	1	4	1567
ENSG00000007047	ENST00000262891	pLoF_damaging_missense	0	0	0	25
ENSG00000007047	ENST00000262891	synonymous	28	170831	27	5659
ENSG00000007062	ENST00000510224	damaging_missense	0	0	0	26
ENSG00000007062	ENST00000510224	other_missense	9	2	12	2834
ENSG00000007062	ENST00000510224	pLoF	1	1	6	327
ENSG00000007062	ENST00000510224	pLoF_damaging_missense	1	1	6	353
ENSG00000007062	ENST00000510224	synonymous	3	1	0	1226
ENSG00000007080	ENST00000597436	damaging_missense	0	0	0	3
ENSG00000007080	ENST00000597436	other_missense	1	0	0	879
ENSG00000007080	ENST00000597436	pLoF	0	0	0	5
ENSG00000007080	ENST00000597436	pLoF_damaging_missense	0	0	0	8
ENSG00000007080	ENST00000597436	synonymous	0	2	0	408
ENSG00000007129	ENST00000401445	damaging_missense	0	7	0	1829
ENSG00000007129	ENST00000401445	other_missense	13	68	10	7733
ENSG00000007129	ENST00000401445	pLoF	0	0	0	63
ENSG00000007129	ENST00000401445	pLoF_damaging_missense	0	7	0	1892
ENSG00000007129	ENST00000401445	synonymous	0	1	2	600
ENSG00000007168	ENST00000397195	damaging_missense	0	0	0	8
ENSG00000007168	ENST00000397195	other_missense	0	0	0	224
ENSG00000007168	ENST00000397195	pLoF_damaging_missense	0	0	0	8
ENSG00000007168	ENST00000397195	synonymous	0	0	0	737
ENSG00000007171	ENST00000313735	damaging_missense	0	0	0	299
ENSG00000007171	ENST00000313735	other_missense	15	4	7	3882
ENSG00000007171	ENST00000313735	pLoF	0	0	0	110
ENSG00000007171	ENST00000313735	pLoF_damaging_missense	0	0	2	405
ENSG00000007171	ENST00000313735	synonymous	36	88	12	9145
ENSG00000007174	ENST00000262442	damaging_missense	2	0	12	1501
ENSG00000007174	ENST00000262442	other_missense	0	176570	1	10
ENSG00000007174	ENST00000262442	pLoF	4	0	0	1004
ENSG00000007174	ENST00000262442	pLoF_damaging_missense	9	0	12	2499
ENSG00000007174	ENST00000262442	synonymous	157	172248	171	3986
ENSG00000007202	ENST00000528896	damaging_missense	0	0	0	58
ENSG00000007202	ENST00000528896	other_missense	131	23	108	10121
ENSG00000007202	ENST00000528896	pLoF	0	0	0	95
ENSG00000007202	ENST00000528896	pLoF_damaging_missense	0	0	0	153
ENSG00000007202	ENST00000528896	synonymous	21	6	6	4681
ENSG00000007216	ENST00000444914	damaging_missense	0	0	0	98
ENSG00000007216	ENST00000444914	other_missense	8	4	16	2704
ENSG00000007216	ENST00000444914	pLoF	0	0	0	109
ENSG00000007216	ENST00000444914	pLoF_damaging_missense	0	0	0	207
ENSG00000007216	ENST00000444914	synonymous	16	1	2	3355
ENSG00000007237	ENST00000432992	damaging_missense	0	0	0	5
ENSG00000007237	ENST00000432992	other_missense	2	0	7	795
ENSG00000007237	ENST00000432992	pLoF	0	0	0	15
ENSG00000007237	ENST00000432992	pLoF_damaging_missense	0	0	0	20
ENSG00000007237	ENST00000432992	synonymous	33	16	17	5439
ENSG00000007255	ENST00000006275	damaging_missense	0	0	0	13
ENSG00000007255	ENST00000006275	other_missense	1	2	0	1725
ENSG00000007255	ENST00000006275	pLoF	0	0	0	21
ENSG00000007255	ENST00000006275	pLoF_damaging_missense	0	0	0	34
ENSG00000007255	ENST00000006275	synonymous	1	1	0	326
ENSG00000007264	ENST00000395045	damaging_missense	0	0	0	102
ENSG00000007264	ENST00000395045	other_missense	2	1	23	837
ENSG00000007264	ENST00000395045	pLoF	0	0	0	16
ENSG00000007264	ENST00000395045	pLoF_damaging_missense	0	0	0	118
ENSG00000007264	ENST00000395045	synonymous	60	319	108	15561
ENSG00000007306	ENST00000006724	other_missense	0	0	102	428
ENSG00000007306	ENST00000006724	pLoF	2	4	0	1382
ENSG00000007306	ENST00000006724	pLoF_damaging_missense	2	4	0	1382
ENSG00000007306	ENST00000006724	synonymous	0	0	0	680
ENSG00000007312	ENST00000392795	damaging_missense	0	0	0	6
ENSG00000007312	ENST00000392795	other_missense	0	0	0	324
ENSG00000007312	ENST00000392795	pLoF_damaging_missense	0	0	0	6
ENSG00000007312	ENST00000392795	synonymous	0	0	0	133
ENSG00000007314	ENST00000435607	damaging_missense	44	16	18	5775
ENSG00000007314	ENST00000435607	other_missense	76	13	65	7521
ENSG00000007314	ENST00000435607	pLoF	0	0	0	76
ENSG00000007314	ENST00000435607	pLoF_damaging_missense	47	16	18	5845
ENSG00000007314	ENST00000435607	synonymous	112	49	1176	9433
ENSG00000007341	ENST00000358039	damaging_missense	0	0	0	452
ENSG00000007341	ENST00000358039	other_missense	22	5	0	4423
ENSG00000007341	ENST00000358039	pLoF	0	0	0	101
ENSG00000007341	ENST00000358039	pLoF_damaging_missense	0	0	0	553
ENSG00000007341	ENST00000358039	synonymous	0	0	0	811
ENSG00000007372	ENST00000640368	damaging_missense	0	1	0	66
ENSG00000007372	ENST00000640368	other_missense	0	0	0	113
ENSG00000007372	ENST00000640368	pLoF_damaging_missense	0	1	0	66
ENSG00000007372	ENST00000640368	synonymous	1	0	0	1189
ENSG00000007376	ENST00000561734	damaging_missense	0	0	7	206
ENSG00000007376	ENST00000561734	other_missense	3	0	470	1504
ENSG00000007376	ENST00000561734	pLoF	0	0	0	250
ENSG00000007376	ENST00000561734	pLoF_damaging_missense	1	0	7	454
ENSG00000007376	ENST00000561734	synonymous	0	0	173	592
ENSG00000007384	ENST00000262316	damaging_missense	0	0	0	227
ENSG00000007384	ENST00000262316	other_missense	25	10	21	5379
ENSG00000007384	ENST00000262316	pLoF	0	0	0	67
ENSG00000007384	ENST00000262316	pLoF_damaging_missense	0	0	0	294
ENSG00000007384	ENST00000262316	synonymous	80	53	33	9127
ENSG00000007392	ENST00000293872	damaging_missense	0	0	0	26
ENSG00000007392	ENST00000293872	other_missense	5	1	3	2237
ENSG00000007392	ENST00000293872	pLoF	0	0	0	19
ENSG00000007392	ENST00000293872	pLoF_damaging_missense	0	0	0	45
ENSG00000007392	ENST00000293872	synonymous	1	1	0	735
ENSG00000007402	ENST00000479441	damaging_missense	0	0	0	213
ENSG00000007402	ENST00000479441	other_missense	13	6	558	3185
ENSG00000007402	ENST00000479441	pLoF	0	0	0	1
ENSG00000007402	ENST00000479441	pLoF_damaging_missense	0	0	0	214
ENSG00000007402	ENST00000479441	synonymous	11	4	10	2389
ENSG00000007516	ENST00000324385	damaging_missense	0	0	0	356
ENSG00000007516	ENST00000324385	other_missense	210	35	1789	10820
ENSG00000007516	ENST00000324385	pLoF	0	0	0	339
ENSG00000007516	ENST00000324385	pLoF_damaging_missense	1	0	0	693
ENSG00000007516	ENST00000324385	synonymous	9	2	11	2406
ENSG00000007520	ENST00000007390	damaging_missense	0	1	0	268
ENSG00000007520	ENST00000007390	other_missense	7	4	29	2325
ENSG00000007520	ENST00000007390	pLoF	0	0	0	87
ENSG00000007520	ENST00000007390	pLoF_damaging_missense	0	1	0	355
ENSG00000007520	ENST00000007390	synonymous	7	9	0	3434
ENSG00000007541	ENST00000026218	damaging_missense	0	0	0	140
ENSG00000007541	ENST00000026218	other_missense	44	3	26	5144
ENSG00000007541	ENST00000026218	pLoF	0	0	0	47
ENSG00000007541	ENST00000026218	pLoF_damaging_missense	0	0	0	187
ENSG00000007541	ENST00000026218	synonymous	30	10	33	5628
ENSG00000007545	ENST00000397412	damaging_missense	0	0	0	31
ENSG00000007545	ENST00000397412	other_missense	35	13	51	6164
ENSG00000007545	ENST00000397412	pLoF	0	0	0	23
ENSG00000007545	ENST00000397412	pLoF_damaging_missense	0	0	0	54
ENSG00000007545	ENST00000397412	synonymous	60	12	41	6482
ENSG00000007866	ENST00000338863	damaging_missense	0	0	0	7
ENSG00000007866	ENST00000338863	other_missense	7	10	0	2828
ENSG00000007866	ENST00000338863	pLoF_damaging_missense	0	0	0	7
ENSG00000007866	ENST00000338863	synonymous	2	0	20	475
ENSG00000007908	ENST00000333360	damaging_missense	0	0	0	108
ENSG00000007908	ENST00000333360	other_missense	197	316	13	17013
ENSG00000007908	ENST00000333360	pLoF	0	0	0	89
ENSG00000007908	ENST00000333360	pLoF_damaging_missense	0	0	2	193
ENSG00000007908	ENST00000333360	synonymous	3	3	1	2036
ENSG00000007923	ENST00000377577	damaging_missense	0	0	0	13
ENSG00000007923	ENST00000377577	other_missense	3	0	0	830
ENSG00000007923	ENST00000377577	pLoF	0	0	0	1
ENSG00000007923	ENST00000377577	pLoF_damaging_missense	0	0	0	14
ENSG00000007923	ENST00000377577	synonymous	2	1	11	985
ENSG00000007933	ENST00000367755	damaging_missense	1	1	0	1510
ENSG00000007933	ENST00000367755	other_missense	2	2	0	1060
ENSG00000007933	ENST00000367755	pLoF	0	0	0	475
ENSG00000007933	ENST00000367755	pLoF_damaging_missense	5	1	0	1977
ENSG00000007933	ENST00000367755	synonymous	0	0	0	293
ENSG00000007944	ENST00000356840	damaging_missense	0	0	0	66
ENSG00000007944	ENST00000356840	other_missense	3	3	3	2087
ENSG00000007944	ENST00000356840	pLoF	0	0	0	24
ENSG00000007944	ENST00000356840	pLoF_damaging_missense	0	0	0	90
ENSG00000007944	ENST00000356840	synonymous	3	12	0	3172
ENSG00000007968	ENST00000361729	damaging_missense	0	0	0	583
ENSG00000007968	ENST00000361729	other_missense	26	5	99	4608
ENSG00000007968	ENST00000361729	pLoF	0	0	0	42
ENSG00000007968	ENST00000361729	pLoF_damaging_missense	0	0	0	625
ENSG00000007968	ENST00000361729	synonymous	0	0	0	369
ENSG00000008018	ENST00000262193	damaging_missense	0	0	0	4
ENSG00000008018	ENST00000262193	other_missense	0	0	0	275
ENSG00000008018	ENST00000262193	pLoF_damaging_missense	0	0	0	4
ENSG00000008018	ENST00000262193	synonymous	0	0	0	214
ENSG00000008083	ENST00000341776	damaging_missense	0	0	0	110
ENSG00000008083	ENST00000341776	other_missense	26	1	28	4646
ENSG00000008083	ENST00000341776	pLoF	0	0	0	4
ENSG00000008083	ENST00000341776	pLoF_damaging_missense	0	0	0	114
ENSG00000008083	ENST00000341776	synonymous	56	12	28	6971
ENSG00000008118	ENST00000009105	damaging_missense	0	0	0	46
ENSG00000008118	ENST00000009105	other_missense	3	1	10	1835
ENSG00000008118	ENST00000009105	pLoF	0	0	0	27
ENSG00000008118	ENST00000009105	pLoF_damaging_missense	0	0	0	73
ENSG00000008118	ENST00000009105	synonymous	1	1	1	881
ENSG00000008128	ENST00000378633	damaging_missense	0	1	0	50
ENSG00000008128	ENST00000378633	other_missense	16	115	33	3258
ENSG00000008128	ENST00000378633	pLoF	0	0	0	374
ENSG00000008128	ENST00000378633	pLoF_damaging_missense	0	1	0	424
ENSG00000008128	ENST00000378633	synonymous	14	6	7	3300
ENSG00000008130	ENST00000378625	damaging_missense	0	0	0	50
ENSG00000008130	ENST00000378625	other_missense	43	8	23	5642
ENSG00000008130	ENST00000378625	pLoF	0	0	0	52
ENSG00000008130	ENST00000378625	pLoF_damaging_missense	0	0	0	102
ENSG00000008130	ENST00000378625	synonymous	35	6	18	5093
ENSG00000008196	ENST00000393655	damaging_missense	0	0	0	268
ENSG00000008196	ENST00000393655	other_missense	0	0	0	724
ENSG00000008196	ENST00000393655	pLoF	0	0	0	1
ENSG00000008196	ENST00000393655	pLoF_damaging_missense	0	0	0	269
ENSG00000008196	ENST00000393655	synonymous	1	0	0	752
ENSG00000008197	ENST00000008391	damaging_missense	0	0	0	152
ENSG00000008197	ENST00000008391	other_missense	1	3	0	1668
ENSG00000008197	ENST00000008391	pLoF	0	0	9	3
ENSG00000008197	ENST00000008391	pLoF_damaging_missense	0	0	9	155
ENSG00000008197	ENST00000008391	synonymous	0	0	0	548
ENSG00000008226	ENST00000308059	damaging_missense	0	0	0	11
ENSG00000008226	ENST00000308059	other_missense	115	17	120	8413
ENSG00000008226	ENST00000308059	pLoF	4	11	4	2508
ENSG00000008226	ENST00000308059	pLoF_damaging_missense	4	11	4	2519
ENSG00000008226	ENST00000308059	synonymous	60	20	41	6760
ENSG00000008256	ENST00000350796	damaging_missense	0	0	0	34
ENSG00000008256	ENST00000350796	other_missense	0	0	3	567
ENSG00000008256	ENST00000350796	pLoF	0	0	0	7
ENSG00000008256	ENST00000350796	pLoF_damaging_missense	0	0	0	41
ENSG00000008256	ENST00000350796	synonymous	0	0	0	480
ENSG00000008277	ENST00000265727	damaging_missense	0	0	0	20
ENSG00000008277	ENST00000265727	other_missense	1	0	29	1360
ENSG00000008277	ENST00000265727	pLoF	0	0	0	37
ENSG00000008277	ENST00000265727	pLoF_damaging_missense	0	0	0	57
ENSG00000008277	ENST00000265727	synonymous	3	1	0	1723
ENSG00000008282	ENST00000011473	damaging_missense	0	0	0	2
ENSG00000008282	ENST00000011473	other_missense	1	1	0	618
ENSG00000008282	ENST00000011473	pLoF	0	0	0	7
ENSG00000008282	ENST00000011473	pLoF_damaging_missense	0	0	0	9
ENSG00000008282	ENST00000011473	synonymous	0	0	0	129
ENSG00000008283	ENST00000582997	damaging_missense	0	0	0	35
ENSG00000008283	ENST00000582997	other_missense	0	0	1	930
ENSG00000008283	ENST00000582997	pLoF	0	0	0	6
ENSG00000008283	ENST00000582997	pLoF_damaging_missense	0	0	0	41
ENSG00000008283	ENST00000582997	synonymous	0	3	40	1106
ENSG00000008294	ENST00000262013	damaging_missense	0	0	0	72
ENSG00000008294	ENST00000262013	other_missense	21	3	6	4117
ENSG00000008294	ENST00000262013	pLoF	0	0	0	6
ENSG00000008294	ENST00000262013	pLoF_damaging_missense	0	0	0	78
ENSG00000008294	ENST00000262013	synonymous	3	3	10	2237
ENSG00000008300	ENST00000164024	damaging_missense	1	0	0	618
ENSG00000008300	ENST00000164024	other_missense	197	6	259	11331
ENSG00000008300	ENST00000164024	pLoF	0	0	204	19
ENSG00000008300	ENST00000164024	pLoF_damaging_missense	1	0	204	637
ENSG00000008300	ENST00000164024	synonymous	39	4	45	5526
ENSG00000008311	ENST00000393376	damaging_missense	0	1	2	809
ENSG00000008311	ENST00000393376	other_missense	32	19	21	5455
ENSG00000008311	ENST00000393376	pLoF	0	0	0	89
ENSG00000008311	ENST00000393376	pLoF_damaging_missense	0	1	2	898
ENSG00000008311	ENST00000393376	synonymous	6	2	0	2048
ENSG00000008323	ENST00000396988	damaging_missense	0	0	0	54
ENSG00000008323	ENST00000396988	other_missense	33	2	34	4142
ENSG00000008323	ENST00000396988	pLoF	0	0	0	107
ENSG00000008323	ENST00000396988	pLoF_damaging_missense	0	0	0	161
ENSG00000008323	ENST00000396988	synonymous	11	19	17	3927
ENSG00000008324	ENST00000447630	other_missense	0	0	0	197
ENSG00000008324	ENST00000447630	pLoF	0	0	0	4
ENSG00000008324	ENST00000447630	pLoF_damaging_missense	0	0	0	4
ENSG00000008324	ENST00000447630	synonymous	0	0	0	20
ENSG00000008382	ENST00000599840	damaging_missense	0	0	0	27
ENSG00000008382	ENST00000599840	other_missense	2	3	9	2796
ENSG00000008382	ENST00000599840	pLoF	0	0	0	50
ENSG00000008382	ENST00000599840	pLoF_damaging_missense	0	0	0	77
ENSG00000008382	ENST00000599840	synonymous	10	169109	20	7363
ENSG00000008394	ENST00000396209	damaging_missense	0	0	0	32
ENSG00000008394	ENST00000396209	other_missense	0	0	0	758
ENSG00000008394	ENST00000396209	pLoF	0	0	0	21
ENSG00000008394	ENST00000396209	pLoF_damaging_missense	0	0	0	53
ENSG00000008394	ENST00000396209	synonymous	0	0	0	118
ENSG00000008405	ENST00000008527	damaging_missense	0	0	0	88
ENSG00000008405	ENST00000008527	other_missense	2	0	0	579
ENSG00000008405	ENST00000008527	pLoF	0	0	0	57
ENSG00000008405	ENST00000008527	pLoF_damaging_missense	0	0	0	145
ENSG00000008405	ENST00000008527	synonymous	0	2	5	895
ENSG00000008438	ENST00000008938	damaging_missense	0	0	0	25
ENSG00000008438	ENST00000008938	other_missense	1	0	0	386
ENSG00000008438	ENST00000008938	pLoF	0	0	0	32
ENSG00000008438	ENST00000008938	pLoF_damaging_missense	0	0	9	39
ENSG00000008438	ENST00000008938	synonymous	10	9	0	3643
ENSG00000008441	ENST00000397661	damaging_missense	0	0	0	1
ENSG00000008441	ENST00000397661	other_missense	0	0	0	104
ENSG00000008441	ENST00000397661	pLoF	0	0	0	7
ENSG00000008441	ENST00000397661	pLoF_damaging_missense	0	0	0	8
ENSG00000008441	ENST00000397661	synonymous	5	1	0	2029
ENSG00000008513	ENST00000521180	damaging_missense	0	0	0	20
ENSG00000008513	ENST00000521180	other_missense	6	6	0	2728
ENSG00000008513	ENST00000521180	pLoF	0	0	0	14
ENSG00000008513	ENST00000521180	pLoF_damaging_missense	0	0	0	34
ENSG00000008513	ENST00000521180	synonymous	1	0	0	556
ENSG00000008516	ENST00000336577	damaging_missense	0	0	0	27
ENSG00000008516	ENST00000336577	other_missense	14	4	57	3145
ENSG00000008516	ENST00000336577	pLoF	0	1	0	344
ENSG00000008516	ENST00000336577	pLoF_damaging_missense	0	1	0	371
ENSG00000008516	ENST00000336577	synonymous	21	12	16	4854
ENSG00000008517	ENST00000534507	damaging_missense	0	0	0	51
ENSG00000008517	ENST00000534507	other_missense	27	15	373	4739
ENSG00000008517	ENST00000534507	pLoF	0	0	0	81
ENSG00000008517	ENST00000534507	pLoF_damaging_missense	0	0	0	132
ENSG00000008517	ENST00000534507	synonymous	1	2	1	1211
ENSG00000008710	ENST00000262304	damaging_missense	3	0	5	1454
ENSG00000008710	ENST00000262304	other_missense	3404	141	3807	38412
ENSG00000008710	ENST00000262304	pLoF	0	0	0	20
ENSG00000008710	ENST00000262304	pLoF_damaging_missense	3	0	5	1474
ENSG00000008710	ENST00000262304	synonymous	3712	439	2033	44214
ENSG00000008735	ENST00000329492	damaging_missense	0	0	0	6
ENSG00000008735	ENST00000329492	other_missense	37	10	3	5321
ENSG00000008735	ENST00000329492	pLoF	0	0	0	23
ENSG00000008735	ENST00000329492	pLoF_damaging_missense	0	0	0	29
ENSG00000008735	ENST00000329492	synonymous	2	1	2	2007
ENSG00000008838	ENST00000501516	damaging_missense	0	0	0	20
ENSG00000008838	ENST00000501516	other_missense	12	7	55	3099
ENSG00000008838	ENST00000501516	pLoF	0	0	0	187
ENSG00000008838	ENST00000501516	pLoF_damaging_missense	0	0	0	207
ENSG00000008838	ENST00000501516	synonymous	4	1	6	1906
ENSG00000008853	ENST00000519685	damaging_missense	0	0	0	28
ENSG00000008853	ENST00000519685	other_missense	11	5	17	3027
ENSG00000008853	ENST00000519685	pLoF	0	0	0	26
ENSG00000008853	ENST00000519685	pLoF_damaging_missense	0	0	0	54
ENSG00000008853	ENST00000519685	synonymous	3	1	129	1624
ENSG00000008869	ENST00000233099	damaging_missense	0	0	0	87
ENSG00000008869	ENST00000233099	other_missense	6	1	142	2116
ENSG00000008869	ENST00000233099	pLoF	0	0	0	105
ENSG00000008869	ENST00000233099	pLoF_damaging_missense	0	0	0	192
ENSG00000008869	ENST00000233099	synonymous	15	176466	0	106
ENSG00000008952	ENST00000337002	other_missense	5	32	0	4976
ENSG00000008952	ENST00000337002	pLoF	0	0	0	1
ENSG00000008952	ENST00000337002	pLoF_damaging_missense	0	0	0	1
ENSG00000008952	ENST00000337002	synonymous	0	0	0	437
ENSG00000008988	ENST00000519807	damaging_missense	0	0	0	3
ENSG00000008988	ENST00000519807	other_missense	0	0	0	89
ENSG00000008988	ENST00000519807	pLoF	0	0	0	1
ENSG00000008988	ENST00000519807	pLoF_damaging_missense	0	0	0	4
ENSG00000008988	ENST00000519807	synonymous	0	0	0	358
ENSG00000009307	ENST00000610726	damaging_missense	0	0	0	20
ENSG00000009307	ENST00000610726	other_missense	1	0	0	733
ENSG00000009307	ENST00000610726	pLoF	0	0	0	1
ENSG00000009307	ENST00000610726	pLoF_damaging_missense	0	0	0	21
ENSG00000009307	ENST00000610726	synonymous	1	2	0	1565
ENSG00000009335	ENST00000348165	damaging_missense	0	0	0	36
ENSG00000009335	ENST00000348165	other_missense	13	3	11	3136
ENSG00000009335	ENST00000348165	pLoF	0	0	0	21
ENSG00000009335	ENST00000348165	pLoF_damaging_missense	0	0	0	57
ENSG00000009335	ENST00000348165	synonymous	9	6	7	3059
ENSG00000009413	ENST00000358835	damaging_missense	0	0	0	178
ENSG00000009413	ENST00000358835	other_missense	88	3	103	7870
ENSG00000009413	ENST00000358835	pLoF	0	0	0	4
ENSG00000009413	ENST00000358835	pLoF_damaging_missense	0	0	0	182
ENSG00000009413	ENST00000358835	synonymous	185	273	94	17183
ENSG00000009709	ENST00000375375	damaging_missense	2	1	4	1778
ENSG00000009709	ENST00000375375	other_missense	2	1	0	757
ENSG00000009709	ENST00000375375	pLoF	0	0	0	2
ENSG00000009709	ENST00000375375	pLoF_damaging_missense	2	1	4	1780
ENSG00000009709	ENST00000375375	synonymous	51	366	39	16446
ENSG00000009724	ENST00000400897	damaging_missense	0	0	0	356
ENSG00000009724	ENST00000400897	other_missense	17	6	66	4088
ENSG00000009724	ENST00000400897	pLoF	0	1	8	208
ENSG00000009724	ENST00000400897	pLoF_damaging_missense	0	1	8	564
ENSG00000009724	ENST00000400897	synonymous	1	1	32	1265
ENSG00000009765	ENST00000229447	damaging_missense	0	0	0	37
ENSG00000009765	ENST00000229447	other_missense	85	164	38	13327
ENSG00000009765	ENST00000229447	pLoF	0	0	0	57
ENSG00000009765	ENST00000229447	pLoF_damaging_missense	0	0	0	94
ENSG00000009765	ENST00000229447	synonymous	1	0	0	722
ENSG00000009780	ENST00000010299	damaging_missense	0	0	0	161
ENSG00000009780	ENST00000010299	other_missense	0	0	0	299
ENSG00000009780	ENST00000010299	pLoF	0	0	0	4
ENSG00000009780	ENST00000010299	pLoF_damaging_missense	0	0	0	165
ENSG00000009780	ENST00000010299	synonymous	1	50	3	5158
ENSG00000009790	ENST00000367024	damaging_missense	0	0	0	703
ENSG00000009790	ENST00000367024	other_missense	13	7	4	3295
ENSG00000009790	ENST00000367024	pLoF	0	0	0	73
ENSG00000009790	ENST00000367024	pLoF_damaging_missense	0	0	0	776
ENSG00000009790	ENST00000367024	synonymous	2	4	19	1962
ENSG00000009830	ENST00000261534	damaging_missense	0	0	0	394
ENSG00000009830	ENST00000261534	other_missense	2	0	2	1602
ENSG00000009830	ENST00000261534	pLoF	0	0	0	85
ENSG00000009830	ENST00000261534	pLoF_damaging_missense	0	0	0	479
ENSG00000009830	ENST00000261534	synonymous	4	2	0	2154
ENSG00000009844	ENST00000367630	damaging_missense	0	1	0	1247
ENSG00000009844	ENST00000367630	other_missense	0	4	0	2019
ENSG00000009844	ENST00000367630	pLoF	0	0	0	18
ENSG00000009844	ENST00000367630	pLoF_damaging_missense	0	1	0	1265
ENSG00000009844	ENST00000367630	synonymous	0	0	0	131
ENSG00000009950	ENST00000313375	damaging_missense	0	0	0	97
ENSG00000009950	ENST00000313375	other_missense	57	18	27	6730
ENSG00000009950	ENST00000313375	pLoF	0	0	0	43
ENSG00000009950	ENST00000313375	pLoF_damaging_missense	0	0	0	140
ENSG00000009950	ENST00000313375	synonymous	68	161522	59	14591
ENSG00000009954	ENST00000339594	damaging_missense	0	0	0	2
ENSG00000009954	ENST00000339594	other_missense	28	6	29	4975
ENSG00000009954	ENST00000339594	pLoF	0	0	0	14
ENSG00000009954	ENST00000339594	pLoF_damaging_missense	0	0	0	16
ENSG00000009954	ENST00000339594	synonymous	8	4	9	2561
ENSG00000010017	ENST00000011619	damaging_missense	0	0	0	43
ENSG00000010017	ENST00000011619	other_missense	26	4	4	3923
ENSG00000010017	ENST00000011619	pLoF_damaging_missense	0	0	0	43
ENSG00000010017	ENST00000011619	synonymous	0	0	0	1113
ENSG00000010030	ENST00000340181	damaging_missense	0	0	0	64
ENSG00000010030	ENST00000340181	other_missense	14	15	10	4785
ENSG00000010030	ENST00000340181	pLoF	0	0	0	51
ENSG00000010030	ENST00000340181	pLoF_damaging_missense	0	0	0	115
ENSG00000010030	ENST00000340181	synonymous	22	7	767	3678
ENSG00000010072	ENST00000295050	damaging_missense	0	0	0	53
ENSG00000010072	ENST00000295050	other_missense	2	2	2	819
ENSG00000010072	ENST00000295050	pLoF	0	0	0	18
ENSG00000010072	ENST00000295050	pLoF_damaging_missense	0	0	0	71
ENSG00000010072	ENST00000295050	synonymous	0	0	0	628
ENSG00000010165	ENST00000361735	damaging_missense	0	0	0	174
ENSG00000010165	ENST00000361735	other_missense	7	0	0	1458
ENSG00000010165	ENST00000361735	pLoF	0	0	0	143
ENSG00000010165	ENST00000361735	pLoF_damaging_missense	0	0	0	317
ENSG00000010165	ENST00000361735	synonymous	6	3	3	2932
ENSG00000010219	ENST00000540757	damaging_missense	0	0	0	40
ENSG00000010219	ENST00000540757	other_missense	7	0	381	1667
ENSG00000010219	ENST00000540757	pLoF	0	0	0	48
ENSG00000010219	ENST00000540757	pLoF_damaging_missense	0	0	0	88
ENSG00000010219	ENST00000540757	synonymous	18	198	0	11708
ENSG00000010244	ENST00000394670	other_missense	0	0	0	712
ENSG00000010244	ENST00000394670	synonymous	11	12	0	3946
ENSG00000010256	ENST00000203407	damaging_missense	0	0	0	506
ENSG00000010256	ENST00000203407	other_missense	9	2	4	2781
ENSG00000010256	ENST00000203407	pLoF	0	0	0	38
ENSG00000010256	ENST00000203407	pLoF_damaging_missense	0	0	0	544
ENSG00000010256	ENST00000203407	synonymous	1	0	0	350
ENSG00000010270	ENST00000009041	other_missense	0	0	0	152
ENSG00000010270	ENST00000009041	pLoF	0	0	0	7
ENSG00000010270	ENST00000009041	pLoF_damaging_missense	0	0	0	7
ENSG00000010270	ENST00000009041	synonymous	0	0	0	141
ENSG00000010278	ENST00000382518	damaging_missense	0	0	0	61
ENSG00000010278	ENST00000382518	other_missense	0	0	0	456
ENSG00000010278	ENST00000382518	pLoF	0	0	0	1
ENSG00000010278	ENST00000382518	pLoF_damaging_missense	0	0	0	62
ENSG00000010278	ENST00000382518	synonymous	1	0	0	1115
ENSG00000010282	ENST00000441594	damaging_missense	0	0	0	129
ENSG00000010282	ENST00000441594	other_missense	31	3	83	4749
ENSG00000010282	ENST00000441594	pLoF	0	0	0	144
ENSG00000010282	ENST00000441594	pLoF_damaging_missense	0	0	0	273
ENSG00000010282	ENST00000441594	synonymous	5	4	0	1614
ENSG00000010292	ENST00000315579	damaging_missense	0	0	0	588
ENSG00000010292	ENST00000315579	other_missense	17	1	12	3579
ENSG00000010292	ENST00000315579	pLoF	0	0	0	380
ENSG00000010292	ENST00000315579	pLoF_damaging_missense	0	0	0	968
ENSG00000010292	ENST00000315579	synonymous	4	0	0	1778
ENSG00000010295	ENST00000619571	damaging_missense	0	0	0	144
ENSG00000010295	ENST00000619571	other_missense	5	0	3	1391
ENSG00000010295	ENST00000619571	pLoF	0	0	0	65
ENSG00000010295	ENST00000619571	pLoF_damaging_missense	0	0	0	209
ENSG00000010295	ENST00000619571	synonymous	4	3	4	2545
ENSG00000010310	ENST00000590918	damaging_missense	0	0	0	91
ENSG00000010310	ENST00000590918	other_missense	21	9	7	4622
ENSG00000010310	ENST00000590918	pLoF	0	0	0	158
ENSG00000010310	ENST00000590918	pLoF_damaging_missense	0	0	0	249
ENSG00000010310	ENST00000590918	synonymous	3	1	0	1319
ENSG00000010318	ENST00000327906	damaging_missense	0	0	0	13
ENSG00000010318	ENST00000327906	other_missense	1	0	0	778
ENSG00000010318	ENST00000327906	pLoF	0	0	0	30
ENSG00000010318	ENST00000327906	pLoF_damaging_missense	0	0	0	43
ENSG00000010318	ENST00000327906	synonymous	1	159518	113	16446
ENSG00000010319	ENST00000231721	damaging_missense	0	0	0	94
ENSG00000010319	ENST00000231721	other_missense	54	8	31	5673
ENSG00000010319	ENST00000231721	pLoF	0	0	0	154
ENSG00000010319	ENST00000231721	pLoF_damaging_missense	0	0	0	248
ENSG00000010319	ENST00000231721	synonymous	6	8	6	3622
ENSG00000010322	ENST00000345716	damaging_missense	0	0	0	76
ENSG00000010322	ENST00000345716	other_missense	26	169361	145	6955
ENSG00000010322	ENST00000345716	pLoF	0	0	7	8
ENSG00000010322	ENST00000345716	pLoF_damaging_missense	0	0	7	84
ENSG00000010322	ENST00000345716	synonymous	308	33	76	14613
ENSG00000010327	ENST00000321725	damaging_missense	3	4	0	2331
ENSG00000010327	ENST00000321725	other_missense	217	168845	279	7146
ENSG00000010327	ENST00000321725	pLoF	0	0	0	680
ENSG00000010327	ENST00000321725	pLoF_damaging_missense	8	4	45	2911
ENSG00000010327	ENST00000321725	synonymous	127	20	2079	7869
ENSG00000010361	ENST00000313777	damaging_missense	0	0	0	3
ENSG00000010361	ENST00000313777	other_missense	4	0	1	1507
ENSG00000010361	ENST00000313777	pLoF	0	0	8	93
ENSG00000010361	ENST00000313777	pLoF_damaging_missense	0	0	8	96
ENSG00000010361	ENST00000313777	synonymous	7	6	0	2620
ENSG00000010379	ENST00000343164	damaging_missense	4	0	22	1724
ENSG00000010379	ENST00000343164	other_missense	4	1	15	2212
ENSG00000010379	ENST00000343164	pLoF	0	0	0	68
ENSG00000010379	ENST00000343164	pLoF_damaging_missense	5	0	22	1790
ENSG00000010379	ENST00000343164	synonymous	2	2	3	1869
ENSG00000010438	ENST00000361005	damaging_missense	0	1	0	203
ENSG00000010438	ENST00000361005	other_missense	1	3	0	2403
ENSG00000010438	ENST00000361005	pLoF	0	0	0	15
ENSG00000010438	ENST00000361005	pLoF_damaging_missense	0	1	0	218
ENSG00000010438	ENST00000361005	synonymous	0	0	0	137
ENSG00000010539	ENST00000431561	damaging_missense	0	0	0	18
ENSG00000010539	ENST00000431561	other_missense	0	0	9	1215
ENSG00000010539	ENST00000431561	pLoF	0	0	0	44
ENSG00000010539	ENST00000431561	pLoF_damaging_missense	0	0	0	62
ENSG00000010539	ENST00000431561	synonymous	2	0	0	653
ENSG00000010610	ENST00000011653	damaging_missense	0	0	0	1
ENSG00000010610	ENST00000011653	other_missense	4	2	39	2410
ENSG00000010610	ENST00000011653	pLoF	0	0	0	14
ENSG00000010610	ENST00000011653	pLoF_damaging_missense	0	0	0	15
ENSG00000010610	ENST00000011653	synonymous	0	0	165	293
ENSG00000010626	ENST00000443597	damaging_missense	1	0	0	132
ENSG00000010626	ENST00000443597	other_missense	0	0	6	889
ENSG00000010626	ENST00000443597	pLoF	0	0	0	34
ENSG00000010626	ENST00000443597	pLoF_damaging_missense	1	0	0	166
ENSG00000010626	ENST00000443597	synonymous	0	2	0	590
ENSG00000010704	ENST00000357618	damaging_missense	0	0	0	3
ENSG00000010704	ENST00000357618	other_missense	6	0	11	1925
ENSG00000010704	ENST00000357618	pLoF	0	0	0	58
ENSG00000010704	ENST00000357618	pLoF_damaging_missense	0	0	0	61
ENSG00000010704	ENST00000357618	synonymous	0	0	0	129
ENSG00000010803	ENST00000326197	damaging_missense	0	0	0	25
ENSG00000010803	ENST00000326197	other_missense	26	11	18	5113
ENSG00000010803	ENST00000326197	pLoF	0	0	0	14
ENSG00000010803	ENST00000326197	pLoF_damaging_missense	0	0	0	39
ENSG00000010803	ENST00000326197	synonymous	0	1	0	1203
ENSG00000010810	ENST00000354650	damaging_missense	0	0	0	69
ENSG00000010810	ENST00000354650	other_missense	1	0	0	556
ENSG00000010810	ENST00000354650	pLoF_damaging_missense	0	0	0	69
ENSG00000010810	ENST00000354650	synonymous	0	0	0	307
ENSG00000010818	ENST00000367604	damaging_missense	0	0	0	4
ENSG00000010818	ENST00000367604	other_missense	65	166171	378	9790
ENSG00000010818	ENST00000367604	pLoF	0	0	0	11
ENSG00000010818	ENST00000367604	pLoF_damaging_missense	0	0	0	15
ENSG00000010818	ENST00000367604	synonymous	42	3	51	5584
ENSG00000010932	ENST00000354841	damaging_missense	0	0	2	74
ENSG00000010932	ENST00000354841	other_missense	3	0	30	1544
ENSG00000010932	ENST00000354841	pLoF	0	0	0	47
ENSG00000010932	ENST00000354841	pLoF_damaging_missense	0	0	2	121
ENSG00000010932	ENST00000354841	synonymous	0	0	0	529
ENSG00000011007	ENST00000418390	other_missense	42	9	27	5680
ENSG00000011007	ENST00000418390	pLoF	0	0	0	72
ENSG00000011007	ENST00000418390	pLoF_damaging_missense	0	0	0	72
ENSG00000011007	ENST00000418390	synonymous	7	11	23	3987
ENSG00000011009	ENST00000374514	other_missense	0	0	0	184
ENSG00000011009	ENST00000374514	pLoF	0	0	0	10
ENSG00000011009	ENST00000374514	pLoF_damaging_missense	0	0	0	10
ENSG00000011009	ENST00000374514	synonymous	0	0	0	260
ENSG00000011021	ENST00000346436	damaging_missense	0	0	0	564
ENSG00000011021	ENST00000346436	other_missense	0	176325	1	256
ENSG00000011021	ENST00000346436	pLoF	0	0	1	21
ENSG00000011021	ENST00000346436	pLoF_damaging_missense	0	0	1	585
ENSG00000011021	ENST00000346436	synonymous	2	0	77	1071
ENSG00000011028	ENST00000303375	damaging_missense	0	0	0	36
ENSG00000011028	ENST00000303375	other_missense	157	171184	75	5137
ENSG00000011028	ENST00000303375	pLoF	0	0	0	21
ENSG00000011028	ENST00000303375	pLoF_damaging_missense	0	0	0	57
ENSG00000011028	ENST00000303375	synonymous	8	172374	4164	15
ENSG00000011052	ENST00000393193	damaging_missense	0	0	0	83
ENSG00000011052	ENST00000393193	other_missense	0	0	0	448
ENSG00000011052	ENST00000393193	pLoF	0	0	48	40
ENSG00000011052	ENST00000393193	pLoF_damaging_missense	0	0	48	123
ENSG00000011052	ENST00000393193	synonymous	1	0	0	148
ENSG00000011083	ENST00000230671	damaging_missense	0	1	0	1044
ENSG00000011083	ENST00000230671	other_missense	2	4	2	2235
ENSG00000011083	ENST00000230671	pLoF	0	0	0	84
ENSG00000011083	ENST00000230671	pLoF_damaging_missense	0	1	1	1126
ENSG00000011083	ENST00000230671	synonymous	17	6	3	3587
ENSG00000011105	ENST00000011898	damaging_missense	0	0	0	152
ENSG00000011105	ENST00000011898	other_missense	0	0	0	388
ENSG00000011105	ENST00000011898	pLoF	0	0	0	4
ENSG00000011105	ENST00000011898	pLoF_damaging_missense	0	0	0	156
ENSG00000011105	ENST00000011898	synonymous	0	0	0	291
ENSG00000011114	ENST00000334746	damaging_missense	0	0	0	71
ENSG00000011114	ENST00000334746	other_missense	22	6	47	4077
ENSG00000011114	ENST00000334746	pLoF	0	0	0	23
ENSG00000011114	ENST00000334746	pLoF_damaging_missense	0	0	0	94
ENSG00000011114	ENST00000334746	synonymous	6	4	0	2336
ENSG00000011132	ENST00000316757	damaging_missense	0	0	0	141
ENSG00000011132	ENST00000316757	other_missense	46	18	357	6089
ENSG00000011132	ENST00000316757	pLoF	0	0	0	161
ENSG00000011132	ENST00000316757	pLoF_damaging_missense	0	0	0	302
ENSG00000011132	ENST00000316757	synonymous	88	24	30	8677
ENSG00000011143	ENST00000393119	damaging_missense	2	0	0	618
ENSG00000011143	ENST00000393119	other_missense	32	7	2	5286
ENSG00000011143	ENST00000393119	pLoF	0	0	0	76
ENSG00000011143	ENST00000393119	pLoF_damaging_missense	2	0	0	694
ENSG00000011143	ENST00000393119	synonymous	33	117	2	9879
ENSG00000011198	ENST00000644371	damaging_missense	0	0	0	23
ENSG00000011198	ENST00000644371	other_missense	0	0	1	612
ENSG00000011198	ENST00000644371	pLoF	0	0	0	28
ENSG00000011198	ENST00000644371	pLoF_damaging_missense	0	0	0	51
ENSG00000011198	ENST00000644371	synonymous	49	115	2	10390
ENSG00000011243	ENST00000397410	damaging_missense	0	0	0	11
ENSG00000011243	ENST00000397410	other_missense	8	1	39	2770
ENSG00000011243	ENST00000397410	pLoF	0	0	0	20
ENSG00000011243	ENST00000397410	pLoF_damaging_missense	0	0	0	31
ENSG00000011243	ENST00000397410	synonymous	0	2	3	1370
ENSG00000011258	ENST00000586178	damaging_missense	0	0	0	13
ENSG00000011258	ENST00000586178	other_missense	1	0	2	1502
ENSG00000011258	ENST00000586178	pLoF	0	0	0	7
ENSG00000011258	ENST00000586178	pLoF_damaging_missense	0	0	0	20
ENSG00000011258	ENST00000586178	synonymous	13	8	0	3501
ENSG00000011260	ENST00000225298	damaging_missense	0	0	0	55
ENSG00000011260	ENST00000225298	other_missense	5	1	3	1843
ENSG00000011260	ENST00000225298	pLoF	0	0	0	53
ENSG00000011260	ENST00000225298	pLoF_damaging_missense	0	0	0	108
ENSG00000011260	ENST00000225298	synonymous	2	0	0	1526
ENSG00000011275	ENST00000389902	damaging_missense	0	0	0	19
ENSG00000011275	ENST00000389902	other_missense	3	2	31	2390
ENSG00000011275	ENST00000389902	pLoF	0	0	0	96
ENSG00000011275	ENST00000389902	pLoF_damaging_missense	0	0	0	115
ENSG00000011275	ENST00000389902	synonymous	5	1	2	1926
ENSG00000011295	ENST00000261647	damaging_missense	0	0	2	432
ENSG00000011295	ENST00000261647	other_missense	3	2	10	1802
ENSG00000011295	ENST00000261647	pLoF	0	0	8	75
ENSG00000011295	ENST00000261647	pLoF_damaging_missense	0	0	10	507
ENSG00000011295	ENST00000261647	synonymous	0	4	0	1936
ENSG00000011304	ENST00000356948	damaging_missense	0	0	0	7
ENSG00000011304	ENST00000356948	other_missense	4	1	1	1316
ENSG00000011304	ENST00000356948	pLoF_damaging_missense	0	0	0	7
ENSG00000011304	ENST00000356948	synonymous	27	8	115	4919
ENSG00000011332	ENST00000355526	damaging_missense	0	0	0	38
ENSG00000011332	ENST00000355526	other_missense	0	0	0	1145
ENSG00000011332	ENST00000355526	pLoF	0	0	0	3
ENSG00000011332	ENST00000355526	pLoF_damaging_missense	0	0	0	41
ENSG00000011332	ENST00000355526	synonymous	1	0	0	558
ENSG00000011347	ENST00000540677	damaging_missense	0	0	0	7
ENSG00000011347	ENST00000540677	other_missense	7	1	1	2237
ENSG00000011347	ENST00000540677	pLoF	0	0	0	5
ENSG00000011347	ENST00000540677	pLoF_damaging_missense	0	0	0	12
ENSG00000011347	ENST00000540677	synonymous	79	302	104	15825
ENSG00000011376	ENST00000415258	damaging_missense	0	0	0	381
ENSG00000011376	ENST00000415258	other_missense	134	326	124	16547
ENSG00000011376	ENST00000415258	pLoF	0	0	0	99
ENSG00000011376	ENST00000415258	pLoF_damaging_missense	0	0	13	454
ENSG00000011376	ENST00000415258	synonymous	0	176172	415	0
ENSG00000011405	ENST00000265970	damaging_missense	0	0	0	267
ENSG00000011405	ENST00000265970	other_missense	11	3	5	2416
ENSG00000011405	ENST00000265970	pLoF	0	0	0	26
ENSG00000011405	ENST00000265970	pLoF_damaging_missense	0	0	0	293
ENSG00000011405	ENST00000265970	synonymous	3	174999	28	1554
ENSG00000011422	ENST00000340093	damaging_missense	0	0	0	8
ENSG00000011422	ENST00000340093	other_missense	19	5	2	4253
ENSG00000011422	ENST00000340093	pLoF	0	0	0	6
ENSG00000011422	ENST00000340093	pLoF_damaging_missense	0	0	0	14
ENSG00000011422	ENST00000340093	synonymous	0	0	0	171
ENSG00000011426	ENST00000265748	damaging_missense	0	0	0	54
ENSG00000011426	ENST00000265748	other_missense	13	3	23	3132
ENSG00000011426	ENST00000265748	pLoF	0	0	0	262
ENSG00000011426	ENST00000265748	pLoF_damaging_missense	0	0	0	316
ENSG00000011426	ENST00000265748	synonymous	9	7	5	3019
ENSG00000011451	ENST00000599686	other_missense	40	4	12	5518
ENSG00000011451	ENST00000599686	pLoF	0	0	3	2
ENSG00000011451	ENST00000599686	pLoF_damaging_missense	0	0	3	2
ENSG00000011451	ENST00000599686	synonymous	14	3	9	3469
ENSG00000011454	ENST00000373647	damaging_missense	0	0	0	10
ENSG00000011454	ENST00000373647	other_missense	2	1	0	1285
ENSG00000011454	ENST00000373647	pLoF	0	0	0	2
ENSG00000011454	ENST00000373647	pLoF_damaging_missense	0	0	0	12
ENSG00000011454	ENST00000373647	synonymous	0	1	0	812
ENSG00000011465	ENST00000052754	damaging_missense	0	0	0	30
ENSG00000011465	ENST00000052754	other_missense	0	0	5	571
ENSG00000011465	ENST00000052754	pLoF	0	0	0	2
ENSG00000011465	ENST00000052754	pLoF_damaging_missense	0	0	0	32
ENSG00000011465	ENST00000052754	synonymous	2	11	3	2564
ENSG00000011478	ENST00000012049	damaging_missense	0	0	0	24
ENSG00000011478	ENST00000012049	other_missense	23	10	9	4757
ENSG00000011478	ENST00000012049	pLoF	0	0	0	73
ENSG00000011478	ENST00000012049	pLoF_damaging_missense	0	0	0	97
ENSG00000011478	ENST00000012049	synonymous	0	0	0	539
ENSG00000011485	ENST00000012443	damaging_missense	0	0	0	30
ENSG00000011485	ENST00000012443	other_missense	1	1	0	532
ENSG00000011485	ENST00000012443	pLoF	0	0	0	5
ENSG00000011485	ENST00000012443	pLoF_damaging_missense	0	0	0	35
ENSG00000011485	ENST00000012443	synonymous	10	0	0	1918
ENSG00000011523	ENST00000377990	damaging_missense	0	0	0	36
ENSG00000011523	ENST00000377990	other_missense	28	8	1403	4043
ENSG00000011523	ENST00000377990	pLoF	0	0	0	23
ENSG00000011523	ENST00000377990	pLoF_damaging_missense	0	0	0	59
ENSG00000011523	ENST00000377990	synonymous	7	3	24	2475
ENSG00000011566	ENST00000263881	damaging_missense	0	0	0	29
ENSG00000011566	ENST00000263881	other_missense	49	9	275	6155
ENSG00000011566	ENST00000263881	pLoF	0	0	0	18
ENSG00000011566	ENST00000263881	pLoF_damaging_missense	0	0	0	47
ENSG00000011566	ENST00000263881	synonymous	4	1	0	1627
ENSG00000011590	ENST00000392197	damaging_missense	0	0	0	3
ENSG00000011590	ENST00000392197	other_missense	1	0	14	982
ENSG00000011590	ENST00000392197	pLoF	0	0	0	23
ENSG00000011590	ENST00000392197	pLoF_damaging_missense	0	0	0	26
ENSG00000011590	ENST00000392197	synonymous	5	10	0	3270
ENSG00000011600	ENST00000262629	damaging_missense	0	0	0	4
ENSG00000011600	ENST00000262629	other_missense	0	0	0	294
ENSG00000011600	ENST00000262629	pLoF	0	0	0	9
ENSG00000011600	ENST00000262629	pLoF_damaging_missense	0	0	0	13
ENSG00000011600	ENST00000262629	synonymous	0	0	0	321
ENSG00000011638	ENST00000451578	other_missense	1	0	0	246
ENSG00000011638	ENST00000451578	pLoF	0	0	0	54
ENSG00000011638	ENST00000451578	pLoF_damaging_missense	0	0	0	54
ENSG00000011638	ENST00000451578	synonymous	0	0	0	92
ENSG00000012048	ENST00000471181	damaging_missense	1	0	2	754
ENSG00000012048	ENST00000471181	other_missense	73	14	100	8356
ENSG00000012048	ENST00000471181	pLoF	0	0	0	146
ENSG00000012048	ENST00000471181	pLoF_damaging_missense	2	0	2	898
ENSG00000012048	ENST00000471181	synonymous	1	0	107	1238
ENSG00000012061	ENST00000013807	damaging_missense	0	0	0	137
ENSG00000012061	ENST00000013807	other_missense	0	0	2	421
ENSG00000012061	ENST00000013807	pLoF	0	0	0	32
ENSG00000012061	ENST00000013807	pLoF_damaging_missense	0	0	0	169
ENSG00000012061	ENST00000013807	synonymous	2	1	5	792
ENSG00000012124	ENST00000085219	damaging_missense	0	0	0	5
ENSG00000012124	ENST00000085219	other_missense	15	3	4	3692
ENSG00000012124	ENST00000085219	pLoF	0	0	0	33
ENSG00000012124	ENST00000085219	pLoF_damaging_missense	0	0	0	38
ENSG00000012124	ENST00000085219	synonymous	95	167	44	13397
ENSG00000012171	ENST00000611067	damaging_missense	0	0	0	158
ENSG00000012171	ENST00000611067	other_missense	7	7	30	3523
ENSG00000012171	ENST00000611067	pLoF	0	0	0	346
ENSG00000012171	ENST00000611067	pLoF_damaging_missense	0	0	0	504
ENSG00000012171	ENST00000611067	synonymous	3	1	0	944
ENSG00000012223	ENST00000231751	damaging_missense	0	0	0	19
ENSG00000012223	ENST00000231751	other_missense	79	163948	202	12099
ENSG00000012223	ENST00000231751	pLoF	0	0	0	194
ENSG00000012223	ENST00000231751	pLoF_damaging_missense	0	0	0	213
ENSG00000012223	ENST00000231751	synonymous	42	9	167	5945
ENSG00000012232	ENST00000220562	damaging_missense	1	0	0	812
ENSG00000012232	ENST00000220562	other_missense	0	1	0	1306
ENSG00000012232	ENST00000220562	pLoF	0	0	0	6
ENSG00000012232	ENST00000220562	pLoF_damaging_missense	1	0	0	818
ENSG00000012232	ENST00000220562	synonymous	15	3	13	3356
ENSG00000012504	ENST00000551379	damaging_missense	0	6	0	2293
ENSG00000012504	ENST00000551379	other_missense	0	0	1	492
ENSG00000012504	ENST00000551379	pLoF	0	0	0	13
ENSG00000012504	ENST00000551379	pLoF_damaging_missense	1	6	0	2304
ENSG00000012504	ENST00000551379	synonymous	0	1	256	382
ENSG00000012660	ENST00000370918	damaging_missense	0	0	0	22
ENSG00000012660	ENST00000370918	other_missense	1	1	0	912
ENSG00000012660	ENST00000370918	pLoF	0	0	0	34
ENSG00000012660	ENST00000370918	pLoF_damaging_missense	0	0	0	56
ENSG00000012660	ENST00000370918	synonymous	0	0	0	298
ENSG00000012779	ENST00000374391	damaging_missense	0	0	0	401
ENSG00000012779	ENST00000374391	other_missense	0	0	0	1048
ENSG00000012779	ENST00000374391	pLoF	0	0	1	38
ENSG00000012779	ENST00000374391	pLoF_damaging_missense	0	0	1	439
ENSG00000012779	ENST00000374391	synonymous	4	3	4	2236
ENSG00000012822	ENST00000550804	other_missense	8	2	2	2270
ENSG00000012822	ENST00000550804	pLoF	0	0	0	41
ENSG00000012822	ENST00000550804	pLoF_damaging_missense	0	0	0	41
ENSG00000012822	ENST00000550804	synonymous	1	3	0	2016
ENSG00000012963	ENST00000013070	damaging_missense	0	0	0	45
ENSG00000012963	ENST00000013070	other_missense	1	0	0	473
ENSG00000012963	ENST00000013070	pLoF	0	0	0	12
ENSG00000012963	ENST00000013070	pLoF_damaging_missense	0	0	0	57
ENSG00000012963	ENST00000013070	synonymous	0	0	0	159
ENSG00000012983	ENST00000013125	damaging_missense	0	0	0	23
ENSG00000012983	ENST00000013125	other_missense	8	7	4	3463
ENSG00000012983	ENST00000013125	pLoF	0	0	0	13
ENSG00000012983	ENST00000013125	pLoF_damaging_missense	0	0	0	36
ENSG00000012983	ENST00000013125	synonymous	0	1	11	402
ENSG00000013016	ENST00000322054	damaging_missense	0	0	0	202
ENSG00000013016	ENST00000322054	other_missense	0	0	0	483
ENSG00000013016	ENST00000322054	pLoF	0	0	0	26
ENSG00000013016	ENST00000322054	pLoF_damaging_missense	0	0	0	228
ENSG00000013016	ENST00000322054	synonymous	7	5	2	3295
ENSG00000013275	ENST00000157812	damaging_missense	0	0	0	20
ENSG00000013275	ENST00000157812	other_missense	0	0	0	103
ENSG00000013275	ENST00000157812	pLoF	0	0	0	7
ENSG00000013275	ENST00000157812	pLoF_damaging_missense	0	0	0	27
ENSG00000013275	ENST00000157812	synonymous	3	4	0	2313
ENSG00000013288	ENST00000285599	damaging_missense	12	8	3	3298
ENSG00000013288	ENST00000285599	other_missense	76	2	42	6771
ENSG00000013288	ENST00000285599	pLoF	0	0	2	104
ENSG00000013288	ENST00000285599	pLoF_damaging_missense	13	8	11	3388
ENSG00000013288	ENST00000285599	synonymous	1	176564	1	21
ENSG00000013293	ENST00000231706	damaging_missense	6	1	0	2253
ENSG00000013293	ENST00000231706	other_missense	0	1	0	1030
ENSG00000013293	ENST00000231706	pLoF	0	0	0	16
ENSG00000013293	ENST00000231706	pLoF_damaging_missense	6	1	0	2269
ENSG00000013293	ENST00000231706	synonymous	8	3	9	3019
ENSG00000013297	ENST00000064724	damaging_missense	0	0	0	23
ENSG00000013297	ENST00000064724	other_missense	0	0	0	190
ENSG00000013297	ENST00000064724	pLoF_damaging_missense	0	0	0	23
ENSG00000013297	ENST00000064724	synonymous	0	0	0	271
ENSG00000013306	ENST00000377095	damaging_missense	0	0	0	188
ENSG00000013306	ENST00000377095	other_missense	0	1	0	669
ENSG00000013306	ENST00000377095	pLoF	0	0	0	65
ENSG00000013306	ENST00000377095	pLoF_damaging_missense	0	0	0	253
ENSG00000013306	ENST00000377095	synonymous	2	1	0	1158
ENSG00000013364	ENST00000395353	damaging_missense	0	0	0	59
ENSG00000013364	ENST00000395353	other_missense	17	2	26	3322
ENSG00000013364	ENST00000395353	pLoF	1	0	0	355
ENSG00000013364	ENST00000395353	pLoF_damaging_missense	1	0	0	414
ENSG00000013364	ENST00000395353	synonymous	15	0	7	2839
ENSG00000013374	ENST00000568733	damaging_missense	0	0	0	78
ENSG00000013374	ENST00000568733	other_missense	1	0	0	1175
ENSG00000013374	ENST00000568733	pLoF	0	0	0	81
ENSG00000013374	ENST00000568733	pLoF_damaging_missense	0	0	0	159
ENSG00000013374	ENST00000568733	synonymous	2	0	0	1541
ENSG00000013375	ENST00000506587	damaging_missense	0	0	0	45
ENSG00000013375	ENST00000506587	other_missense	1	0	0	1078
ENSG00000013375	ENST00000506587	pLoF	0	0	0	94
ENSG00000013375	ENST00000506587	pLoF_damaging_missense	0	0	1	137
ENSG00000013375	ENST00000506587	synonymous	0	0	0	290
ENSG00000013392	ENST00000369724	damaging_missense	0	0	0	23
ENSG00000013392	ENST00000369724	other_missense	0	0	0	176
ENSG00000013392	ENST00000369724	pLoF	0	0	0	63
ENSG00000013392	ENST00000369724	pLoF_damaging_missense	0	0	0	86
ENSG00000013392	ENST00000369724	synonymous	0	0	0	114
ENSG00000013441	ENST00000434813	damaging_missense	0	0	0	17
ENSG00000013441	ENST00000434813	other_missense	3	1	0	1030
ENSG00000013441	ENST00000434813	pLoF	0	0	0	63
ENSG00000013441	ENST00000434813	pLoF_damaging_missense	0	0	0	80
ENSG00000013441	ENST00000434813	synonymous	1	0	0	642
ENSG00000013503	ENST00000228347	damaging_missense	0	0	0	1141
ENSG00000013503	ENST00000228347	other_missense	2	3	0	2143
ENSG00000013503	ENST00000228347	pLoF	0	0	0	73
ENSG00000013503	ENST00000228347	pLoF_damaging_missense	0	0	0	1214
ENSG00000013503	ENST00000228347	synonymous	35	9	52	5226
ENSG00000013523	ENST00000251089	damaging_missense	0	0	0	156
ENSG00000013523	ENST00000251089	other_missense	65	391	36	16927
ENSG00000013523	ENST00000251089	pLoF	0	1	0	637
ENSG00000013523	ENST00000251089	pLoF_damaging_missense	0	1	0	793
ENSG00000013523	ENST00000251089	synonymous	0	0	0	570
ENSG00000013561	ENST00000394520	damaging_missense	0	0	0	82
ENSG00000013561	ENST00000394520	other_missense	1	0	0	494
ENSG00000013561	ENST00000394520	pLoF	0	0	0	44
ENSG00000013561	ENST00000394520	pLoF_damaging_missense	0	0	0	126
ENSG00000013561	ENST00000394520	synonymous	0	0	5	483
ENSG00000013573	ENST00000545668	damaging_missense	0	1	28	343
ENSG00000013573	ENST00000545668	other_missense	39	15	40	5554
ENSG00000013573	ENST00000545668	pLoF	0	2	0	291
ENSG00000013573	ENST00000545668	pLoF_damaging_missense	0	3	28	634
ENSG00000013573	ENST00000545668	synonymous	1	1	5	1219
ENSG00000013583	ENST00000014930	other_missense	0	1	0	840
ENSG00000013583	ENST00000014930	pLoF	0	0	0	22
ENSG00000013583	ENST00000014930	pLoF_damaging_missense	0	0	0	22
ENSG00000013583	ENST00000014930	synonymous	0	0	0	150
ENSG00000013588	ENST00000014914	damaging_missense	0	0	0	111
ENSG00000013588	ENST00000014914	other_missense	1	1	6	1071
ENSG00000013588	ENST00000014914	pLoF	0	2	0	1483
ENSG00000013588	ENST00000014914	pLoF_damaging_missense	0	2	0	1594
ENSG00000013588	ENST00000014914	synonymous	2	5	3	1979
ENSG00000013725	ENST00000313421	damaging_missense	0	0	0	12
ENSG00000013725	ENST00000313421	other_missense	8	0	51	1784
ENSG00000013725	ENST00000313421	pLoF	0	0	0	25
ENSG00000013725	ENST00000313421	pLoF_damaging_missense	0	0	0	37
ENSG00000013725	ENST00000313421	synonymous	6	5	0	1818
ENSG00000013810	ENST00000313288	other_missense	39	8	12	5743
ENSG00000013810	ENST00000313288	pLoF	0	0	0	78
ENSG00000013810	ENST00000313288	pLoF_damaging_missense	0	0	0	78
ENSG00000013810	ENST00000313288	synonymous	2	0	1	1166
ENSG00000014123	ENST00000369278	damaging_missense	0	0	0	96
ENSG00000014123	ENST00000369278	other_missense	2	0	15	1289
ENSG00000014123	ENST00000369278	pLoF	0	0	0	152
ENSG00000014123	ENST00000369278	pLoF_damaging_missense	0	0	0	248
ENSG00000014123	ENST00000369278	synonymous	1	2	0	1159
ENSG00000014138	ENST00000265465	damaging_missense	0	0	0	48
ENSG00000014138	ENST00000265465	other_missense	4	1	5	1271
ENSG00000014138	ENST00000265465	pLoF	0	0	0	37
ENSG00000014138	ENST00000265465	pLoF_damaging_missense	0	0	0	85
ENSG00000014138	ENST00000265465	synonymous	3	0	0	1086
ENSG00000014164	ENST00000262577	damaging_missense	0	0	0	8
ENSG00000014164	ENST00000262577	other_missense	136	22	201	10872
ENSG00000014164	ENST00000262577	pLoF	0	0	0	13
ENSG00000014164	ENST00000262577	pLoF_damaging_missense	0	0	0	21
ENSG00000014164	ENST00000262577	synonymous	6	2	65	2477
ENSG00000014216	ENST00000527323	damaging_missense	8	8	3	3467
ENSG00000014216	ENST00000527323	other_missense	4	1	0	1752
ENSG00000014216	ENST00000527323	pLoF	0	0	0	98
ENSG00000014216	ENST00000527323	pLoF_damaging_missense	9	8	3	3563
ENSG00000014216	ENST00000527323	synonymous	7	0	1	2055
ENSG00000014257	ENST00000351273	damaging_missense	0	0	0	66
ENSG00000014257	ENST00000351273	other_missense	2	0	0	1160
ENSG00000014257	ENST00000351273	pLoF	0	0	0	175
ENSG00000014257	ENST00000351273	pLoF_damaging_missense	0	0	0	241
ENSG00000014257	ENST00000351273	synonymous	0	0	0	551
ENSG00000014641	ENST00000539945	damaging_missense	0	0	0	98
ENSG00000014641	ENST00000539945	other_missense	0	0	0	310
ENSG00000014641	ENST00000539945	pLoF	0	0	0	7
ENSG00000014641	ENST00000539945	pLoF_damaging_missense	0	0	0	105
ENSG00000014641	ENST00000539945	synonymous	0	0	0	326
ENSG00000014824	ENST00000264451	damaging_missense	0	0	0	30
ENSG00000014824	ENST00000264451	other_missense	1	1	0	1484
ENSG00000014824	ENST00000264451	pLoF	0	0	0	45
ENSG00000014824	ENST00000264451	pLoF_damaging_missense	0	0	0	75
ENSG00000014824	ENST00000264451	synonymous	1	0	5	577
ENSG00000014914	ENST00000439741	damaging_missense	1	6	0	2555
ENSG00000014914	ENST00000439741	other_missense	7	0	0	2414
ENSG00000014914	ENST00000439741	pLoF	1	6	0	1829
ENSG00000014914	ENST00000439741	pLoF_damaging_missense	19	12	0	4350
ENSG00000014914	ENST00000439741	synonymous	0	0	0	501
ENSG00000014919	ENST00000016171	damaging_missense	1	0	0	379
ENSG00000014919	ENST00000016171	other_missense	0	0	6	280
ENSG00000014919	ENST00000016171	pLoF	0	0	0	204
ENSG00000014919	ENST00000016171	pLoF_damaging_missense	3	0	0	579
ENSG00000014919	ENST00000016171	synonymous	0	0	1	202
ENSG00000015133	ENST00000389857	damaging_missense	0	0	0	40
ENSG00000015133	ENST00000389857	other_missense	340	29	267	15530
ENSG00000015133	ENST00000389857	pLoF	0	0	0	31
ENSG00000015133	ENST00000389857	pLoF_damaging_missense	0	0	0	71
ENSG00000015133	ENST00000389857	synonymous	226	24	102	12090
ENSG00000015153	ENST00000327791	damaging_missense	0	0	0	2
ENSG00000015153	ENST00000327791	other_missense	0	0	0	185
ENSG00000015153	ENST00000327791	pLoF	0	0	0	96
ENSG00000015153	ENST00000327791	pLoF_damaging_missense	0	0	0	98
ENSG00000015153	ENST00000327791	synonymous	0	1	0	730
ENSG00000015171	ENST00000381591	damaging_missense	0	0	0	3
ENSG00000015171	ENST00000381591	other_missense	0	0	8	384
ENSG00000015171	ENST00000381591	pLoF	0	0	0	9
ENSG00000015171	ENST00000381591	pLoF_damaging_missense	0	0	0	12
ENSG00000015171	ENST00000381591	synonymous	21	169745	26	6732
ENSG00000015413	ENST00000393092	damaging_missense	0	0	0	142
ENSG00000015413	ENST00000393092	other_missense	0	1	3	1075
ENSG00000015413	ENST00000393092	pLoF	0	0	0	164
ENSG00000015413	ENST00000393092	pLoF_damaging_missense	1	0	0	304
ENSG00000015413	ENST00000393092	synonymous	2	2	0	1394
ENSG00000015475	ENST00000317361	damaging_missense	0	0	0	3
ENSG00000015475	ENST00000317361	other_missense	0	0	0	703
ENSG00000015475	ENST00000317361	pLoF	0	0	7	24
ENSG00000015475	ENST00000317361	pLoF_damaging_missense	0	0	7	27
ENSG00000015475	ENST00000317361	synonymous	0	0	0	613
ENSG00000015520	ENST00000289547	damaging_missense	1	2	7	2531
ENSG00000015520	ENST00000289547	other_missense	43	8	928	4802
ENSG00000015520	ENST00000289547	pLoF	0	0	0	210
ENSG00000015520	ENST00000289547	pLoF_damaging_missense	1	2	9	2737
ENSG00000015520	ENST00000289547	synonymous	19	4	0	4041
ENSG00000015532	ENST00000017003	damaging_missense	0	0	0	26
ENSG00000015532	ENST00000017003	other_missense	20	18	17	5252
ENSG00000015532	ENST00000017003	pLoF	0	0	0	17
ENSG00000015532	ENST00000017003	pLoF_damaging_missense	0	0	0	43
ENSG00000015532	ENST00000017003	synonymous	8	3	1	2339
ENSG00000015592	ENST00000350889	damaging_missense	0	0	0	2
ENSG00000015592	ENST00000350889	other_missense	1	3	0	858
ENSG00000015592	ENST00000350889	pLoF_damaging_missense	0	0	0	2
ENSG00000015592	ENST00000350889	synonymous	1	3	0	2270
ENSG00000015676	ENST00000355451	damaging_missense	0	0	0	6
ENSG00000015676	ENST00000355451	other_missense	1	1	25	998
ENSG00000015676	ENST00000355451	pLoF	0	0	0	8
ENSG00000015676	ENST00000355451	pLoF_damaging_missense	0	0	0	14
ENSG00000015676	ENST00000355451	synonymous	1	0	19	1063
ENSG00000016082	ENST00000230658	damaging_missense	0	0	0	239
ENSG00000016082	ENST00000230658	other_missense	0	0	0	399
ENSG00000016082	ENST00000230658	pLoF_damaging_missense	0	0	0	239
ENSG00000016082	ENST00000230658	synonymous	17	12	1	4379
ENSG00000016391	ENST00000315251	damaging_missense	0	0	0	189
ENSG00000016391	ENST00000315251	other_missense	10	6	18	3766
ENSG00000016391	ENST00000315251	pLoF	0	0	0	151
ENSG00000016391	ENST00000315251	pLoF_damaging_missense	0	0	0	340
ENSG00000016391	ENST00000315251	synonymous	18	6	36	4364
ENSG00000016402	ENST00000316649	damaging_missense	0	0	0	40
ENSG00000016402	ENST00000316649	other_missense	53	175605	10	918
ENSG00000016402	ENST00000316649	pLoF	0	0	0	23
ENSG00000016402	ENST00000316649	pLoF_damaging_missense	0	0	0	63
ENSG00000016402	ENST00000316649	synonymous	11	0	3	2314
ENSG00000016490	ENST00000234701	damaging_missense	0	0	0	43
ENSG00000016490	ENST00000234701	other_missense	17	166944	69	9413
ENSG00000016490	ENST00000234701	pLoF	0	0	0	76
ENSG00000016490	ENST00000234701	pLoF_damaging_missense	0	0	0	119
ENSG00000016490	ENST00000234701	synonymous	3	1	0	1139
ENSG00000016602	ENST00000370563	damaging_missense	0	0	0	184
ENSG00000016602	ENST00000370563	other_missense	67	56	232	8404
ENSG00000016602	ENST00000370563	pLoF	0	0	0	677
ENSG00000016602	ENST00000370563	pLoF_damaging_missense	1	0	0	859
ENSG00000016602	ENST00000370563	synonymous	8	5	0	2702
ENSG00000016864	ENST00000266014	damaging_missense	0	0	0	13
ENSG00000016864	ENST00000266014	other_missense	0	0	0	535
ENSG00000016864	ENST00000266014	pLoF	0	0	0	80
ENSG00000016864	ENST00000266014	pLoF_damaging_missense	0	0	0	93
ENSG00000016864	ENST00000266014	synonymous	1	1	0	1225
ENSG00000017260	ENST00000507488	damaging_missense	0	0	0	262
ENSG00000017260	ENST00000507488	other_missense	0	0	0	381
ENSG00000017260	ENST00000507488	pLoF	0	0	0	93
ENSG00000017260	ENST00000507488	pLoF_damaging_missense	0	0	0	355
ENSG00000017260	ENST00000507488	synonymous	1	0	0	878
ENSG00000017427	ENST00000392904	damaging_missense	0	0	0	39
ENSG00000017427	ENST00000392904	other_missense	0	1	0	787
ENSG00000017427	ENST00000392904	pLoF	0	0	0	2
ENSG00000017427	ENST00000392904	pLoF_damaging_missense	0	0	0	41
ENSG00000017427	ENST00000392904	synonymous	1	7	0	1702
ENSG00000017797	ENST00000019317	damaging_missense	0	0	0	2
ENSG00000017797	ENST00000019317	other_missense	6	11	0	3390
ENSG00000017797	ENST00000019317	pLoF	0	0	0	37
ENSG00000017797	ENST00000019317	pLoF_damaging_missense	0	0	0	39
ENSG00000017797	ENST00000019317	synonymous	0	0	0	463
ENSG00000018189	ENST00000381006	damaging_missense	0	0	0	11
ENSG00000018189	ENST00000381006	other_missense	0	0	4	704
ENSG00000018189	ENST00000381006	pLoF	0	0	0	55
ENSG00000018189	ENST00000381006	pLoF_damaging_missense	0	0	0	66
ENSG00000018189	ENST00000381006	synonymous	0	0	0	387
ENSG00000018236	ENST00000551295	damaging_missense	0	2	0	255
ENSG00000018236	ENST00000551295	other_missense	3	0	79	1072
ENSG00000018236	ENST00000551295	pLoF	0	0	0	15
ENSG00000018236	ENST00000551295	pLoF_damaging_missense	0	2	0	270
ENSG00000018236	ENST00000551295	synonymous	4	0	0	1777
ENSG00000018280	ENST00000233202	damaging_missense	8	8	0	2136
ENSG00000018280	ENST00000233202	other_missense	6	5	2	2466
ENSG00000018280	ENST00000233202	pLoF	0	0	0	53
ENSG00000018280	ENST00000233202	pLoF_damaging_missense	9	8	0	2187
ENSG00000018280	ENST00000233202	synonymous	0	176533	0	54
ENSG00000018408	ENST00000465804	damaging_missense	0	0	0	3
ENSG00000018408	ENST00000465804	other_missense	23	12	7	4338
ENSG00000018408	ENST00000465804	pLoF	0	0	0	2
ENSG00000018408	ENST00000465804	pLoF_damaging_missense	0	0	0	5
ENSG00000018408	ENST00000465804	synonymous	0	0	1	399
ENSG00000018510	ENST00000264167	damaging_missense	0	0	0	85
ENSG00000018510	ENST00000264167	other_missense	0	0	146	355
ENSG00000018510	ENST00000264167	pLoF	0	0	0	3
ENSG00000018510	ENST00000264167	pLoF_damaging_missense	0	0	0	88
ENSG00000018510	ENST00000264167	synonymous	1	0	0	400
ENSG00000018625	ENST00000361216	damaging_missense	0	0	0	207
ENSG00000018625	ENST00000361216	other_missense	5	5	0	2753
ENSG00000018625	ENST00000361216	pLoF	0	0	0	10
ENSG00000018625	ENST00000361216	pLoF_damaging_missense	0	0	0	217
ENSG00000018625	ENST00000361216	synonymous	4	1	5	2112
ENSG00000018699	ENST00000317907	damaging_missense	0	0	0	151
ENSG00000018699	ENST00000317907	other_missense	12	1	3	3224
ENSG00000018699	ENST00000317907	pLoF	0	0	0	365
ENSG00000018699	ENST00000317907	pLoF_damaging_missense	0	0	0	516
ENSG00000018699	ENST00000317907	synonymous	0	176559	0	27
ENSG00000018869	ENST00000301310	damaging_missense	0	0	12	298
ENSG00000018869	ENST00000301310	other_missense	0	1	7	560
ENSG00000018869	ENST00000301310	pLoF	0	0	0	177
ENSG00000018869	ENST00000301310	pLoF_damaging_missense	1	0	12	473
ENSG00000018869	ENST00000301310	synonymous	3	1	8	1892
ENSG00000019102	ENST00000326621	damaging_missense	0	0	0	116
ENSG00000019102	ENST00000326621	other_missense	0	0	14	459
ENSG00000019102	ENST00000326621	pLoF	0	0	0	65
ENSG00000019102	ENST00000326621	pLoF_damaging_missense	0	0	0	181
ENSG00000019102	ENST00000326621	synonymous	0	0	0	146
ENSG00000019144	ENST00000361417	damaging_missense	0	0	0	155
ENSG00000019144	ENST00000361417	other_missense	95	16	2342	6163
ENSG00000019144	ENST00000361417	pLoF	0	0	0	42
ENSG00000019144	ENST00000361417	pLoF_damaging_missense	0	0	0	197
ENSG00000019144	ENST00000361417	synonymous	43	22	80	6278
ENSG00000019169	ENST00000327097	damaging_missense	0	1	0	274
ENSG00000019169	ENST00000327097	other_missense	171	400	190	18234
ENSG00000019169	ENST00000327097	pLoF	0	0	0	225
ENSG00000019169	ENST00000327097	pLoF_damaging_missense	0	1	0	499
ENSG00000019169	ENST00000327097	synonymous	8	5	0	3483
ENSG00000019186	ENST00000216862	damaging_missense	1	7	0	1940
ENSG00000019186	ENST00000216862	other_missense	6	3	10	2831
ENSG00000019186	ENST00000216862	pLoF	0	0	0	146
ENSG00000019186	ENST00000216862	pLoF_damaging_missense	2	7	41	2002
ENSG00000019186	ENST00000216862	synonymous	18	124	9253	774
ENSG00000019485	ENST00000622142	damaging_missense	0	0	0	35
ENSG00000019485	ENST00000622142	other_missense	20	2	11	3892
ENSG00000019485	ENST00000622142	pLoF	0	0	0	1
ENSG00000019485	ENST00000622142	pLoF_damaging_missense	0	0	0	36
ENSG00000019485	ENST00000622142	synonymous	342	168551	7580	10
ENSG00000019505	ENST00000020926	damaging_missense	0	0	0	8
ENSG00000019505	ENST00000020926	other_missense	8	2	0	2590
ENSG00000019505	ENST00000020926	pLoF	0	0	0	6
ENSG00000019505	ENST00000020926	pLoF_damaging_missense	0	0	0	14
ENSG00000019505	ENST00000020926	synonymous	0	0	92	410
ENSG00000019549	ENST00000642303	damaging_missense	0	0	0	2
ENSG00000019549	ENST00000642303	other_missense	0	0	0	185
ENSG00000019549	ENST00000642303	pLoF_damaging_missense	0	0	0	2
ENSG00000019549	ENST00000642303	synonymous	0	0	0	142
ENSG00000019582	ENST00000009530	damaging_missense	0	0	0	14
ENSG00000019582	ENST00000009530	other_missense	2	0	0	1662
ENSG00000019582	ENST00000009530	pLoF	0	0	0	12
ENSG00000019582	ENST00000009530	pLoF_damaging_missense	0	0	0	26
ENSG00000019582	ENST00000009530	synonymous	0	0	0	696
ENSG00000019991	ENST00000222390	damaging_missense	0	0	0	373
ENSG00000019991	ENST00000222390	other_missense	0	0	152	505
ENSG00000019991	ENST00000222390	pLoF	0	0	0	16
ENSG00000019991	ENST00000222390	pLoF_damaging_missense	0	0	0	389
ENSG00000019991	ENST00000222390	synonymous	2	0	0	1675
ENSG00000019995	ENST00000359653	damaging_missense	0	0	0	18
ENSG00000019995	ENST00000359653	other_missense	0	0	8	1145
ENSG00000019995	ENST00000359653	pLoF_damaging_missense	0	0	0	18
ENSG00000019995	ENST00000359653	synonymous	2	0	0	733
ENSG00000020129	ENST00000373243	damaging_missense	0	0	0	10
ENSG00000020129	ENST00000373243	other_missense	1	0	0	789
ENSG00000020129	ENST00000373243	pLoF_damaging_missense	0	0	0	10
ENSG00000020129	ENST00000373243	synonymous	10	13	4	3527
ENSG00000020181	ENST00000412232	damaging_missense	0	1	20	1050
ENSG00000020181	ENST00000412232	other_missense	98	18	262	8718
ENSG00000020181	ENST00000412232	pLoF	0	0	0	46
ENSG00000020181	ENST00000412232	pLoF_damaging_missense	0	1	20	1096
ENSG00000020181	ENST00000412232	synonymous	21	2	62	3780
ENSG00000020256	ENST00000216923	damaging_missense	0	0	0	8
ENSG00000020256	ENST00000216923	other_missense	7	10	1	3153
ENSG00000020256	ENST00000216923	pLoF	0	0	0	8
ENSG00000020256	ENST00000216923	pLoF_damaging_missense	0	0	0	16
ENSG00000020256	ENST00000216923	synonymous	3	1	3	606
ENSG00000020426	ENST00000261245	damaging_missense	0	0	0	3
ENSG00000020426	ENST00000261245	other_missense	0	0	0	224
ENSG00000020426	ENST00000261245	pLoF	0	0	0	15
ENSG00000020426	ENST00000261245	pLoF_damaging_missense	0	0	0	18
ENSG00000020426	ENST00000261245	synonymous	0	0	0	190
ENSG00000020577	ENST00000392067	damaging_missense	0	0	0	55
ENSG00000020577	ENST00000392067	other_missense	34	6	22	4831
ENSG00000020577	ENST00000392067	pLoF	0	0	0	6
ENSG00000020577	ENST00000392067	pLoF_damaging_missense	0	0	0	61
ENSG00000020577	ENST00000392067	synonymous	50	299	974	14147
ENSG00000020633	ENST00000399916	damaging_missense	0	0	0	62
ENSG00000020633	ENST00000399916	other_missense	0	0	1	693
ENSG00000020633	ENST00000399916	pLoF	0	0	0	1
ENSG00000020633	ENST00000399916	pLoF_damaging_missense	0	0	0	63
ENSG00000020633	ENST00000399916	synonymous	0	0	0	385
ENSG00000020922	ENST00000323929	damaging_missense	0	0	16	285
ENSG00000020922	ENST00000323929	other_missense	15	13	2	4262
ENSG00000020922	ENST00000323929	pLoF	0	0	0	123
ENSG00000020922	ENST00000323929	pLoF_damaging_missense	0	0	16	408
ENSG00000020922	ENST00000323929	synonymous	4	3	0	2359
ENSG00000021300	ENST00000354190	damaging_missense	0	0	0	17
ENSG00000021300	ENST00000354190	other_missense	2	0	3	865
ENSG00000021300	ENST00000354190	pLoF	0	0	0	57
ENSG00000021300	ENST00000354190	pLoF_damaging_missense	0	0	0	74
ENSG00000021300	ENST00000354190	synonymous	2	16	0	2848
ENSG00000021355	ENST00000380739	damaging_missense	0	0	3	79
ENSG00000021355	ENST00000380739	other_missense	2	0	0	829
ENSG00000021355	ENST00000380739	pLoF	0	0	0	6
ENSG00000021355	ENST00000380739	pLoF_damaging_missense	0	0	3	85
ENSG00000021355	ENST00000380739	synonymous	0	1	12	622
ENSG00000021461	ENST00000222382	damaging_missense	0	0	0	243
ENSG00000021461	ENST00000222382	other_missense	5	1	311	1287
ENSG00000021461	ENST00000222382	pLoF	8	196	1	11860
ENSG00000021461	ENST00000222382	pLoF_damaging_missense	18	196	1	12083
ENSG00000021461	ENST00000222382	synonymous	0	0	0	328
ENSG00000021488	ENST00000023064	damaging_missense	0	1	0	1231
ENSG00000021488	ENST00000023064	other_missense	2	3	1	2362
ENSG00000021488	ENST00000023064	pLoF	0	0	0	457
ENSG00000021488	ENST00000023064	pLoF_damaging_missense	2	1	5	1674
ENSG00000021488	ENST00000023064	synonymous	0	1	1	2065
ENSG00000021574	ENST00000315285	damaging_missense	0	0	0	414
ENSG00000021574	ENST00000315285	other_missense	1	0	0	1520
ENSG00000021574	ENST00000315285	pLoF	0	0	0	2
ENSG00000021574	ENST00000315285	pLoF_damaging_missense	0	0	0	416
ENSG00000021574	ENST00000315285	synonymous	0	0	2	334
ENSG00000021645	ENST00000635466	damaging_missense	0	0	0	756
ENSG00000021645	ENST00000635466	other_missense	14	5	20	3787
ENSG00000021645	ENST00000635466	pLoF_damaging_missense	0	0	0	756
ENSG00000021645	ENST00000635466	synonymous	17	0	25	3327
ENSG00000021762	ENST00000263650	damaging_missense	0	0	0	43
ENSG00000021762	ENST00000263650	other_missense	16	4	22	3910
ENSG00000021762	ENST00000263650	pLoF	0	0	0	35
ENSG00000021762	ENST00000263650	pLoF_damaging_missense	0	0	0	78
ENSG00000021762	ENST00000263650	synonymous	18	9	10	5106
ENSG00000021776	ENST00000156471	damaging_missense	0	0	3	360
ENSG00000021776	ENST00000156471	other_missense	8	1	6	2320
ENSG00000021776	ENST00000156471	pLoF	0	0	0	6
ENSG00000021776	ENST00000156471	pLoF_damaging_missense	0	0	3	366
ENSG00000021776	ENST00000156471	synonymous	0	176583	0	4
ENSG00000021826	ENST00000430249	damaging_missense	3	1	5	1144
ENSG00000021826	ENST00000430249	other_missense	13	1	5	2561
ENSG00000021826	ENST00000430249	pLoF	0	0	0	62
ENSG00000021826	ENST00000430249	pLoF_damaging_missense	3	1	5	1206
ENSG00000021826	ENST00000430249	synonymous	18	7	27	4018
ENSG00000021852	ENST00000371237	damaging_missense	0	0	0	236
ENSG00000021852	ENST00000371237	other_missense	31	166098	130	10148
ENSG00000021852	ENST00000371237	pLoF	0	0	0	733
ENSG00000021852	ENST00000371237	pLoF_damaging_missense	0	0	0	969
ENSG00000021852	ENST00000371237	synonymous	10	3	0	3247
ENSG00000022277	ENST00000023939	damaging_missense	0	0	0	6
ENSG00000022277	ENST00000023939	other_missense	0	0	0	512
ENSG00000022277	ENST00000023939	pLoF	0	0	0	5
ENSG00000022277	ENST00000023939	pLoF_damaging_missense	0	0	0	11
ENSG00000022277	ENST00000023939	synonymous	2	3	0	1776
ENSG00000022355	ENST00000393943	damaging_missense	0	0	0	2
ENSG00000022355	ENST00000393943	other_missense	0	0	0	123
ENSG00000022355	ENST00000393943	pLoF_damaging_missense	0	0	0	2
ENSG00000022355	ENST00000393943	synonymous	2	2	599	614
ENSG00000022556	ENST00000543010	other_missense	161	18	375	10735
ENSG00000022556	ENST00000543010	pLoF	0	0	4	218
ENSG00000022556	ENST00000543010	pLoF_damaging_missense	0	0	4	218
ENSG00000022556	ENST00000543010	synonymous	263	721	561	23903
ENSG00000022567	ENST00000517878	damaging_missense	0	2	0	1101
ENSG00000022567	ENST00000517878	other_missense	29	1	16	3962
ENSG00000022567	ENST00000517878	pLoF	0	0	0	282
ENSG00000022567	ENST00000517878	pLoF_damaging_missense	1	2	0	1381
ENSG00000022567	ENST00000517878	synonymous	17	7	20	4687
ENSG00000022840	ENST00000413266	damaging_missense	0	0	0	491
ENSG00000022840	ENST00000413266	other_missense	8	1	16	2523
ENSG00000022840	ENST00000413266	pLoF	0	0	0	10
ENSG00000022840	ENST00000413266	pLoF_damaging_missense	0	0	0	501
ENSG00000022840	ENST00000413266	synonymous	0	0	0	862
ENSG00000022976	ENST00000442396	damaging_missense	0	0	0	1
ENSG00000022976	ENST00000442396	other_missense	17	1	4	4162
ENSG00000022976	ENST00000442396	pLoF	0	0	3	74
ENSG00000022976	ENST00000442396	pLoF_damaging_missense	0	0	3	75
ENSG00000022976	ENST00000442396	synonymous	35	22	36	5874
ENSG00000023041	ENST00000369405	damaging_missense	0	0	0	68
ENSG00000023041	ENST00000369405	other_missense	2	0	0	1358
ENSG00000023041	ENST00000369405	pLoF	0	0	0	77
ENSG00000023041	ENST00000369405	pLoF_damaging_missense	0	0	0	145
ENSG00000023041	ENST00000369405	synonymous	0	0	33	177
ENSG00000023171	ENST00000456860	damaging_missense	0	0	0	5
ENSG00000023171	ENST00000456860	other_missense	3	3	4	2548
ENSG00000023171	ENST00000456860	pLoF	0	0	0	8
ENSG00000023171	ENST00000456860	pLoF_damaging_missense	0	0	0	13
ENSG00000023171	ENST00000456860	synonymous	6	4	0	2480
ENSG00000023191	ENST00000534797	damaging_missense	0	0	0	14
ENSG00000023191	ENST00000534797	other_missense	18	11	11	4509
ENSG00000023191	ENST00000534797	pLoF	0	0	12	67
ENSG00000023191	ENST00000534797	pLoF_damaging_missense	0	0	12	81
ENSG00000023191	ENST00000534797	synonymous	3	0	0	667
ENSG00000023228	ENST00000455934	damaging_missense	0	1	1	943
ENSG00000023228	ENST00000455934	other_missense	6	3	4	2922
ENSG00000023228	ENST00000455934	pLoF	0	0	0	50
ENSG00000023228	ENST00000455934	pLoF_damaging_missense	0	1	1	993
ENSG00000023228	ENST00000455934	synonymous	0	1	10	426
ENSG00000023287	ENST00000025008	damaging_missense	0	0	0	8
ENSG00000023287	ENST00000025008	other_missense	18	15	13	4569
ENSG00000023287	ENST00000025008	pLoF	0	0	0	12
ENSG00000023287	ENST00000025008	pLoF_damaging_missense	0	0	0	20
ENSG00000023287	ENST00000025008	synonymous	13	13	90	3864
ENSG00000023318	ENST00000262455	damaging_missense	0	0	0	16
ENSG00000023318	ENST00000262455	other_missense	1	3	0	1389
ENSG00000023318	ENST00000262455	pLoF_damaging_missense	0	0	0	16
ENSG00000023318	ENST00000262455	synonymous	0	0	0	535
ENSG00000023330	ENST00000394965	damaging_missense	1	8	0	2276
ENSG00000023330	ENST00000394965	other_missense	0	0	0	373
ENSG00000023330	ENST00000394965	pLoF	0	0	0	77
ENSG00000023330	ENST00000394965	pLoF_damaging_missense	1	8	0	2353
ENSG00000023330	ENST00000394965	synonymous	20	15	5	4979
ENSG00000023445	ENST00000263464	damaging_missense	0	0	0	49
ENSG00000023445	ENST00000263464	other_missense	1	0	1	738
ENSG00000023445	ENST00000263464	pLoF	0	0	0	8
ENSG00000023445	ENST00000263464	pLoF_damaging_missense	0	0	0	57
ENSG00000023445	ENST00000263464	synonymous	1	0	0	630
ENSG00000023516	ENST00000025301	damaging_missense	0	0	0	5
ENSG00000023516	ENST00000025301	other_missense	345	29	1115	13916
ENSG00000023516	ENST00000025301	pLoF	0	0	0	2
ENSG00000023516	ENST00000025301	pLoF_damaging_missense	0	0	0	7
ENSG00000023516	ENST00000025301	synonymous	5	4	7	2639
ENSG00000023572	ENST00000367440	other_missense	0	0	5	228
ENSG00000023572	ENST00000367440	pLoF	0	0	0	2
ENSG00000023572	ENST00000367440	pLoF_damaging_missense	0	0	0	2
ENSG00000023572	ENST00000367440	synonymous	0	0	0	173
ENSG00000023608	ENST00000216294	damaging_missense	0	0	0	4
ENSG00000023608	ENST00000216294	other_missense	8	5	0	2597
ENSG00000023608	ENST00000216294	pLoF	1	14	1	2395
ENSG00000023608	ENST00000216294	pLoF_damaging_missense	1	14	1	2399
ENSG00000023608	ENST00000216294	synonymous	0	1	0	203
ENSG00000023697	ENST00000428559	damaging_missense	0	0	0	212
ENSG00000023697	ENST00000428559	other_missense	0	0	0	523
ENSG00000023697	ENST00000428559	pLoF	0	0	0	34
ENSG00000023697	ENST00000428559	pLoF_damaging_missense	0	0	0	246
ENSG00000023697	ENST00000428559	synonymous	8	2	1	2519
ENSG00000023734	ENST00000419869	damaging_missense	0	0	0	24
ENSG00000023734	ENST00000419869	other_missense	3	1	0	2100
ENSG00000023734	ENST00000419869	pLoF_damaging_missense	0	0	0	24
ENSG00000023734	ENST00000419869	synonymous	0	0	0	144
ENSG00000023839	ENST00000647814	damaging_missense	15	4	9	3758
ENSG00000023839	ENST00000647814	other_missense	0	176581	0	6
ENSG00000023839	ENST00000647814	pLoF	0	0	0	463
ENSG00000023839	ENST00000647814	pLoF_damaging_missense	21	4	9	4209
ENSG00000023839	ENST00000647814	synonymous	31	5	42	5606
ENSG00000023892	ENST00000316637	damaging_missense	0	0	0	10
ENSG00000023892	ENST00000316637	other_missense	1	0	9	897
ENSG00000023892	ENST00000316637	pLoF	0	0	0	4
ENSG00000023892	ENST00000316637	pLoF_damaging_missense	0	0	0	14
ENSG00000023892	ENST00000316637	synonymous	9	1	7	2391
ENSG00000023902	ENST00000369124	damaging_missense	0	0	0	19
ENSG00000023902	ENST00000369124	other_missense	19	15	0	5254
ENSG00000023902	ENST00000369124	pLoF	0	0	0	15
ENSG00000023902	ENST00000369124	pLoF_damaging_missense	0	0	0	34
ENSG00000023902	ENST00000369124	synonymous	3	0	240	338
ENSG00000023909	ENST00000370238	damaging_missense	0	0	0	3
ENSG00000023909	ENST00000370238	other_missense	1	2	0	715
ENSG00000023909	ENST00000370238	pLoF	0	0	0	7
ENSG00000023909	ENST00000370238	pLoF_damaging_missense	0	0	0	10
ENSG00000023909	ENST00000370238	synonymous	4	15	0	2450
ENSG00000024048	ENST00000372899	damaging_missense	0	0	0	172
ENSG00000024048	ENST00000372899	other_missense	10	1	3	2797
ENSG00000024048	ENST00000372899	pLoF	0	0	0	17
ENSG00000024048	ENST00000372899	pLoF_damaging_missense	0	0	0	189
ENSG00000024048	ENST00000372899	synonymous	16	9	7	4453
ENSG00000024422	ENST00000263277	damaging_missense	0	0	0	286
ENSG00000024422	ENST00000263277	other_missense	4	1	4	1895
ENSG00000024422	ENST00000263277	pLoF	0	0	0	30
ENSG00000024422	ENST00000263277	pLoF_damaging_missense	0	0	2	312
ENSG00000024422	ENST00000263277	synonymous	20	2	0	3637
ENSG00000024526	ENST00000456315	damaging_missense	0	0	0	138
ENSG00000024526	ENST00000456315	other_missense	4	1	3	1823
ENSG00000024526	ENST00000456315	pLoF	0	0	0	78
ENSG00000024526	ENST00000456315	pLoF_damaging_missense	0	0	0	216
ENSG00000024526	ENST00000456315	synonymous	60	357	0	15923
ENSG00000024862	ENST00000611852	damaging_missense	0	0	0	5
ENSG00000024862	ENST00000611852	other_missense	2	2	0	1464
ENSG00000024862	ENST00000611852	pLoF	0	1	0	301
ENSG00000024862	ENST00000611852	pLoF_damaging_missense	0	1	0	306
ENSG00000024862	ENST00000611852	synonymous	0	0	0	576
ENSG00000025039	ENST00000369415	damaging_missense	0	1	0	32
ENSG00000025039	ENST00000369415	other_missense	1	0	0	653
ENSG00000025039	ENST00000369415	pLoF	0	0	0	3
ENSG00000025039	ENST00000369415	pLoF_damaging_missense	0	1	0	35
ENSG00000025039	ENST00000369415	synonymous	1	1	0	986
ENSG00000025156	ENST00000368455	damaging_missense	0	0	0	9
ENSG00000025156	ENST00000368455	other_missense	0	0	0	297
ENSG00000025156	ENST00000368455	pLoF	0	0	0	3
ENSG00000025156	ENST00000368455	pLoF_damaging_missense	0	0	0	12
ENSG00000025156	ENST00000368455	synonymous	0	0	0	568
ENSG00000025293	ENST00000374012	damaging_missense	0	0	0	27
ENSG00000025293	ENST00000374012	other_missense	17	3	12	3361
ENSG00000025293	ENST00000374012	pLoF	0	0	0	1
ENSG00000025293	ENST00000374012	pLoF_damaging_missense	0	0	0	28
ENSG00000025293	ENST00000374012	synonymous	3	0	7	1351
ENSG00000025423	ENST00000554643	damaging_missense	0	0	0	281
ENSG00000025423	ENST00000554643	other_missense	4	0	0	1601
ENSG00000025423	ENST00000554643	pLoF	0	0	0	68
ENSG00000025423	ENST00000554643	pLoF_damaging_missense	0	0	0	349
ENSG00000025423	ENST00000554643	synonymous	0	0	0	445
ENSG00000025434	ENST00000616973	damaging_missense	1	2	4	608
ENSG00000025434	ENST00000616973	other_missense	0	0	0	414
ENSG00000025434	ENST00000616973	pLoF	0	0	0	86
ENSG00000025434	ENST00000616973	pLoF_damaging_missense	1	2	4	694
ENSG00000025434	ENST00000616973	synonymous	0	0	0	428
ENSG00000025708	ENST00000395681	damaging_missense	0	0	0	510
ENSG00000025708	ENST00000395681	other_missense	3	1	11	1553
ENSG00000025708	ENST00000395681	pLoF	0	0	0	183
ENSG00000025708	ENST00000395681	pLoF_damaging_missense	0	0	0	693
ENSG00000025708	ENST00000395681	synonymous	3	0	1	1314
ENSG00000025770	ENST00000299821	damaging_missense	0	0	0	47
ENSG00000025770	ENST00000299821	other_missense	1	0	0	1783
ENSG00000025770	ENST00000299821	pLoF	0	0	0	26
ENSG00000025770	ENST00000299821	pLoF_damaging_missense	0	0	0	73
ENSG00000025770	ENST00000299821	synonymous	4	0	4	1429
ENSG00000025772	ENST00000372813	damaging_missense	0	0	0	111
ENSG00000025772	ENST00000372813	other_missense	0	0	7	348
[truncated: 85,221 more rows]
