# Supplementary material for: Exome-wide evidence of compound heterozygous effects across common phenotypes in the UK Biobank
Source: Cell Genom. 2024 Jun 28;4(7):100602. doi: 10.1016/j.xgen.2024.100602 (PMC11293579; doi:10.1016/j.xgen.2024.100602)
Supplement: Table S9. Overview of associations before and after conditioning on off-chromosome PRS, nearby common variation, and the burden of rare variation, related to Figure 2 [file mmc10.xlsx]

## Sheet: Table S9
Table S9. Overview of significant results obtained before and after conditioning on off-chromosome PRS, nearby common variation, and the burden of rare variation, related to Figure 2. The analysis was also carried out for compound heterozygotes and homozygotes independently while conditioning on PRS when applicable (methods). In addition, we aggregated rare variants by haplotype and modeled the n…
							Bonferroni Significant after conditioning on PRS, common and rare variants	Cases and controls across bi-allelic variants									No conditioning			Conditional on PRS			Conditional on PRS, common variants and damaging rare variants			Conditional on nearby common variants			Additive haplotype encoding association analysis conditional on PRS			Conditional on additive encoding of haplotypes and PRS			Only compound heterozygotes and conditional on PRS			Only homozygotes and conditional on PRS
phenotype id	Phenotype	ICD Description	ensembl gene id	hgnc symbol	CHR	PMID		Compound heterozygous cases	Total compound heterozygotes carriers	Homozygous cases	Total homozygotes carriers	Total cases	Total controls	Bi-allelic cases	Bi-allelic controls	Total bi-allelic carriers	BETA	SE	P-value	BETA	SE	P-value	BETA	SE	P-value	BETA	SE	P-value	BETA	SE	P-value	BETA	SE	P-value	BETA	SE	P-value	BETA	SE	P-value
spiro_asthma	Asthma	Respiratory	ENSG00000143631	FLG	chr1	31622670; 21399759	Yes	126	496	42	199	16775	159812	169	527	696	0.839208	0.0747384	1.48E-29	0.836325	0.0748215	2.62E-29	0.754048	0.0780071	2.09E-22	0.820429	0.07446	1.56e-28	0.177269	0.0243601	1.71e-13	0.761633	0.0779403	7.42e-23	0.905708	0.0892567	1.7e-24	0.658551	0.136079	6.51e-07
spiro_dermatitis	Dermatitis (atopc/contact/other/unspecified)	Skin and subcutaneous tissue	ENSG00000143631	FLG	chr1	32066784	Yes	135	496	60	199	21043	155544	195	501	696	0.7599	0.0664891	1.50E-30	0.757592	0.0664193	1.95E-30	0.633533	0.0691805	2.65E-20	0.719503	0.0665387	1.49e-27	0.220063	0.0224658	5.89e-23	0.627426	0.068911	4.32e-20	0.713034	0.0780916	3.4e-20	0.864323	0.12565	3.02e-12
CC_combined	Colorectal Cancer	Neoplasms	ENSG00000132781	MUTYH	chr1	35668106	Yes	7	18	3	12	3576	173011	10	20	30	10.7701	1.55899	2.45E-12	10.7437	1.55298	2.29E-12	10.811	1.55036	1.55E-12	NA	NA	NA	0.250979	0.13423	0.030758	10.7475	1.54425	1.7e-12	12.1258	2.03148	1.19e-09	8.4533	2.331	0.00014367
spiro_primary_malignancy_colorectal_and_anus	Primary Malignancy_colorectal and anus	Neoplasms	ENSG00000132781	MUTYH	chr1	35668106	Yes	4	18	3	12	2087	174500	7	23	30	13.0624	2.19683	1.37E-09	13.012	2.18762	1.36E-09	12.7785	2.15575	1.54E-09	NA	NA	NA	0.542964	0.162929	0.0004303	12.7702	2.15018	1.43e-09	12.2154	2.74109	4.17e-06	14.2403	3.53258	2.78e-05
spiro_benign_neoplasm_of_colon_rectum_anus_and_anal_canal	Benign neoplasm of colon, rectum, anus and anal canal	Multiple	ENSG00000132781	MUTYH	chr1	35668106	Yes	7	18	5	12	10777	165810	12	18	30	3.42754	0.598277	5.05E-09	3.24224	0.574754	8.45E-09	3.16806	0.567663	1.20E-08	NA	NA	NA	0.069852	0.0684699	0.30764	3.26817	0.570452	5.05e-09	3.08878	0.729156	1.14e-05	3.47936	0.922189	8.07e-05
spiro_hearing_loss	Hearing loss	Eye, adnexa, ear, and mastoid	ENSG00000165474	GJB2	chr13	32300592	Yes	5	15	4	6	10561	166026	9	12	21	3.8244	0.730736	8.31E-08	3.72255	0.715787	9.93E-08	3.81332	0.711964	4.25E-08	NA	NA	NA	0.106253	0.0637757	0.0957058	3.67916	0.701364	7.78e-08	2.35177	0.718982	0.0005359	9.84327	2.16797	2.81e-06
spiro_pulmonary_collapse	Pulmonary collapse (excl pneumothorax)	Respiratory	ENSG00000144596	GRIP2	chr3		No	0	1	6	60	891	175696	6	55	61	9.36806	1.84586	1.94E-07	9.36806	1.84586	1.94E-07	9.11598	1.80702	2.27E-07	NA	NA	NA	0.616923	0.201084	0.00107752	9.12757	1.80767	2.22e-07	NA	NA	NA	NA	NA	NA
NAFLD_combined	NAFLD	Digestive	ENSG00000142621	FHAD1	chr1		No	2	4	1	1	2020	174567	3	2	5	29.6528	6.4173	1.91E-06	29.5519	6.39102	1.88E-06	29.735	6.23528	9.27E-07	29.4976	6.19699	9.68e-07	0.145927	0.211984	0.491209	29.6665	6.22736	9.5e-07	NA	NA	NA	NA	NA	NA
spiro_lower_respiratory_tract_infections	Lower Respiratory Tract Infections	Multiple	ENSG00000124615	MOCS1	chr6		No	5	8	0	0	7287	169300	5	3	8	6.22933	1.37837	3.10E-06	5.93012	1.32304	3.69E-06	6.04843	1.30427	1.76E-06	NA	NA	NA	0.0572371	0.116487	0.623171	5.99778	1.29519	1.82e-06	NA	NA	NA	NA	NA	NA
spiro_splenomegaly	Splenomegaly	Multiple	ENSG00000121417	ZNF211	chr19		No	1	1	1	6	226	176361	2	5	7	115.075	25.9837	4.74E-06	115.075	25.9837	4.74E-06	114.188	25.2874	3.16E-06	114.776	25.1194	2.45e-06	1.50674	0.692263	0.0147572	114.997	25.2271	2.58e-06	NA	NA	NA	NA	NA	NA
spiro_fatty_liver	Fatty Liver	Digestive	ENSG00000151067	CACNA1C	chr12		No	1	5	2	3	1441	175146	3	5	8	22.3971	5.12802	6.28E-06	19.7695	4.60033	8.64E-06	20.2894	4.52187	3.61E-06	NA	NA	NA	-0.0903057	0.233702	0.69919	20.181	4.50074	3.66e-06	NA	NA	NA	NA	NA	NA
COPD_combined_primary_care	COPD	Respiratory	ENSG00000064270	ATP2C2	chr16		No	8	16	1	3	19379	157208	9	10	19	2.19386	0.504812	6.93538e-06	2.12564	0.494591	8.62566e-06	2.29923	0.505051	2.65098e-06	NA	NA	NA	-0.0398873	0.0594013	0.501909	2.21614	0.48618	2.57884e-06	2.23639	0.536683	1.54279e-05	NA	NA	NA
spiro_hyperplasia_of_prostate	Hyperplasia of prostate	Genitourinary	ENSG00000186522	SEPTIN10	chr2		No	2	4	3	8	7796	168791	5	7	12	4.44088	1.02846	7.87E-06	4.55739	1.04758	6.80E-06	4.40736	1.01914	7.64E-06	NA	NA	NA	0.318122	0.12285	0.00480568	4.34788	1.01408	9.03e-06	NA	NA	NA	NA	NA	NA
spiro_other_or_unspecified_infectious_organisms	Other or unspecified infectious organisms	Multiple	ENSG00000124615	MOCS1	chr6		No	5	8	0	0	11542	165045	5	3	8	3.93516	0.984368	3.20E-05	3.9141	0.979282	3.21E-05	4.14277	0.966087	9.01E-06	NA	NA	NA	-0.0465993	0.0937292	0.619069	4.03916	0.955499	1.18e-05	NA	NA	NA	NA	NA	NA
DEM_combined	Dementia	Mental, behavioural, and neurodevelopmental	ENSG00000117480	FAAH	chr1	35316021	No	1	1	1	5	2071	174516	2	4	6	43.6489	10.9378	3.29E-05	52.4097	12.8111	2.15E-05	52.7743	12.4118	1.06E-05	NA	NA	NA	0.0921713	0.338517	0.785407	52.7726	12.4014	1.04e-05	NA	NA	NA	NA	NA	NA
spiro_anorectal_prolapse	Anorectal prolapse	Digestive	ENSG00000171295	ZNF440	chr19		No	0	3	2	4	639	175948	2	5	7	52.698	13.0378	2.65E-05	52.698	13.0378	2.65E-05	52.5959	12.5825	1.46E-05	NA	NA	NA	0.630942	0.370076	0.0882129	52.6061	12.5696	1.42e-05	NA	NA	NA	NA	NA	NA
spiro_leukaemia	Leukaemia	Neoplasms	ENSG00000183765	CHEK2	chr22	15492928	No	1	4	1	1	544	176043	2	3	5	63.7155	15.2991	1.56E-05	63.7155	15.2991	1.56E-05	60.4088	14.539	1.63E-05	NA	NA	NA	2.62377	0.57673	2.69e-06	61.8753	14.6186	1.15e-05	NA	NA	NA	NA	NA	NA
spiro_diaphragmatic_hernia	Diaphragmatic hernia	Digestive	ENSG00000133106	EPSTI1	chr13		No	0	3	18	89	13285	163302	18	74	92	0.990096	0.245616	2.78E-05	1.00597	0.247387	2.39E-05	0.999244	0.241786	1.79E-05	NA	NA	NA	0.0504943	0.042704	0.237037	0.996802	0.241616	1.85e-05	NA	NA	NA	NA	NA	NA
DEP_combined	depression	Mental, behavioural, and neurodevelopmental	ENSG00000137959	IFI44L	chr1		No	0	0	4	5	10255	166332	4	1	5	5.57351	1.38193	2.75E-05	5.35484	1.34397	3.38E-05	5.32949	1.29496	1.93E-05	NA	NA	NA	0.0798987	0.0839232	0.341074	5.32568	1.2947	1.95e-05	NA	NA	NA	NA	NA	NA
spiro_pulmonary_embolism	Pulmonary embolism	Circulatory	ENSG00000124615	MOCS1	chr6		No	3	8	0	0	1938	174649	3	5	8	13.845	3.44479	2.92E-05	13.41	3.3494	3.12E-05	13.3343	3.2501	2.04E-05	NA	NA	NA	0.386423	0.22012	0.0791716	13.3005	3.23162	1.93e-05	NA	NA	NA	NA	NA	NA
spiro_leukaemia	Leukaemia	Neoplasms	ENSG00000121417	ZNF211	chr19		No	1	1	1	6	544	176043	2	5	7	43.0982	10.9267	4.00E-05	43.0982	10.9267	4.00E-05	42.8044	10.5802	2.61E-05	NA	NA	NA	0.461109	0.383744	0.229516	43.2161	10.5456	2.08e-05	NA	NA	NA	NA	NA	NA
spiro_diverticular_disease_of_intestine	Diverticular disease of intestine (acute and chronic)	Digestive	ENSG00000152086	TUBA3E	chr2		No	3	6	2	5	13495	163092	5	6	11	3.8706	0.990039	4.62E-05	3.41913	0.904557	7.84E-05	3.57608	0.884501	2.64E-05	NA	NA	NA	0.00144674	0.0819713	0.985919	3.47583	0.874935	3.55e-05	4.76094	1.47463	0.00062205	2.32238	1.10141	0.0174917
spiro_actinic_keratosis	Actinic keratosis	Skin and subcutaneous tissue	ENSG00000123552	USP45	chr6	35836933	No	4	16	1	7	5192	171395	5	18	23	3.99706	1.01597	4.17E-05	3.88055	0.995721	4.87E-05	3.92523	0.974061	2.79E-05	NA	NA	NA	0.016284	0.101482	0.872518	3.95458	0.968421	2.22e-05	5.74066	1.45863	4.15e-05	1.48084	1.00642	0.141183
spiro_visual_impairment_and_blindness	Visual impairment and blindness	Eye, adnexa, ear, and mastoid	ENSG00000042781	USH2A	chr1	26927203	No	2	17	1	2	869	175718	3	16	19	13.31	3.39192	4.35E-05	13.31	3.39192	4.35E-05	13.2918	3.34268	3.50E-05	NA	NA	NA	0.863838	0.292779	0.00158641	12.8341	3.23981	3.73e-05	NA	NA	NA	NA	NA	NA
spiro_benign_neoplasm_of_stomach_and_duodenum	Benign neoplasm of stomach and duodenum	Multiple	ENSG00000107537	PHYH	chr10		No	2	2	1	6	2323	174264	3	5	8	11.4395	2.9372	4.92E-05	11.4395	2.9372	4.92E-05	10.9683	2.79533	4.36E-05	NA	NA	NA	0.145699	0.169083	0.388851	11.4569	2.83236	2.62e-05	NA	NA	NA	NA	NA	NA
spiro_hearing_loss	Hearing loss	Eye, adnexa, ear, and mastoid	ENSG00000135953	MFSD9	chr2		No	3	4	3	12	10561	166026	6	10	16	2.91927	0.751989	5.18E-05	2.83418	0.736739	5.98E-05	2.75514	0.706943	4.86E-05	NA	NA	NA	0.0995694	0.0720863	0.167201	2.78596	0.70788	4.15e-05	NA	NA	NA	NA	NA	NA
DM_T2D	Type 2 Diabetes	Endocrine, nutritional, and metabolic	ENSG00000137648	TMPRSS4	chr11		No	1	1	2	4	6931	167784	3	2	5	12.9226	3.18883	2.53E-05	9.45199	2.46371	6.24E-05	9.16744	2.35804	5.06E-05	NA	NA	NA	0.337613	0.141631	0.00856872	9.2062	2.34894	4.44e-05	NA	NA	NA	NA	NA	NA
spiro_primary_malignancy_ovarian	Primary Malignancy_Ovarian	Neoplasms	ENSG00000183765	CHEK2	chr22	26424751	No	2	4	0	1	514	176073	2	3	5	59.303	14.1706	1.43E-05	59.303	14.1706	1.43E-05	51.3411	13.633	8.30E-05	NA	NA	NA	1.04661	0.538998	0.0260823	59.1561	13.7144	8.04e-06	NA	NA	NA	NA	NA	NA
spiro_type_2_diabetes	Type 2 Diabetes	Endocrine, nutritional, and metabolic	ENSG00000014914	MTMR11	chr1		No	7	19	2	12	10405	166182	9	22	31	1.91943	0.482792	3.51E-05	1.69032	0.446538	7.67E-05	1.60168	0.429501	9.61E-05	NA	NA	NA	0.126259	0.0660704	0.0560072	1.62037	0.429054	7.95e-05	1.98983	0.548732	0.00014379	1.0407	0.631576	0.0993979
spiro_psoriasis	Psoriasis	Skin and subcutaneous tissue	ENSG00000204520	MICA	chr6	10323458	No	2	29	21	287	3950	172637	23	294	317	1.0722	0.228681	1.38E-06	1.09735	0.231256	1.04E-06	-0.256563	0.195888	0.1902833	-0.259824	0.194701	0.182049	1.45174	0.0655913	7.58e-109	-0.320906	0.195596	0.100869	0.993168	0.614586	0.106096	1.10769	0.242995	2.58e-06
PSOR_combined	psoriasis	Skin and subcutaneous tissue	ENSG00000204520	MICA	chr6	10323458	No	1	29	25	287	3298	173289	26	291	317	1.70003	0.275798	3.55E-10	1.77142	0.282289	1.75E-10	0.0360492	0.218405	0.8688992	0.0996717	0.21491	0.642802	1.84121	0.0740488	8.93e-137	0.00776762	0.218329	0.971619	0.372483	0.665511	0.575687	1.9249	0.302143	9.4e-11
