# Supplementary material for: Exome-wide evidence of compound heterozygous effects across common phenotypes in the UK Biobank
Source: Cell Genom. 2024 Jun 28;4(7):100602. doi: 10.1016/j.xgen.2024.100602 (PMC11293579; doi:10.1016/j.xgen.2024.100602)
Supplement: Table S10. Replication analysis of the Bonferroni significant associations from the cross-sectional analysis, related to Figure 2 [file mmc11.xlsx]

## Sheet: Table S10
Table S10. Replication analysis of the Bonferroni significant 𝑃 < 1.68 × 10−7.) assocations from the cross-sectional analysis, related to Figure 2. Up to 233,837 samples are analyzed in the replication cohort. Reported P-values and effect sizes are without conditioniong on PRS , common or rare variants. We restrict the analysis to gene-traits with at least five bi-allelic pLoF/damaging missense o…
phenotype	ensemble gene id	hgnc symbol	Haplotypes affetected	BETA	SE	P-value	Frequency in cases	Frequency in controls	N Cases	N Controls	N cases biallelic	N controls biallelic	P<0.05
CC_combined	ENSG00000132781	MUTYH	56	1.62083	0.282558	2.41962e-09	0.00168812	9.15168e-05	4739	218539	8	20	Yes
spiro_benign_neoplasm_of_colon_rectum_anus_and_anal_canal	ENSG00000132781	MUTYH	56	0.572266	0.324138	0.0193699	0.00027728	0.00011491	14426	208852	4	24	Yes
spiro_primary_malignancy_colorectal_and_anus	ENSG00000132781	MUTYH	56	1.30639	0.423845	0.000513621	0.00109091	0.00011336	2750	220528	3	25	Yes
spiro_asthma	ENSG00000143631	FLG	1862	0.500134	0.0441844	2.63465e-30	0.00976459	0.00359838	20687	202591	202	729	Yes
spiro_dermatitis	ENSG00000143631	FLG	1862	0.484834	0.0420288	2.17754e-31	0.00924772	0.00353314	24871	198407	230	701	Yes
spiro_hearing_loss	ENSG00000165474	GJB2	356	0.833672	0.10661	1.32242e-15	0.00312357	0.00065191	13126	210152	41	137	Yes
PSOR_combined	ENSG00000204520	MICA	922	0.736622	0.10604	9.35181e-13	0.00823799	0.00194145	4370	218908	36	425	Yes
spiro_psoriasis	ENSG00000204520	MICA	922	0.689308	0.105103	1.3599e-11	0.00758534	0.0019448	4746	218532	36	425	Yes
