# Supplementary material for: Exome-wide evidence of compound heterozygous effects across common phenotypes in the UK Biobank
Source: Cell Genom. 2024 Jun 28;4(7):100602. doi: 10.1016/j.xgen.2024.100602 (PMC11293579; doi:10.1016/j.xgen.2024.100602)
Supplement: Table S11. Results and benchmarks for PRSs, related to Figures 2 and 4 [file mmc12.xlsx]

## Sheet: Table S11
Table S11: Results and benchmarks for polygenic risk scores, related to Figure 2 and 4. Estimation of heritability and computation of polygenic risk by applying LDSC and LDPred2 to HapMap3 SNPs to a dataset of 246k samples without phase information, related to Figure 2 and 4. This is followed by prediction of polygenic risk for each individual within a subset of 176k phased samples. PRS that sati…
	LDSC genome-wide heritability estimation								LDPred2 Area Under Curve (AUC) in Bi-allelic variant carriers
Trait	Estimate	Standard Error (SE)	Z-score	P-value	SNPs included	Coeffecient	Sample size	Effective sample size	AUC	AUC lower 95% CI	AUC upper 95% CI	AUC Standard Error	Cases	Controls
AD_combined	0.15850344	0.07863062	2.015798	0.0438211	1165296	h2	246152	6200.4537	0.68955705	0.67188491	0.707465	0.00912057	1010	175256
AD_combined	0.99780687	0.00721313	138.331978	0	1165296	intercept	246152	6200.4537
BC_combined	0.12842434	0.01962101	6.54524592	5.94E-11	1165296	h2	246152	42128.4292	0.60555415	0.5992361	0.61177763	0.00317936	8018	168248
BC_combined	1.00558734	0.00843762	119.179006	0	1165296	intercept	246152	42128.4292
CAD_combined	0.12138802	0.0088225	13.7589097	4.50E-43	1165296	h2	246108	108933.862	0.58349245	0.57921951	0.58779335	0.00217543	19706	156530
CAD_combined	1.02365501	0.00828686	123.527434	0	1165296	intercept	246108	108933.862
CC_combined	0.13295696	0.02834078	4.69136619	2.71E-06	1165296	h2	246152	20544.4472	0.57566222	0.5662107	0.58512877	0.00480947	3567	172699
CC_combined	1.00478087	0.00680607	147.630058	0	1165296	intercept	246152	20544.4472
CD_combined	0.30484049	0.09500993	3.20851195	0.00133424	1165296	h2	246152	6232.04706	0.57185314	0.55392822	0.58988755	0.00906547	1025	175241
CD_combined	1.00337453	0.00735483	136.423807	0	1165296	intercept	246152	6232.04706
CIRR_combined	0.16428245	0.07934375	2.07051539	0.03840411	1165296	h2	246152	6172.80781	0.54769253	0.52873507	0.56705961	0.00968765	944	175322
CIRR_combined	1.0048935	0.00732461	137.194128	0	1165296	intercept	246152	6172.80781
CLD_combined	0.21115668	0.08151575	2.59037907	0.00958703	1165296	h2	246152	6204.40299	0.5393543	0.52081341	0.55756701	0.00934264	967	175299
CLD_combined	1.00651718	0.00689084	146.066029	0	1165296	intercept	246152	6204.40299
COPD_combined	0.1710916	0.01259248	13.5868029	4.80E-42	1165296	h2	246152	55052.4477	0.58388699	0.57775593	0.58988265	0.00306797	8953	167313
COPD_combined	1.01208894	0.00697287	145.146636	0	1165296	intercept	246152	55052.4477
DEM_combined	0.1406686	0.03708608	3.79302933	0.00014882	1165296	h2	246152	12520.6011	0.64982685	0.63686613	0.66295001	0.00663789	2066	174200
DEM_combined	1.00081585	0.00717125	139.559539	0	1165296	intercept	246152	12520.6011
DEP_combined	0.11321693	0.01216635	9.30574608	1.33E-20	1165296	h2	246152	54410.4643	0.55770971	0.55209915	0.56347063	0.00289795	10230	166036
DEP_combined	1.00240909	0.00736879	136.034347	0	1165296	intercept	246152	54410.4643
DM_GD	-0.096516	0.36382557	-0.2652808	0.79079312	1089929	h2	234111	1278.2504
DM_GD	0.99719485	0.00662649	150.486059	0	1089929	intercept	234111	1278.2504
DM_T1D	0.23646379	0.18231099	1.29703529	0.19461904	1149321	h2	234571	3109.62532
DM_T1D	1.01294631	0.00723748	139.958385	0	1149321	intercept	234571	3109.62532
DM_T2D	0.29997857	0.02188483	13.7071462	9.20E-43	1165296	h2	243483	37224.8144	0.63350426	0.62701665	0.64004555	0.00338082	6918	167477
DM_T2D	1.01727761	0.00899342	113.113523	0	1165296	intercept	243483	37224.8144
IBD_combined	0.30091279	0.06775312	4.44131273	8.94E-06	1165296	h2	246152	8811.6963	0.59409047	0.58023234	0.60796644	0.00703158	1551	174715
IBD_combined	1.00908749	0.00730525	138.13191	0	1165296	intercept	246152	8811.6963
INF_combined	-0.1608418	0.08767868	-1.8344464	0.06658775	1164717	h2	246152	4867.69422
INF_combined	1.01284271	0.00629407	160.920216	0	1164717	intercept	246152	4867.69422
LC_combined	0.14832992	0.03871828	3.83100472	0.00012762	1165296	h2	246152	13610.4708	0.54292013	0.53063301	0.55531779	0.00630539	2007	174259
LC_combined	1.0036111	0.006473	155.045811	0	1165296	intercept	246152	13610.4708
NAFLD_combined	0.21679456	0.0478593	4.5298309	5.90E-06	1165296	h2	246152	11353.9628	0.57142311	0.55882571	0.58383296	0.00639425	2017	174249
NAFLD_combined	0.99473216	0.00633834	156.938943	0	1165296	intercept	246152	11353.9628
NASH_combined	0.76113978	0.44100192	1.72593302	0.08435946	1082543	h2	246152	1194.54722
NASH_combined	0.98925958	0.00721816	137.051427	0	1082543	intercept	246152	1194.54722
PKD_combined	-0.440332	0.36835761	-1.1953928	0.2319336	1077131	h2	246152	1138.68008
PKD_combined	1.00487475	0.00657389	152.858546	0	1077131	intercept	246152	1138.68008
PRO_combined	0.22595297	0.41727642	0.54149469	0.58816666	1079147	h2	246152	1158.63336
PRO_combined	0.99901865	0.00736851	135.579471	0	1079147	intercept	246152	1158.63336
PSOR_combined	0.16389921	0.03679656	4.45419933	8.42E-06	1165296	h2	246152	18710.2626	0.58760439	0.57795709	0.59700048	0.00490232	3294	172972
PSOR_combined	1.00431742	0.00787311	127.56296	0	1165296	intercept	246152	18710.2626
RF_acute_combined	0.06905143	0.01424643	4.84692902	1.25E-06	1165296	h2	239186	39886.1432	0.52808484	0.52091361	0.53504535	0.00361409	6556	164972
RF_acute_combined	1.00081623	0.00728762	137.33094	0	1165296	intercept	239186	39886.1432
RF_chronic_combined	0.14512042	0.01787337	8.11936477	4.69E-16	1165296	h2	238226	36359.4597	0.55708354	0.55002254	0.56437519	0.00369159	6224	164972
RF_chronic_combined	1.00030987	0.0081802	122.284208	0	1165296	intercept	238226	36359.4597
RF_combined	0.0820358	0.01043097	7.864636	3.70E-15	1165296	h2	246152	64652.6361	0.54094555	0.53550003	0.54645337	0.00278908	11294	164972
RF_combined	0.99906843	0.00846549	118.016637	0	1165296	intercept	246152	64652.6361
STR_combined	0.03037065	0.01424808	2.13156112	0.03304294	1165296	h2	244069	36609.4273	0.53080933	0.52351367	0.53826702	0.00373629	6251	168565
STR_combined	1.01795899	0.00619147	164.413104	0	1165296	intercept	244069	36609.4273
STR_hem_combined	0.0528437	0.06266981	0.84320825	0.39911199	1165296	h2	236461	7601.90002
STR_hem_combined	1.00100361	0.00655325	152.749093	0	1165296	intercept	236461	7601.90002
STR_isc_combined	0.01093505	0.02908435	0.37597699	0.706934	1165296	h2	238902	17110.155
STR_isc_combined	1.01376212	0.00666236	152.162711	0	1165296	intercept	238902	17110.155
spiro_abdominal_aortic_aneurysm	0.40800202	0.17493861	2.33225826	0.01968711	1144387	h2	246259	2784.08632	0.53004655	0.50188691	0.55871304	0.0144224	390	175876
spiro_abdominal_aortic_aneurysm	0.99346817	0.00661041	150.288522	0	1144387	intercept	246259	2784.08632
spiro_abdominal_hernia	0.09859926	0.01269132	7.76902794	7.91E-15	1165296	h2	246259	70295.2089	0.57797407	0.57308434	0.58285389	0.00251214	13742	162524
spiro_abdominal_hernia	1.00792881	0.00798271	126.263971	0	1165296	intercept	246259	70295.2089
spiro_acne	0.14128211	0.05011106	2.81937965	0.00481166	1165296	h2	246259	10485.9331	0.54284136	0.53016537	0.5554295	0.00643951	2049	174217
spiro_acne	1.01034824	0.00644938	156.658201	0	1165296	intercept	246259	10485.9331
spiro_actinic_keratosis	0.08637659	0.02543419	3.396082	0.00068358	1165296	h2	246259	27287.0793	0.57281312	0.56494133	0.58059731	0.0040329	5186	171080
spiro_actinic_keratosis	1.01695782	0.00759639	133.873906	0	1165296	intercept	246259	27287.0793
spiro_acute_kidney_injury	0.12458402	0.04035352	3.08731482	0.00201974	1165296	h2	246259	11307.1383	0.5171239	0.50351641	0.53075977	0.00697055	1782	174484
spiro_acute_kidney_injury	0.99397011	0.00619764	160.37878	0	1165296	intercept	246259	11307.1383
spiro_agranulocytosis	0.10990437	0.04202724	2.61507487	0.00892079	1165296	h2	246259	10384.1604	0.50749883	0.4939779	0.52091847	0.00690886	1799	174467
spiro_agranulocytosis	0.98996322	0.00652763	151.657457	0	1165296	intercept	246259	10384.1604
spiro_alcohol_problems	0.09530169	0.01967335	4.84420299	1.27E-06	1165296	h2	246259	30241.744	0.5311912	0.52339749	0.53890226	0.00397389	5346	170920
spiro_alcohol_problems	0.99871357	0.00729489	136.905848	0	1165296	intercept	246259	30241.744
spiro_alcoholic_liver_disease	0.212255	0.18344082	1.15707615	0.24724125	1147085	h2	246259	2947.12932
spiro_alcoholic_liver_disease	0.99770046	0.00697983	142.940557	0	1147085	intercept	246259	2947.12932
spiro_allergic_and_chronic_rhinitis	0.06320833	0.00927165	6.81737771	9.27E-12	1165296	h2	246259	67913.576	0.54307162	0.53815755	0.54812174	0.00254519	14159	162107
spiro_allergic_and_chronic_rhinitis	1.02303621	0.00798206	128.166993	0	1165296	intercept	246259	67913.576
spiro_alopecia_areata	0.59522237	0.31946373	1.86319235	0.06243521	1108509	h2	246259	1557.52943
spiro_alopecia_areata	0.98284007	0.00718363	136.81661	0	1108509	intercept	246259	1557.52943
spiro_anal_fissure	0.08431927	0.03535174	2.38515206	0.01707206	1165296	h2	246259	15132.1119	0.54403944	0.53363162	0.55452531	0.00533907	2941	173325
spiro_anal_fissure	1.01618539	0.00698709	145.437477	0	1165296	intercept	246259	15132.1119
spiro_angiodysplasia_of_colon	0.87232726	0.42686959	2.04354512	0.04099851	1085584	h2	246259	1226.46911	0.56179469	0.5240356	0.59941404	0.01916079	204	176062
spiro_angiodysplasia_of_colon	0.99191191	0.00710197	139.667057	0	1085584	intercept	246259	1226.46911
spiro_ankylosing_spondylitis	0.19666162	0.25043099	0.78529267	0.43228199	1126072	h2	246259	1995.93923
spiro_ankylosing_spondylitis	0.99885624	0.00734729	135.948898	0	1126072	intercept	246259	1995.93923
spiro_anorectal_fistula	0.12551299	0.11168798	1.12378243	0.26110534	1163942	h2	246259	4725.11403
spiro_anorectal_fistula	1.0002611	0.00698682	143.163909	0	1163942	intercept	246259	4725.11403
spiro_anorectal_prolapse	0.0820146	0.13194225	0.62159472	0.53420839	1155582	h2	246259	3650.37116
spiro_anorectal_prolapse	1.00578594	0.00656715	153.154011	0	1155582	intercept	246259	3650.37116
spiro_anorexia_and_bulimia_nervosa	-0.2370602	0.4119613	-0.5754429	0.56499181	1076714	h2	246259	1134.6899
spiro_anorexia_and_bulimia_nervosa	1.01283916	0.00703659	143.938939	0	1076714	intercept	246259	1134.6899
spiro_anterior_and_intermediate_uveitis	-0.0527849	0.09675473	-0.5455541	0.58537245	1165296	h2	246259	5192.33766
spiro_anterior_and_intermediate_uveitis	1.0068974	0.00692543	145.391216	0	1165296	intercept	246259	5192.33766
spiro_anxiety_disorders	0.08165245	0.00793596	10.2889182	7.91E-25	1165296	h2	246259	68532.5737	0.54636843	0.54139978	0.55130425	0.00254035	13665	162601
spiro_anxiety_disorders	1.01732884	0.00690113	147.414908	0	1165296	intercept	246259	68532.5737
spiro_aplastic_anaemias	-0.2218499	0.33409712	-0.664028	0.50667236	1094038	h2	246259	1330.19882
spiro_aplastic_anaemias	1.00334178	0.00690345	145.339141	0	1094038	intercept	246259	1330.19882
spiro_appendicitis	0.03616354	0.01670658	2.16462885	0.03041612	1165296	h2	246259	30537.6041	0.53240364	0.52496839	0.53979406	0.00379244	6120	170146
spiro_appendicitis	1.00975302	0.00678397	148.843974	0	1165296	intercept	246259	30537.6041
spiro_asbestosis	0.14051341	0.42848943	0.32792735	0.74296659	1078793	h2	246259	1154.64336
spiro_asbestosis	1.00065457	0.0073976	135.26746	0	1078793	intercept	246259	1154.64336
spiro_aspiration_pneumonitis	0.11392629	0.31065186	0.366733	0.71381819	1116167	h2	246259	1720.98267
spiro_aspiration_pneumonitis	1.00574106	0.00739773	135.952632	0	1116167	intercept	246259	1720.98267
spiro_asthma	0.12861705	0.01102366	11.6673621	1.87E-31	1165296	h2	246259	82821.3869	0.58279687	0.57818805	0.58724301	0.00231013	16742	159524
spiro_asthma	1.01255118	0.00893008	113.386572	0	1165296	intercept	246259	82821.3869
spiro_atrial_fibrillation	0.20245007	0.02869948	7.05413754	1.74E-12	1165296	h2	246259	40856.3182	0.6124263	0.605714	0.61930332	0.0034449	7119	169147
spiro_atrial_fibrillation	1.00821689	0.00890521	113.21658	0	1165296	intercept	246259	40856.3182
spiro_atrioventricular_block_complete	0.05812984	0.32519667	0.17875287	0.85813176	1098389	h2	246259	1390.0329
spiro_atrioventricular_block_complete	1.00248304	0.00632239	158.560882	0	1098389	intercept	246259	1390.0329
spiro_atrioventricular_block_first_degree	-0.1650329	0.17372396	-0.9499721	0.34212643	1147418	h2	246259	2970.98469
spiro_atrioventricular_block_first_degree	1.00822912	0.00776586	129.828393	0	1147418	intercept	246259	2970.98469
spiro_atrioventricular_block_second_degree	-0.2421715	0.37172104	-0.6514872	0.51473202	1081803	h2	246259	1186.56722
spiro_atrioventricular_block_second_degree	1.00046314	0.00659874	151.614308	0	1081803	intercept	246259	1186.56722
spiro_autoimmune_liver_disease	0.73416884	0.37066519	1.98067921	0.04762726	1095234	h2	246259	1346.15529	0.54101783	0.50176231	0.57975916	0.01983663	216	176050
spiro_autoimmune_liver_disease	0.99316666	0.00705783	140.718491	0	1095234	intercept	246259	1346.15529
spiro_bacterial_diseases	0.03392199	0.00603255	5.62316134	1.87E-08	1165296	h2	246259	87306.6961	0.52481474	0.52029539	0.529539	0.00234975	16510	159756
spiro_bacterial_diseases	1.00546002	0.00763545	131.683108	0	1165296	intercept	246259	87306.6961
spiro_barretts_oesophagus	0.35576398	0.07656839	4.64635554	3.38E-06	1165296	h2	246259	8658.52294	0.5453089	0.53129784	0.55972762	0.00729156	1534	174732
spiro_barretts_oesophagus	0.99298356	0.00781085	127.12875	0	1165296	intercept	246259	8658.52294
spiro_bells_palsy	0.17399186	0.12977477	1.3407218	0.1800108	1161090	h2	246259	4293.1242
spiro_bells_palsy	1.00201132	0.0071854	139.45109	0	1161090	intercept	246259	4293.1242
spiro_benign_neoplasm_and_polyp_of_uterus	0.07507712	0.02674337	2.80731717	0.0049956	1165296	h2	246259	20548.4712	0.51875893	0.51001945	0.52779781	0.00452381	4004	172262
spiro_benign_neoplasm_and_polyp_of_uterus	0.99677643	0.00696002	143.214665	0	1165296	intercept	246259	20548.4712
spiro_benign_neoplasm_of_brain_and_other_parts_of_central_nervous_system	-0.0912212	0.10704817	-0.8521514	0.39413007	1159899	h2	246259	4130.53272
spiro_benign_neoplasm_of_brain_and_other_parts_of_central_nervous_system	1.00290136	0.00612368	163.774417	0	1159899	intercept	246259	4130.53272
spiro_benign_neoplasm_of_colon_rectum_anus_and_anal_canal	0.09307567	0.0104243	8.92871959	4.31E-19	1165296	h2	246259	59113.7004	0.56526304	0.55964487	0.57073511	0.00283928	10758	165508
spiro_benign_neoplasm_of_colon_rectum_anus_and_anal_canal	1.00201933	0.00755611	132.610527	0	1165296	intercept	246259	59113.7004
spiro_benign_neoplasm_of_ovary	0.05953478	0.02459244	2.42085758	0.01548394	1165296	h2	246259	20701.6244	0.51927376	0.51021367	0.52849915	0.00464971	3856	172410
spiro_benign_neoplasm_of_ovary	0.99679477	0.00667643	149.300622	0	1165296	intercept	246259	20701.6244
spiro_benign_neoplasm_of_stomach_and_duodenum	0.07956611	0.04086713	1.94694633	0.05154117	1165296	h2	246259	12392.0539
spiro_benign_neoplasm_of_stomach_and_duodenum	1.00675794	0.00635319	158.46496	0	1165296	intercept	246259	12392.0539
spiro_bipolar_affective_disorder_and_mania	0.04733946	0.03057221	1.5484473	0.12151464	1165296	h2	246259	13050.3618
spiro_bipolar_affective_disorder_and_mania	1.01179453	0.00603843	167.55929	0	1165296	intercept	246259	13050.3618
spiro_bronchiectasis	0.03636538	0.06916349	0.52578863	0.59903507	1165296	h2	246259	7131.60612
spiro_bronchiectasis	1.00823188	0.00632573	159.385957	0	1165296	intercept	246259	7131.60612
spiro_carcinoma_in_situ_cervical	-0.0116584	0.00871944	-1.3370562	0.18120428	1165296	h2	246259	55402.7388
spiro_carcinoma_in_situ_cervical	1.0357639	0.00685729	151.045728	0	1165296	intercept	246259	55402.7388
spiro_carpal_tunnel_syndrome	0.20615235	0.01861697	11.0733586	1.69E-28	1165296	h2	246259	37338.013	0.58772881	0.58105361	0.59423074	0.00340095	7178	169088
spiro_carpal_tunnel_syndrome	1.00947906	0.00781074	129.242426	0	1165296	intercept	246259	37338.013
spiro_cataract	0.08664716	0.01191305	7.27329507	3.51E-13	1165296	h2	246259	55279.4694	0.55531826	0.54970997	0.56108472	0.00292045	10168	166098
spiro_cataract	1.00176773	0.00774352	129.368521	0	1165296	intercept	246259	55279.4694
spiro_cerebral_palsy	-0.0511694	0.96378689	-0.0530921	0.95765855	914358	h2	246259	491.754259
spiro_cerebral_palsy	1.00971938	0.00803402	125.680513	0	914358	intercept	246259	491.754259
spiro_cholangitis	0.1828894	0.25458597	0.71837974	0.47252318	1125541	h2	246259	1980.00395
spiro_cholangitis	0.99468839	0.00707936	140.505478	0	1125541	intercept	246259	1980.00395
spiro_cholecystitis	0.17751757	0.02873765	6.17717723	6.53E-10	1165296	h2	246259	22417.203	0.59875946	0.58983196	0.60783154	0.00464811	3896	172370
spiro_cholecystitis	0.99321594	0.00800403	124.089514	0	1165296	intercept	246259	22417.203
spiro_cholelithiasis	0.13431096	0.01847383	7.27033728	3.59E-13	1165296	h2	246259	41236.0696	0.60241676	0.59588353	0.6090195	0.00333908	7452	168814
spiro_cholelithiasis	1.00580641	0.00810243	124.13632	0	1165296	intercept	246259	41236.0696
spiro_chronic_sinusitis	0.05444545	0.00777807	6.99986217	2.56E-12	1165296	h2	246259	71351.9447	0.53586134	0.53097972	0.54067497	0.0024826	14764	161502
spiro_chronic_sinusitis	1.01753899	0.00756012	134.592957	0	1165296	intercept	246259	71351.9447
spiro_chronic_viral_hepatitis	0.29832741	0.26099882	1.14302207	0.25302943	1123787	h2	246259	1928.21067
spiro_chronic_viral_hepatitis	0.99429598	0.0068108	145.988137	0	1123787	intercept	246259	1928.21067
spiro_coeliac_disease	0.35312929	0.09490483	3.72087796	0.00019853	1165296	h2	246259	5777.7075	0.59504292	0.57787606	0.61196719	0.00862862	1068	175198
spiro_coeliac_disease	0.99503913	0.00667237	149.128373	0	1165296	intercept	246259	5777.7075
spiro_collapsed_vertebra	-0.2620696	0.43788242	-0.598493	0.54951103	1075394	h2	246259	1122.71743
spiro_collapsed_vertebra	0.99535202	0.00701559	141.877119	0	1075394	intercept	246259	1122.71743
spiro_congenital_malformations_of_cardiac_septa	0.22108339	0.23905293	0.92483027	0.3550542	1124610	h2	246259	1952.11594
spiro_congenital_malformations_of_cardiac_septa	0.98592149	0.00666191	147.993879	0	1124610	intercept	246259	1952.11594
spiro_copd	0.20998206	0.01997825	10.5105352	7.73E-26	1165296	h2	246259	32863.6759	0.5815816	0.57352171	0.58968375	0.00410746	5049	171217
spiro_copd	1.00404199	0.00759249	132.241511	0	1165296	intercept	246259	32863.6759
spiro_coronary_heart_disease_not_otherwise_specified	0.16344563	0.01342959	12.1705629	4.46E-34	1165296	h2	246259	68134.7701	0.58937023	0.58403702	0.59486152	0.00275712	11140	165126
spiro_coronary_heart_disease_not_otherwise_specified	1.00782329	0.00852073	118.279002	0	1165296	intercept	246259	68134.7701
spiro_crohns_disease	0.37082244	0.10293564	3.60246887	0.00031521	1165296	h2	246259	5081.51197	0.56228776	0.5424421	0.58236021	0.01016359	837	175429
spiro_crohns_disease	1.00098024	0.00708927	141.196606	0	1165296	intercept	246259	5081.51197
spiro_delirium_not_induced_by_alcohol_and_other_psychoactive_substances	0.07720828	0.28906423	0.26709731	0.78939424	1117525	h2	246259	1752.86962
spiro_delirium_not_induced_by_alcohol_and_other_psychoactive_substances	0.99769301	0.0072502	137.609017	0	1117525	intercept	246259	1752.86962
spiro_dementia	0.10032851	0.10717752	0.93609658	0.34922346	1165296	h2	246259	5041.92519
spiro_dementia	1.00303565	0.00688742	145.633006	0	1165296	intercept	246259	5041.92519
spiro_depression	0.06701991	0.00787058	8.51524405	1.66E-17	1165296	h2	246259	93369.7356	0.55749675	0.5532284	0.56175159	0.00218181	19003	157263
spiro_depression	1.02958048	0.00893299	115.25595	0	1165296	intercept	246259	93369.7356
spiro_dermatitis	0.03664683	0.00627563	5.83954847	5.23E-09	1165296	h2	246259	97224.9317	0.53752434	0.53342853	0.54158156	0.00211109	21003	155263
spiro_dermatitis	1.04059035	0.00721527	144.220626	0	1165296	intercept	246259	97224.9317
spiro_diabetic_neurological_complications	0.44023543	0.18946326	2.32359254	0.02014734	1145945	h2	246259	2875.55619	0.53928269	0.51439177	0.56416861	0.01277447	508	175758
spiro_diabetic_neurological_complications	1.00120156	0.00735866	136.057653	0	1145945	intercept	246259	2875.55619
spiro_diabetic_ophthalmic_complications	0.24208296	0.03034947	7.97651399	1.51E-15	1165296	h2	246259	17115.7922	0.59788125	0.58779582	0.60810315	0.00517401	3033	173233
spiro_diabetic_ophthalmic_complications	1.01288848	0.00735126	137.784373	0	1165296	intercept	246259	17115.7922
spiro_diaphragmatic_hernia	0.09798644	0.00907325	10.7994817	3.46E-27	1165296	h2	246259	68899.3822	0.56450058	0.5594285	0.5694617	0.00256197	13256	163010
spiro_diaphragmatic_hernia	1.01134702	0.00734628	137.66782	0	1165296	intercept	246259	68899.3822
spiro_dilated_cardiomyopathy	0.57645827	0.22599492	2.55075771	0.0107489	1128886	h2	246259	2079.59097	0.5327239	0.49791592	0.56818166	0.01818164	280	175986
spiro_dilated_cardiomyopathy	0.98979598	0.00584419	169.364006	0	1128886	intercept	246259	2079.59097
spiro_disorders_of_autonomic_nervous_system	0.02438571	0.244009	0.09993777	0.92039373	1127013	h2	246259	2023.82474
spiro_disorders_of_autonomic_nervous_system	1.00020948	0.00642516	155.670763	0	1127013	intercept	246259	2023.82474
spiro_diverticular_disease_of_intestine	0.14711984	0.01171858	12.5544104	3.76E-36	1165296	h2	246259	71900.9974	0.59745464	0.59252193	0.60239463	0.00250815	13471	162795
spiro_diverticular_disease_of_intestine	0.9993084	0.00884224	113.015341	0	1165296	intercept	246259	71900.9974
spiro_dysmenorrhoea	0.06869364	0.04371417	1.57142735	0.11608342	1165296	h2	246259	12575.2267
spiro_dysmenorrhoea	0.99900753	0.00674523	148.105804	0	1165296	intercept	246259	12575.2267
spiro_ear_and_upper_respiratory_tract_infections	0.07961095	0.0347127	2.29342469	0.02182357	1165296	h2	246259	14624.1878	0.52152357	0.51059274	0.5327206	0.00563801	2632	173634
spiro_ear_and_upper_respiratory_tract_infections	1.00605071	0.00606502	165.87763	0	1165296	intercept	246259	14624.1878
spiro_end_stage_renal_disease	0.13381637	0.17044099	0.78511847	0.43238411	1147357	h2	246259	2967.00888
spiro_end_stage_renal_disease	0.99631523	0.00653756	152.398697	0	1147357	intercept	246259	2967.00888
spiro_endometrial_hyperplasia_and_hypertrophy	0.10670504	0.08546758	1.24848553	0.2118533	1165296	h2	246259	5959.50183
spiro_endometrial_hyperplasia_and_hypertrophy	0.9897641	0.00659411	150.098229	0	1165296	intercept	246259	5959.50183
spiro_endometriosis	0.15019087	0.04121273	3.64428367	0.00026814	1165296	h2	246259	12879.0574	0.55521575	0.54392815	0.56660196	0.00579876	2463	173803
spiro_endometriosis	1.00600526	0.00667145	150.792539	0	1165296	intercept	246259	12879.0574
spiro_enthesopathies_and_synovial_disorders	0.03906728	0.00546008	7.15507746	8.36E-13	1165296	h2	246259	127397.307	0.5431263	0.53948887	0.54677257	0.00187327	28759	147507
spiro_enthesopathies_and_synovial_disorders	1.03968372	0.00805173	129.125558	0	1165296	intercept	246259	127397.307
spiro_epilepsy	0.02913753	0.03634642	0.80166168	0.42274869	1165296	h2	246259	12454.4186
spiro_epilepsy	1.00814994	0.00653138	154.354888	0	1165296	intercept	246259	12454.4186
spiro_erectile_dysfunction	0.03938853	0.01711508	2.30139278	0.02136944	1165296	h2	246259	35839.5098	0.53773166	0.53076123	0.54464031	0.00354836	7047	169219
spiro_erectile_dysfunction	1.02315919	0.00756197	135.303322	0	1165296	intercept	246259	35839.5098
spiro_essential_tremor	0.59721742	0.22883432	2.60982449	0.00905887	1132383	h2	246259	2207.03273	0.55776323	0.53027925	0.58479081	0.01406397	415	175851
spiro_essential_tremor	0.99503959	0.0065834	151.14382	0	1132383	intercept	246259	2207.03273
spiro_eye_infections	0.73539415	0.37589202	1.95639734	0.05041837	1088949	h2	246259	1266.36775
spiro_eye_infections	0.9883699	0.00697094	141.784269	0	1088949	intercept	246259	1266.36775
spiro_fatty_liver	0.2773126	0.0622232	4.45673972	8.32E-06	1165296	h2	246259	7856.3207	0.56527208	0.54993788	0.58020452	0.00763571	1438	174828
spiro_fatty_liver	0.98891947	0.0062175	159.054192	0	1165296	intercept	246259	7856.3207
spiro_female_genital_prolapse	0.14011329	0.01749316	8.00960227	1.15E-15	1165296	h2	246259	38236.0152	0.56854198	0.56184915	0.57517772	0.00340708	7416	168850
spiro_female_genital_prolapse	1.0051393	0.00788948	127.402413	0	1165296	intercept	246259	38236.0152
spiro_female_infertility	0.02909539	0.06046757	0.48117339	0.63039327	1165296	h2	246259	7683.11945
spiro_female_infertility	1.00480176	0.00642422	156.408446	0	1165296	intercept	246259	7683.11945
spiro_female_pelvic_inflammatory_disease	-0.0041794	0.04586871	-0.0911165	0.92740002	1165296	h2	246259	11193.819
spiro_female_pelvic_inflammatory_disease	1.00185676	0.00695348	144.08	0	1165296	intercept	246259	11193.819
spiro_fibromatoses	0.34033633	0.05936646	5.73280492	9.88E-09	1165296	h2	246259	14158.4245	0.73241724	0.72315526	0.74136865	0.00471505	2816	173450
spiro_fibromatoses	1.01940559	0.008245	123.63918	0	1165296	intercept	246259	14158.4245
spiro_folate_deficiency_anaemia	0.62252667	0.23820333	2.61342562	0.00896396	1125541	h2	246259	1980.00395	0.52307927	0.48978761	0.55617664	0.0167269	297	175969
spiro_folate_deficiency_anaemia	0.99013449	0.00641991	154.228656	0	1125541	intercept	246259	1980.00395
spiro_fracture_of_hip	0.18767688	0.15216342	1.23339025	0.2174302	1147357	h2	246259	2967.00888
spiro_fracture_of_hip	1.00936801	0.00667612	151.190795	0	1147357	intercept	246259	2967.00888
spiro_fracture_of_wrist	0.10686606	0.03444379	3.10262187	0.00191815	1165296	h2	246259	14872.4036	0.55646055	0.54582862	0.56720991	0.00549838	2768	173498
spiro_fracture_of_wrist	1.00257241	0.00646286	155.128227	0	1165296	intercept	246259	14872.4036
spiro_gastritis_and_duodenitis	0.06440765	0.00706454	9.11703864	7.72E-20	1165296	h2	246259	79427.9746	0.54930408	0.54459974	0.55400832	0.00240092	15434	160832
spiro_gastritis_and_duodenitis	1.00761408	0.0069878	144.196262	0	1165296	intercept	246259	79427.9746
spiro_gastro_oesophageal_reflux_disease	0.06980367	0.00757479	9.21525909	3.11E-20	1165296	h2	246259	83306.5676	0.55270615	0.54823121	0.55722799	0.00229618	17338	158928
spiro_gastro_oesophageal_reflux_disease	1.01097103	0.00730628	138.370108	0	1165296	intercept	246259	83306.5676
spiro_giant_cell_arteritis	0.60705995	0.32403301	1.87345098	0.06100614	1105128	h2	246259	1497.71582
spiro_giant_cell_arteritis	0.987461	0.00664554	148.589923	0	1105128	intercept	246259	1497.71582
spiro_glaucoma	0.26536808	0.03954837	6.70996304	1.95E-11	1165296	h2	246259	16072.8157	0.60886812	0.5988064	0.6192576	0.00521237	2967	173299
spiro_glaucoma	1.00923465	0.00764554	132.00308	0	1165296	intercept	246259	16072.8157
spiro_glomerulonephritis	0.06267916	0.08810776	0.71139203	0.47684134	1165296	h2	246259	5710.50525
spiro_glomerulonephritis	0.99502717	0.00676316	147.124656	0	1165296	intercept	246259	5710.50525
spiro_gout	0.2610156	0.06135977	4.25385584	2.10E-05	1165296	h2	246259	23381.0027	0.62440205	0.61589787	0.63255743	0.00423764	4481	171785
spiro_gout	1.00169216	0.00810946	123.521471	0	1165296	intercept	246259	23381.0027
spiro_haemangioma_any_site	0.02901007	0.03986171	0.72776787	0.46675569	1165296	h2	246259	12095.7076
spiro_haemangioma_any_site	1.00817658	0.00688144	146.506523	0	1165296	intercept	246259	12095.7076
spiro_hearing_loss	0.03288181	0.00949415	3.46337502	0.00053344	1165296	h2	246259	54330.7277	0.52700231	0.52132934	0.53263594	0.00286539	10541	165725
spiro_hearing_loss	1.02379224	0.00689728	148.434127	0	1165296	intercept	246259	54330.7277
spiro_heart_failure	0.10131635	0.03007258	3.36906084	0.00075425	1165296	h2	246259	18645.0529	0.53847737	0.52746122	0.54952843	0.00562102	2694	173572
spiro_heart_failure	1.01287311	0.00785814	128.894688	0	1165296	intercept	246259	18645.0529
spiro_hepatic_failure	0.06081533	0.36156196	0.16820167	0.86642462	1088949	h2	246259	1266.36775
spiro_hepatic_failure	0.99823224	0.00712558	140.091282	0	1088949	intercept	246259	1266.36775
spiro_hidradenitis_suppurativa	-0.1591168	0.35502164	-0.4481891	0.65401676	1090861	h2	246259	1290.30538
spiro_hidradenitis_suppurativa	1.00712575	0.00681439	147.794026	0	1090861	intercept	246259	1290.30538
spiro_hiv	1.65177066	0.79698663	2.07251993	0.03821698	976332	h2	246259	627.599625	0.51162281	0.45397059	0.56826258	0.02906477	104	176162
spiro_hiv	0.97939524	0.00792619	123.564409	0	976332	intercept	246259	627.599625
spiro_hodgkin_lymphoma	1.13251693	0.55037822	2.05770664	0.0396183	1052817	h2	246259	947.087643	0.50638802	0.46240546	0.55055329	0.0223296	156	176110
spiro_hodgkin_lymphoma	0.99317405	0.00793411	125.177814	0	1052817	intercept	246259	947.087643
spiro_hydrocoele	0.0638691	0.08665938	0.73701319	0.46111433	1165296	h2	246259	6042.47203
spiro_hydrocoele	1.01108949	0.00646751	156.333657	0	1165296	intercept	246259	6042.47203
spiro_hyperparathyroidism	0.47670219	0.20516498	2.32350659	0.02015195	1143660	h2	246259	2740.33378	0.51900435	0.49448301	0.54252287	0.01220032	546	175720
spiro_hyperparathyroidism	0.98402988	0.00665059	147.961196	0	1143660	intercept	246259	2740.33378
spiro_hyperplasia_of_prostate	0.07544028	0.01462255	5.15917257	2.48E-07	1165296	h2	246259	42325.8979	0.55877477	0.5521403	0.56523002	0.00334421	7784	168482
spiro_hyperplasia_of_prostate	1.0125092	0.00788556	128.400358	0	1165296	intercept	246259	42325.8979
spiro_hypertension	0.14589104	0.0065586	22.2442349	1.28E-109	1165296	h2	246259	187543.01	0.60542444	0.60240348	0.60847751	0.00154208	44335	131931
spiro_hypertension	1.02912642	0.01129625	91.1033751	0	1165296	intercept	246259	187543.01
spiro_hypertrophic_cardiomyopathy	-0.0947192	0.62202433	-0.1522756	0.87896954	1021987	h2	246259	783.376007
spiro_hypertrophic_cardiomyopathy	1.00941291	0.00743284	135.804484	0	1021987	intercept	246259	783.376007
spiro_hypertrophy_of_nasal_turbinates	0.16858106	0.11418043	1.47644433	0.13982465	1162239	h2	246259	4451.69741
spiro_hypertrophy_of_nasal_turbinates	0.99498771	0.00615793	161.578304	0	1162239	intercept	246259	4451.69741
spiro_hypo_or_hyperthyroidism	0.19113723	0.01783694	10.7158111	8.58E-27	1165296	h2	246259	56815.7225	0.62414213	0.61872922	0.62956823	0.00277885	10798	165468
spiro_hypo_or_hyperthyroidism	1.01864847	0.00843112	120.820034	0	1165296	intercept	246259	56815.7225
spiro_hyposplenism	0.39965103	0.28642145	1.39532509	0.16291783	1114869	h2	246259	1693.07989
spiro_hyposplenism	0.99289402	0.00673077	147.515652	0	1114869	intercept	246259	1693.07989
spiro_immunodeficiencies	0.74641134	0.79261557	0.94170663	0.34634286	962560	h2	246259	591.644212
spiro_immunodeficiencies	0.98944802	0.00736716	134.305269	0	962560	intercept	246259	591.644212
spiro_infection_of_anal_and_rectal_regions	-0.0275649	0.11762514	-0.2343452	0.81471702	1159108	h2	246259	4035.33187
spiro_infection_of_anal_and_rectal_regions	1.00593394	0.00657621	152.965621	0	1159108	intercept	246259	4035.33187
spiro_infection_of_bones_and_joints	0.1187409	0.74790928	0.15876377	0.87385499	959232	h2	246259	583.653763
spiro_infection_of_bones_and_joints	0.99038894	0.00718911	137.762297	0	959232	intercept	246259	583.653763
spiro_infection_of_liver	0.3735912	0.26495305	1.41002792	0.15853144	1121521	h2	246259	1860.47272
spiro_infection_of_liver	0.99325496	0.00660167	150.455021	0	1121521	intercept	246259	1860.47272
spiro_infection_of_other_or_unspecified_genitourinary_system	0.39526625	0.27328107	1.44637259	0.14807273	1120802	h2	246259	1840.54801
spiro_infection_of_other_or_unspecified_genitourinary_system	0.98647882	0.00685008	144.009721	0	1120802	intercept	246259	1840.54801
spiro_infection_of_skin_and_subcutaneous_tissues	0.03674176	0.01839866	1.99697999	0.04582736	1165296	h2	246259	27731.9352	0.52692675	0.51877415	0.53495538	0.00414367	4886	171380
spiro_infection_of_skin_and_subcutaneous_tissues	1.00321368	0.0062218	161.241776	0	1165296	intercept	246259	27731.9352
spiro_infections_of_other_or_unspecified_organs	0.04952166	0.01278813	3.87247016	0.00010774	1165296	h2	246259	40278.7157	0.51384934	0.50725125	0.52051658	0.00339572	7217	169049
spiro_infections_of_other_or_unspecified_organs	0.99863776	0.00695893	143.504449	0	1165296	intercept	246259	40278.7157
spiro_infections_of_the_digestive_system	0.01593933	0.04196452	0.3798288	0.7040725	1165296	h2	246259	12076.2045
spiro_infections_of_the_digestive_system	1.01138625	0.00698916	144.707855	0	1165296	intercept	246259	12076.2045
spiro_infections_of_the_heart	0.32541142	0.5312231	0.61257017	0.54016059	1027105	h2	246259	807.337218
spiro_infections_of_the_heart	0.99504984	0.00751694	132.374301	0	1027105	intercept	246259	807.337218
spiro_intellectual_disability	0.29263198	0.64705477	0.45225226	0.65108726	1009841	h2	246259	735.450075
spiro_intellectual_disability	0.99120361	0.00726647	136.407836	0	1009841	intercept	246259	735.450075
spiro_intervertebral_disc_disorders	0.09959565	0.01549018	6.42960096	1.28E-10	1165296	h2	246259	38882.5537	0.55262761	0.54611476	0.55924626	0.00335625	7480	168786
spiro_intervertebral_disc_disorders	0.99938359	0.00712312	140.301473	0	1165296	intercept	246259	38882.5537
spiro_intracerebral_haemorrhage	0.00284091	0.1950367	0.01456604	0.9883784	1138197	h2	246259	2453.85647
spiro_intracerebral_haemorrhage	1.00553931	0.00664282	151.372338	0	1138197	intercept	246259	2453.85647
spiro_iron_deficiency_anaemia	0.03003654	0.01660824	1.80853239	0.07052368	1165296	h2	246259	30103.1069
spiro_iron_deficiency_anaemia	1.01139138	0.0065652	154.053305	0	1165296	intercept	246259	30103.1069
spiro_irritable_bowel_syndrome	0.06928875	0.01264386	5.48003182	4.25E-08	1165296	h2	246259	42191.1936	0.53403203	0.52755687	0.54038939	0.00329196	8255	168011
spiro_irritable_bowel_syndrome	1.01172383	0.00653558	154.802344	0	1165296	intercept	246259	42191.1936
spiro_ischaemic_stroke	0.0134227	0.0451983	0.29697356	0.7664867	1165296	h2	246259	9765.22341
spiro_ischaemic_stroke	1.00723002	0.00614314	163.960033	0	1165296	intercept	246259	9765.22341
spiro_keratitis	0.03374336	0.11348232	0.29734463	0.76620341	1160027	h2	246259	4146.3977
spiro_keratitis	0.99783275	0.00639693	155.986095	0	1160027	intercept	246259	4146.3977
spiro_left_bundle_branch_block	0.21509289	0.09329844	2.30542857	0.02114258	1165296	h2	246259	5350.6159	0.5417942	0.5218917	0.56223623	0.01029552	773	175493
spiro_left_bundle_branch_block	0.99675425	0.0069716	142.973442	0	1165296	intercept	246259	5350.6159
spiro_leiomyoma_of_uterus	0.07827744	0.01837852	4.25917957	2.05E-05	1165296	h2	246259	32822.7149	0.55194731	0.54482153	0.5592015	0.00364286	6485	169781
spiro_leiomyoma_of_uterus	1.00140635	0.0070816	141.409679	0	1165296	intercept	246259	32822.7149
spiro_leukaemia	0.28263581	0.13441116	2.10277047	0.03548584	1151454	h2	246259	3277.02482	0.52652539	0.50211285	0.55128873	0.01255913	543	175723
spiro_leukaemia	0.98972191	0.00662796	149.325286	0	1151454	intercept	246259	3277.02482
spiro_lichen_planus	0.15472599	0.0904837	1.70998743	0.0872682	1165296	h2	246259	5643.29361
spiro_lichen_planus	1.00934656	0.00716564	140.85925	0	1165296	intercept	246259	5643.29361
spiro_liver_fibrosis_sclerosis_and_cirrhosis	0.06457471	0.1181395	0.54659713	0.58465554	1160856	h2	246259	4261.40332
spiro_liver_fibrosis_sclerosis_and_cirrhosis	1.0064855	0.00684511	147.037206	0	1160856	intercept	246259	4261.40332
spiro_lower_respiratory_tract_infections	0.0507813	0.0132917	3.82052829	0.00013317	1165296	h2	246259	41414.8692	0.53235076	0.52566882	0.53916863	0.00344927	7272	168994
spiro_lower_respiratory_tract_infections	1.00905041	0.00647946	155.730719	0	1165296	intercept	246259	41414.8692
spiro_lupus_erythematosus	-0.2127467	0.34068766	-0.6244626	0.53232383	1110864	h2	246259	1605.37506
spiro_lupus_erythematosus	1.01028501	0.00656054	153.994165	0	1110864	intercept	246259	1605.37506
spiro_macular_degeneration	0.09612937	0.05814638	1.65323049	0.09828396	1165296	h2	246259	8670.30994
spiro_macular_degeneration	1.00048954	0.00640551	156.191909	0	1165296	intercept	246259	8670.30994
spiro_male_infertility	0.07260608	0.12235819	0.59338966	0.55292041	1161090	h2	246259	4293.1242
spiro_male_infertility	0.99830835	0.00701351	142.340664	0	1161090	intercept	246259	4293.1242
spiro_meniere_disease	-0.0383898	0.08544142	-0.4493108	0.65320745	1165296	h2	246259	5520.70703
spiro_meniere_disease	1.01557256	0.00632943	160.452493	0	1165296	intercept	246259	5520.70703
spiro_meningitis	-1.0160318	0.58567716	-1.7347985	0.08277651	1025425	h2	246259	799.350278
spiro_meningitis	1.00119125	0.00751885	133.15742	0	1025425	intercept	246259	799.350278
spiro_menorrhagia_and_polymenorrhoea	0.07750275	0.01250251	6.1989763	5.68E-10	1165296	h2	246259	48427.6117	0.53067235	0.52463975	0.53655149	0.00305157	9739	166527
spiro_menorrhagia_and_polymenorrhoea	0.99568407	0.00702756	141.682676	0	1165296	intercept	246259	48427.6117
spiro_migraine	0.07379668	0.01280362	5.76373553	8.23E-09	1165296	h2	246259	43880.8654	0.54522631	0.5389787	0.55141338	0.00316802	8750	167516
spiro_migraine	1.01098407	0.0070087	144.246927	0	1165296	intercept	246259	43880.8654
spiro_monoclonal_gammopathy_of_undetermined_significance	0.62791319	0.43082817	1.4574562	0.14499049	1086629	h2	246259	1238.43904
spiro_monoclonal_gammopathy_of_undetermined_significance	0.99039309	0.00689342	143.672281	0	1086629	intercept	246259	1238.43904
spiro_motor_neuron_disease	0.05556301	0.57438683	0.09673448	0.92293725	1006636	h2	246259	723.467861
spiro_motor_neuron_disease	1.00020644	0.00734857	136.1089	0	1006636	intercept	246259	723.467861
spiro_multiple_myeloma_and_malignant_plasma_cell_neoplasms	0.28061872	0.26395059	1.0631487	0.28771452	1115058	h2	246259	1697.0661
spiro_multiple_myeloma_and_malignant_plasma_cell_neoplasms	0.99380274	0.00670609	148.194173	0	1115058	intercept	246259	1697.0661
spiro_multiple_sclerosis	0.03130407	0.13079099	0.23934424	0.81083866	1157528	h2	246259	3852.81129
spiro_multiple_sclerosis	1.01279989	0.00661147	153.188388	0	1157528	intercept	246259	3852.81129
spiro_multiple_valve_dz	-0.0299411	0.10507534	-0.2849489	0.77568329	1161476	h2	246259	4348.63073
spiro_multiple_valve_dz	1.00612047	0.00652245	154.25508	0	1161476	intercept	246259	4348.63073
spiro_myasthenia_gravis	0.64435531	0.73906922	0.87184704	0.38329183	968754	h2	246259	607.62472
spiro_myasthenia_gravis	0.99050433	0.00770589	128.538609	0	968754	intercept	246259	607.62472
spiro_mycoses	0.1800306	0.07381359	2.43898977	0.01472839	1165296	h2	246259	6445.26639	0.50651401	0.48983435	0.52334811	0.00849951	1198	175068
spiro_mycoses	0.98972943	0.00654941	151.117346	0	1165296	intercept	246259	6445.26639
spiro_myelodysplastic_syndromes	-0.2087975	0.58709399	-0.3556457	0.72210589	1040664	h2	246259	875.220967
spiro_myelodysplastic_syndromes	0.99744659	0.00770812	129.402122	0	1040664	intercept	246259	875.220967
spiro_myocardial_infarction	0.20224597	0.01959506	10.3212743	5.65E-25	1165296	h2	246259	34257.7204	0.58610875	0.57753718	0.59464224	0.00436287	4340	171926
spiro_myocardial_infarction	1.00646939	0.00774871	129.888607	0	1165296	intercept	246259	34257.7204
spiro_nasal_polyp	0.27278256	0.04989384	5.46725976	4.57E-08	1165296	h2	246259	12906.3146	0.61795524	0.60665415	0.62884491	0.00567717	2472	173794
spiro_nasal_polyp	1.0075946	0.0078689	128.04768	0	1165296	intercept	246259	12906.3146
spiro_neuromuscular_dysfunction_of_bladder	0.13469203	0.04574698	2.94428268	0.00323704	1165296	h2	246259	12009.8881	0.537259	0.52541517	0.54883338	0.00592717	2347	173919
spiro_neuromuscular_dysfunction_of_bladder	0.9938475	0.00693651	143.277666	0	1165296	intercept	246259	12009.8881
spiro_non_acute_cystitis	0.0191239	0.16995473	0.11252348	0.91040836	1141313	h2	246259	2613.03132
spiro_non_acute_cystitis	0.99208652	0.00641612	154.624094	0	1141313	intercept	246259	2613.03132
spiro_non_hodgkin_lymphoma	-0.0377036	0.08310728	-0.4536735	0.65006382	1165296	h2	246259	5057.76029
spiro_non_hodgkin_lymphoma	0.99874191	0.00619208	161.29342	0	1165296	intercept	246259	5057.76029
spiro_nonrheumatic_aortic_valve_disorders	0.14835098	0.06299075	2.35512304	0.01851657	1165296	h2	246259	8328.3681	0.55579424	0.54061286	0.57085665	0.00773263	1373	174893
spiro_nonrheumatic_aortic_valve_disorders	1.00163392	0.00691892	144.767296	0	1165296	intercept	246259	8328.3681
spiro_nonrheumatic_mitral_valve_disorders	0.10010047	0.05387306	1.8580801	0.06315764	1165296	h2	246259	8741.02583
spiro_nonrheumatic_mitral_valve_disorders	1.00353759	0.0064782	154.910062	0	1165296	intercept	246259	8741.02583
spiro_obesity	0.19046456	0.01312467	14.5119488	1.02E-47	1165296	h2	246259	61408.0526	0.6049923	0.599635	0.61034865	0.00274532	11217	165049
spiro_obesity	1.00850938	0.00788485	127.904764	0	1165296	intercept	246259	61408.0526
spiro_obsessive_compulsive_disorder	0.19852104	0.35482054	0.55949704	0.57582255	1103308	h2	246259	1465.81224
spiro_obsessive_compulsive_disorder	0.99863317	0.00792426	126.022207	0	1103308	intercept	246259	1465.81224
spiro_obstructive_and_reflux_uropathy	-0.0243933	0.06134753	-0.3976241	0.69090731	1165296	h2	246259	7592.5574
spiro_obstructive_and_reflux_uropathy	1.00915975	0.00622401	162.139824	0	1165296	intercept	246259	7592.5574
spiro_oesophageal_varices	0.08464964	0.24797231	0.34136733	0.73282707	1122235	h2	246259	1880.39662
spiro_oesophageal_varices	1.00718644	0.00623462	161.54741	0	1122235	intercept	246259	1880.39662
spiro_oesophagitis_and_oesophageal_ulcer	0.08271631	0.00795699	10.395426	2.60E-25	1165296	h2	246259	76242.4049	0.55364159	0.54888197	0.55831056	0.0023988	15674	160592
spiro_oesophagitis_and_oesophageal_ulcer	1.01965052	0.0071487	142.634483	0	1165296	intercept	246259	76242.4049
spiro_osteoarthritis	0.08215398	0.00743981	11.0424804	2.38E-28	1165296	h2	246259	130069.389	0.56506299	0.56140361	0.56875312	0.00187668	27729	148537
spiro_osteoarthritis	1.01403532	0.01051799	96.4096562	0	1165296	intercept	246259	130069.389
spiro_osteoporosis	0.16268665	0.02284911	7.12004335	1.08E-12	1165296	h2	246259	26532.0531	0.58113069	0.57294402	0.58914438	0.00407725	4957	171309
spiro_osteoporosis	1.00591587	0.00752286	133.714561	0	1165296	intercept	246259	26532.0531
spiro_other_anaemias	0.03261274	0.0112274	2.90474514	0.00367552	1165296	h2	246259	44094.7517	0.52275181	0.51640127	0.52903503	0.00323063	8361	167905
spiro_other_anaemias	1.00293265	0.00681922	147.074461	0	1165296	intercept	246259	44094.7517
spiro_other_cardiomyopathy	0.08983209	0.14380948	0.62466041	0.53219396	1148856	h2	246259	3078.3194
spiro_other_cardiomyopathy	1.00037085	0.00646731	154.681224	0	1148856	intercept	246259	3078.3194
spiro_other_haemolytic_anaemias	1.10825347	0.48158084	2.30128232	0.02137568	1037538	h2	246259	859.249164	0.53639485	0.48950664	0.58258849	0.02346776	138	176128
spiro_other_haemolytic_anaemias	0.98205641	0.0060496	162.334088	0	1037538	intercept	246259	859.249164
spiro_other_interstitial_pulmonary_diseases_with_fibrosis	0.23280084	0.17195274	1.35386529	0.17577936	1144955	h2	246259	2815.90387
spiro_other_interstitial_pulmonary_diseases_with_fibrosis	0.9989243	0.00635823	157.107225	0	1144955	intercept	246259	2815.90387
spiro_other_nervous_system_infections	-0.1250696	0.2890283	-0.4327245	0.66521492	1110148	h2	246259	1589.42703
spiro_other_nervous_system_infections	1.00305472	0.00743217	134.961162	0	1110148	intercept	246259	1589.42703
spiro_other_or_unspecified_infectious_organisms	0.04294738	0.00891316	4.81842551	1.45E-06	1165296	h2	246259	63388.4916	0.52784461	0.52237915	0.5333155	0.00279034	11520	164746
spiro_other_or_unspecified_infectious_organisms	1.00513327	0.00621812	161.645935	0	1165296	intercept	246259	63388.4916
spiro_other_psychoactive_substance_misuse	0.23491273	0.13930044	1.68637463	0.09172366	1153667	h2	246259	3467.70563
spiro_other_psychoactive_substance_misuse	0.99151734	0.00628511	157.756622	0	1153667	intercept	246259	3467.70563
spiro_pancreatitis	0.07341175	0.079098	0.9281114	0.35334979	1165296	h2	246259	6097.77754
spiro_pancreatitis	1.00093245	0.00640269	156.329961	0	1165296	intercept	246259	6097.77754
spiro_parasitic_infections	0.95932896	0.53284267	1.80039814	0.07179779	1047618	h2	246259	915.148198
spiro_parasitic_infections	0.99422969	0.00696263	142.795115	0	1047618	intercept	246259	915.148198
spiro_parkinsons_disease	0.25654143	0.12946195	1.98159706	0.04752436	1158528	h2	246259	3963.91896	0.53371623	0.5131166	0.55444483	0.01053063	698	175568
spiro_parkinsons_disease	0.99708411	0.00688035	144.917654	0	1158528	intercept	246259	3963.91896
spiro_peptic_ulcer_disease	0.09317841	0.01942036	4.79797636	1.60E-06	1165296	h2	246259	25957.3641	0.54350306	0.53474811	0.55209099	0.00438675	4506	171760
spiro_peptic_ulcer_disease	1.00397182	0.00674651	148.813525	0	1165296	intercept	246259	25957.3641
spiro_pericardial_effusion	0.11300242	0.20816211	0.54285781	0.58722771	1139029	h2	246259	2493.65505
spiro_pericardial_effusion	0.99646841	0.0069022	144.369737	0	1139029	intercept	246259	2493.65505
spiro_peripheral_arterial_disease	0.17703149	0.05069083	3.49237721	0.00047874	1165296	h2	246259	11924.0529	0.56054668	0.54746453	0.57399465	0.00675362	1753	174513
spiro_peripheral_arterial_disease	1.00500648	0.00654756	153.493215	0	1165296	intercept	246259	11924.0529
spiro_peripheral_neuropathies	0.05618439	0.02078189	2.70352599	0.00686081	1165296	h2	246259	23784.19	0.52187153	0.51302695	0.53061222	0.00447843	4349	171917
spiro_peripheral_neuropathies	1.00192521	0.006914	144.912443	0	1165296	intercept	246259	23784.19
spiro_peritonitis	0.10035163	0.08179594	1.2268534	0.21987769	1165296	h2	246259	6591.29453
spiro_peritonitis	1.00384984	0.00699913	143.42496	0	1165296	intercept	246259	6591.29453
spiro_personality_disorders	0.17049477	0.24689465	0.69055677	0.48984412	1134575	h2	246259	2294.62964
spiro_personality_disorders	0.99753523	0.00737878	135.189736	0	1134575	intercept	246259	2294.62964
spiro_pilonidal_cyst_sinus	0.29329456	0.13160428	2.22860964	0.02583989	1156681	h2	246259	3765.49454	0.5230501	0.50161314	0.54457112	0.01094284	686	175580
spiro_pilonidal_cyst_sinus	1.00914967	0.00662611	152.299023	0	1156681	intercept	246259	3765.49454
spiro_pleural_effusion	0.05237716	0.03706514	1.4131111	0.15762306	1165296	h2	246259	13668.8696
spiro_pleural_effusion	1.00064516	0.00684906	146.099639	0	1165296	intercept	246259	13668.8696
spiro_pleural_plaque	0.10037638	0.17802856	0.56382178	0.57287543	1141575	h2	246259	2628.94595
spiro_pleural_plaque	1.00021712	0.00691259	144.69489	0	1141575	intercept	246259	2628.94595
spiro_pneumothorax	-0.0854751	0.12599225	-0.6784153	0.4975084	1155801	h2	246259	3674.19203
spiro_pneumothorax	1.00582318	0.00665091	151.230817	0	1155801	intercept	246259	3674.19203
spiro_polycythaemia_vera	0.86310705	0.50315672	1.71538412	0.08627482	1082164	h2	246259	1190.55755
spiro_polycythaemia_vera	0.99483752	0.00821837	121.050419	0	1082164	intercept	246259	1190.55755
spiro_polymyalgia_rheumatica	-0.0356768	0.08541939	-0.4176664	0.67619107	1165296	h2	246259	6081.97662
spiro_polymyalgia_rheumatica	1.00647547	0.0072031	139.728047	0	1165296	intercept	246259	6081.97662
spiro_portal_hypertension	0.34120893	0.36963736	0.92309104	0.35595977	1100215	h2	246259	1417.95297
spiro_portal_hypertension	0.99946813	0.00703473	142.076325	0	1100215	intercept	246259	1417.95297
spiro_post_term_infant	-0.3349568	0.45666548	-0.7334839	0.46326336	1052214	h2	246259	943.095326
spiro_post_term_infant	0.99717606	0.00660174	151.047498	0	1052214	intercept	246259	943.095326
spiro_postcoital_and_contact_bleeding	0.10708928	0.05638368	1.89929557	0.05752563	1165296	h2	246259	7950.76761
spiro_postcoital_and_contact_bleeding	0.98961648	0.00657469	150.51914	0	1165296	intercept	246259	7950.76761
spiro_posterior_uveitis	-1.1086654	0.89884127	-1.2334384	0.21741223	911894	h2	246259	487.758238
spiro_posterior_uveitis	1.00355388	0.00748612	134.055284	0	911894	intercept	246259	487.758238
spiro_postinfective_and_reactive_arthropathies	0.92506198	0.64366085	1.43718851	0.15066444	998781	h2	246259	695.508225
spiro_postinfective_and_reactive_arthropathies	0.98806582	0.00669861	147.503092	0	998781	intercept	246259	695.508225
spiro_postviral_fatigue_syndrome_neurasthenia_and_fibromyalgia	0.0509311	0.01595855	3.19146215	0.00141555	1165296	h2	246259	32237.6622	0.53772657	0.53051693	0.54501079	0.00366916	6462	169804
spiro_postviral_fatigue_syndrome_neurasthenia_and_fibromyalgia	1.01933047	0.00629289	161.981377	0	1165296	intercept	246259	32237.6622
spiro_prematurity	0.07485161	0.38482483	0.19450827	0.84577792	1084092	h2	246259	1210.50874
spiro_prematurity	0.99615424	0.00674537	147.679648	0	1084092	intercept	246259	1210.50874
spiro_primary_malignancy_biliary_tract	0.02435582	0.49272342	0.04943102	0.96057581	1032381	h2	246259	831.29726
spiro_primary_malignancy_biliary_tract	1.00351373	0.00710682	141.204397	0	1032381	intercept	246259	831.29726
spiro_primary_malignancy_bladder	0.11201863	0.08537692	1.31204817	0.18950388	1165296	h2	246259	5714.45858
spiro_primary_malignancy_bladder	1.00060721	0.00638879	156.61914	0	1165296	intercept	246259	5714.45858
spiro_primary_malignancy_bone_and_articular_cartilage	-0.583807	0.64337459	-0.9074138	0.364188	970274	h2	246259	611.619766
spiro_primary_malignancy_bone_and_articular_cartilage	1.00767235	0.00715323	140.869465	0	970274	intercept	246259	611.619766
spiro_primary_malignancy_brain_other_cns_and_intracranial	0.69378394	0.29847138	2.32445721	0.020101	1110349	h2	246259	1593.41409	0.52441865	0.4913659	0.55819653	0.0171222	280	175986
spiro_primary_malignancy_brain_other_cns_and_intracranial	0.99312428	0.00667912	148.690974	0	1110349	intercept	246259	1593.41409
spiro_primary_malignancy_breast	0.15835221	0.02574551	6.15067384	7.72E-10	1165296	h2	246259	29244.066	0.5995131	0.59195225	0.607057	0.00386989	5436	170830
spiro_primary_malignancy_breast	0.99645352	0.0076734	129.85821	0	1165296	intercept	246259	29244.066
spiro_primary_malignancy_cervical	0.58372298	0.41827867	1.39553608	0.16285424	1070611	h2	246259	1078.81588
spiro_primary_malignancy_cervical	0.99640141	0.0067009	148.69659	0	1070611	intercept	246259	1078.81588
spiro_primary_malignancy_colorectal_and_anus	0.16114163	0.0390562	4.12589089	3.69E-05	1165296	h2	246259	12119.1102	0.56014625	0.54762918	0.57260122	0.00637811	2082	174184
spiro_primary_malignancy_colorectal_and_anus	1.00378035	0.00589418	170.300167	0	1165296	intercept	246259	12119.1102
spiro_primary_malignancy_liver	1.25182827	0.73176201	1.7107041	0.08713575	979174	h2	246259	635.589359
spiro_primary_malignancy_liver	0.99309479	0.00710399	139.793861	0	979174	intercept	246259	635.589359
spiro_primary_malignancy_malignant_melanoma	0.12254981	0.06965455	1.75939425	0.07851057	1165296	h2	246259	8265.45548
spiro_primary_malignancy_malignant_melanoma	1.00781648	0.00663101	151.985324	0	1165296	intercept	246259	8265.45548
spiro_primary_malignancy_mesothelioma	1.32814065	0.86917192	1.52805287	0.12649941	967273	h2	246259	603.629642
spiro_primary_malignancy_mesothelioma	0.98779277	0.00785706	125.720383	0	967273	intercept	246259	603.629642
spiro_primary_malignancy_oesophageal	0.23633901	0.2569535	0.91977344	0.35769117	1125813	h2	246259	1987.97166
spiro_primary_malignancy_oesophageal	1.00568824	0.00766747	131.162974	0	1125813	intercept	246259	1987.97166
spiro_primary_malignancy_oro_pharyngeal	0.49981239	0.18220974	2.74306071	0.00608694	1140039	h2	246259	2545.38836
spiro_primary_malignancy_oro_pharyngeal	0.97692844	0.00660079	148.001724	0	1140039	intercept	246259	2545.38836
spiro_primary_malignancy_other_organs	-0.1053916	0.05391731	-1.9546891	0.05061978	1165296	h2	246259	9671.13671
spiro_primary_malignancy_other_organs	1.00990215	0.00795163	127.005632	0	1165296	intercept	246259	9671.13671
spiro_primary_malignancy_other_skin_and_subcutaneous_tissue	0.14577262	0.02488632	5.85753942	4.70E-09	1165296	h2	246259	39649.0112	0.61129187	0.60486141	0.61775798	0.00330046	7424	168842
spiro_primary_malignancy_other_skin_and_subcutaneous_tissue	1.01541745	0.00932294	108.915978	0	1165296	intercept	246259	39649.0112
spiro_primary_malignancy_ovarian	0.26885729	0.15658329	1.71702412	0.08597476	1147466	h2	246259	2974.96048
spiro_primary_malignancy_ovarian	0.99470471	0.00633685	156.971379	0	1147466	intercept	246259	2974.96048
spiro_primary_malignancy_pancreatic	0.35105617	0.29005312	1.21031684	0.22615734	1117178	h2	246259	1744.89808
spiro_primary_malignancy_pancreatic	0.99406198	0.00645694	153.952562	0	1117178	intercept	246259	1744.89808
spiro_primary_malignancy_prostate	0.22413135	0.03694397	6.06679039	1.30E-09	1165296	h2	246259	15933.5732	0.64734153	0.63761487	0.65680648	0.00490773	2972	173294
spiro_primary_malignancy_prostate	1.00623721	0.00747708	134.576181	0	1165296	intercept	246259	15933.5732
spiro_primary_malignancy_stomach	0.20217778	0.33474637	0.60397303	0.54586157	1105128	h2	246259	1497.71582
spiro_primary_malignancy_stomach	0.997891	0.00678069	147.166695	0	1105128	intercept	246259	1497.71582
spiro_primary_malignancy_testicular	1.5111941	0.50650005	2.98360107	0.00284878	1064497	h2	246259	1026.92716	0.56565342	0.52548215	0.60439138	0.02020092	196	176070
spiro_primary_malignancy_testicular	0.99294537	0.00781704	127.023241	0	1064497	intercept	246259	1026.92716
spiro_primary_malignancy_thyroid	0.17632363	0.40824841	0.43190279	0.66581207	1071063	h2	246259	1082.80709
spiro_primary_malignancy_thyroid	1.00959482	0.00735616	137.244803	0	1071063	intercept	246259	1082.80709
spiro_primary_malignancy_uterine	0.25039011	0.14278251	1.75364696	0.07949102	1152655	h2	246259	3376.34708
spiro_primary_malignancy_uterine	0.9926222	0.00669722	148.214174	0	1152655	intercept	246259	3376.34708
spiro_primary_or_idiopathic_thrombocytopaenia	0.14292295	0.19184168	0.74500469	0.45626888	1138117	h2	246259	2449.87643
spiro_primary_or_idiopathic_thrombocytopaenia	0.99259089	0.00667997	148.592131	0	1138117	intercept	246259	2449.87643
spiro_primary_pulmonary_hypertension	0.37783075	0.35063826	1.07755142	0.28123399	1090549	h2	246259	1286.31585
spiro_primary_pulmonary_hypertension	0.99450964	0.00724757	137.219802	0	1090549	intercept	246259	1286.31585
spiro_psoriasis	0.0559775	0.02391814	2.34037821	0.01926422	1165296	h2	246259	20517.8343	0.56929059	0.56017715	0.57821071	0.00459755	3942	172324
spiro_psoriasis	1.01710326	0.0066108	153.854848	0	1165296	intercept	246259	20517.8343
spiro_psoriatic_arthropathy	0.29867868	0.1545019	1.93317156	0.05321507	1148021	h2	246259	3014.71651
spiro_psoriatic_arthropathy	0.98956028	0.00646517	153.060104	0	1148021	intercept	246259	3014.71651
spiro_ptosis_of_eyelid	0.14149362	0.1237796	1.14310935	0.25299319	1162809	h2	246259	4538.89052
spiro_ptosis_of_eyelid	0.99368006	0.0073245	135.66516	0	1162809	intercept	246259	4538.89052
spiro_pulmonary_collapse	0.08526307	0.09886929	0.86238175	0.38847748	1165296	h2	246259	5188.38004
spiro_pulmonary_collapse	0.99778393	0.00664749	150.099239	0	1165296	intercept	246259	5188.38004
spiro_pulmonary_embolism	0.23046074	0.04528766	5.08881982	3.60E-07	1165296	h2	246259	12095.7076	0.60680906	0.5942677	0.61949315	0.00640592	1934	174332
spiro_pulmonary_embolism	0.98371985	0.00703676	139.797194	0	1165296	intercept	246259	12095.7076
spiro_raynauds_syndrome	0.1055371	0.05803714	1.81844056	0.06899682	1165296	h2	246259	8886.35321
spiro_raynauds_syndrome	0.99973947	0.00626735	159.515436	0	1165296	intercept	246259	8886.35321
spiro_respiratory_failure	0.1017682	0.09402443	1.08235912	0.27909298	1165296	h2	246259	5370.39702
spiro_respiratory_failure	1.00214473	0.00667	150.246525	0	1165296	intercept	246259	5370.39702
spiro_retinal_detachments_and_breaks	0.26627925	0.06393724	4.16469738	3.12E-05	1165296	h2	246259	8210.40011	0.56177922	0.54752648	0.57575833	0.00711894	1591	174675
spiro_retinal_detachments_and_breaks	0.9983288	0.00726524	137.411721	0	1165296	intercept	246259	8210.40011
spiro_retinal_vascular_occlusions	0.08279059	0.15574815	0.53156707	0.59502588	1152787	h2	246259	3388.26439
spiro_retinal_vascular_occlusions	1.00640211	0.00686123	146.679489	0	1152787	intercept	246259	3388.26439
spiro_rheumatic_fever	0.15987713	0.16031138	0.99729119	0.31862319	1149267	h2	246259	3106.14304
spiro_rheumatic_fever	0.99363473	0.00730391	136.041409	0	1149267	intercept	246259	3106.14304
spiro_rheumatic_valve_dz	-0.259004	0.2394841	-1.081508	0.2794712	1125541	h2	246259	1980.00395
spiro_rheumatic_valve_dz	1.00375049	0.0069891	143.616525	0	1125541	intercept	246259	1980.00395
spiro_rheumatoid_arthritis	0.14897594	0.04856182	3.06775851	0.00215671	1165296	h2	246259	10556.3783	0.53034348	0.51715352	0.54358567	0.00677459	1941	174325
spiro_rheumatoid_arthritis	0.9915249	0.00657425	150.819578	0	1165296	intercept	246259	10556.3783
spiro_right_bundle_branch_block	0.04684781	0.10124117	0.46273475	0.64355451	1165296	h2	246259	5041.92519
spiro_right_bundle_branch_block	1.00697623	0.00687676	146.43187	0	1165296	intercept	246259	5041.92519
spiro_rosacea	0.15511525	0.03232127	4.79916988	1.59E-06	1165296	h2	246259	19421.2	0.56893115	0.55984495	0.57801222	0.00464808	3838	172428
spiro_rosacea	1.01657512	0.00721716	140.855373	0	1165296	intercept	246259	19421.2
spiro_sarcoidosis	0.26760696	0.18567465	1.44126813	0.14950895	1138275	h2	246259	2457.83647
spiro_sarcoidosis	1.00401816	0.00630843	159.155064	0	1138275	intercept	246259	2457.83647
spiro_schizophrenia_schizotypal_and_delusional_disorders	0.34855296	0.15650303	2.22713239	0.02593843	1153536	h2	246259	3455.79027	0.53663351	0.51375267	0.56017653	0.01180971	568	175698
spiro_schizophrenia_schizotypal_and_delusional_disorders	1.00274694	0.00701283	142.987566	0	1153536	intercept	246259	3455.79027
spiro_scleritis_and_episcleritis	0.06315107	0.15120444	0.41765356	0.67620043	1147418	h2	246259	2970.98469
spiro_scleritis_and_episcleritis	0.99530798	0.00668891	148.799655	0	1147418	intercept	246259	2970.98469
spiro_seborrheic_dermatitis	0.04462563	0.02124393	2.10062994	0.03567346	1165296	h2	246259	25203.8406	0.52924575	0.52118533	0.53727289	0.0041536	4996	171270
spiro_seborrheic_dermatitis	1.01164037	0.00708887	142.708206	0	1165296	intercept	246259	25203.8406
spiro_secondary_malignancy_adrenal_gland	0.57554312	0.67700991	0.85012511	0.39525553	1022840	h2	246259	787.369623
spiro_secondary_malignancy_adrenal_gland	0.99180134	0.00783001	126.666636	0	1022840	intercept	246259	787.369623
spiro_secondary_malignancy_bone	0.09620695	0.09290132	1.03558224	0.30039708	1165296	h2	246259	5429.73552
spiro_secondary_malignancy_bone	0.99504353	0.00640666	155.313897	0	1165296	intercept	246259	5429.73552
spiro_secondary_malignancy_bowel	0.78019406	0.84250331	0.92604272	0.35442378	965756	h2	246259	599.634531
spiro_secondary_malignancy_bowel	0.98662961	0.00834486	118.231966	0	965756	intercept	246259	599.634531
spiro_secondary_malignancy_brain_other_cns_and_intracranial	0.31501823	0.29394593	1.07168768	0.28386034	1131424	h2	246259	2171.19309
spiro_secondary_malignancy_brain_other_cns_and_intracranial	0.99529725	0.00769613	129.324391	0	1131424	intercept	246259	2171.19309
spiro_secondary_malignancy_liver_and_intrahepatic_bile_duct	0.09172811	0.07285809	1.25899691	0.20803145	1165296	h2	246259	6784.6147
spiro_secondary_malignancy_liver_and_intrahepatic_bile_duct	1.00141404	0.00666071	150.346328	0	1165296	intercept	246259	6784.6147
spiro_secondary_malignancy_lung	-0.0487982	0.10645472	-0.458394	0.64666939	1164171	h2	246259	4768.68789
spiro_secondary_malignancy_lung	1.00242637	0.00663878	150.995562	0	1164171	intercept	246259	4768.68789
spiro_secondary_malignancy_lymph_nodes	0.11662915	0.03660201	3.18641396	0.00144048	1165296	h2	246259	13342.2131	0.50399847	0.49134544	0.51679456	0.00636051	2155	174111
spiro_secondary_malignancy_lymph_nodes	0.99085427	0.00679905	145.734188	0	1165296	intercept	246259	13342.2131
spiro_secondary_malignancy_other_organs	-0.1116347	0.10235441	-1.0906679	0.27541906	1165044	h2	246259	4923.14537
spiro_secondary_malignancy_other_organs	1.00787699	0.00716581	140.650877	0	1165044	intercept	246259	4923.14537
spiro_secondary_malignancy_pleura	-0.1373278	0.30908169	-0.4443092	0.65681908	1099625	h2	246259	1409.97597
spiro_secondary_malignancy_pleura	0.99077352	0.00662521	149.546059	0	1099625	intercept	246259	1409.97597
spiro_secondary_malignancy_retroperitoneum_and_peritoneum	0.08259755	0.1477402	0.55907298	0.57611191	1150937	h2	246259	3233.3166
spiro_secondary_malignancy_retroperitoneum_and_peritoneum	0.99673517	0.00674455	147.783707	0	1150937	intercept	246259	3233.3166
spiro_secondary_or_other_thrombocytopaenia	-0.0596462	0.12284687	-0.4855333	0.62729808	1162091	h2	246259	4431.8786
spiro_secondary_or_other_thrombocytopaenia	1.00270457	0.00745479	134.504753	0	1162091	intercept	246259	4431.8786
spiro_secondary_polycythaemia	-0.2442742	0.50261584	-0.4860058	0.62696306	1048289	h2	246259	919.140742
spiro_secondary_polycythaemia	1.00626219	0.00739456	136.081466	0	1048289	intercept	246259	919.140742
spiro_secondary_pulmonary_hypertension	0.58603734	0.48929746	1.19771179	0.23102924	1045627	h2	246259	903.170369
spiro_secondary_pulmonary_hypertension	0.98465782	0.00672102	146.504262	0	1045627	intercept	246259	903.170369
spiro_septicaemia	0.0135665	0.05195227	0.26113391	0.79398924	1165296	h2	246259	10200.131
spiro_septicaemia	1.00261653	0.00719117	139.423248	0	1165296	intercept	246259	10200.131
spiro_sick_sinus_syndrome	-0.2620536	0.38855129	-0.6744377	0.50003309	1080334	h2	246259	1170.60555
spiro_sick_sinus_syndrome	1.00482157	0.00691013	145.41276	0	1080334	intercept	246259	1170.60555
spiro_sjogrens_disease	0.74931937	0.31248545	2.39793367	0.01648785	1120366	h2	246259	1828.59279	0.51236395	0.47954423	0.54462498	0.01664557	307	175959
spiro_sjogrens_disease	0.98993844	0.00747874	132.367054	0	1120366	intercept	246259	1828.59279
spiro_sleep_apnoea	0.19566883	0.03597794	5.43857796	5.37E-08	1165296	h2	246259	14880.1582	0.56925998	0.5583552	0.57974134	0.00544956	2684	173582
spiro_sleep_apnoea	1.0034162	0.00724172	138.560523	0	1165296	intercept	246259	14880.1582
spiro_spina_bifida	-0.6547757	0.42147828	-1.5535218	0.12029852	1065481	h2	246259	1034.9104
spiro_spina_bifida	1.00611818	0.00653023	154.070889	0	1065481	intercept	246259	1034.9104
spiro_spinal_stenosis	0.48971483	0.11947528	4.09887995	4.15E-05	1165296	h2	246259	4990.45753	0.52906298	0.5095995	0.54816661	0.00992756	885	175381
spiro_spinal_stenosis	0.9744914	0.00717085	135.896271	0	1165296	intercept	246259	4990.45753
spiro_supraventricular_tachycardia	0.09408901	0.07063928	1.33196451	0.18287185	1165296	h2	246259	7553.17723
spiro_supraventricular_tachycardia	1.00108503	0.00650101	153.989202	0	1165296	intercept	246259	7553.17723
spiro_systemic_sclerosis	-0.4751375	0.95201298	-0.4990872	0.61771795	967273	h2	246259	603.629642
spiro_systemic_sclerosis	0.9936414	0.00906226	109.646055	0	967273	intercept	246259	603.629642
spiro_thrombophilia	0.07032353	0.37575528	0.18715248	0.85154109	1117978	h2	246259	1764.82669
spiro_thrombophilia	1.00112253	0.00768629	130.247836	0	1117978	intercept	246259	1764.82669
spiro_tinnitus	0.07700959	0.02244096	3.43165237	0.00059992	1165296	h2	246259	22680.2637	0.53469926	0.52604482	0.54316811	0.00434959	4431	171835
spiro_tinnitus	1.00656212	0.00684306	147.092436	0	1165296	intercept	246259	22680.2637
spiro_transient_ischaemic_attack	0.06493749	0.03521604	1.84397492	0.06518679	1165296	h2	246259	15422.6573
spiro_transient_ischaemic_attack	1.00132705	0.00674899	148.366988	0	1165296	intercept	246259	15422.6573
spiro_trigeminal_neuralgia	0.09235421	0.12368986	0.74665953	0.4552691	1160567	h2	246259	4221.7493
spiro_trigeminal_neuralgia	0.99998822	0.00654461	152.795757	0	1160567	intercept	246259	4221.7493
spiro_tuberculosis	0.10435228	0.13666764	0.76354779	0.44513677	1152117	h2	246259	3332.64779
spiro_tuberculosis	1.00047422	0.00603238	165.850715	0	1152117	intercept	246259	3332.64779
spiro_tubulo_interstitial_nephritis	0.19485276	0.18361955	1.06117656	0.28860967	1136292	h2	246259	2366.28814
spiro_tubulo_interstitial_nephritis	0.99037873	0.00651079	152.113401	0	1136292	intercept	246259	2366.28814
spiro_type_2_diabetes	0.25198198	0.01660656	15.1736391	5.29E-52	1165296	h2	246259	56759.5846	0.63669633	0.63129272	0.64212025	0.00276209	10389	165877
spiro_type_2_diabetes	1.02390327	0.00968614	105.70807	0	1165296	intercept	246259	56759.5846
spiro_ulcerative_colitis	0.26272511	0.06240631	4.20991248	2.55E-05	1165296	h2	246259	9784.82245	0.59832439	0.5847799	0.61190108	0.0069013	1676	174590
spiro_ulcerative_colitis	1.00513364	0.00756993	132.779818	0	1165296	intercept	246259	9784.82245
spiro_unstable_angina	0.1934527	0.03878569	4.9877337	6.11E-07	1165296	h2	246259	15135.9871	0.57200799	0.5597317	0.58408844	0.00616791	2208	174058
spiro_unstable_angina	1.00194422	0.00679288	147.499238	0	1165296	intercept	246259	15135.9871
spiro_urinary_incontinence	0.14419153	0.01616589	8.91949009	4.68E-19	1165296	h2	246259	35928.2402	0.55409489	0.5472389	0.56096783	0.00352377	6997	169269
spiro_urinary_incontinence	0.99372751	0.00666051	149.196809	0	1165296	intercept	246259	35928.2402
spiro_urinary_tract_infections	0.05236246	0.01506405	3.47598725	0.00050898	1165296	h2	246259	32453.8896	0.51768867	0.51011091	0.52541808	0.00388835	5687	170579
spiro_urinary_tract_infections	0.9988116	0.00615684	162.227844	0	1165296	intercept	246259	32453.8896
spiro_urolithiasis	0.19932253	0.02913121	6.84223268	7.80E-12	1165296	h2	246259	21290.779	0.58219071	0.57290523	0.59144689	0.00465096	3842	172424
spiro_urolithiasis	1.00368598	0.00781985	128.351069	0	1165296	intercept	246259	21290.779
spiro_urticaria	0.01859522	0.02433264	0.76420911	0.44474264	1165296	h2	246259	19586.2483
spiro_urticaria	1.01928417	0.00725788	140.438305	0	1165296	intercept	246259	19586.2483
spiro_venous_thromboembolic_disease	0.13820523	0.05000454	2.76385352	0.00571232	1165296	h2	246259	13412.2302	0.6141661	0.60264833	0.6255954	0.00586748	2371	173895
spiro_venous_thromboembolic_disease	1.01039552	0.00740733	136.404777	0	1165296	intercept	246259	13412.2302
spiro_ventricular_tachycardia	0.16661946	0.19128281	0.87106341	0.38371953	1142339	h2	246259	2668.73024
spiro_ventricular_tachycardia	0.99657823	0.00686643	145.137693	0	1142339	intercept	246259	2668.73024
spiro_viral_diseases	0.03236142	0.03481975	0.92939818	0.35268277	1165296	h2	246259	14426.2955
spiro_viral_diseases	1.00735867	0.00642423	156.8061	0	1165296	intercept	246259	14426.2955
spiro_visual_impairment_and_blindness	0.03783036	0.09684262	0.39063749	0.69606521	1165044	h2	246259	4923.14537
spiro_visual_impairment_and_blindness	0.99810123	0.00643489	155.107681	0	1165044	intercept	246259	4923.14537
spiro_vitamin_b12_deficiency_anaemia	0.06871157	0.05836103	1.17735369	0.23905436	1165296	h2	246259	8454.1684
spiro_vitamin_b12_deficiency_anaemia	1.00942809	0.00679866	148.474504	0	1165296	intercept	246259	8454.1684
spiro_vitiligo	0.08830306	0.36190621	0.24399432	0.80723522	1109947	h2	246259	1585.43995
spiro_vitiligo	1.00125028	0.00757062	132.254668	0	1109947	intercept	246259	1585.43995
spiro_volvulus	0.06854309	0.29140465	0.23521617	0.81404096	1111625	h2	246259	1621.32256
spiro_volvulus	0.99481223	0.00651298	152.742911	0	1111625	intercept	246259	1621.32256
