# Supplementary material for: Exome-wide evidence of compound heterozygous effects across common phenotypes in the UK Biobank
Source: Cell Genom. 2024 Jun 28;4(7):100602. doi: 10.1016/j.xgen.2024.100602 (PMC11293579; doi:10.1016/j.xgen.2024.100602)
Supplement: Table S12. Systematic search and conditional analysis of common variants around significant gene-trait associations, related to Figures 2 and 3 [file mmc13.xlsx]

## Sheet: Table S12
Table S12. Systematic search and conditional analysis of common variants around significant gene-trait associations, related to Figure 2 and Figure 3. This table presents the results of our systematic search for common variants (MAF > 1%) located within 1 MB upstream and downstream of any significant gene-trait associations (𝑃 < 5.25 × 10−5). Upon identifying a significant common variant (𝑃 < 5 ×…
Iteration	Marker	Conditional P-value	Trait	Markers to condition on
1	chr1:16201723:G:T	2.17e-06	NAFLD_combined	chr1:16201723:G:T
2	chr1:16006647:GAATA:G	2.49e-09	NAFLD_combined	chr1:16006647:GAATA:G,chr1:16201723:G:T
3	chr1:16053036:C:CT	2.22e-07	NAFLD_combined	chr1:16006647:GAATA:G,chr1:16053036:C:CT,chr1:16201723:G:T
4	chr1:15498700:T:C	2.74e-55	NAFLD_combined	chr1:15498700:T:C,chr1:16006647:GAATA:G,chr1:16053036:C:CT,chr1:16201723:G:T
5	chr1:16185896:C:T	3.62e-06	NAFLD_combined	chr1:15498700:T:C,chr1:16006647:GAATA:G,chr1:16053036:C:CT,chr1:16185896:C:T,chr1:16201723:G:T
6	chr1:16187251:T:C	3.86e-06	NAFLD_combined	chr1:15498700:T:C,chr1:16006647:GAATA:G,chr1:16053036:C:CT,chr1:16185896:C:T,chr1:16187251:T:C,chr1:16201723:G:T
1	chr6:31351254:G:T	6.54e-200	PSOR_combined	chr6:31351254:G:T
2	chr6:31249331:CA:C	2.95e-21	PSOR_combined	chr6:31249331:CA:C,chr6:31351254:G:T
3	chr6:31271630:G:T	7.07e-25	PSOR_combined	chr6:31249331:CA:C,chr6:31271630:G:T,chr6:31351254:G:T
4	chr6:31447530:A:G	2.27e-19	PSOR_combined	chr6:31249331:CA:C,chr6:31271630:G:T,chr6:31351254:G:T,chr6:31447530:A:G
5	chr6:31175734:G:A	9.37e-12	PSOR_combined	chr6:31175734:G:A,chr6:31249331:CA:C,chr6:31271630:G:T,chr6:31351254:G:T,chr6:31447530:A:G
6	chr6:31493266:G:A	2.76e-10	PSOR_combined	chr6:31175734:G:A,chr6:31249331:CA:C,chr6:31271630:G:T,chr6:31351254:G:T,chr6:31447530:A:G,chr6:31493266:G:A
7	chr6:31274414:A:G	8.05e-11	PSOR_combined	chr6:31175734:G:A,chr6:31249331:CA:C,chr6:31271630:G:T,chr6:31274414:A:G,chr6:31351254:G:T,chr6:31447530:A:G,chr6:31493266:G:A
8	chr6:31133092:G:A	3.14e-08	PSOR_combined	chr6:31133092:G:A,chr6:31175734:G:A,chr6:31249331:CA:C,chr6:31271630:G:T,chr6:31274414:A:G,chr6:31351254:G:T,chr6:31447530:A:G,chr6:31493266:G:A
9	chr6:31392478:A:C	4.1e-06	PSOR_combined	chr6:31133092:G:A,chr6:31175734:G:A,chr6:31249331:CA:C,chr6:31271630:G:T,chr6:31274414:A:G,chr6:31351254:G:T,chr6:31392478:A:C,chr6:31447530:A:G,chr6:31493266:G:A
10	chr6:31113632:T:C	3.81e-06	PSOR_combined	chr6:31113632:T:C,chr6:31133092:G:A,chr6:31175734:G:A,chr6:31249331:CA:C,chr6:31271630:G:T,chr6:31274414:A:G,chr6:31351254:G:T,chr6:31392478:A:C,chr6:31447530:A:G,chr6:31493266:G:A
11	chr6:30991224:G:A	3.31e-08	PSOR_combined	chr6:30991224:G:A,chr6:31113632:T:C,chr6:31133092:G:A,chr6:31175734:G:A,chr6:31249331:CA:C,chr6:31271630:G:T,chr6:31274414:A:G,chr6:31351254:G:T,chr6:31392478:A:C,chr6:31447530:A:G,chr6:31493266:G:A
12	chr6:31968280:G:T	1.65e-06	PSOR_combined	chr6:30991224:G:A,chr6:31113632:T:C,chr6:31133092:G:A,chr6:31175734:G:A,chr6:31249331:CA:C,chr6:31271630:G:T,chr6:31274414:A:G,chr6:31351254:G:T,chr6:31392478:A:C,chr6:31447530:A:G,chr6:31493266:G:A,chr6:31968280:G:T
13	chr6:31472229:C:T	1.1e-47	PSOR_combined	chr6:30991224:G:A,chr6:31113632:T:C,chr6:31133092:G:A,chr6:31175734:G:A,chr6:31249331:CA:C,chr6:31271630:G:T,chr6:31274414:A:G,chr6:31351254:G:T,chr6:31392478:A:C,chr6:31447530:A:G,chr6:31472229:C:T,chr6:31493266:G:A,chr6:31968280:G:T
1	chr1:152714582:C:T	2.88e-06	spiro_asthma	chr1:152714582:C:T
2	chr1:152335767:T:C	1.58e-08	spiro_asthma	chr1:152335767:T:C,chr1:152714582:C:T
3	chr1:152307634:C:T	3.63e-09	spiro_asthma	chr1:152307634:C:T,chr1:152335767:T:C,chr1:152714582:C:T
4	chr1:152167184:G:A	4.54e-32	spiro_asthma	chr1:152167184:G:A,chr1:152307634:C:T,chr1:152335767:T:C,chr1:152714582:C:T
5	chr1:152911635:G:A	3.85e-11	spiro_asthma	chr1:152167184:G:A,chr1:152307634:C:T,chr1:152335767:T:C,chr1:152714582:C:T,chr1:152911635:G:A
1	chr1:152298743:A:T	3.27e-08	spiro_dermatitis	chr1:152298743:A:T
2	chr1:151948993:G:A	6.17e-178	spiro_dermatitis	chr1:151948993:G:A,chr1:152298743:A:T
3	chr1:151769943:GC:G	5.9e-07	spiro_dermatitis	chr1:151769943:GC:G,chr1:151948993:G:A,chr1:152298743:A:T
4	chr1:151883939:G:A	1.34e-09	spiro_dermatitis	chr1:151769943:GC:G,chr1:151883939:G:A,chr1:151948993:G:A,chr1:152298743:A:T
5	chr1:152079770:TCTATCCCA:T	4.99e-07	spiro_dermatitis	chr1:151769943:GC:G,chr1:151883939:G:A,chr1:151948993:G:A,chr1:152079770:TCTATCCCA:T,chr1:152298743:A:T
1	chr6:31346230:AC:A	9.68e-129	spiro_psoriasis	chr6:31346230:AC:A
2	chr6:31149411:C:T	2.98e-37	spiro_psoriasis	chr6:31149411:C:T,chr6:31346230:AC:A
3	chr6:31364750:G:A	5.89e-32	spiro_psoriasis	chr6:31149411:C:T,chr6:31346230:AC:A,chr6:31364750:G:A
4	chr6:31274414:A:G	9.19e-28	spiro_psoriasis	chr6:31149411:C:T,chr6:31274414:A:G,chr6:31346230:AC:A,chr6:31364750:G:A
5	chr6:31331276:A:AG	1.05e-12	spiro_psoriasis	chr6:31149411:C:T,chr6:31274414:A:G,chr6:31331276:A:AG,chr6:31346230:AC:A,chr6:31364750:G:A
6	chr6:31493276:T:C	1.22e-13	spiro_psoriasis	chr6:31149411:C:T,chr6:31274414:A:G,chr6:31331276:A:AG,chr6:31346230:AC:A,chr6:31364750:G:A,chr6:31493276:T:C
7	chr6:32005239:A:G	4.68e-06	spiro_psoriasis	chr6:31149411:C:T,chr6:31274414:A:G,chr6:31331276:A:AG,chr6:31346230:AC:A,chr6:31364750:G:A,chr6:31493276:T:C,chr6:32005239:A:G
8	chr6:32046798:A:G	1.81e-06	spiro_psoriasis	chr6:31149411:C:T,chr6:31274414:A:G,chr6:31331276:A:AG,chr6:31346230:AC:A,chr6:31364750:G:A,chr6:31493276:T:C,chr6:32005239:A:G,chr6:32046798:A:G
9	chr6:31393157:C:T	4.44e-06	spiro_psoriasis	chr6:31149411:C:T,chr6:31274414:A:G,chr6:31331276:A:AG,chr6:31346230:AC:A,chr6:31364750:G:A,chr6:31393157:C:T,chr6:31493276:T:C,chr6:32005239:A:G,chr6:32046798:A:G
10	chr6:31343256:A:G	1.49e-11	spiro_psoriasis	chr6:31149411:C:T,chr6:31274414:A:G,chr6:31331276:A:AG,chr6:31343256:A:G,chr6:31346230:AC:A,chr6:31364750:G:A,chr6:31393157:C:T,chr6:31493276:T:C,chr6:32005239:A:G,chr6:32046798:A:G
11	chr6:31271630:G:T	1.49e-06	spiro_psoriasis	chr6:31149411:C:T,chr6:31271630:G:T,chr6:31274414:A:G,chr6:31331276:A:AG,chr6:31343256:A:G,chr6:31346230:AC:A,chr6:31364750:G:A,chr6:31393157:C:T,chr6:31493276:T:C,chr6:32005239:A:G,chr6:32046798:A:G
12	chr6:31268870:C:T	1.62e-06	spiro_psoriasis	chr6:31149411:C:T,chr6:31268870:C:T,chr6:31271630:G:T,chr6:31274414:A:G,chr6:31331276:A:AG,chr6:31343256:A:G,chr6:31346230:AC:A,chr6:31364750:G:A,chr6:31393157:C:T,chr6:31493276:T:C,chr6:32005239:A:G,chr6:32046798:A:G
13	chr6:31357042:C:T	1.06e-07	spiro_psoriasis	chr6:31149411:C:T,chr6:31268870:C:T,chr6:31271630:G:T,chr6:31274414:A:G,chr6:31331276:A:AG,chr6:31343256:A:G,chr6:31346230:AC:A,chr6:31357042:C:T,chr6:31364750:G:A,chr6:31393157:C:T,chr6:31493276:T:C,chr6:32005239:A:G,chr6:32046798:A:G
14	chr6:31105287:A:G	1.58e-08	spiro_psoriasis	chr6:31105287:A:G,chr6:31149411:C:T,chr6:31268870:C:T,chr6:31271630:G:T,chr6:31274414:A:G,chr6:31331276:A:AG,chr6:31343256:A:G,chr6:31346230:AC:A,chr6:31357042:C:T,chr6:31364750:G:A,chr6:31393157:C:T,chr6:31493276:T:C,chr6:32005239:A:G,chr6:32046798:A:G
1	chr19:57963032:T:TA	4.88e-07	spiro_splenomegaly	chr19:57963032:T:TA
2	chr19:57822158:C:CT	3.54e-10	spiro_splenomegaly	chr19:57822158:C:CT,chr19:57963032:T:TA
3	chr19:58198807:CT:C	1.36e-48	spiro_splenomegaly	chr19:57822158:C:CT,chr19:57963032:T:TA,chr19:58198807:CT:C
