# Supplementary material for: Exome-wide evidence of compound heterozygous effects across common phenotypes in the UK Biobank
Source: Cell Genom. 2024 Jun 28;4(7):100602. doi: 10.1016/j.xgen.2024.100602 (PMC11293579; doi:10.1016/j.xgen.2024.100602)
Supplement: Table S13. Overview of Bonferroni-corrected significant hits (p<9.8×10−9) from additive association analysis, related to Figure 2 [file mmc14.xlsx]

## Sheet: Table S13
Table S13. Overview of Bonferroni-corrected significant hits (𝑃 < 9.8 × 10−9) from additive association analysis, related to Figure 2. We restrict to genes in which there are at least 10 total disrupted haplotypes in the population. Throughout the analysis, we condition on off-chromosome PRS when applicable as indicated in column "Conditional on off-chromosome PRS".
Phenotype code	Phenotype	ICD Chapter	CHR	ensembl gene id	hgnc symbol	BETA	SE	P-value	Cases	Controls	Carrier haplotype frequency	Carrier haplotype count	Carrier haplotype frequency in cases	Carrier haplotype frequency in controls	Cases with both haplotypes affected	Cases with a single affected haplotype	Controls with both haplotypes affected	Controls with a single affected haplotype	Conditional on off-chromosome PRS
PSOR_combined	psoriasis	Skin and subcutaneous tissue	chr6	ENSG00000204520	MICA	1.84121	0.0740488	8.93e-137	3294	172972	0.0431592	15215	0.11779	0.041738	26	724	290	13859	With PRS
spiro_psoriasis	Psoriasis	Skin and subcutaneous tissue	chr6	ENSG00000204520	MICA	1.45174	0.0655913	7.58e-109	3942	172324	0.0431592	15215	0.101852	0.0418166	23	757	293	13826	With PRS
spiro_dermatitis	Dermatitis (atopc/contact/other/unspecified)	Skin and subcutaneous tissue	chr1	ENSG00000143631	FLG	0.220063	0.0224658	5.89e-23	21003	155263	0.0621674	21916	0.0741561	0.0605457	195	2725	500	17801	With PRS
BC_combined	Breast cancer	Neoplasms	chr22	ENSG00000183765	CHEK2	1.08525	0.139304	3.34e-15	8018	168248	0.004601	1622	0.00879272	0.00440124	2	137	3	1475	With PRS
BC_combined	Breast cancer	Neoplasms	chr13	ENSG00000139618	BRCA2	1.12378	0.145703	6.16e-15	8018	168248	0.00410743	1448	0.00823148	0.00391089	0	132	2	1312	With PRS
spiro_primary_malignancy_breast	Primary Malignancy_Breast	Neoplasms	chr22	ENSG00000183765	CHEK2	1.27606	0.170139	3.19e-14	5436	170830	0.004601	1622	0.00974982	0.00443716	2	102	3	1510	With PRS
spiro_asthma	Asthma	Respiratory	chr1	ENSG00000143631	FLG	0.177269	0.0243601	1.71e-13	16742	159524	0.0621674	21916	0.0720643	0.0611287	168	2077	527	18449	With PRS
spiro_psoriasis	Psoriasis	Skin and subcutaneous tissue	chr6	ENSG00000204632	HLA-G	0.870733	0.125587	2.06e-12	3942	172324	0.0104189	3673	0.0190259	0.010222	0	150	21	3481	With PRS
PSOR_combined	psoriasis	Skin and subcutaneous tissue	chr6	ENSG00000204632	HLA-G	0.954697	0.138451	2.68e-12	3294	172972	0.0104189	3673	0.0198846	0.0102387	0	131	21	3500	With PRS
spiro_psoriatic_arthropathy	Psoriatic arthropathy	Musculoskeletal and connective tissue	chr6	ENSG00000204520	MICA	1.16234	0.168714	2.8e-12	555	176032	0.0431685	15246	0.0918919	0.0430149	2	98	315	14514	Without PRS
spiro_hypo_or_hyperthyroidism	Hypo or hyperthyroidism	Endocrine, nutritional, and metabolic	chr6	ENSG00000204520	MICA	-0.246948	0.0365226	6.83e-12	10798	165468	0.0431592	15215	0.0339415	0.0437607	18	697	298	13886	With PRS
spiro_primary_malignancy_breast	Primary Malignancy_Breast	Neoplasms	chr13	ENSG00000139618	BRCA2	1.08461	0.175099	2.93e-10	5436	170830	0.00410743	1448	0.00818617	0.00397764	0	89	2	1355	With PRS
