# Supplementary material for: Exome-wide evidence of compound heterozygous effects across common phenotypes in the UK Biobank
Source: Cell Genom. 2024 Jun 28;4(7):100602. doi: 10.1016/j.xgen.2024.100602 (PMC11293579; doi:10.1016/j.xgen.2024.100602)
Supplement: Table S14. Comparison of additive haplotype-collapsing association analysis and SAIGE-GENE+ burden testing, related to Figure 2 [file mmc15.xlsx]

## Sheet: Table S14
Table S14. Comparison of Bonferroni significant hits (𝑃 < 9.8 × 10−9) hits from additive haplotype-collapsing association analysis and SAIGE-GENE+ Burden testing, related to figure 2. We first compare well phased variants (PP>0.90). Recognizing that our initial analysis deviated from the regular usage of SAIGE-GENE+, which ignores phasing confidence, we also performed an analysis without filterin…
			P-values at PP>0.90				Pvalues at PP>=0.50
trait	hgnc_symbol	ensembl gene ID	Haplotype collapsing (P1)	SAIGE-GENE+ Burden (P2)	SAIGE-GENE+ Significant at Bonferroni cutoff	P1 < P2	Haplotype Collapsing (P1)	SAIGE-GENE+ Burden (P2)	SAIGE-GENE+ Significant at Bonferroni cutoff	P1 < P2
PSOR_combined	MICA	ENSG00000204520	8.932651e-137	0.974827	No	Yes	1.041826e-136	4.38278639942295e-98	Yes	Yes
PSOR_combined	HLA-G	ENSG00000204632	2.682986e-12	2.53152658902949e-12	Yes	No	3.616768e-12	6.40907620805626e-12	Yes	Yes
spiro_psoriasis	MICA	ENSG00000204520	7.576169e-109	0.413393	No	Yes	8.450772e-109	1.00737725094721e-81	Yes	Yes
spiro_psoriasis	HLA-G	ENSG00000204632	2.055843e-12	2.93693731942062e-12	Yes	Yes	3.827018e-13	3.87266921370741e-13	Yes	Yes
spiro_dermatitis	FLG	ENSG00000143631	5.887885e-23	1.75931468025606e-11	Yes	Yes	4.705135e-24	2.34931349159418e-21	Yes	Yes
BC_combined	BRCA2	ENSG00000139618	6.156243e-15	4.54728658951606e-11	Yes	Yes	2.280516e-19	3.30922214576171e-19	Yes	Yes
BC_combined	CHEK2	ENSG00000183765	3.336427e-15	4.51839877897849e-15	Yes	Yes	2.436311e-15	3.42710083139083e-15	Yes	Yes
spiro_primary_malignancy_breast	BRCA2	ENSG00000139618	2.92746e-10	6.4005524880173e-08	No	Yes	2.663587e-13	3.5077898794746e-13	Yes	Yes
spiro_primary_malignancy_breast	CHEK2	ENSG00000183765	3.188372e-14	4.30276151832384e-14	Yes	Yes	1.220828e-13	1.78050758857375e-13	Yes	Yes
spiro_asthma	FLG	ENSG00000143631	1.706333e-13	4.53348449334569e-12	Yes	Yes	8.122873e-14	4.22493525165368e-13	Yes	Yes
spiro_psoriatic_arthropathy	MICA	ENSG00000204520	2.801493e-12	0.0607901	No	Yes	2.831321e-12	1.41643885698133e-10	Yes	Yes
spiro_hypo_or_hyperthyroidism	MICA	ENSG00000204520	6.828471e-12	0.909381	No	Yes	6.536442e-12	2.0906847820478e-09	Yes	Yes
