# Supplementary material for: Exome-wide evidence of compound heterozygous effects across common phenotypes in the UK Biobank
Source: Cell Genom. 2024 Jun 28;4(7):100602. doi: 10.1016/j.xgen.2024.100602 (PMC11293579; doi:10.1016/j.xgen.2024.100602)
Supplement: Table S15. Bonferroni significant associations (p<1.89×10−7) in Cox proportional hazards models, related to Figures 4 and 5 [file mmc16.xlsx]

## Sheet: table S15
Table S15: Bonferroni significant associations (𝑃 < 1.89 × 10−7.) in Cox proportional-hazards models when comparing compound heterozygous and homozygous carriers against heterozygous carrier status related to Figure 4 and Figure 5. We take the polygenic contribution into account by conditioning on off-chromosome PRS for heritable traits that pass our quality control cutoffs. P-values and hazard r…
					conditioning on LOCO PRS					No conditioning on LOCO PRS					Homozygotes only (No conditioning on LOCO PRS)			Compound heterozygotes only (No conditioning on LOCO PRS)
ensembl gene id	hgnc symbol	Term	Comparison against	diagnosis	Hazard Ratio (HR)	Standard Error	P-value	Lower 95% CI	Upper 95% CI	Hazard Ratio (HR)	Standard Error	P-value	Lower 95% CI	Upper 95% CI	Hazard Ratio (HR)	Standard Error	P-value	Hazard Ratio (HR)	Standard Error	P-value
ENSG00000143631	FLG	knockout	het	asthma	2.6888	0.0917862	4.46534084670301e-27	2.5089	2.8687	2.66586	0.0917653	1.19435768832585e-26	2.486	2.84572	2.28663	0.176047	2.62664585641275e-06	2.82893	0.105309	5.35559083327837e-23
ENSG00000132781	MUTYH	knockout	het	benign_neoplasm_of_colon_rectum_anus_and_anal_canal	18.3143	0.301188	4.72585063967543e-22	17.724	18.9047	18.8505	0.301086	1.78805586108432e-22	18.2604	19.4407	25.0088	0.456044	1.67674917860507e-12	15.9953	0.387527	8.43969689279617e-13
ENSG00000132781	MUTYH	knockout	het	CC	30.3254	0.40608	4.38046313142012e-17	29.5295	31.1213	31.5776	0.406021	1.84536199784035e-17	30.7818	32.3734	35.5142	0.59847	2.44482347857191e-09	29.2911	0.522097	9.88533150275234e-11
ENSG00000143631	FLG	knockout	het	dermatitis	2.23806	0.103016	5.2720050693389e-15	2.03615	2.43997	2.25202	0.103012	3.24935577130978e-15	2.05012	2.45392	2.91369	0.168855	2.39870277223079e-10	2.00116	0.126883	4.5647543874391e-08
ENSG00000132781	MUTYH	knockout	het	primary_malignancy_colorectal_and_anus	31.4369	0.440845	5.22835577083828e-15	30.5728	32.3009	31.7808	0.440859	4.30404569548639e-15	30.9167	32.6449	42.6708	0.604372	5.27808962586976e-10	25.4757	0.601333	7.27512346632195e-08
ENSG00000165474	GJB2	knockout	het	hearing_loss	12.5124	0.455946	2.99525120855062e-08	11.6188	13.4061	12.7765	0.455814	2.28192526012117e-08	11.8831	13.6699	9.85218	1.00436	0.0227412	13.7961	0.507877	2.37404181921655e-07
ENSG00000064270	ATP2C2	knockout	het	COPD	8.30189	0.384084	3.57868001939167e-08	7.54909	9.0547	8.2577	0.384025	3.85390906727719e-08	7.50501	9.01039	6.41677	1.00382	0.0640493	8.66977	0.413788	1.79229820609401e-07
