# Supplementary material for: Exome-wide evidence of compound heterozygous effects across common phenotypes in the UK Biobank
Source: Cell Genom. 2024 Jun 28;4(7):100602. doi: 10.1016/j.xgen.2024.100602 (PMC11293579; doi:10.1016/j.xgen.2024.100602)
Supplement: Table S16. Cox proportional hazards ratios when comparing CH, homozygous, heterozygous, variants in cis, and wild-type label against heterozygous carrier status, related to Figure 4 [file mmc17.xlsx]

## Sheet: Table S16
Table S16: Cox proportional-hazards ratios when comparing compound heterozygous and homozygous multiple variants on the same haplotype and wildtype status versus heterozygous carrier status, related to Figure 4. We take the polygenic contribution into account by conditioning on off-chromosome PRS for heritable traits that pass our quality control cutoffs. The "Term" and "Comparison against" colum…
ensembl gene id	hgnc symbol	Term	Comparison against	diagnosis	Hazard Ratio (HR)	Standard Error	P-value	Lower 95% CI	Upper 95% CI	FDR	Condition on PRS
ENSG00000014914	MTMR11	chet_cis	het	bacterial_diseases		0					unconditioned
ENSG00000014914	MTMR11	knockout	het	bacterial_diseases	3.52302	0.358654	0.00044603	2.82006	4.22598	0.845801	unconditioned
ENSG00000014914	MTMR11	wt	het	bacterial_diseases	0.963697	0.0597016	0.535667	0.846682	1.08071		unconditioned
ENSG00000014914	MTMR11	chet_cis	het	diabetes		0					unconditioned
ENSG00000014914	MTMR11	knockout	het	diabetes	4.39947	0.455253	0.00113712	3.50717	5.29177	1	unconditioned
ENSG00000014914	MTMR11	wt	het	diabetes	0.948994	0.0838452	0.532363	0.784657	1.11333		unconditioned
ENSG00000014914	MTMR11	chet_cis	het	diaphragmatic_hernia		0					unconditioned
ENSG00000014914	MTMR11	knockout	het	diaphragmatic_hernia	3.43776	0.414309	0.00287835	2.62572	4.24981	1	unconditioned
ENSG00000014914	MTMR11	wt	het	diaphragmatic_hernia	1.02539	0.0695242	0.718337	0.889126	1.16166		unconditioned
ENSG00000014914	MTMR11	chet_cis	het	enthesopathies_and_synovial_disorders		0					unconditioned
ENSG00000014914	MTMR11	knockout	het	enthesopathies_and_synovial_disorders	2.31613	0.335913	0.0124076	1.65774	2.97452	1	unconditioned
ENSG00000014914	MTMR11	wt	het	enthesopathies_and_synovial_disorders	1.03939	0.041369	0.350401	0.958304	1.12047		unconditioned
ENSG00000014914	MTMR11	chet_cis	het	gastro_oesophageal_reflux_disease		0					unconditioned
ENSG00000014914	MTMR11	knockout	het	gastro_oesophageal_reflux_disease	2.8605	0.452337	0.0201536	1.97392	3.74708	1	unconditioned
ENSG00000014914	MTMR11	wt	het	gastro_oesophageal_reflux_disease	1.07819	0.0670027	0.261206	0.946861	1.20951		unconditioned
ENSG00000014914	MTMR11	chet_cis	het	hypertension		0					unconditioned
ENSG00000014914	MTMR11	knockout	het	hypertension	2.79738	0.452079	0.022879	1.9113	3.68345	1	unconditioned
ENSG00000014914	MTMR11	wt	het	hypertension	1.1447	0.0656683	0.0395978	1.01599	1.27341		unconditioned
ENSG00000014914	MTMR11	chet_cis	het	oesophagitis_and_oesophageal_ulcer		0					unconditioned
ENSG00000014914	MTMR11	knockout	het	oesophagitis_and_oesophageal_ulcer	3.19849	0.45326	0.0103132	2.3101	4.08688	1	unconditioned
ENSG00000014914	MTMR11	wt	het	oesophagitis_and_oesophageal_ulcer	1.06788	0.0730222	0.368444	0.924757	1.211		unconditioned
ENSG00000014914	MTMR11	chet_cis	het	type_2_diabetes		0					unconditioned
ENSG00000014914	MTMR11	knockout	het	type_2_diabetes	4.78341	0.4559	0.0005967	3.88985	5.67698	1	unconditioned
ENSG00000014914	MTMR11	wt	het	type_2_diabetes	0.917315	0.0872299	0.322475	0.746345	1.08829		unconditioned
ENSG00000014914	MTMR11	chet_cis	het	CAD		0					unconditioned
ENSG00000014914	MTMR11	knockout	het	CAD	1.64132	0.411163	0.228154	0.835446	2.4472	1	unconditioned
ENSG00000014914	MTMR11	wt	het	CAD	0.998913	0.0484489	0.982092	0.903953	1.09387		unconditioned
ENSG00000014914	MTMR11	chet_cis	het	age_menopause		0					unconditioned
ENSG00000014914	MTMR11	knockout	het	age_menopause	0.936161	0.410061	0.872192	0.132442	1.73988	1	unconditioned
ENSG00000014914	MTMR11	wt	het	age_menopause	1.00305	0.0373003	0.934856	0.929945	1.07616		unconditioned
ENSG00000042781	USH2A	chet_cis	het	cataract	1.01112	0.207185	0.957414	0.605043	1.41721		unconditioned
ENSG00000042781	USH2A	knockout	het	cataract	7.69794	0.45566	7.5e-06	6.80485	8.59103	0.0231376	unconditioned
ENSG00000042781	USH2A	wt	het	cataract	0.967177	0.0854524	0.69613	0.799691	1.13466		unconditioned
ENSG00000060718	COL11A1	chet_cis	het	gastritis_and_duodenitis	1.76e-05	205.809	0.95757	-403.385	403.385		unconditioned
ENSG00000060718	COL11A1	knockout	het	gastritis_and_duodenitis	3.55831	0.451852	0.00496844	2.67268	4.44394	1	unconditioned
ENSG00000060718	COL11A1	wt	het	gastritis_and_duodenitis	1.07862	0.0636719	0.23458	0.953824	1.20342		unconditioned
ENSG00000060718	COL11A1	chet_cis	het	age_menopause	1.84374	0.70871	0.387999	0.454668	3.23281		unconditioned
ENSG00000060718	COL11A1	knockout	het	age_menopause	1.08902	0.410365	0.835381	0.284703	1.89333	1	unconditioned
ENSG00000060718	COL11A1	wt	het	age_menopause	1.05275	0.0403581	0.202784	0.973645	1.13185		unconditioned
ENSG00000154358	OBSCN	chet_cis	het	abdominal_hernia	0.307843	1.00093	0.239166	-1.65397	2.26966		unconditioned
ENSG00000154358	OBSCN	knockout	het	abdominal_hernia	0.929868	0.410468	0.859394	0.12535	1.73439	1	unconditioned
ENSG00000154358	OBSCN	wt	het	abdominal_hernia	1.0512	0.0428807	0.244254	0.967152	1.13524		unconditioned
ENSG00000154358	OBSCN	chet_cis	het	actinic_keratosis	9.5e-06	283.557	0.967469	-555.771	555.771		unconditioned
ENSG00000154358	OBSCN	knockout	het	actinic_keratosis	1.78593	0.412784	0.160037	0.976874	2.59499	1	unconditioned
ENSG00000154358	OBSCN	wt	het	actinic_keratosis	0.949018	0.0617175	0.396522	0.828052	1.06998		unconditioned
ENSG00000154358	OBSCN	chet_cis	het	asthma	0.572444	0.708217	0.43089	-0.815662	1.96055		unconditioned
ENSG00000154358	OBSCN	knockout	het	asthma	0.701244	0.410094	0.386814	-0.10254	1.50503	1	unconditioned
ENSG00000154358	OBSCN	wt	het	asthma	0.940002	0.0395396	0.117618	0.862504	1.0175		unconditioned
ENSG00000154358	OBSCN	chet_cis	het	bacterial_diseases	1.71671	0.449247	0.229007	0.836184	2.59723		unconditioned
ENSG00000154358	OBSCN	knockout	het	bacterial_diseases	1.74781	0.280476	0.0465061	1.19808	2.29754	1	unconditioned
ENSG00000154358	OBSCN	wt	het	bacterial_diseases	1.01501	0.0424226	0.72544	0.931862	1.09816		unconditioned
ENSG00000154358	OBSCN	chet_cis	het	benign_neoplasm_of_colon_rectum_anus_and_anal_canal	1.51018	0.57966	0.47699	0.374042	2.64631		unconditioned
ENSG00000154358	OBSCN	knockout	het	benign_neoplasm_of_colon_rectum_anus_and_anal_canal	0.963527	0.450086	0.93421	0.081359	1.8457	1	unconditioned
ENSG00000154358	OBSCN	wt	het	benign_neoplasm_of_colon_rectum_anus_and_anal_canal	0.975368	0.0515335	0.628413	0.874363	1.07637		unconditioned
ENSG00000154358	OBSCN	chet_cis	het	cataract	1.39802	0.579207	0.562944	0.262774	2.53326		unconditioned
ENSG00000154358	OBSCN	knockout	het	cataract	0.81298	0.410687	0.614155	0.0080327	1.61793	1	unconditioned
ENSG00000154358	OBSCN	wt	het	cataract	0.975967	0.045169	0.590179	0.887435	1.0645		unconditioned
ENSG00000154358	OBSCN	chet_cis	het	coronary_heart_disease_not_otherwise_specified	2.72115	0.410964	0.014856	1.91566	3.52664		unconditioned
ENSG00000154358	OBSCN	knockout	het	coronary_heart_disease_not_otherwise_specified	1.42851	0.356618	0.317293	0.729538	2.12748	1	unconditioned
ENSG00000154358	OBSCN	wt	het	coronary_heart_disease_not_otherwise_specified	0.898213	0.0469906	0.022345	0.806112	0.990315		unconditioned
ENSG00000154358	OBSCN	chet_cis	het	diaphragmatic_hernia	1.69e-05	153.672	0.942994	-301.198	301.198		unconditioned
ENSG00000154358	OBSCN	knockout	het	diaphragmatic_hernia	1.51472	0.3196	0.193865	0.888308	2.14114	1	unconditioned
ENSG00000154358	OBSCN	wt	het	diaphragmatic_hernia	0.972041	0.0470646	0.546829	0.879794	1.06429		unconditioned
ENSG00000154358	OBSCN	chet_cis	het	enthesopathies_and_synovial_disorders	1.05587	0.379037	0.885947	0.312959	1.79878		unconditioned
ENSG00000154358	OBSCN	knockout	het	enthesopathies_and_synovial_disorders	0.976461	0.251547	0.924555	0.483428	1.46949	1	unconditioned
ENSG00000154358	OBSCN	wt	het	enthesopathies_and_synovial_disorders	0.992906	0.0283192	0.801522	0.937401	1.04841		unconditioned
ENSG00000154358	OBSCN	chet_cis	het	erectile_dysfunction	0.569608	1.00167	0.574204	-1.39366	2.53287		unconditioned
ENSG00000154358	OBSCN	knockout	het	erectile_dysfunction	2.23779	0.35814	0.024507	1.53583	2.93974	1	unconditioned
ENSG00000154358	OBSCN	wt	het	erectile_dysfunction	1.02523	0.0568923	0.661409	0.913721	1.13674		unconditioned
ENSG00000154358	OBSCN	chet_cis	het	gastritis_and_duodenitis	1.00419	0.578846	0.994234	-0.130347	2.13873		unconditioned
ENSG00000154358	OBSCN	knockout	het	gastritis_and_duodenitis	1.48292	0.291547	0.176548	0.91149	2.05435	1	unconditioned
ENSG00000154358	OBSCN	wt	het	gastritis_and_duodenitis	1.04679	0.0415233	0.270812	0.965401	1.12817		unconditioned
ENSG00000154358	OBSCN	chet_cis	het	gastro_oesophageal_reflux_disease	0.793472	0.708517	0.74404	-0.595221	2.18217		unconditioned
ENSG00000154358	OBSCN	knockout	het	gastro_oesophageal_reflux_disease	1.16998	0.35625	0.659449	0.471734	1.86823	1	unconditioned
ENSG00000154358	OBSCN	wt	het	gastro_oesophageal_reflux_disease	0.984875	0.0444743	0.731844	0.897706	1.07204		unconditioned
ENSG00000154358	OBSCN	chet_cis	het	hypertension	2.24323	0.50191	0.107467	1.25948	3.22697		unconditioned
ENSG00000154358	OBSCN	knockout	het	hypertension	0.975509	0.410489	0.951832	0.17095	1.78007	1	unconditioned
ENSG00000154358	OBSCN	wt	het	hypertension	1.05648	0.0430346	0.201716	0.972131	1.14083		unconditioned
ENSG00000154358	OBSCN	chet_cis	het	infection_of_skin_and_subcutaneous_tissues	1.00783	1.00284	0.993792	-0.957729	2.9734		unconditioned
ENSG00000154358	OBSCN	knockout	het	infection_of_skin_and_subcutaneous_tissues	2.55203	0.41493	0.0239491	1.73877	3.36529	1	unconditioned
ENSG00000154358	OBSCN	wt	het	infection_of_skin_and_subcutaneous_tissues	1.01441	0.0753017	0.849309	0.866819	1.162		unconditioned
ENSG00000154358	OBSCN	chet_cis	het	infections_of_other_or_unspecified_organs	1.52e-05	245.78	0.963993	-481.729	481.729		unconditioned
ENSG00000154358	OBSCN	knockout	het	infections_of_other_or_unspecified_organs	2.17573	0.413967	0.0604027	1.36436	2.98711	1	unconditioned
ENSG00000154358	OBSCN	wt	het	infections_of_other_or_unspecified_organs	0.960702	0.0696427	0.564842	0.824202	1.0972		unconditioned
ENSG00000154358	OBSCN	chet_cis	het	lower_respiratory_tract_infections	1.00047	1.00282	0.999626	-0.965062	2.966		unconditioned
ENSG00000154358	OBSCN	knockout	het	lower_respiratory_tract_infections	2.01514	0.453193	0.122075	1.12689	2.9034	1	unconditioned
ENSG00000154358	OBSCN	wt	het	lower_respiratory_tract_infections	1.00072	0.074525	0.99232	0.854649	1.14679		unconditioned
ENSG00000154358	OBSCN	chet_cis	het	oesophagitis_and_oesophageal_ulcer	1.68e-05	164.88	0.946846	-323.164	323.165		unconditioned
ENSG00000154358	OBSCN	knockout	het	oesophagitis_and_oesophageal_ulcer	1.2281	0.380972	0.589659	0.481397	1.97481	1	unconditioned
ENSG00000154358	OBSCN	wt	het	oesophagitis_and_oesophageal_ulcer	0.991708	0.0486119	0.863995	0.896429	1.08699		unconditioned
ENSG00000154358	OBSCN	chet_cis	het	osteoarthritis	1.27236	0.409564	0.556446	0.469618	2.07511		unconditioned
ENSG00000154358	OBSCN	knockout	het	osteoarthritis	0.935672	0.279175	0.811752	0.388489	1.48286	1	unconditioned
ENSG00000154358	OBSCN	wt	het	osteoarthritis	1.00539	0.0323419	0.868023	0.941999	1.06878		unconditioned
ENSG00000154358	OBSCN	chet_cis	het	other_or_unspecified_infectious_organisms	1.04486	0.709181	0.950664	-0.34514	2.43485		unconditioned
ENSG00000154358	OBSCN	knockout	het	other_or_unspecified_infectious_organisms	1.9068	0.337533	0.055853	1.24523	2.56836	1	unconditioned
ENSG00000154358	OBSCN	wt	het	other_or_unspecified_infectious_organisms	1.01638	0.0539723	0.763389	0.910594	1.12217		unconditioned
ENSG00000154358	OBSCN	chet_cis	het	rosacea	2.07448	0.710715	0.304549	0.681479	3.46748		unconditioned
ENSG00000154358	OBSCN	knockout	het	rosacea	2.01078	0.452717	0.122841	1.12346	2.89811	1	unconditioned
ENSG00000154358	OBSCN	wt	het	rosacea	0.967745	0.0714952	0.646536	0.827615	1.10788		unconditioned
ENSG00000154358	OBSCN	chet_cis	het	urinary_incontinence	1.81e-05	200.371	0.95654	-392.728	392.728		unconditioned
ENSG00000154358	OBSCN	knockout	het	urinary_incontinence	1.08512	0.450832	0.856214	0.201488	1.96875	1	unconditioned
ENSG00000154358	OBSCN	wt	het	urinary_incontinence	0.983006	0.0579161	0.767272	0.869491	1.09652		unconditioned
ENSG00000154358	OBSCN	chet_cis	het	urinary_tract_infections	2.95027	0.581758	0.0629277	1.81002	4.09051		unconditioned
ENSG00000154358	OBSCN	knockout	het	urinary_tract_infections	2.58083	0.384367	0.0136372	1.82747	3.33419	1	unconditioned
ENSG00000154358	OBSCN	wt	het	urinary_tract_infections	1.06584	0.0709491	0.368775	0.926784	1.2049		unconditioned
ENSG00000154358	OBSCN	chet_cis	het	CAD	1.77065	0.334922	0.0880242	1.1142	2.4271		unconditioned
ENSG00000154358	OBSCN	knockout	het	CAD	0.971279	0.279219	0.916877	0.424011	1.51855	1	unconditioned
ENSG00000154358	OBSCN	wt	het	CAD	0.940953	0.0327131	0.0628187	0.876836	1.00507		unconditioned
ENSG00000154358	OBSCN	chet_cis	het	COPD	0.749855	0.578605	0.618813	-0.38421	1.88392		unconditioned
ENSG00000154358	OBSCN	knockout	het	COPD	0.86947	0.335394	0.676651	0.212097	1.52684	1	unconditioned
ENSG00000154358	OBSCN	wt	het	COPD	0.992094	0.0377712	0.833561	0.918063	1.06613		unconditioned
ENSG00000154358	OBSCN	chet_cis	het	DEP	0.669868	0.708406	0.571665	-0.718607	2.05834		unconditioned
ENSG00000154358	OBSCN	knockout	het	DEP	1.11879	0.35604	0.752558	0.420952	1.81663	1	unconditioned
ENSG00000154358	OBSCN	wt	het	DEP	1.00746	0.0427048	0.861779	0.923762	1.09116		unconditioned
ENSG00000154358	OBSCN	chet_cis	het	OLI	1.58e-05	217.897	0.959544	-427.078	427.078		unconditioned
ENSG00000154358	OBSCN	knockout	het	OLI	1.55952	0.451983	0.325523	0.673631	2.4454	1	unconditioned
ENSG00000154358	OBSCN	wt	het	OLI	0.980545	0.0662293	0.76673	0.850735	1.11035		unconditioned
ENSG00000154358	OBSCN	chet_cis	het	age_menopause	0.700086	0.409175	0.383539	-0.101897	1.50207		unconditioned
ENSG00000154358	OBSCN	knockout	het	age_menopause	1.2444	0.190741	0.251655	0.870548	1.61825	1	unconditioned
ENSG00000154358	OBSCN	wt	het	age_menopause	0.960225	0.0259412	0.117678	0.909381	1.01107		unconditioned
ENSG00000154451	GBP5	chet_cis	het	enthesopathies_and_synovial_disorders	8.78145	1.0013	0.0300198	6.81891	10.744		unconditioned
ENSG00000154451	GBP5	knockout	het	enthesopathies_and_synovial_disorders	1.98898	0.449379	0.125976	1.1082	2.86977	1	unconditioned
ENSG00000154451	GBP5	wt	het	enthesopathies_and_synovial_disorders	0.964886	0.0432809	0.408859	0.880055	1.04972		unconditioned
ENSG00000158008	EXTL1	chet_cis	het	enthesopathies_and_synovial_disorders		0					unconditioned
ENSG00000158008	EXTL1	knockout	het	enthesopathies_and_synovial_disorders	3.84265	0.410653	0.00104508	3.03777	4.64753	1	unconditioned
ENSG00000158008	EXTL1	wt	het	enthesopathies_and_synovial_disorders	0.96924	0.0428337	0.465753	0.885286	1.05319		unconditioned
ENSG00000162460	TMEM82	chet_cis	het	abdominal_hernia		0					unconditioned
ENSG00000162460	TMEM82	knockout	het	abdominal_hernia	0.711995	0.380082	0.371476	-0.0329662	1.45696	1	unconditioned
ENSG00000162460	TMEM82	wt	het	abdominal_hernia	0.93294	0.0402372	0.0845018	0.854075	1.0118		unconditioned
ENSG00000162460	TMEM82	chet_cis	het	allergic_and_chronic_rhinitis		0					unconditioned
ENSG00000162460	TMEM82	knockout	het	allergic_and_chronic_rhinitis	1.00374	0.450571	0.993384	0.120624	1.88686	1	unconditioned
ENSG00000162460	TMEM82	wt	het	allergic_and_chronic_rhinitis	0.991374	0.0558167	0.876658	0.881973	1.10078		unconditioned
ENSG00000162460	TMEM82	chet_cis	het	anxiety_disorders		0					unconditioned
ENSG00000162460	TMEM82	knockout	het	anxiety_disorders	1.68752	0.292237	0.0733672	1.11474	2.26031	1	unconditioned
ENSG00000162460	TMEM82	wt	het	anxiety_disorders	0.991136	0.0462044	0.847197	0.900575	1.0817		unconditioned
ENSG00000162460	TMEM82	chet_cis	het	asthma		0					unconditioned
ENSG00000162460	TMEM82	knockout	het	asthma	1.6255	0.253035	0.0548636	1.12955	2.12145	1	unconditioned
ENSG00000162460	TMEM82	wt	het	asthma	0.997816	0.0396518	0.956024	0.920098	1.07553		unconditioned
ENSG00000162460	TMEM82	chet_cis	het	bacterial_diseases		0					unconditioned
ENSG00000162460	TMEM82	knockout	het	bacterial_diseases	0.977137	0.318736	0.942155	0.352414	1.60186	1	unconditioned
ENSG00000162460	TMEM82	wt	het	bacterial_diseases	0.959655	0.0405187	0.309464	0.880239	1.03907		unconditioned
ENSG00000162460	TMEM82	chet_cis	het	benign_neoplasm_and_polyp_of_uterus		0					unconditioned
ENSG00000162460	TMEM82	knockout	het	benign_neoplasm_and_polyp_of_uterus	1.59063	0.452604	0.305142	0.703528	2.47774	1	unconditioned
ENSG00000162460	TMEM82	wt	het	benign_neoplasm_and_polyp_of_uterus	0.86638	0.0704649	0.0417999	0.728269	1.00449		unconditioned
ENSG00000162460	TMEM82	chet_cis	het	benign_neoplasm_of_colon_rectum_anus_and_anal_canal		0					unconditioned
ENSG00000162460	TMEM82	knockout	het	benign_neoplasm_of_colon_rectum_anus_and_anal_canal	1.47133	0.337219	0.252142	0.810387	2.13228	1	unconditioned
ENSG00000162460	TMEM82	wt	het	benign_neoplasm_of_colon_rectum_anus_and_anal_canal	1.03718	0.0516622	0.479815	0.935921	1.13844		unconditioned
ENSG00000162460	TMEM82	chet_cis	het	carpal_tunnel_syndrome		0					unconditioned
ENSG00000162460	TMEM82	knockout	het	carpal_tunnel_syndrome	2.10874	0.338617	0.0275708	1.44505	2.77243	1	unconditioned
ENSG00000162460	TMEM82	wt	het	carpal_tunnel_syndrome	1.00455	0.0606092	0.940269	0.885758	1.12335		unconditioned
ENSG00000162460	TMEM82	chet_cis	het	cataract		0					unconditioned
ENSG00000162460	TMEM82	knockout	het	cataract	1.29746	0.319262	0.414699	0.671704	1.92321	1	unconditioned
ENSG00000162460	TMEM82	wt	het	cataract	0.977815	0.0442994	0.612544	0.890988	1.06464		unconditioned
ENSG00000162460	TMEM82	chet_cis	het	chronic_sinusitis		0					unconditioned
ENSG00000162460	TMEM82	knockout	het	chronic_sinusitis	1.53931	0.38231	0.259226	0.789977	2.28863	1	unconditioned
ENSG00000162460	TMEM82	wt	het	chronic_sinusitis	1.01521	0.0586351	0.796856	0.900283	1.13013		unconditioned
ENSG00000162460	TMEM82	chet_cis	het	coronary_heart_disease_not_otherwise_specified		0					unconditioned
ENSG00000162460	TMEM82	knockout	het	coronary_heart_disease_not_otherwise_specified	0.784229	0.45	0.589115	-0.0977715	1.66623	1	unconditioned
ENSG00000162460	TMEM82	wt	het	coronary_heart_disease_not_otherwise_specified	1.09503	0.0500994	0.0699928	0.996831	1.19322		unconditioned
ENSG00000162460	TMEM82	chet_cis	het	depression		0					unconditioned
ENSG00000162460	TMEM82	knockout	het	depression	1.0925	0.380906	0.81633	0.345929	1.83908	1	unconditioned
ENSG00000162460	TMEM82	wt	het	depression	0.975356	0.0480731	0.603719	0.881133	1.06958		unconditioned
ENSG00000162460	TMEM82	chet_cis	het	dermatitis		0					unconditioned
ENSG00000162460	TMEM82	knockout	het	dermatitis	1.88049	0.245792	0.0101879	1.39874	2.36224	1	unconditioned
ENSG00000162460	TMEM82	wt	het	dermatitis	0.942126	0.0405407	0.141419	0.862666	1.02159		unconditioned
ENSG00000162460	TMEM82	chet_cis	het	diabetes		0					unconditioned
ENSG00000162460	TMEM82	knockout	het	diabetes	0.993494	0.450622	0.988442	0.110275	1.87671	1	unconditioned
ENSG00000162460	TMEM82	wt	het	diabetes	0.945261	0.0562206	0.316676	0.835069	1.05545		unconditioned
ENSG00000162460	TMEM82	chet_cis	het	diaphragmatic_hernia		0					unconditioned
ENSG00000162460	TMEM82	knockout	het	diaphragmatic_hernia	0.999004	0.356442	0.99777	0.300378	1.69763	1	unconditioned
ENSG00000162460	TMEM82	wt	het	diaphragmatic_hernia	0.982303	0.0459902	0.697841	0.892163	1.07244		unconditioned
ENSG00000162460	TMEM82	chet_cis	het	diverticular_disease_of_intestine		0					unconditioned
ENSG00000162460	TMEM82	knockout	het	diverticular_disease_of_intestine	1.0483	0.335919	0.888319	0.389903	1.70671	1	unconditioned
ENSG00000162460	TMEM82	wt	het	diverticular_disease_of_intestine	0.974534	0.0421468	0.5405	0.891926	1.05714		unconditioned
ENSG00000162460	TMEM82	chet_cis	het	enthesopathies_and_synovial_disorders		0					unconditioned
ENSG00000162460	TMEM82	knockout	het	enthesopathies_and_synovial_disorders	1.43464	0.19096	0.0587586	1.06036	1.80892	1	unconditioned
ENSG00000162460	TMEM82	wt	het	enthesopathies_and_synovial_disorders	0.988457	0.0278075	0.676305	0.933955	1.04296		unconditioned
ENSG00000162460	TMEM82	chet_cis	het	erectile_dysfunction		0					unconditioned
ENSG00000162460	TMEM82	knockout	het	erectile_dysfunction	1.10841	0.41207	0.80276	0.300752	1.91607	1	unconditioned
ENSG00000162460	TMEM82	wt	het	erectile_dysfunction	0.96159	0.0552462	0.47835	0.853307	1.06987		unconditioned
ENSG00000162460	TMEM82	chet_cis	het	female_genital_prolapse		0					unconditioned
ENSG00000162460	TMEM82	knockout	het	female_genital_prolapse	1.52365	0.382275	0.270642	0.774391	2.27291	1	unconditioned
ENSG00000162460	TMEM82	wt	het	female_genital_prolapse	1.07596	0.0577804	0.205115	0.962711	1.18921		unconditioned
ENSG00000162460	TMEM82	chet_cis	het	gastritis_and_duodenitis		0					unconditioned
ENSG00000162460	TMEM82	knockout	het	gastritis_and_duodenitis	1.17218	0.291333	0.58555	0.601164	1.74319	1	unconditioned
ENSG00000162460	TMEM82	wt	het	gastritis_and_duodenitis	0.995434	0.039841	0.908547	0.917346	1.07352		unconditioned
ENSG00000162460	TMEM82	chet_cis	het	hearing_loss		0					unconditioned
ENSG00000162460	TMEM82	knockout	het	hearing_loss	1.71484	0.413184	0.191797	0.905001	2.52468	1	unconditioned
ENSG00000162460	TMEM82	wt	het	hearing_loss	1.10901	0.0646474	0.109487	0.982302	1.23572		unconditioned
ENSG00000162460	TMEM82	chet_cis	het	hypertension		0					unconditioned
ENSG00000162460	TMEM82	knockout	het	hypertension	1.11864	0.318844	0.725124	0.493704	1.74357	1	unconditioned
ENSG00000162460	TMEM82	wt	het	hypertension	1.01562	0.0412619	0.707143	0.934749	1.0965		unconditioned
ENSG00000162460	TMEM82	chet_cis	het	infection_of_skin_and_subcutaneous_tissues		0					unconditioned
ENSG00000162460	TMEM82	knockout	het	infection_of_skin_and_subcutaneous_tissues	1.68418	0.453188	0.250043	0.795928	2.57243	1	unconditioned
ENSG00000162460	TMEM82	wt	het	infection_of_skin_and_subcutaneous_tissues	1.02959	0.0743626	0.694963	0.883838	1.17534		unconditioned
ENSG00000162460	TMEM82	chet_cis	het	menorrhagia_and_polymenorrhoea		0					unconditioned
ENSG00000162460	TMEM82	knockout	het	menorrhagia_and_polymenorrhoea	0.629239	0.449521	0.302762	-0.251821	1.5103	1	unconditioned
ENSG00000162460	TMEM82	wt	het	menorrhagia_and_polymenorrhoea	0.94824	0.0457382	0.245236	0.858593	1.03789		unconditioned
ENSG00000162460	TMEM82	chet_cis	het	migraine		0					unconditioned
ENSG00000162460	TMEM82	knockout	het	migraine	0.971035	0.450316	0.947957	0.0884154	1.85365	1	unconditioned
ENSG00000162460	TMEM82	wt	het	migraine	1.07458	0.0535233	0.178976	0.969675	1.17949		unconditioned
ENSG00000162460	TMEM82	chet_cis	het	osteoarthritis		0					unconditioned
ENSG00000162460	TMEM82	knockout	het	osteoarthritis	1.11596	0.244545	0.653673	0.636656	1.59527	1	unconditioned
ENSG00000162460	TMEM82	wt	het	osteoarthritis	1.00302	0.0316426	0.923983	0.941004	1.06504		unconditioned
ENSG00000162460	TMEM82	chet_cis	het	other_or_unspecified_infectious_organisms		0					unconditioned
ENSG00000162460	TMEM82	knockout	het	other_or_unspecified_infectious_organisms	1.25396	0.357073	0.526221	0.554098	1.95382	1	unconditioned
ENSG00000162460	TMEM82	wt	het	other_or_unspecified_infectious_organisms	0.931131	0.050784	0.16	0.831595	1.03067		unconditioned
ENSG00000162460	TMEM82	chet_cis	het	peripheral_neuropathies		0					unconditioned
ENSG00000162460	TMEM82	knockout	het	peripheral_neuropathies	1.85252	0.453761	0.174225	0.963152	2.74189	1	unconditioned
ENSG00000162460	TMEM82	wt	het	peripheral_neuropathies	0.90297	0.0781967	0.191808	0.749704	1.05624		unconditioned
ENSG00000162460	TMEM82	chet_cis	het	postmenopausal_bleeding		0					unconditioned
ENSG00000162460	TMEM82	knockout	het	postmenopausal_bleeding	1.31233	0.412152	0.50959	0.504512	2.12015	1	unconditioned
ENSG00000162460	TMEM82	wt	het	postmenopausal_bleeding	0.947028	0.0570798	0.340325	0.835151	1.0589		unconditioned
ENSG00000162460	TMEM82	chet_cis	het	rosacea		0					unconditioned
ENSG00000162460	TMEM82	knockout	het	rosacea	1.53239	0.452484	0.345526	0.645523	2.41926	1	unconditioned
ENSG00000162460	TMEM82	wt	het	rosacea	0.958044	0.0700818	0.540802	0.820683	1.0954		unconditioned
ENSG00000162460	TMEM82	chet_cis	het	urinary_incontinence		0					unconditioned
ENSG00000162460	TMEM82	knockout	het	urinary_incontinence	2.29412	0.321454	0.00979149	1.66407	2.92417	1	unconditioned
ENSG00000162460	TMEM82	wt	het	urinary_incontinence	1.0599	0.0583565	0.318809	0.945523	1.17428		unconditioned
ENSG00000162460	TMEM82	chet_cis	het	type_2_diabetes		0					unconditioned
ENSG00000162460	TMEM82	knockout	het	type_2_diabetes	1.10376	0.450984	0.826717	0.219836	1.98769	1	unconditioned
ENSG00000162460	TMEM82	wt	het	type_2_diabetes	0.940187	0.0591221	0.296852	0.824308	1.05607		unconditioned
ENSG00000162460	TMEM82	chet_cis	het	CAD		0					unconditioned
ENSG00000162460	TMEM82	knockout	het	CAD	0.75567	0.303351	0.355737	0.161103	1.35024	1	unconditioned
ENSG00000162460	TMEM82	wt	het	CAD	1.0285	0.033662	0.403826	0.962522	1.09448		unconditioned
ENSG00000162460	TMEM82	chet_cis	het	COPD		0					unconditioned
ENSG00000162460	TMEM82	knockout	het	COPD	0.928616	0.318518	0.81614	0.304322	1.55291	1	unconditioned
ENSG00000162460	TMEM82	wt	het	COPD	1.04453	0.0385424	0.258273	0.968992	1.12008		unconditioned
ENSG00000162460	TMEM82	chet_cis	het	DEP		0					unconditioned
ENSG00000162460	TMEM82	knockout	het	DEP	0.71607	0.380113	0.379604	-0.0289512	1.46109	1	unconditioned
ENSG00000162460	TMEM82	wt	het	DEP	0.93388	0.0409821	0.0950793	0.853555	1.01421		unconditioned
ENSG00000162460	TMEM82	chet_cis	het	PSOR		0					unconditioned
ENSG00000162460	TMEM82	knockout	het	PSOR	1.78278	0.413742	0.162287	0.971841	2.59371	1	unconditioned
ENSG00000162460	TMEM82	wt	het	PSOR	1.06438	0.0681336	0.359805	0.930838	1.19792		unconditioned
ENSG00000162460	TMEM82	chet_cis	het	PRO		0					unconditioned
ENSG00000162460	TMEM82	knockout	het	PRO	2.12114	0.454097	0.0977362	1.23111	3.01116	1	unconditioned
ENSG00000162460	TMEM82	wt	het	PRO	0.98666	0.0793511	0.865603	0.831132	1.14219		unconditioned
ENSG00000162460	TMEM82	chet_cis	het	OLI		0					unconditioned
ENSG00000162460	TMEM82	knockout	het	OLI	1.79004	0.413607	0.159216	0.979374	2.60071	1	unconditioned
ENSG00000162460	TMEM82	wt	het	OLI	1.05657	0.0666351	0.408938	0.925962	1.18717		unconditioned
ENSG00000162460	TMEM82	chet_cis	het	age_menarche		0					unconditioned
ENSG00000162460	TMEM82	knockout	het	age_menarche	1.45038	0.450527	0.409193	0.567349	2.33341	1	unconditioned
ENSG00000162460	TMEM82	wt	het	age_menarche	0.978077	0.0464635	0.6333	0.887008	1.06915		unconditioned
ENSG00000162460	TMEM82	chet_cis	het	age_menopause		0					unconditioned
ENSG00000162460	TMEM82	knockout	het	age_menopause	0.604566	0.230843	0.0292552	0.152114	1.05702	1	unconditioned
ENSG00000162460	TMEM82	wt	het	age_menopause	1.016	0.0257574	0.537759	0.965514	1.06648		unconditioned
ENSG00000162688	AGL	chet_cis	het	age_menarche		0					unconditioned
ENSG00000162688	AGL	knockout	het	age_menarche	1.48321	0.415745	0.343029	0.66835	2.29807	1	unconditioned
ENSG00000162688	AGL	wt	het	age_menarche	1.11893	0.0664811	0.0909837	0.988622	1.24923		unconditioned
ENSG00000162688	AGL	chet_cis	het	age_menopause	0.692389	2236.89	0.999869	-4383.61	4384.99		unconditioned
ENSG00000162688	AGL	knockout	het	age_menopause	1.26188	0.318344	0.464976	0.637931	1.88584	1	unconditioned
ENSG00000162688	AGL	wt	het	age_menopause	0.910231	0.0360825	0.00914178	0.83951	0.980953		unconditioned
ENSG00000162909	CAPN2	chet_cis	het	asthma	4.5e-05	183.675	0.956544	-360.004	360.004		unconditioned
ENSG00000162909	CAPN2	knockout	het	asthma	1.77338	0.45023	0.203218	0.890933	2.65583	1	unconditioned
ENSG00000162909	CAPN2	wt	het	asthma	0.944268	0.051532	0.265791	0.843265	1.04527		unconditioned
ENSG00000162909	CAPN2	chet_cis	het	dermatitis	3.52e-05	225.305	0.963695	-441.598	441.599		unconditioned
ENSG00000162909	CAPN2	knockout	het	dermatitis	2.44446	0.450966	0.0474768	1.56057	3.32836	1	unconditioned
ENSG00000162909	CAPN2	wt	het	dermatitis	1.06491	0.0574341	0.273526	0.952338	1.17748		unconditioned
ENSG00000162909	CAPN2	chet_cis	het	enthesopathies_and_synovial_disorders	1.76772	0.708205	0.421159	0.379636	3.1558		unconditioned
ENSG00000162909	CAPN2	knockout	het	enthesopathies_and_synovial_disorders	1.28446	0.37986	0.509876	0.539935	2.02899	1	unconditioned
ENSG00000162909	CAPN2	wt	het	enthesopathies_and_synovial_disorders	0.999597	0.0374502	0.99142	0.926195	1.073		unconditioned
ENSG00000162909	CAPN2	chet_cis	het	oesophagitis_and_oesophageal_ulcer	2.35687	1.0023	0.392347	0.392365	4.32138		unconditioned
ENSG00000162909	CAPN2	knockout	het	oesophagitis_and_oesophageal_ulcer	2.93718	0.413208	0.00911992	2.1273	3.74707	1	unconditioned
ENSG00000162909	CAPN2	wt	het	oesophagitis_and_oesophageal_ulcer	0.98095	0.0636051	0.762346	0.856283	1.10562		unconditioned
ENSG00000162909	CAPN2	chet_cis	het	CAD	0.963925	1.00111	0.970723	-0.998254	2.9261		unconditioned
ENSG00000162909	CAPN2	knockout	het	CAD	1.05882	0.44946	0.898804	0.177884	1.93976	1	unconditioned
ENSG00000162909	CAPN2	wt	het	CAD	1.01736	0.0446869	0.70012	0.929774	1.10495		unconditioned
ENSG00000162909	CAPN2	chet_cis	het	COPD	4.02e-05	175.103	0.953907	-343.201	343.201		unconditioned
ENSG00000162909	CAPN2	knockout	het	COPD	1.56511	0.45013	0.319655	0.682853	2.44736	1	unconditioned
ENSG00000162909	CAPN2	wt	het	COPD	1.03626	0.0510013	0.484916	0.9363	1.13622		unconditioned
ENSG00000162909	CAPN2	chet_cis	het	age_menopause	2.57318	1.00081	0.34498	0.611579	4.53477		unconditioned
ENSG00000162909	CAPN2	knockout	het	age_menopause	0.96418	0.355297	0.918226	0.267797	1.66056	1	unconditioned
ENSG00000162909	CAPN2	wt	het	age_menopause	1.00804	0.0344267	0.816009	0.940566	1.07552		unconditioned
ENSG00000171502	COL24A1	chet_cis	het	age_menopause		0					unconditioned
ENSG00000171502	COL24A1	knockout	het	age_menopause	1.71382	0.449258	0.230474	0.833271	2.59436	1	unconditioned
ENSG00000171502	COL24A1	wt	het	age_menopause	1.06762	0.0414479	0.114422	0.986381	1.14886		unconditioned
ENSG00000171819	ANGPTL7	chet_cis	het	dermatitis	4.27e-05	603.14	0.98669	-1182.15	1182.15		unconditioned
ENSG00000171819	ANGPTL7	knockout	het	dermatitis	8.20992	0.415703	4.09e-07	7.39514	9.02469	0.00144912	unconditioned
ENSG00000171819	ANGPTL7	wt	het	dermatitis	1.10596	0.0771208	0.191585	0.954802	1.25712		unconditioned
ENSG00000171819	ANGPTL7	chet_cis	het	enthesopathies_and_synovial_disorders	0.000342	109.408	0.94185	-214.439	214.439		unconditioned
ENSG00000171819	ANGPTL7	knockout	het	enthesopathies_and_synovial_disorders	1.6191	0.449907	0.284153	0.737277	2.50091	1	unconditioned
ENSG00000171819	ANGPTL7	wt	het	enthesopathies_and_synovial_disorders	1.01332	0.04851	0.785071	0.918238	1.1084		unconditioned
ENSG00000175262	C1orf127	chet_cis	het	abdominal_hernia		0					unconditioned
ENSG00000175262	C1orf127	knockout	het	abdominal_hernia	0.589706	0.318222	0.0969891	-0.0340097	1.21342	1	unconditioned
ENSG00000175262	C1orf127	wt	het	abdominal_hernia	1.00675	0.0362077	0.852693	0.935779	1.07771		unconditioned
ENSG00000175262	C1orf127	chet_cis	het	actinic_keratosis		0					unconditioned
ENSG00000175262	C1orf127	knockout	het	actinic_keratosis	0.740063	0.411727	0.464709	-0.0669213	1.54705	1	unconditioned
ENSG00000175262	C1orf127	wt	het	actinic_keratosis	1.03275	0.0547215	0.555983	0.925492	1.14		unconditioned
ENSG00000175262	C1orf127	chet_cis	het	anal_fissure		0					unconditioned
ENSG00000175262	C1orf127	knockout	het	anal_fissure	1.39375	0.414151	0.422769	0.582009	2.20548	1	unconditioned
ENSG00000175262	C1orf127	wt	het	anal_fissure	0.986486	0.0717769	0.849655	0.845803	1.12717		unconditioned
ENSG00000175262	C1orf127	chet_cis	het	anxiety_disorders		0					unconditioned
ENSG00000175262	C1orf127	knockout	het	anxiety_disorders	0.893676	0.280024	0.688097	0.344829	1.44252	1	unconditioned
ENSG00000175262	C1orf127	wt	het	anxiety_disorders	0.94508	0.0397222	0.155024	0.867225	1.02294		unconditioned
ENSG00000175262	C1orf127	chet_cis	het	appendicitis		0					unconditioned
ENSG00000175262	C1orf127	knockout	het	appendicitis	1.87528	0.359309	0.0801336	1.17104	2.57953	1	unconditioned
ENSG00000175262	C1orf127	wt	het	appendicitis	1.05754	0.0651463	0.390468	0.929853	1.18523		unconditioned
ENSG00000175262	C1orf127	chet_cis	het	asthma		0					unconditioned
ENSG00000175262	C1orf127	knockout	het	asthma	0.616608	0.303395	0.111003	0.0219546	1.21126	1	unconditioned
ENSG00000175262	C1orf127	wt	het	asthma	1.00927	0.0347233	0.790532	0.941208	1.07732		unconditioned
ENSG00000175262	C1orf127	chet_cis	het	atrial_fibrillation		0					unconditioned
ENSG00000175262	C1orf127	knockout	het	atrial_fibrillation	1.29492	0.453767	0.568976	0.405534	2.1843	1	unconditioned
ENSG00000175262	C1orf127	wt	het	atrial_fibrillation	1.18393	0.0781187	0.0306692	1.03082	1.33704		unconditioned
ENSG00000175262	C1orf127	chet_cis	het	bacterial_diseases		0					unconditioned
ENSG00000175262	C1orf127	knockout	het	bacterial_diseases	1.30376	0.232248	0.253404	0.848558	1.75897	1	unconditioned
ENSG00000175262	C1orf127	wt	het	bacterial_diseases	1.05767	0.0370451	0.13017	0.985058	1.13028		unconditioned
ENSG00000175262	C1orf127	chet_cis	het	benign_neoplasm_of_colon_rectum_anus_and_anal_canal		0					unconditioned
ENSG00000175262	C1orf127	knockout	het	benign_neoplasm_of_colon_rectum_anus_and_anal_canal	0.537025	0.410489	0.129883	-0.267534	1.34158	1	unconditioned
ENSG00000175262	C1orf127	wt	het	benign_neoplasm_of_colon_rectum_anus_and_anal_canal	0.946704	0.0439683	0.212896	0.860526	1.03288		unconditioned
ENSG00000175262	C1orf127	chet_cis	het	copd		0					unconditioned
ENSG00000175262	C1orf127	knockout	het	copd	1.05893	0.452098	0.899218	0.172817	1.94504	1	unconditioned
ENSG00000175262	C1orf127	wt	het	copd	1.00245	0.0680193	0.971268	0.869135	1.13577		unconditioned
ENSG00000175262	C1orf127	chet_cis	het	carcinoma_in_situ_cervical		0					unconditioned
ENSG00000175262	C1orf127	knockout	het	carcinoma_in_situ_cervical	1.62681	0.453075	0.282802	0.738786	2.51484	1	unconditioned
ENSG00000175262	C1orf127	wt	het	carcinoma_in_situ_cervical	1.01701	0.072764	0.816639	0.874397	1.15963		unconditioned
ENSG00000175262	C1orf127	chet_cis	het	carpal_tunnel_syndrome		0					unconditioned
ENSG00000175262	C1orf127	knockout	het	carpal_tunnel_syndrome	1.2423	0.337424	0.520216	0.580953	1.90365	1	unconditioned
ENSG00000175262	C1orf127	wt	het	carpal_tunnel_syndrome	1.04554	0.0537899	0.407676	0.940116	1.15097		unconditioned
ENSG00000175262	C1orf127	chet_cis	het	cataract		0					unconditioned
ENSG00000175262	C1orf127	knockout	het	cataract	0.640598	0.335482	0.184343	-0.0169463	1.29814	1	unconditioned
ENSG00000175262	C1orf127	wt	het	cataract	0.968773	0.0387761	0.413272	0.892772	1.04477		unconditioned
ENSG00000175262	C1orf127	chet_cis	het	cholecystitis		0					unconditioned
ENSG00000175262	C1orf127	knockout	het	cholecystitis	1.23272	0.413182	0.6126	0.422881	2.04255	1	unconditioned
ENSG00000175262	C1orf127	wt	het	cholecystitis	1.0093	0.0654059	0.887446	0.881105	1.1375		unconditioned
ENSG00000175262	C1orf127	chet_cis	het	cholelithiasis		0					unconditioned
ENSG00000175262	C1orf127	knockout	het	cholelithiasis	1.57224	0.281501	0.107956	1.02049	2.12398	1	unconditioned
ENSG00000175262	C1orf127	wt	het	cholelithiasis	1.01393	0.0494288	0.779603	0.917048	1.11081		unconditioned
ENSG00000175262	C1orf127	chet_cis	het	chronic_sinusitis		0					unconditioned
ENSG00000175262	C1orf127	knockout	het	chronic_sinusitis	0.695014	0.4113	0.376389	-0.111134	1.50116	1	unconditioned
ENSG00000175262	C1orf127	wt	het	chronic_sinusitis	0.978386	0.0511671	0.669337	0.878098	1.07867		unconditioned
ENSG00000175262	C1orf127	chet_cis	het	coronary_heart_disease_not_otherwise_specified		0					unconditioned
ENSG00000175262	C1orf127	knockout	het	coronary_heart_disease_not_otherwise_specified	1.38172	0.270485	0.231946	0.851567	1.91187	1	unconditioned
ENSG00000175262	C1orf127	wt	het	coronary_heart_disease_not_otherwise_specified	0.992615	0.042276	0.860813	0.909754	1.07548		unconditioned
ENSG00000175262	C1orf127	chet_cis	het	depression		0					unconditioned
ENSG00000175262	C1orf127	knockout	het	depression	1.13071	0.280455	0.661381	0.581013	1.6804	1	unconditioned
ENSG00000175262	C1orf127	wt	het	depression	0.977199	0.0426187	0.588375	0.893666	1.06073		unconditioned
ENSG00000175262	C1orf127	chet_cis	het	dermatitis		0					unconditioned
ENSG00000175262	C1orf127	knockout	het	dermatitis	0.891129	0.252324	0.647803	0.396575	1.38568	1	unconditioned
ENSG00000175262	C1orf127	wt	het	dermatitis	0.938988	0.0352833	0.0743924	0.869833	1.00814		unconditioned
ENSG00000175262	C1orf127	chet_cis	het	diabetes		0					unconditioned
ENSG00000175262	C1orf127	knockout	het	diabetes	1.26046	0.320078	0.469562	0.633109	1.88781	1	unconditioned
ENSG00000175262	C1orf127	wt	het	diabetes	0.992704	0.0507369	0.885247	0.89326	1.09215		unconditioned
ENSG00000175262	C1orf127	chet_cis	het	diaphragmatic_hernia		0					unconditioned
ENSG00000175262	C1orf127	knockout	het	diaphragmatic_hernia	1.141	0.280325	0.637971	0.591561	1.69044	1	unconditioned
ENSG00000175262	C1orf127	wt	het	diaphragmatic_hernia	1.04623	0.0417362	0.278872	0.964428	1.12803		unconditioned
ENSG00000175262	C1orf127	chet_cis	het	diverticular_disease_of_intestine		0					unconditioned
ENSG00000175262	C1orf127	knockout	het	diverticular_disease_of_intestine	1.33186	0.232341	0.217419	0.876468	1.78724	1	unconditioned
ENSG00000175262	C1orf127	wt	het	diverticular_disease_of_intestine	0.987609	0.037602	0.740203	0.913909	1.06131		unconditioned
ENSG00000175262	C1orf127	chet_cis	het	endometrial_hyperplasia_and_hypertrophy		0					unconditioned
ENSG00000175262	C1orf127	knockout	het	endometrial_hyperplasia_and_hypertrophy	5.03412	0.466847	0.00053611	4.1191	5.94914	0.971464	unconditioned
ENSG00000175262	C1orf127	wt	het	endometrial_hyperplasia_and_hypertrophy	1.07721	0.136069	0.584676	0.81051	1.3439		unconditioned
ENSG00000175262	C1orf127	chet_cis	het	enthesopathies_and_synovial_disorders		0					unconditioned
ENSG00000175262	C1orf127	knockout	het	enthesopathies_and_synovial_disorders	0.852236	0.175674	0.362738	0.507916	1.19656	1	unconditioned
ENSG00000175262	C1orf127	wt	het	enthesopathies_and_synovial_disorders	1.01434	0.0243419	0.558691	0.966627	1.06205		unconditioned
ENSG00000175262	C1orf127	chet_cis	het	erectile_dysfunction		0					unconditioned
ENSG00000175262	C1orf127	knockout	het	erectile_dysfunction	1.19071	0.29254	0.550732	0.617329	1.76409	1	unconditioned
ENSG00000175262	C1orf127	wt	het	erectile_dysfunction	1.00145	0.0481511	0.976059	0.90707	1.09582		unconditioned
ENSG00000175262	C1orf127	chet_cis	het	female_genital_prolapse		0					unconditioned
ENSG00000175262	C1orf127	knockout	het	female_genital_prolapse	1.53839	0.281575	0.126079	0.986507	2.09028	1	unconditioned
ENSG00000175262	C1orf127	wt	het	female_genital_prolapse	1.0126	0.0496141	0.800724	0.915358	1.10985		unconditioned
ENSG00000175262	C1orf127	chet_cis	het	gastritis_and_duodenitis		0					unconditioned
ENSG00000175262	C1orf127	knockout	het	gastritis_and_duodenitis	1.07741	0.238235	0.754303	0.61047	1.54435	1	unconditioned
ENSG00000175262	C1orf127	wt	het	gastritis_and_duodenitis	1.03083	0.0355846	0.393519	0.961083	1.10057		unconditioned
ENSG00000175262	C1orf127	chet_cis	het	gastro_oesophageal_reflux_disease		0					unconditioned
ENSG00000175262	C1orf127	knockout	het	gastro_oesophageal_reflux_disease	1.58646	0.226988	0.0420369	1.14156	2.03135	1	unconditioned
ENSG00000175262	C1orf127	wt	het	gastro_oesophageal_reflux_disease	1.09129	0.0399196	0.0286421	1.01305	1.16953		unconditioned
ENSG00000175262	C1orf127	chet_cis	het	glaucoma		0					unconditioned
ENSG00000175262	C1orf127	knockout	het	glaucoma	1.35493	0.413975	0.463109	0.543537	2.16632	1	unconditioned
ENSG00000175262	C1orf127	wt	het	glaucoma	0.891491	0.0707248	0.104366	0.75287	1.03011		unconditioned
ENSG00000175262	C1orf127	chet_cis	het	gout		0					unconditioned
ENSG00000175262	C1orf127	knockout	het	gout	0.978222	0.412756	0.957458	0.16922	1.78722	1	unconditioned
ENSG00000175262	C1orf127	wt	het	gout	1.02821	0.062171	0.654505	0.906358	1.15007		unconditioned
ENSG00000175262	C1orf127	chet_cis	het	haemangioma_any_site		0					unconditioned
ENSG00000175262	C1orf127	knockout	het	haemangioma_any_site	2.39353	0.458045	0.0567257	1.49576	3.29129	1	unconditioned
ENSG00000175262	C1orf127	wt	het	haemangioma_any_site	0.885359	0.102388	0.234351	0.684679	1.08604		unconditioned
ENSG00000175262	C1orf127	chet_cis	het	hearing_loss		0					unconditioned
ENSG00000175262	C1orf127	knockout	het	hearing_loss	0.779002	0.411667	0.544078	-0.0278653	1.58587	1	unconditioned
ENSG00000175262	C1orf127	wt	het	hearing_loss	0.991383	0.0543092	0.873391	0.884937	1.09783		unconditioned
ENSG00000175262	C1orf127	chet_cis	het	hypertension		0					unconditioned
ENSG00000175262	C1orf127	knockout	het	hypertension	1.18833	0.226377	0.445922	0.744634	1.63203	1	unconditioned
ENSG00000175262	C1orf127	wt	het	hypertension	0.973059	0.0361696	0.450201	0.902166	1.04395		unconditioned
ENSG00000175262	C1orf127	chet_cis	het	infections_of_other_or_unspecified_organs		0					unconditioned
ENSG00000175262	C1orf127	knockout	het	infections_of_other_or_unspecified_organs	1.34066	0.382881	0.443872	0.590212	2.0911	1	unconditioned
ENSG00000175262	C1orf127	wt	het	infections_of_other_or_unspecified_organs	1.07211	0.0626966	0.266735	0.949228	1.195		unconditioned
ENSG00000175262	C1orf127	chet_cis	het	intervertebral_disc_disorders		0					unconditioned
ENSG00000175262	C1orf127	knockout	het	intervertebral_disc_disorders	0.554644	0.449801	0.190054	-0.326967	1.43626	1	unconditioned
ENSG00000175262	C1orf127	wt	het	intervertebral_disc_disorders	1.00631	0.0495221	0.898893	0.909249	1.10338		unconditioned
ENSG00000175262	C1orf127	chet_cis	het	irritable_bowel_syndrome		0					unconditioned
ENSG00000175262	C1orf127	knockout	het	irritable_bowel_syndrome	1.16059	0.452134	0.741866	0.274404	2.04677	1	unconditioned
ENSG00000175262	C1orf127	wt	het	irritable_bowel_syndrome	0.982881	0.0679422	0.799379	0.849714	1.11605		unconditioned
ENSG00000175262	C1orf127	chet_cis	het	leiomyoma_of_uterus		0					unconditioned
ENSG00000175262	C1orf127	knockout	het	leiomyoma_of_uterus	1.66764	0.293075	0.0809886	1.09321	2.24207	1	unconditioned
ENSG00000175262	C1orf127	wt	het	leiomyoma_of_uterus	1.03142	0.0515087	0.54816	0.930458	1.13237		unconditioned
ENSG00000175262	C1orf127	chet_cis	het	menorrhagia_and_polymenorrhoea		0					unconditioned
ENSG00000175262	C1orf127	knockout	het	menorrhagia_and_polymenorrhoea	0.59945	0.355747	0.150292	-0.0978133	1.29671	1	unconditioned
ENSG00000175262	C1orf127	wt	het	menorrhagia_and_polymenorrhoea	0.952861	0.0401909	0.229583	0.874086	1.03163		unconditioned
ENSG00000175262	C1orf127	chet_cis	het	migraine		0					unconditioned
ENSG00000175262	C1orf127	knockout	het	migraine	0.998248	0.304696	0.995408	0.401043	1.59545	1	unconditioned
ENSG00000175262	C1orf127	wt	het	migraine	1.01598	0.0451884	0.725732	0.92741	1.10455		unconditioned
ENSG00000175262	C1orf127	chet_cis	het	obesity		0					unconditioned
ENSG00000175262	C1orf127	knockout	het	obesity	0.640548	0.380508	0.24175	-0.105247	1.38634	1	unconditioned
ENSG00000175262	C1orf127	wt	het	obesity	0.959322	0.0452405	0.35865	0.870651	1.04799		unconditioned
ENSG00000175262	C1orf127	chet_cis	het	oesophagitis_and_oesophageal_ulcer		0					unconditioned
ENSG00000175262	C1orf127	knockout	het	oesophagitis_and_oesophageal_ulcer	1.33558	0.26167	0.26879	0.822711	1.84846	1	unconditioned
ENSG00000175262	C1orf127	wt	het	oesophagitis_and_oesophageal_ulcer	1.08912	0.0435384	0.0499076	1.00378	1.17445		unconditioned
ENSG00000175262	C1orf127	chet_cis	het	osteoarthritis		0					unconditioned
ENSG00000175262	C1orf127	knockout	het	osteoarthritis	0.821495	0.210278	0.349738	0.409351	1.23364	1	unconditioned
ENSG00000175262	C1orf127	wt	het	osteoarthritis	1.01063	0.0278538	0.704305	0.956034	1.06522		unconditioned
ENSG00000175262	C1orf127	chet_cis	het	osteoporosis		0					unconditioned
ENSG00000175262	C1orf127	knockout	het	osteoporosis	1.07616	0.412905	0.858901	0.266871	1.88546	1	unconditioned
ENSG00000175262	C1orf127	wt	het	osteoporosis	1.03077	0.0632889	0.632044	0.906724	1.15482		unconditioned
ENSG00000175262	C1orf127	chet_cis	het	other_anaemias		0					unconditioned
ENSG00000175262	C1orf127	knockout	het	other_anaemias	1.10727	0.357405	0.775566	0.406756	1.80778	1	unconditioned
ENSG00000175262	C1orf127	wt	het	other_anaemias	0.949131	0.0538079	0.331912	0.843668	1.05459		unconditioned
ENSG00000175262	C1orf127	chet_cis	het	other_or_unspecified_infectious_organisms		0					unconditioned
ENSG00000175262	C1orf127	knockout	het	other_or_unspecified_infectious_organisms	1.21328	0.304952	0.526113	0.615571	1.81098	1	unconditioned
ENSG00000175262	C1orf127	wt	het	other_or_unspecified_infectious_organisms	1.03493	0.0468063	0.463267	0.943187	1.12667		unconditioned
ENSG00000175262	C1orf127	chet_cis	het	primary_malignancy_breast		0					unconditioned
ENSG00000175262	C1orf127	knockout	het	primary_malignancy_breast	0.649273	0.450019	0.337186	-0.232764	1.53131	1	unconditioned
ENSG00000175262	C1orf127	wt	het	primary_malignancy_breast	0.88659	0.0513327	0.0190301	0.785978	0.987203		unconditioned
ENSG00000175262	C1orf127	chet_cis	het	primary_malignancy_other_skin_and_subcutaneous_tissue		0					unconditioned
ENSG00000175262	C1orf127	knockout	het	primary_malignancy_other_skin_and_subcutaneous_tissue	0.582559	0.449883	0.229737	-0.299211	1.46433	1	unconditioned
ENSG00000175262	C1orf127	wt	het	primary_malignancy_other_skin_and_subcutaneous_tissue	0.951006	0.0500643	0.315666	0.85288	1.04913		unconditioned
ENSG00000175262	C1orf127	chet_cis	het	psoriasis		0					unconditioned
ENSG00000175262	C1orf127	knockout	het	psoriasis	1.82597	0.339495	0.0761378	1.16056	2.49138	1	unconditioned
ENSG00000175262	C1orf127	wt	het	psoriasis	0.951342	0.066367	0.452291	0.821263	1.08142		unconditioned
ENSG00000175262	C1orf127	chet_cis	het	raynauds_syndrome		0					unconditioned
ENSG00000175262	C1orf127	knockout	het	raynauds_syndrome	3.68357	0.423202	0.00206311	2.85409	4.51304	1	unconditioned
ENSG00000175262	C1orf127	wt	het	raynauds_syndrome	0.908005	0.115187	0.402135	0.682238	1.13377		unconditioned
ENSG00000175262	C1orf127	chet_cis	het	rosacea		0					unconditioned
ENSG00000175262	C1orf127	knockout	het	rosacea	0.854887	0.451445	0.728368	-0.0299442	1.73972	1	unconditioned
ENSG00000175262	C1orf127	wt	het	rosacea	1.04279	0.063505	0.50938	0.918321	1.16726		unconditioned
ENSG00000175262	C1orf127	chet_cis	het	stable_angina		0					unconditioned
ENSG00000175262	C1orf127	knockout	het	stable_angina	2.01367	0.240087	0.00355175	1.5431	2.48424	1	unconditioned
ENSG00000175262	C1orf127	wt	het	stable_angina	0.953059	0.0467261	0.303504	0.861476	1.04464		unconditioned
ENSG00000175262	C1orf127	chet_cis	het	unstable_angina		0					unconditioned
ENSG00000175262	C1orf127	knockout	het	unstable_angina	1.96722	0.455721	0.137615	1.07401	2.86043	1	unconditioned
ENSG00000175262	C1orf127	wt	het	unstable_angina	0.990177	0.0897215	0.912386	0.814322	1.16603		unconditioned
ENSG00000175262	C1orf127	chet_cis	het	urinary_incontinence		0					unconditioned
ENSG00000175262	C1orf127	knockout	het	urinary_incontinence	1.14261	0.319852	0.676824	0.515699	1.76952	1	unconditioned
ENSG00000175262	C1orf127	wt	het	urinary_incontinence	0.960627	0.0492662	0.41487	0.864065	1.05719		unconditioned
ENSG00000175262	C1orf127	chet_cis	het	urinary_tract_infections		0					unconditioned
ENSG00000175262	C1orf127	knockout	het	urinary_tract_infections	1.26084	0.382481	0.544519	0.511181	2.01051	1	unconditioned
ENSG00000175262	C1orf127	wt	het	urinary_tract_infections	1.02837	0.0600966	0.641583	0.91058	1.14616		unconditioned
ENSG00000175262	C1orf127	chet_cis	het	urolithiasis		0					unconditioned
ENSG00000175262	C1orf127	knockout	het	urolithiasis	1.26677	0.413515	0.567421	0.456281	2.07726	1	unconditioned
ENSG00000175262	C1orf127	wt	het	urolithiasis	0.927318	0.0673806	0.262762	0.795252	1.05938		unconditioned
ENSG00000175262	C1orf127	chet_cis	het	urticaria		0					unconditioned
ENSG00000175262	C1orf127	knockout	het	urticaria	1.57377	0.3594	0.207036	0.869349	2.2782	1	unconditioned
ENSG00000175262	C1orf127	wt	het	urticaria	0.965661	0.0666508	0.600101	0.835026	1.0963		unconditioned
ENSG00000175262	C1orf127	chet_cis	het	type_2_diabetes		0					unconditioned
ENSG00000175262	C1orf127	knockout	het	type_2_diabetes	1.39741	0.320527	0.296498	0.769178	2.02565	1	unconditioned
ENSG00000175262	C1orf127	wt	het	type_2_diabetes	0.991639	0.0536282	0.875596	0.886528	1.09675		unconditioned
ENSG00000175262	C1orf127	chet_cis	het	BC		0					unconditioned
ENSG00000175262	C1orf127	knockout	het	BC	0.641865	0.449994	0.324479	-0.240123	1.52385	1	unconditioned
ENSG00000175262	C1orf127	wt	het	BC	0.893087	0.0511351	0.0270208	0.792863	0.993312		unconditioned
ENSG00000175262	C1orf127	chet_cis	het	CAD		0					unconditioned
ENSG00000175262	C1orf127	knockout	het	CAD	1.24944	0.187888	0.23592	0.881177	1.6177	1	unconditioned
ENSG00000175262	C1orf127	wt	het	CAD	1.05534	0.0293583	0.0665639	0.997796	1.11288		unconditioned
ENSG00000175262	C1orf127	chet_cis	het	COPD		0					unconditioned
ENSG00000175262	C1orf127	knockout	het	COPD	1.09964	0.206545	0.645616	0.694811	1.50447	1	unconditioned
ENSG00000175262	C1orf127	wt	het	COPD	1.00408	0.0325662	0.90043	0.940253	1.06791		unconditioned
ENSG00000175262	C1orf127	chet_cis	het	RF		0					unconditioned
ENSG00000175262	C1orf127	knockout	het	RF	0.790934	0.381328	0.538513	0.0435305	1.53834	1	unconditioned
ENSG00000175262	C1orf127	wt	het	RF	1.05672	0.0520169	0.288895	0.954763	1.15867		unconditioned
ENSG00000175262	C1orf127	chet_cis	het	RF_chronic		0					unconditioned
ENSG00000175262	C1orf127	knockout	het	RF_chronic	0.820465	0.412162	0.631148	0.0126286	1.6283	1	unconditioned
ENSG00000175262	C1orf127	wt	het	RF_chronic	1.06374	0.0580101	0.286831	0.950035	1.17744		unconditioned
ENSG00000175262	C1orf127	chet_cis	het	RF_ctrl_excl		0					unconditioned
ENSG00000175262	C1orf127	knockout	het	RF_ctrl_excl	0.790934	0.381328	0.538513	0.0435305	1.53834	1	unconditioned
ENSG00000175262	C1orf127	wt	het	RF_ctrl_excl	1.05672	0.0520169	0.288895	0.954763	1.15867		unconditioned
ENSG00000175262	C1orf127	chet_cis	het	DEP		0					unconditioned
ENSG00000175262	C1orf127	knockout	het	DEP	1.18826	0.220962	0.435008	0.75518	1.62135	1	unconditioned
ENSG00000175262	C1orf127	wt	het	DEP	0.959751	0.0358587	0.251937	0.889468	1.03003		unconditioned
ENSG00000175262	C1orf127	chet_cis	het	PSOR		0					unconditioned
ENSG00000175262	C1orf127	knockout	het	PSOR	1.29616	0.337922	0.44269	0.633836	1.95849	1	unconditioned
ENSG00000175262	C1orf127	wt	het	PSOR	1.00124	0.0572235	0.982699	0.889084	1.1134		unconditioned
ENSG00000175262	C1orf127	chet_cis	het	OLI		0					unconditioned
ENSG00000175262	C1orf127	knockout	het	OLI	0.923216	0.411884	0.8462	0.115924	1.73051	1	unconditioned
ENSG00000175262	C1orf127	wt	het	OLI	0.953483	0.0556963	0.392421	0.844318	1.06265		unconditioned
ENSG00000175262	C1orf127	chet_cis	het	age_menarche		0					unconditioned
ENSG00000175262	C1orf127	knockout	het	age_menarche	0.935085	0.336706	0.841999	0.275141	1.59503	1	unconditioned
ENSG00000175262	C1orf127	wt	het	age_menarche	0.961373	0.0408167	0.334486	0.881372	1.04137		unconditioned
ENSG00000175262	C1orf127	chet_cis	het	age_menopause		0					unconditioned
ENSG00000175262	C1orf127	knockout	het	age_menopause	1.00815	0.15237	0.957504	0.709507	1.3068	1	unconditioned
ENSG00000175262	C1orf127	wt	het	age_menopause	1.02003	0.0224383	0.376665	0.976056	1.06401		unconditioned
ENSG00000175984	DENND2C	chet_cis	het	abdominal_hernia	7.77672	1.00232	0.0407192	5.81216	9.74127		unconditioned
ENSG00000175984	DENND2C	knockout	het	abdominal_hernia	1.86324	0.450923	0.167558	0.979429	2.74705	1	unconditioned
ENSG00000175984	DENND2C	wt	het	abdominal_hernia	0.966992	0.0571679	0.55711	0.854942	1.07904		unconditioned
ENSG00000175984	DENND2C	chet_cis	het	bacterial_diseases	0.00026662	128.684	0.949008	-252.221	252.221		unconditioned
ENSG00000175984	DENND2C	knockout	het	bacterial_diseases	3.11354	0.38235	0.00297343	2.36413	3.86295	1	unconditioned
ENSG00000175984	DENND2C	wt	het	bacterial_diseases	0.986205	0.0575149	0.809147	0.873476	1.09893		unconditioned
ENSG00000175984	DENND2C	chet_cis	het	enthesopathies_and_synovial_disorders	2.16426	1.00098	0.440516	0.202339	4.12618		unconditioned
ENSG00000175984	DENND2C	knockout	het	enthesopathies_and_synovial_disorders	1.02958	0.448915	0.948217	0.149711	1.90946	1	unconditioned
ENSG00000175984	DENND2C	wt	het	enthesopathies_and_synovial_disorders	1.01487	0.039034	0.705347	0.938362	1.09138		unconditioned
ENSG00000175984	DENND2C	chet_cis	het	osteoarthritis	0.0002773	98.0046	0.933397	-192.089	192.089		unconditioned
ENSG00000175984	DENND2C	knockout	het	osteoarthritis	1.16152	0.449405	0.739003	0.280686	2.04236	1	unconditioned
ENSG00000175984	DENND2C	wt	het	osteoarthritis	0.967017	0.0436627	0.442401	0.881438	1.0526		unconditioned
ENSG00000175984	DENND2C	chet_cis	het	age_menopause	1.01029	1.00085	0.991836	-0.95138	2.97197		unconditioned
ENSG00000175984	DENND2C	knockout	het	age_menopause	1.95563	0.409974	0.101843	1.15208	2.75918	1	unconditioned
ENSG00000175984	DENND2C	wt	het	age_menopause	1.00994	0.035437	0.780132	0.940485	1.0794		unconditioned
ENSG00000177628	GBA	chet_cis	het	enthesopathies_and_synovial_disorders	0.00020852	107.481	0.937148	-210.663	210.663		unconditioned
ENSG00000177628	GBA	knockout	het	enthesopathies_and_synovial_disorders	1.36668	0.410612	0.446788	0.561882	2.17148	1	unconditioned
ENSG00000177628	GBA	wt	het	enthesopathies_and_synovial_disorders	0.975857	0.0437984	0.576854	0.890013	1.0617		unconditioned
ENSG00000177628	GBA	chet_cis	het	gastro_oesophageal_reflux_disease	5.8e-05	311.191	0.974995	-609.935	609.935		unconditioned
ENSG00000177628	GBA	knockout	het	gastro_oesophageal_reflux_disease	3.05353	0.452792	0.0136873	2.16606	3.94101	1	unconditioned
ENSG00000177628	GBA	wt	het	gastro_oesophageal_reflux_disease	0.992472	0.0699233	0.913943	0.855422	1.12952		unconditioned
ENSG00000177628	GBA	chet_cis	het	osteoarthritis	9.49e-05	128.604	0.942582	-252.064	252.064		unconditioned
ENSG00000177628	GBA	knockout	het	osteoarthritis	1.62577	0.411311	0.237387	0.819601	2.43194	1	unconditioned
ENSG00000177628	GBA	wt	het	osteoarthritis	0.948793	0.0495245	0.288515	0.851725	1.04586		unconditioned
ENSG00000177628	GBA	chet_cis	het	COPD	7.82916	1.00485	0.0405677	5.85965	9.79866		unconditioned
ENSG00000177628	GBA	knockout	het	COPD	1.66549	0.451084	0.258106	0.78137	2.54962	1	unconditioned
ENSG00000177628	GBA	wt	het	COPD	0.976059	0.0588708	0.680621	0.860672	1.09145		unconditioned
ENSG00000177628	GBA	chet_cis	het	age_menopause	0.623977	1.00139	0.637651	-1.33876	2.58671		unconditioned
ENSG00000177628	GBA	knockout	het	age_menopause	0.619693	0.410342	0.243542	-0.184577	1.42396	1	unconditioned
ENSG00000177628	GBA	wt	het	age_menopause	1.02663	0.0408901	0.520338	0.946489	1.10678		unconditioned
ENSG00000186364	NUDT17	chet_cis	het	abdominal_hernia	0.919967	0.379716	0.826117	0.175722	1.66421		unconditioned
ENSG00000186364	NUDT17	knockout	het	abdominal_hernia	0.82472	0.457897	0.673856	-0.0727586	1.7222	1	unconditioned
ENSG00000186364	NUDT17	wt	het	abdominal_hernia	0.941754	0.37825	0.87394	0.200385	1.68312		unconditioned
ENSG00000186364	NUDT17	chet_cis	het	allergic_and_chronic_rhinitis	0.548627	0.411329	0.144426	-0.257577	1.35483		unconditioned
ENSG00000186364	NUDT17	knockout	het	allergic_and_chronic_rhinitis	0.550253	0.527213	0.257178	-0.483085	1.58359	1	unconditioned
ENSG00000186364	NUDT17	wt	het	allergic_and_chronic_rhinitis	0.595632	0.408641	0.20482	-0.205305	1.39657		unconditioned
ENSG00000186364	NUDT17	chet_cis	het	asthma	0.754114	0.33509	0.399678	0.0973384	1.41089		unconditioned
ENSG00000186364	NUDT17	knockout	het	asthma	0.757603	0.404759	0.49282	-0.0357242	1.55093	1	unconditioned
ENSG00000186364	NUDT17	wt	het	asthma	0.768774	0.33357	0.430512	0.114977	1.42257		unconditioned
ENSG00000186364	NUDT17	chet_cis	het	benign_neoplasm_of_colon_rectum_anus_and_anal_canal	0.737897	0.410706	0.459259	-0.0670871	1.54288		unconditioned
ENSG00000186364	NUDT17	knockout	het	benign_neoplasm_of_colon_rectum_anus_and_anal_canal	0.679763	0.516554	0.454894	-0.332683	1.69221	1	unconditioned
ENSG00000186364	NUDT17	wt	het	benign_neoplasm_of_colon_rectum_anus_and_anal_canal	0.755878	0.408615	0.493383	-0.045008	1.55676		unconditioned
ENSG00000186364	NUDT17	chet_cis	het	carpal_tunnel_syndrome	0.531222	0.450253	0.160042	-0.351275	1.41372		unconditioned
ENSG00000186364	NUDT17	knockout	het	carpal_tunnel_syndrome	0.724235	0.539544	0.54985	-0.333272	1.78174	1	unconditioned
ENSG00000186364	NUDT17	wt	het	carpal_tunnel_syndrome	0.541778	0.447633	0.170937	-0.335583	1.41914		unconditioned
ENSG00000186364	NUDT17	chet_cis	het	cataract	0.616644	0.335713	0.149837	-0.041353	1.27464		unconditioned
ENSG00000186364	NUDT17	knockout	het	cataract	0.949356	0.401576	0.897027	0.162267	1.73644	1	unconditioned
ENSG00000186364	NUDT17	wt	het	cataract	0.650989	0.333683	0.198291	-0.0030301	1.30501		unconditioned
ENSG00000186364	NUDT17	chet_cis	het	coronary_heart_disease_not_otherwise_specified	1.15351	0.449214	0.75056	0.273046	2.03397		unconditioned
ENSG00000186364	NUDT17	knockout	het	coronary_heart_disease_not_otherwise_specified	1.48151	0.512587	0.443185	0.476844	2.48618	1	unconditioned
ENSG00000186364	NUDT17	wt	het	coronary_heart_disease_not_otherwise_specified	1.10727	0.447588	0.819912	0.229997	1.98454		unconditioned
ENSG00000186364	NUDT17	chet_cis	het	dermatitis	1.05037	0.409788	0.904542	0.247187	1.85356		unconditioned
ENSG00000186364	NUDT17	knockout	het	dermatitis	1.06276	0.468392	0.896607	0.14471	1.98081	1	unconditioned
ENSG00000186364	NUDT17	wt	het	dermatitis	1.03373	0.408455	0.935278	0.233154	1.8343		unconditioned
ENSG00000186364	NUDT17	chet_cis	het	diabetes	0.662103	0.411324	0.316123	-0.144092	1.4683		unconditioned
ENSG00000186364	NUDT17	knockout	het	diabetes	0.781026	0.516607	0.632363	-0.231524	1.79358	1	unconditioned
ENSG00000186364	NUDT17	wt	het	diabetes	0.666107	0.408691	0.320143	-0.134927	1.46714		unconditioned
ENSG00000186364	NUDT17	chet_cis	het	diaphragmatic_hernia	0.765187	0.380111	0.481372	0.0201707	1.5102		unconditioned
ENSG00000186364	NUDT17	knockout	het	diaphragmatic_hernia	0.548209	0.492933	0.22268	-0.41794	1.51436	1	unconditioned
ENSG00000186364	NUDT17	wt	het	diaphragmatic_hernia	0.774486	0.37828	0.499312	0.0330584	1.51591		unconditioned
ENSG00000186364	NUDT17	chet_cis	het	enthesopathies_and_synovial_disorders	1.3066	0.302445	0.37657	0.713813	1.8994		unconditioned
ENSG00000186364	NUDT17	knockout	het	enthesopathies_and_synovial_disorders	1.46195	0.337939	0.261101	0.799593	2.12431	1	unconditioned
ENSG00000186364	NUDT17	wt	het	enthesopathies_and_synovial_disorders	1.30323	0.301627	0.379911	0.712043	1.89442		unconditioned
ENSG00000186364	NUDT17	chet_cis	het	gastritis_and_duodenitis	1.08496	0.379547	0.829899	0.341043	1.82887		unconditioned
ENSG00000186364	NUDT17	knockout	het	gastritis_and_duodenitis	0.991848	0.449204	0.985462	0.111408	1.87229	1	unconditioned
ENSG00000186364	NUDT17	wt	het	gastritis_and_duodenitis	1.0808	0.378204	0.83723	0.339515	1.82208		unconditioned
ENSG00000186364	NUDT17	chet_cis	het	gastro_oesophageal_reflux_disease	0.918914	0.379818	0.823817	0.174471	1.66336		unconditioned
ENSG00000186364	NUDT17	knockout	het	gastro_oesophageal_reflux_disease	1.07865	0.442266	0.864083	0.211804	1.94549	1	unconditioned
ENSG00000186364	NUDT17	wt	het	gastro_oesophageal_reflux_disease	0.903559	0.378227	0.788599	0.162233	1.64488		unconditioned
ENSG00000186364	NUDT17	chet_cis	het	infections_of_other_or_unspecified_organs	0.502733	0.451145	0.127425	-0.38151	1.38698		unconditioned
ENSG00000186364	NUDT17	knockout	het	infections_of_other_or_unspecified_organs	0.393655	0.632668	0.140597	-0.846375	1.63368	1	unconditioned
ENSG00000186364	NUDT17	wt	het	infections_of_other_or_unspecified_organs	0.495114	0.447805	0.11646	-0.382584	1.37281		unconditioned
ENSG00000186364	NUDT17	chet_cis	het	leiomyoma_of_uterus	0.65676	0.449991	0.350137	-0.225222	1.53874		unconditioned
ENSG00000186364	NUDT17	knockout	het	leiomyoma_of_uterus	0.731887	0.547978	0.568949	-0.342149	1.80592	1	unconditioned
ENSG00000186364	NUDT17	wt	het	leiomyoma_of_uterus	0.646378	0.447677	0.329687	-0.231069	1.52382		unconditioned
ENSG00000186364	NUDT17	chet_cis	het	menorrhagia_and_polymenorrhoea	1.07212	0.449049	0.876758	0.191984	1.95226		unconditioned
ENSG00000186364	NUDT17	knockout	het	menorrhagia_and_polymenorrhoea	1.19824	0.512581	0.724216	0.193581	2.2029	1	unconditioned
ENSG00000186364	NUDT17	wt	het	menorrhagia_and_polymenorrhoea	1.03654	0.447557	0.936089	0.159329	1.91375		unconditioned
ENSG00000186364	NUDT17	chet_cis	het	osteoarthritis	1.16235	0.317391	0.635499	0.540263	1.78444		unconditioned
ENSG00000186364	NUDT17	knockout	het	osteoarthritis	1.68792	0.352783	0.137836	0.99646	2.37937	1	unconditioned
ENSG00000186364	NUDT17	wt	het	osteoarthritis	1.14374	0.316394	0.671214	0.523608	1.76387		unconditioned
ENSG00000186364	NUDT17	chet_cis	het	other_or_unspecified_infectious_organisms	0.599133	0.380675	0.178402	-0.146989	1.34526		unconditioned
ENSG00000186364	NUDT17	knockout	het	other_or_unspecified_infectious_organisms	0.506428	0.504104	0.177123	-0.481615	1.49447	1	unconditioned
ENSG00000186364	NUDT17	wt	het	other_or_unspecified_infectious_organisms	0.601084	0.378356	0.178513	-0.140494	1.34266		unconditioned
ENSG00000186364	NUDT17	chet_cis	het	postmenopausal_bleeding	0.640251	0.450144	0.3219	-0.242032	1.52253		unconditioned
ENSG00000186364	NUDT17	knockout	het	postmenopausal_bleeding	0.654633	0.5481	0.439524	-0.419643	1.72891	1	unconditioned
ENSG00000186364	NUDT17	wt	het	postmenopausal_bleeding	0.623842	0.447816	0.292027	-0.253878	1.50156		unconditioned
ENSG00000186364	NUDT17	chet_cis	het	stable_angina	0.805583	0.449828	0.630798	-0.0760804	1.68725		unconditioned
ENSG00000186364	NUDT17	knockout	het	stable_angina	1.22584	0.521241	0.696056	0.204204	2.24747	1	unconditioned
ENSG00000186364	NUDT17	wt	het	stable_angina	0.832697	0.44763	0.682532	-0.0446566	1.71005		unconditioned
ENSG00000186364	NUDT17	chet_cis	het	urinary_incontinence	0.672359	0.44982	0.377511	-0.209289	1.55401		unconditioned
ENSG00000186364	NUDT17	knockout	het	urinary_incontinence	0.74638	0.53955	0.587712	-0.311138	1.8039	1	unconditioned
ENSG00000186364	NUDT17	wt	het	urinary_incontinence	0.641075	0.447608	0.320564	-0.236237	1.51839		unconditioned
ENSG00000186364	NUDT17	chet_cis	het	viral_diseases	0.188561	0.457171	0.000263	-0.707494	1.08462		unconditioned
ENSG00000186364	NUDT17	knockout	het	viral_diseases	0.379686	0.63298	0.126035	-0.860955	1.62033	1	unconditioned
ENSG00000186364	NUDT17	wt	het	viral_diseases	0.190774	0.448697	0.00022235	-0.688673	1.07022		unconditioned
ENSG00000186364	NUDT17	chet_cis	het	type_2_diabetes	0.611344	0.41169	0.231968	-0.195568	1.41826		unconditioned
ENSG00000186364	NUDT17	knockout	het	type_2_diabetes	0.723974	0.527287	0.540161	-0.309508	1.75746	1	unconditioned
ENSG00000186364	NUDT17	wt	het	type_2_diabetes	0.614566	0.408747	0.233633	-0.186578	1.41571		unconditioned
ENSG00000186364	NUDT17	chet_cis	het	CAD	1.36885	0.379042	0.407487	0.625926	2.11177		unconditioned
ENSG00000186364	NUDT17	knockout	het	CAD	1.52784	0.419848	0.312714	0.704938	2.35074	1	unconditioned
ENSG00000186364	NUDT17	wt	het	CAD	1.34457	0.378136	0.433641	0.603419	2.08571		unconditioned
ENSG00000186364	NUDT17	chet_cis	het	COPD	0.810109	0.355097	0.553154	0.114118	1.5061		unconditioned
ENSG00000186364	NUDT17	knockout	het	COPD	0.82022	0.418415	0.635749	0.00012784	1.64031	1	unconditioned
ENSG00000186364	NUDT17	wt	het	COPD	0.874906	0.353746	0.705593	0.181564	1.56825		unconditioned
ENSG00000186364	NUDT17	chet_cis	het	age_menopause	1.12097	0.243544	0.639141	0.643627	1.59832		unconditioned
ENSG00000186364	NUDT17	knockout	het	age_menopause	1.00755	0.286605	0.979058	0.445807	1.5693	1	unconditioned
ENSG00000186364	NUDT17	wt	het	age_menopause	1.05036	0.242717	0.839573	0.574638	1.52609		unconditioned
ENSG00000187862	TTC24	chet_cis	het	abdominal_hernia	5.89599	1.00168	0.0765113	3.9327	7.85929		unconditioned
ENSG00000187862	TTC24	knockout	het	abdominal_hernia	1.48907	0.280383	0.155601	0.939516	2.03862	1	unconditioned
ENSG00000187862	TTC24	wt	het	abdominal_hernia	0.979655	0.0414761	0.620181	0.898361	1.06095		unconditioned
ENSG00000187862	TTC24	chet_cis	het	allergic_and_chronic_rhinitis	4.14e-05	669.556	0.987973	-1312.33	1312.33		unconditioned
ENSG00000187862	TTC24	knockout	het	allergic_and_chronic_rhinitis	1.08788	0.381981	0.825476	0.339197	1.83656	1	unconditioned
ENSG00000187862	TTC24	wt	het	allergic_and_chronic_rhinitis	0.997078	0.0562885	0.958538	0.886753	1.1074		unconditioned
ENSG00000187862	TTC24	chet_cis	het	anxiety_disorders	7.45e-05	459.419	0.983494	-900.461	900.461		unconditioned
ENSG00000187862	TTC24	knockout	het	anxiety_disorders	1.49602	0.292647	0.168687	0.922434	2.06961	1	unconditioned
ENSG00000187862	TTC24	wt	het	anxiety_disorders	1.10494	0.0487974	0.0408453	1.0093	1.20059		unconditioned
ENSG00000187862	TTC24	chet_cis	het	asthma	0.00051474	142.795	0.957711	-279.878	279.879		unconditioned
ENSG00000187862	TTC24	knockout	het	asthma	1.03762	0.291269	0.899107	0.466734	1.60851	1	unconditioned
ENSG00000187862	TTC24	wt	het	asthma	0.967193	0.039462	0.397948	0.889848	1.04454		unconditioned
ENSG00000187862	TTC24	chet_cis	het	bacterial_diseases	0.00055903	161.518	0.963017	-316.574	316.575		unconditioned
ENSG00000187862	TTC24	knockout	het	bacterial_diseases	1.60589	0.261366	0.069935	1.09362	2.11817	1	unconditioned
ENSG00000187862	TTC24	wt	het	bacterial_diseases	0.978628	0.0412519	0.600486	0.897774	1.05948		unconditioned
ENSG00000187862	TTC24	chet_cis	het	benign_neoplasm_of_colon_rectum_anus_and_anal_canal	0.00013814	337.521	0.978993	-661.541	661.541		unconditioned
ENSG00000187862	TTC24	knockout	het	benign_neoplasm_of_colon_rectum_anus_and_anal_canal	0.929445	0.41135	0.858823	0.123198	1.73569	1	unconditioned
ENSG00000187862	TTC24	wt	het	benign_neoplasm_of_colon_rectum_anus_and_anal_canal	0.976974	0.0511785	0.648982	0.876664	1.07728		unconditioned
ENSG00000187862	TTC24	chet_cis	het	benign_neoplasm_of_ovary	0.0551089	1094.44	0.997887	-2145.05	2145.16		unconditioned
ENSG00000187862	TTC24	knockout	het	benign_neoplasm_of_ovary	3.04678	0.388679	0.00415258	2.28496	3.80859	1	unconditioned
ENSG00000187862	TTC24	wt	het	benign_neoplasm_of_ovary	1.05597	0.0911232	0.550063	0.87737	1.23457		unconditioned
ENSG00000187862	TTC24	chet_cis	het	copd	0.00013349	526.663	0.986485	-1032.26	1032.26		unconditioned
ENSG00000187862	TTC24	knockout	het	copd	1.65264	0.453628	0.268095	0.763531	2.54175	1	unconditioned
ENSG00000187862	TTC24	wt	het	copd	0.974391	0.0771129	0.736547	0.823249	1.12553		unconditioned
ENSG00000187862	TTC24	chet_cis	het	carcinoma_in_situ_cervical	2.93028	8476.35	0.999899	-16610.7	16616.6		unconditioned
ENSG00000187862	TTC24	knockout	het	carcinoma_in_situ_cervical	2.6017	0.387494	0.0136037	1.84221	3.36119	1	unconditioned
ENSG00000187862	TTC24	wt	het	carcinoma_in_situ_cervical	1.04759	0.0859037	0.588357	0.879219	1.21596		unconditioned
ENSG00000187862	TTC24	chet_cis	het	carpal_tunnel_syndrome	7.82e-05	624.014	0.987909	-1223.07	1223.07		unconditioned
ENSG00000187862	TTC24	knockout	het	carpal_tunnel_syndrome	1.12837	0.451262	0.788976	0.243899	2.01285	1	unconditioned
ENSG00000187862	TTC24	wt	het	carpal_tunnel_syndrome	0.999439	0.0612179	0.99268	0.879451	1.11943		unconditioned
ENSG00000187862	TTC24	chet_cis	het	cataract	63.6533	1.0024	3.42e-05	61.6886	65.618		unconditioned
ENSG00000187862	TTC24	knockout	het	cataract	1.84391	0.270989	0.0239461	1.31278	2.37505	1	unconditioned
ENSG00000187862	TTC24	wt	het	cataract	0.992614	0.0452256	0.869789	0.903972	1.08126		unconditioned
ENSG00000187862	TTC24	chet_cis	het	cholelithiasis	0.00011677	592.583	0.987808	-1161.46	1161.46		unconditioned
ENSG00000187862	TTC24	knockout	het	cholelithiasis	0.921118	0.450668	0.85533	0.0378083	1.80443	1	unconditioned
ENSG00000187862	TTC24	wt	het	cholelithiasis	1.00366	0.0565077	0.948495	0.892902	1.11441		unconditioned
ENSG00000187862	TTC24	chet_cis	het	chronic_sinusitis	0.00015555	487.788	0.985658	-956.065	956.065		unconditioned
ENSG00000187862	TTC24	knockout	het	chronic_sinusitis	1.53461	0.338244	0.205449	0.871653	2.19757	1	unconditioned
ENSG00000187862	TTC24	wt	het	chronic_sinusitis	0.970355	0.0583672	0.606139	0.855955	1.08475		unconditioned
ENSG00000187862	TTC24	chet_cis	het	coronary_heart_disease_not_otherwise_specified	9.21e-05	335.228	0.977885	-657.046	657.047		unconditioned
ENSG00000187862	TTC24	knockout	het	coronary_heart_disease_not_otherwise_specified	0.951653	0.38101	0.896517	0.204873	1.69843	1	unconditioned
ENSG00000187862	TTC24	wt	het	coronary_heart_disease_not_otherwise_specified	0.981191	0.0483913	0.694772	0.886344	1.07604		unconditioned
ENSG00000187862	TTC24	chet_cis	het	depression	9.15e-05	518.67	0.985696	-1016.59	1016.59		unconditioned
ENSG00000187862	TTC24	knockout	het	depression	0.969952	0.356996	0.931895	0.270239	1.66966	1	unconditioned
ENSG00000187862	TTC24	wt	het	depression	1.05654	0.0503029	0.274264	0.957943	1.15513		unconditioned
ENSG00000187862	TTC24	chet_cis	het	dermatitis	4.65e-05	497.719	0.984008	-975.529	975.529		unconditioned
ENSG00000187862	TTC24	knockout	het	dermatitis	1.18958	0.280491	0.535963	0.639822	1.73935	1	unconditioned
ENSG00000187862	TTC24	wt	het	dermatitis	1.04129	0.0426194	0.342493	0.957752	1.12482		unconditioned
ENSG00000187862	TTC24	chet_cis	het	diabetes	0.0001726	392.835	0.982403	-769.956	769.957		unconditioned
ENSG00000187862	TTC24	knockout	het	diabetes	1.02508	0.451253	0.956229	0.140622	1.90953	1	unconditioned
ENSG00000187862	TTC24	wt	het	diabetes	1.11067	0.060961	0.0850916	0.991191	1.23016		unconditioned
ENSG00000187862	TTC24	chet_cis	het	diaphragmatic_hernia	0.00061369	184.812	0.968078	-362.23	362.232		unconditioned
ENSG00000187862	TTC24	knockout	het	diaphragmatic_hernia	1.5618	0.305198	0.144068	0.963607	2.15998	1	unconditioned
ENSG00000187862	TTC24	wt	het	diaphragmatic_hernia	1.04567	0.0479804	0.352033	0.951623	1.13971		unconditioned
ENSG00000187862	TTC24	chet_cis	het	diverticular_disease_of_intestine	0.00019655	285.87	0.976183	-560.305	560.306		unconditioned
ENSG00000187862	TTC24	knockout	het	diverticular_disease_of_intestine	1.20372	0.304522	0.542605	0.606857	1.80058	1	unconditioned
ENSG00000187862	TTC24	wt	het	diverticular_disease_of_intestine	0.996568	0.0433282	0.936759	0.911645	1.08149		unconditioned
ENSG00000187862	TTC24	chet_cis	het	enthesopathies_and_synovial_disorders	6.13218	1.00071	0.0699467	4.17078	8.09358		unconditioned
ENSG00000187862	TTC24	knockout	het	enthesopathies_and_synovial_disorders	1.38944	0.191032	0.0851258	1.01501	1.76386	1	unconditioned
ENSG00000187862	TTC24	wt	het	enthesopathies_and_synovial_disorders	1.01764	0.0284239	0.538535	0.961924	1.07335		unconditioned
ENSG00000187862	TTC24	chet_cis	het	gastritis_and_duodenitis	5.99e-05	410.845	0.981118	-805.256	805.256		unconditioned
ENSG00000187862	TTC24	knockout	het	gastritis_and_duodenitis	1.33849	0.270198	0.280593	0.8089	1.86808	1	unconditioned
ENSG00000187862	TTC24	wt	het	gastritis_and_duodenitis	0.989914	0.0403609	0.801694	0.910807	1.06902		unconditioned
ENSG00000187862	TTC24	chet_cis	het	gastro_oesophageal_reflux_disease	8.47e-05	454.12	0.983527	-890.076	890.076		unconditioned
ENSG00000187862	TTC24	knockout	het	gastro_oesophageal_reflux_disease	1.36833	0.292014	0.282871	0.795983	1.94068	1	unconditioned
ENSG00000187862	TTC24	wt	het	gastro_oesophageal_reflux_disease	1.02408	0.0447561	0.594918	0.936361	1.11181		unconditioned
ENSG00000187862	TTC24	chet_cis	het	hypertension	3.85e-05	517.247	0.984321	-1013.8	1013.8		unconditioned
ENSG00000187862	TTC24	knockout	het	hypertension	0.865462	0.319007	0.65059	0.240209	1.49072	1	unconditioned
ENSG00000187862	TTC24	wt	het	hypertension	1.07003	0.0426475	0.112473	0.986443	1.15362		unconditioned
ENSG00000187862	TTC24	chet_cis	het	hypo_or_hyperthyroidism	9.32e-05	1246.24	0.994058	-2442.64	2442.64		unconditioned
ENSG00000187862	TTC24	knockout	het	hypo_or_hyperthyroidism	1.45528	0.413872	0.364637	0.644096	2.26647	1	unconditioned
ENSG00000187862	TTC24	wt	het	hypo_or_hyperthyroidism	1.08736	0.0690304	0.225006	0.952064	1.22266		unconditioned
ENSG00000187862	TTC24	chet_cis	het	infection_of_skin_and_subcutaneous_tissues	5.05e-05	793.731	0.990056	-1555.71	1555.71		unconditioned
ENSG00000187862	TTC24	knockout	het	infection_of_skin_and_subcutaneous_tissues	1.60471	0.45274	0.296199	0.717335	2.49208	1	unconditioned
ENSG00000187862	TTC24	wt	het	infection_of_skin_and_subcutaneous_tissues	0.927078	0.0716058	0.290321	0.786731	1.06743		unconditioned
ENSG00000187862	TTC24	chet_cis	het	intervertebral_disc_disorders	6.2e-05	556.19	0.986102	-1090.13	1090.13		unconditioned
ENSG00000187862	TTC24	knockout	het	intervertebral_disc_disorders	0.969993	0.450761	0.946113	0.0865012	1.85348	1	unconditioned
ENSG00000187862	TTC24	wt	het	intervertebral_disc_disorders	1.00416	0.057372	0.942363	0.891708	1.11661		unconditioned
ENSG00000187862	TTC24	chet_cis	het	iron_deficiency_anaemia	0.00080941	284.438	0.980032	-557.497	557.499		unconditioned
ENSG00000187862	TTC24	knockout	het	iron_deficiency_anaemia	1.51837	0.413889	0.312947	0.707148	2.32959	1	unconditioned
ENSG00000187862	TTC24	wt	het	iron_deficiency_anaemia	0.924246	0.0694571	0.256716	0.78811	1.06038		unconditioned
ENSG00000187862	TTC24	chet_cis	het	irritable_bowel_syndrome	0.00030085	619.009	0.989548	-1213.26	1213.26		unconditioned
ENSG00000187862	TTC24	knockout	het	irritable_bowel_syndrome	1.52672	0.454143	0.351493	0.636604	2.41684	1	unconditioned
ENSG00000187862	TTC24	wt	het	irritable_bowel_syndrome	1.05862	0.0801878	0.477476	0.901448	1.21578		unconditioned
ENSG00000187862	TTC24	chet_cis	het	leiomyoma_of_uterus	0.00517032	696.156	0.993966	-1364.46	1364.47		unconditioned
ENSG00000187862	TTC24	knockout	het	leiomyoma_of_uterus	1.49991	0.358363	0.257942	0.797518	2.2023	1	unconditioned
ENSG00000187862	TTC24	wt	het	leiomyoma_of_uterus	1.00257	0.0587859	0.965221	0.887346	1.11779		unconditioned
ENSG00000187862	TTC24	chet_cis	het	menorrhagia_and_polymenorrhoea	0.0621	919.617	0.997589	-1802.39	1802.51		unconditioned
ENSG00000187862	TTC24	knockout	het	menorrhagia_and_polymenorrhoea	1.53663	0.281258	0.126661	0.985369	2.0879	1	unconditioned
ENSG00000187862	TTC24	wt	het	menorrhagia_and_polymenorrhoea	0.950345	0.0465635	0.27405	0.859081	1.04161		unconditioned
ENSG00000187862	TTC24	chet_cis	het	migraine	9.44e-05	521.088	0.98581	-1021.33	1021.33		unconditioned
ENSG00000187862	TTC24	knockout	het	migraine	1.7566	0.306191	0.0657742	1.15646	2.35673	1	unconditioned
ENSG00000187862	TTC24	wt	het	migraine	1.08329	0.0541644	0.13968	0.977125	1.18945		unconditioned
ENSG00000187862	TTC24	chet_cis	het	obesity	0.00051637	196.407	0.969261	-384.957	384.958		unconditioned
ENSG00000187862	TTC24	knockout	het	obesity	0.782287	0.450437	0.585684	-0.100569	1.66514	1	unconditioned
ENSG00000187862	TTC24	wt	het	obesity	1.07648	0.0547098	0.177963	0.969249	1.18371		unconditioned
ENSG00000187862	TTC24	chet_cis	het	oesophagitis_and_oesophageal_ulcer	0.00039598	176.215	0.964539	-345.38	345.381		unconditioned
ENSG00000187862	TTC24	knockout	het	oesophagitis_and_oesophageal_ulcer	1.48509	0.319983	0.216483	0.857927	2.11226	1	unconditioned
ENSG00000187862	TTC24	wt	het	oesophagitis_and_oesophageal_ulcer	1.05498	0.0496779	0.281281	0.957615	1.15235		unconditioned
ENSG00000187862	TTC24	chet_cis	het	osteoarthritis	0.00049096	116.109	0.94768	-227.573	227.574		unconditioned
ENSG00000187862	TTC24	knockout	het	osteoarthritis	1.04485	0.237814	0.853627	0.578737	1.51097	1	unconditioned
ENSG00000187862	TTC24	wt	het	osteoarthritis	1.00991	0.0320778	0.75851	0.947038	1.07278		unconditioned
ENSG00000187862	TTC24	chet_cis	het	other_anaemias	0.00011426	674.89	0.989269	-1322.78	1322.78		unconditioned
ENSG00000187862	TTC24	knockout	het	other_anaemias	1.68549	0.383472	0.17339	0.933884	2.43709	1	unconditioned
ENSG00000187862	TTC24	wt	het	other_anaemias	1.09434	0.0658042	0.170705	0.96536	1.22331		unconditioned
ENSG00000187862	TTC24	chet_cis	het	other_or_unspecified_infectious_organisms	0.00055453	215.507	0.972248	-422.393	422.394		unconditioned
ENSG00000187862	TTC24	knockout	het	other_or_unspecified_infectious_organisms	0.80164	0.450216	0.623364	-0.0807827	1.68406	1	unconditioned
ENSG00000187862	TTC24	wt	het	other_or_unspecified_infectious_organisms	0.990984	0.0527554	0.863697	0.887584	1.09438		unconditioned
ENSG00000187862	TTC24	chet_cis	het	peptic_ulcer_disease	1.49e-05	1286.64	0.993108	-2521.82	2521.82		unconditioned
ENSG00000187862	TTC24	knockout	het	peptic_ulcer_disease	2.07806	0.41501	0.0779937	1.26464	2.89147	1	unconditioned
ENSG00000187862	TTC24	wt	het	peptic_ulcer_disease	1.0163	0.0757687	0.831051	0.86779	1.1648		unconditioned
ENSG00000187862	TTC24	chet_cis	het	peripheral_neuropathies	2.07e-05	1380.16	0.993764	-2705.11	2705.11		unconditioned
ENSG00000187862	TTC24	knockout	het	peripheral_neuropathies	2.66232	0.386316	0.0112541	1.90514	3.4195	1	unconditioned
ENSG00000187862	TTC24	wt	het	peripheral_neuropathies	0.97021	0.0813459	0.710062	0.810772	1.12965		unconditioned
ENSG00000187862	TTC24	chet_cis	het	postmenopausal_bleeding	0.0264713	1182.13	0.997549	-2316.95	2317.01		unconditioned
ENSG00000187862	TTC24	knockout	het	postmenopausal_bleeding	1.01361	0.450845	0.976075	0.129956	1.89727	1	unconditioned
ENSG00000187862	TTC24	wt	het	postmenopausal_bleeding	0.926403	0.0575887	0.184359	0.813529	1.03928		unconditioned
ENSG00000187862	TTC24	chet_cis	het	urinary_incontinence	0.00187101	239.493	0.979076	-469.405	469.408		unconditioned
ENSG00000187862	TTC24	knockout	het	urinary_incontinence	0.950445	0.451045	0.910281	0.0663971	1.83449	1	unconditioned
ENSG00000187862	TTC24	wt	het	urinary_incontinence	1.06444	0.0593664	0.29284	0.948081	1.1808		unconditioned
ENSG00000187862	TTC24	chet_cis	het	urinary_tract_infections	0.00056725	272.949	0.978153	-534.98	534.981		unconditioned
ENSG00000187862	TTC24	knockout	het	urinary_tract_infections	1.32964	0.452055	0.528533	0.44361	2.21567	1	unconditioned
ENSG00000187862	TTC24	wt	het	urinary_tract_infections	0.962635	0.0671377	0.570571	0.831045	1.09422		unconditioned
ENSG00000187862	TTC24	chet_cis	het	urticaria	58.0199	1.00594	5.42e-05	56.0483	59.9915		unconditioned
ENSG00000187862	TTC24	knockout	het	urticaria	1.87945	0.415253	0.128636	1.06555	2.69334	1	unconditioned
ENSG00000187862	TTC24	wt	het	urticaria	0.954462	0.0773686	0.546906	0.80282	1.1061		unconditioned
ENSG00000187862	TTC24	chet_cis	het	type_2_diabetes	0.00018117	422.557	0.983732	-828.211	828.211		unconditioned
ENSG00000187862	TTC24	knockout	het	type_2_diabetes	1.11403	0.45171	0.811063	0.228678	1.99938	1	unconditioned
ENSG00000187862	TTC24	wt	het	type_2_diabetes	1.11082	0.0643491	0.102411	0.984697	1.23695		unconditioned
ENSG00000187862	TTC24	chet_cis	het	CAD	9.02614	1.00111	0.0279711	7.06397	10.9883		unconditioned
ENSG00000187862	TTC24	knockout	het	CAD	0.892261	0.279277	0.683139	0.344878	1.43964	1	unconditioned
ENSG00000187862	TTC24	wt	het	CAD	0.972525	0.0331968	0.401348	0.907459	1.03759		unconditioned
ENSG00000187862	TTC24	chet_cis	het	COPD	0.00024111	149.995	0.955711	-293.991	293.991		unconditioned
ENSG00000187862	TTC24	knockout	het	COPD	1.07537	0.279776	0.795074	0.52701	1.62373	1	unconditioned
ENSG00000187862	TTC24	wt	het	COPD	0.944372	0.037353	0.125452	0.87116	1.01758		unconditioned
ENSG00000187862	TTC24	chet_cis	het	STR_ctrl_excl	4.17e-05	678.056	0.988134	-1328.99	1328.99		unconditioned
ENSG00000187862	TTC24	knockout	het	STR_ctrl_excl	1.43249	0.412957	0.384112	0.623095	2.24189	1	unconditioned
ENSG00000187862	TTC24	wt	het	STR_ctrl_excl	1.01317	0.063128	0.835794	0.88944	1.1369		unconditioned
ENSG00000187862	TTC24	chet_cis	het	DEP	6.64e-05	408.073	0.981192	-799.823	799.823		unconditioned
ENSG00000187862	TTC24	knockout	het	DEP	1.13693	0.304468	0.67339	0.540174	1.73369	1	unconditioned
ENSG00000187862	TTC24	wt	het	DEP	1.03059	0.0430656	0.48416	0.94618	1.115		unconditioned
ENSG00000187862	TTC24	chet_cis	het	PSOR	4.64e-05	667.653	0.988077	-1308.6	1308.6		unconditioned
ENSG00000187862	TTC24	knockout	het	PSOR	1.2641	0.452047	0.604151	0.378087	2.15011	1	unconditioned
ENSG00000187862	TTC24	wt	het	PSOR	1.01473	0.0671721	0.827702	0.88307	1.14638		unconditioned
ENSG00000187862	TTC24	chet_cis	het	OLI	0.0389898	796.384	0.996749	-1560.87	1560.95		unconditioned
ENSG00000187862	TTC24	knockout	het	OLI	1.10124	0.452274	0.831155	0.21478	1.98769	1	unconditioned
ENSG00000187862	TTC24	wt	het	OLI	1.05446	0.0675999	0.432741	0.921968	1.18696		unconditioned
ENSG00000187862	TTC24	chet_cis	het	age_menarche		0					unconditioned
ENSG00000187862	TTC24	knockout	het	age_menarche	1.23844	0.337411	0.526202	0.577118	1.89977	1	unconditioned
ENSG00000187862	TTC24	wt	het	age_menarche	0.985357	0.0461394	0.749192	0.894924	1.07579		unconditioned
ENSG00000187862	TTC24	chet_cis	het	age_menopause	0.761571	0	0	0.761571	0.761571		unconditioned
ENSG00000187862	TTC24	knockout	het	age_menopause	0.833788	0.214728	0.397251	0.412922	1.25465	1	unconditioned
ENSG00000187862	TTC24	wt	het	age_menopause	0.950092	0.0256643	0.0460613	0.89979	1.00039		unconditioned
ENSG00000188641	DPYD	chet_cis	het	abdominal_hernia	0.45949	1.00114	0.437306	-1.50275	2.42173		unconditioned
ENSG00000188641	DPYD	knockout	het	abdominal_hernia	0.932734	0.380533	0.854802	0.18689	1.67858	1	unconditioned
ENSG00000188641	DPYD	wt	het	abdominal_hernia	0.949474	0.0446614	0.245689	0.861938	1.03701		unconditioned
ENSG00000188641	DPYD	chet_cis	het	allergic_and_chronic_rhinitis	0.951033	1.00236	0.960052	-1.01359	2.91566		unconditioned
ENSG00000188641	DPYD	knockout	het	allergic_and_chronic_rhinitis	1.33889	0.451265	0.517818	0.454408	2.22337	1	unconditioned
ENSG00000188641	DPYD	wt	het	allergic_and_chronic_rhinitis	0.979032	0.0611888	0.729098	0.859102	1.09896		unconditioned
ENSG00000188641	DPYD	chet_cis	het	anxiety_disorders	0.747785	1.00139	0.771635	-1.21493	2.7105		unconditioned
ENSG00000188641	DPYD	knockout	het	anxiety_disorders	1.05442	0.411195	0.897458	0.248479	1.86036	1	unconditioned
ENSG00000188641	DPYD	wt	het	anxiety_disorders	0.959093	0.0499314	0.402875	0.861227	1.05696		unconditioned
ENSG00000188641	DPYD	chet_cis	het	appendicitis	2.89198	1.00326	0.28983	0.925598	4.85836		unconditioned
ENSG00000188641	DPYD	knockout	het	appendicitis	2.58405	0.385469	0.0137829	1.82854	3.33957	1	unconditioned
ENSG00000188641	DPYD	wt	het	appendicitis	0.919993	0.0762184	0.27392	0.770605	1.06938		unconditioned
ENSG00000188641	DPYD	chet_cis	het	asthma	0.616051	1.00107	0.62845	-1.34604	2.57814		unconditioned
ENSG00000188641	DPYD	knockout	het	asthma	0.730161	0.410392	0.443488	-0.0742077	1.53453	1	unconditioned
ENSG00000188641	DPYD	wt	het	asthma	0.952074	0.0425175	0.248042	0.86874	1.03541		unconditioned
ENSG00000188641	DPYD	chet_cis	het	bacterial_diseases	0.591976	1.0011	0.600478	-1.37018	2.55413		unconditioned
ENSG00000188641	DPYD	knockout	het	bacterial_diseases	0.935951	0.380544	0.861912	0.190085	1.68182	1	unconditioned
ENSG00000188641	DPYD	wt	het	bacterial_diseases	0.974456	0.0447744	0.563316	0.886698	1.06221		unconditioned
ENSG00000188641	DPYD	chet_cis	het	benign_neoplasm_of_colon_rectum_anus_and_anal_canal	1.95987	0.709693	0.343067	0.568867	3.35086		unconditioned
ENSG00000188641	DPYD	knockout	het	benign_neoplasm_of_colon_rectum_anus_and_anal_canal	1.15551	0.450895	0.748541	0.271755	2.03926	1	unconditioned
ENSG00000188641	DPYD	wt	het	benign_neoplasm_of_colon_rectum_anus_and_anal_canal	1.07499	0.0580297	0.212722	0.961252	1.18873		unconditioned
ENSG00000188641	DPYD	chet_cis	het	carpal_tunnel_syndrome	1.24741	1.00231	0.825435	-0.717119	3.21194		unconditioned
ENSG00000188641	DPYD	knockout	het	carpal_tunnel_syndrome	1.84646	0.413246	0.137801	1.0365	2.65642	1	unconditioned
ENSG00000188641	DPYD	wt	het	carpal_tunnel_syndrome	0.962157	0.0650578	0.5532	0.834644	1.08967		unconditioned
ENSG00000188641	DPYD	chet_cis	het	chronic_sinusitis	1.00891	1.00269	0.992944	-0.956373	2.97419		unconditioned
ENSG00000188641	DPYD	knockout	het	chronic_sinusitis	1.59656	0.451765	0.300385	0.711101	2.48202	1	unconditioned
ENSG00000188641	DPYD	wt	het	chronic_sinusitis	1.01508	0.0647347	0.817096	0.888205	1.14196		unconditioned
ENSG00000188641	DPYD	chet_cis	het	coronary_heart_disease_not_otherwise_specified	0.677376	1.00157	0.697336	-1.2857	2.64045		unconditioned
ENSG00000188641	DPYD	knockout	het	coronary_heart_disease_not_otherwise_specified	1.2896	0.411766	0.536803	0.482535	2.09666	1	unconditioned
ENSG00000188641	DPYD	wt	het	coronary_heart_disease_not_otherwise_specified	1.04484	0.0541127	0.417573	0.938781	1.1509		unconditioned
ENSG00000188641	DPYD	chet_cis	het	dermatitis	0.50823	1.00123	0.499045	-1.45417	2.47063		unconditioned
ENSG00000188641	DPYD	knockout	het	dermatitis	1.46684	0.319371	0.230303	0.840873	2.09281	1	unconditioned
ENSG00000188641	DPYD	wt	het	dermatitis	0.979496	0.0453782	0.648007	0.890555	1.06844		unconditioned
ENSG00000188641	DPYD	chet_cis	het	diabetes	1.01029	1.00223	0.99185	-0.954081	2.97466		unconditioned
ENSG00000188641	DPYD	knockout	het	diabetes	1.49124	0.45167	0.376302	0.605965	2.37651	1	unconditioned
ENSG00000188641	DPYD	wt	het	diabetes	1.01287	0.0639437	0.841549	0.887535	1.13819		unconditioned
ENSG00000188641	DPYD	chet_cis	het	diverticular_disease_of_intestine	3.02886	0.502521	0.0274364	2.04392	4.0138		unconditioned
ENSG00000188641	DPYD	knockout	het	diverticular_disease_of_intestine	0.927034	0.411018	0.85375	0.121439	1.73263	1	unconditioned
ENSG00000188641	DPYD	wt	het	diverticular_disease_of_intestine	1.04322	0.0479858	0.377955	0.949163	1.13727		unconditioned
ENSG00000188641	DPYD	chet_cis	het	enthesopathies_and_synovial_disorders	0.743669	0.578336	0.608589	-0.389869	1.87721		unconditioned
ENSG00000188641	DPYD	knockout	het	enthesopathies_and_synovial_disorders	1.03525	0.251778	0.890568	0.541763	1.52873	1	unconditioned
ENSG00000188641	DPYD	wt	het	enthesopathies_and_synovial_disorders	0.976896	0.0303631	0.441382	0.917384	1.03641		unconditioned
ENSG00000188641	DPYD	chet_cis	het	female_genital_prolapse	2.7907	0.710342	0.148517	1.39843	4.18297		unconditioned
ENSG00000188641	DPYD	knockout	het	female_genital_prolapse	1.3002	0.451563	0.561007	0.415131	2.18526	1	unconditioned
ENSG00000188641	DPYD	wt	het	female_genital_prolapse	1.05179	0.0628246	0.421564	0.928653	1.17493		unconditioned
ENSG00000188641	DPYD	chet_cis	het	gastritis_and_duodenitis	1.13214	0.708532	0.860952	-0.256584	2.52086		unconditioned
ENSG00000188641	DPYD	knockout	het	gastritis_and_duodenitis	0.728332	0.410454	0.43993	-0.0761569	1.53282	1	unconditioned
ENSG00000188641	DPYD	wt	het	gastritis_and_duodenitis	0.952941	0.0430928	0.263326	0.868479	1.0374		unconditioned
ENSG00000188641	DPYD	chet_cis	het	gastro_oesophageal_reflux_disease	0.611713	1.00127	0.62352	-1.35078	2.57421		unconditioned
ENSG00000188641	DPYD	knockout	het	gastro_oesophageal_reflux_disease	1.52375	0.336657	0.21092	0.863898	2.18359	1	unconditioned
ENSG00000188641	DPYD	wt	het	gastro_oesophageal_reflux_disease	0.988122	0.0478343	0.802742	0.894367	1.08188		unconditioned
ENSG00000188641	DPYD	chet_cis	het	hypertension	0.985863	0.708802	0.983974	-0.403388	2.37511		unconditioned
ENSG00000188641	DPYD	knockout	het	hypertension	1.92058	0.292274	0.0255531	1.34773	2.49344	1	unconditioned
ENSG00000188641	DPYD	wt	het	hypertension	1.01021	0.0459862	0.825159	0.920078	1.10034		unconditioned
ENSG00000188641	DPYD	chet_cis	het	intervertebral_disc_disorders	1.7e-05	252.318	0.965286	-494.543	494.543		unconditioned
ENSG00000188641	DPYD	knockout	het	intervertebral_disc_disorders	1.55258	0.412749	0.2865	0.743597	2.36157	1	unconditioned
ENSG00000188641	DPYD	wt	het	intervertebral_disc_disorders	0.982683	0.0617295	0.777185	0.861693	1.10367		unconditioned
ENSG00000188641	DPYD	chet_cis	het	menorrhagia_and_polymenorrhoea	2.45e-05	232.179	0.963532	-455.071	455.071		unconditioned
ENSG00000188641	DPYD	knockout	het	menorrhagia_and_polymenorrhoea	1.51409	0.356926	0.245163	0.814511	2.21366	1	unconditioned
ENSG00000188641	DPYD	wt	het	menorrhagia_and_polymenorrhoea	0.928833	0.049309	0.134339	0.832188	1.02548		unconditioned
ENSG00000188641	DPYD	chet_cis	het	migraine	1.74e-05	243.359	0.96408	-476.983	476.983		unconditioned
ENSG00000188641	DPYD	knockout	het	migraine	1.80925	0.357746	0.0974473	1.10807	2.51043	1	unconditioned
ENSG00000188641	DPYD	wt	het	migraine	0.958875	0.0555686	0.449815	0.849961	1.06779		unconditioned
ENSG00000188641	DPYD	chet_cis	het	neuromuscular_dysfunction_of_bladder	3.52284	1.00649	0.210879	1.55013	5.49555		unconditioned
ENSG00000188641	DPYD	knockout	het	neuromuscular_dysfunction_of_bladder	5.36271	0.422182	6.95e-05	4.53524	6.19019	0.17479	unconditioned
ENSG00000188641	DPYD	wt	het	neuromuscular_dysfunction_of_bladder	0.956294	0.10919	0.682326	0.742282	1.17031		unconditioned
ENSG00000188641	DPYD	chet_cis	het	oesophagitis_and_oesophageal_ulcer	0.796538	1.00153	0.82032	-1.16646	2.75953		unconditioned
ENSG00000188641	DPYD	knockout	het	oesophagitis_and_oesophageal_ulcer	1.3223	0.38146	0.463939	0.574638	2.06996	1	unconditioned
ENSG00000188641	DPYD	wt	het	oesophagitis_and_oesophageal_ulcer	0.978325	0.0522428	0.674889	0.875929	1.08072		unconditioned
ENSG00000188641	DPYD	chet_cis	het	osteoarthritis	1.72826	0.448667	0.222683	0.848873	2.60765		unconditioned
ENSG00000188641	DPYD	knockout	het	osteoarthritis	1.1369	0.279482	0.646175	0.589114	1.68469	1	unconditioned
ENSG00000188641	DPYD	wt	het	osteoarthritis	1.01259	0.0349687	0.720596	0.944047	1.08112		unconditioned
ENSG00000188641	DPYD	chet_cis	het	urinary_incontinence	2.37e-05	259.385	0.967246	-508.395	508.395		unconditioned
ENSG00000188641	DPYD	knockout	het	urinary_incontinence	2.03107	0.413776	0.0868181	1.22007	2.84207	1	unconditioned
ENSG00000188641	DPYD	wt	het	urinary_incontinence	1.20983	0.0679859	0.00508238	1.07658	1.34308		unconditioned
ENSG00000188641	DPYD	chet_cis	het	BC	2.3e-05	284.102	0.970014	-556.841	556.841		unconditioned
ENSG00000188641	DPYD	knockout	het	BC	1.64588	0.452491	0.270814	0.759003	2.53277	1	unconditioned
ENSG00000188641	DPYD	wt	het	BC	1.09451	0.0693669	0.192964	0.95855	1.23047		unconditioned
ENSG00000188641	DPYD	chet_cis	het	CAD	2.30787	0.448873	0.0624382	1.42808	3.18766		unconditioned
ENSG00000188641	DPYD	knockout	het	CAD	0.957402	0.303679	0.886014	0.362191	1.55261	1	unconditioned
ENSG00000188641	DPYD	wt	het	CAD	1.0212	0.0367153	0.567774	0.949236	1.09316		unconditioned
ENSG00000188641	DPYD	chet_cis	het	COPD	1.96e-05	162.541	0.946834	-318.581	318.581		unconditioned
ENSG00000188641	DPYD	knockout	het	COPD	1.41002	0.291553	0.238582	0.83858	1.98147	1	unconditioned
ENSG00000188641	DPYD	wt	het	COPD	1.00907	0.0415203	0.827884	0.927688	1.09045		unconditioned
ENSG00000188641	DPYD	chet_cis	het	RF	1.98e-05	245.024	0.964738	-480.247	480.247		unconditioned
ENSG00000188641	DPYD	knockout	het	RF	1.69529	0.452285	0.243178	0.80881	2.58177	1	unconditioned
ENSG00000188641	DPYD	wt	het	RF	1.13354	0.0681998	0.0660824	0.999864	1.26721		unconditioned
ENSG00000188641	DPYD	chet_cis	het	RF_ctrl_excl	1.98e-05	245.024	0.964738	-480.247	480.247		unconditioned
ENSG00000188641	DPYD	knockout	het	RF_ctrl_excl	1.69529	0.452285	0.243178	0.80881	2.58177	1	unconditioned
ENSG00000188641	DPYD	wt	het	RF_ctrl_excl	1.13354	0.0681998	0.0660824	0.999864	1.26721		unconditioned
ENSG00000188641	DPYD	chet_cis	het	DEP	2e-05	197.192	0.956246	-386.496	386.496		unconditioned
ENSG00000188641	DPYD	knockout	het	DEP	0.899184	0.410978	0.795965	0.0936666	1.7047	1	unconditioned
ENSG00000188641	DPYD	wt	het	DEP	1.09653	0.0479912	0.0548487	1.00246	1.19059		unconditioned
ENSG00000188641	DPYD	chet_cis	het	PSOR	1.86e-05	309.117	0.971889	-605.869	605.869		unconditioned
ENSG00000188641	DPYD	knockout	het	PSOR	1.81699	0.452979	0.187387	0.929156	2.70483	1	unconditioned
ENSG00000188641	DPYD	wt	het	PSOR	1.01843	0.0732356	0.803126	0.874884	1.16197		unconditioned
ENSG00000188641	DPYD	chet_cis	het	age_menarche		0					unconditioned
ENSG00000188641	DPYD	knockout	het	age_menarche	0.705951	0.338241	0.303257	0.0429983	1.3689	1	unconditioned
ENSG00000188641	DPYD	wt	het	age_menarche	1.05011	0.0515756	0.343088	0.949025	1.1512		unconditioned
ENSG00000188641	DPYD	chet_cis	het	age_menopause	0.74146	0.578201	0.604909	-0.391815	1.87473		unconditioned
ENSG00000188641	DPYD	knockout	het	age_menopause	0.659289	0.268738	0.121096	0.132563	1.18601	1	unconditioned
ENSG00000188641	DPYD	wt	het	age_menopause	1.01264	0.028033	0.654015	0.957699	1.06759		unconditioned
ENSG00000189433	GJB4	chet_cis	het	death	1.22273	1.00173	0.840902	-0.740668	3.18613		unconditioned
ENSG00000189433	GJB4	knockout	het	death	1.21035	0.254493	0.453157	0.711546	1.70916	1	unconditioned
ENSG00000189433	GJB4	wt	het	death	1.03074	0.0498456	0.54353	0.933046	1.12844		unconditioned
ENSG00000189433	GJB4	chet_cis	het	abdominal_hernia	0.614703	1.0006	0.626739	-1.34648	2.57589		unconditioned
ENSG00000189433	GJB4	knockout	het	abdominal_hernia	0.82471	0.184952	0.297405	0.462204	1.18722	1	unconditioned
ENSG00000189433	GJB4	wt	het	abdominal_hernia	1.03458	0.0308483	0.270386	0.974122	1.09505		unconditioned
ENSG00000189433	GJB4	chet_cis	het	actinic_keratosis	1.28e-05	302.626	0.970302	-593.147	593.147		unconditioned
ENSG00000189433	GJB4	knockout	het	actinic_keratosis	1.35165	0.222447	0.175551	0.915649	1.78764	1	unconditioned
ENSG00000189433	GJB4	wt	het	actinic_keratosis	0.974422	0.0454181	0.568346	0.885403	1.06344		unconditioned
ENSG00000189433	GJB4	chet_cis	het	allergic_and_chronic_rhinitis	1.14e-05	278.043	0.967357	-544.965	544.965		unconditioned
ENSG00000189433	GJB4	knockout	het	allergic_and_chronic_rhinitis	0.978842	0.226899	0.924911	0.534119	1.42356	1	unconditioned
ENSG00000189433	GJB4	wt	het	allergic_and_chronic_rhinitis	0.933527	0.0404727	0.0892166	0.854201	1.01285		unconditioned
ENSG00000189433	GJB4	chet_cis	het	anal_fissure	1.83e-05	356.203	0.975569	-698.158	698.158		unconditioned
ENSG00000189433	GJB4	knockout	het	anal_fissure	1.26512	0.306974	0.443625	0.663454	1.86679	1	unconditioned
ENSG00000189433	GJB4	wt	het	anal_fissure	0.974307	0.0607567	0.668355	0.855224	1.09339		unconditioned
ENSG00000189433	GJB4	chet_cis	het	anxiety_disorders	0.702741	1.00062	0.724426	-1.25847	2.66395		unconditioned
ENSG00000189433	GJB4	knockout	het	anxiety_disorders	0.832598	0.211049	0.385359	0.418942	1.24625	1	unconditioned
ENSG00000189433	GJB4	wt	het	anxiety_disorders	0.994203	0.0343009	0.86541	0.926973	1.06143		unconditioned
ENSG00000189433	GJB4	chet_cis	het	appendicitis	1.74e-05	323.03	0.972941	-633.139	633.139		unconditioned
ENSG00000189433	GJB4	knockout	het	appendicitis	1.28567	0.255333	0.325048	0.785221	1.78613	1	unconditioned
ENSG00000189433	GJB4	wt	het	appendicitis	1.04709	0.0537489	0.391889	0.941747	1.15244		unconditioned
ENSG00000189433	GJB4	chet_cis	het	asthma	1.01462	0.707758	0.983636	-0.372583	2.40183		unconditioned
ENSG00000189433	GJB4	knockout	het	asthma	1.05534	0.156754	0.731116	0.748107	1.36258	1	unconditioned
ENSG00000189433	GJB4	wt	het	asthma	0.975077	0.0289866	0.383912	0.918263	1.03189		unconditioned
ENSG00000189433	GJB4	chet_cis	het	atrial_fibrillation	1.29286	1.00223	0.797729	-0.671502	3.25722		unconditioned
ENSG00000189433	GJB4	knockout	het	atrial_fibrillation	0.515556	0.450717	0.141588	-0.367848	1.39896	1	unconditioned
ENSG00000189433	GJB4	wt	het	atrial_fibrillation	0.908431	0.0591186	0.104277	0.792559	1.0243		unconditioned
ENSG00000189433	GJB4	chet_cis	het	bacterial_diseases	0.501203	1.00053	0.489958	-1.45984	2.46225		unconditioned
ENSG00000189433	GJB4	knockout	het	bacterial_diseases	0.770183	0.191151	0.171914	0.395528	1.14484	1	unconditioned
ENSG00000189433	GJB4	wt	het	bacterial_diseases	0.977573	0.0301994	0.452603	0.918382	1.03676		unconditioned
ENSG00000189433	GJB4	chet_cis	het	benign_neoplasm_and_polyp_of_uterus	3.25e-08	6614.19	0.99792	-12963.8	12963.8		unconditioned
ENSG00000189433	GJB4	knockout	het	benign_neoplasm_and_polyp_of_uterus	1.21073	0.282084	0.497848	0.65784	1.76361	1	unconditioned
ENSG00000189433	GJB4	wt	het	benign_neoplasm_and_polyp_of_uterus	0.927475	0.0541107	0.164102	0.821418	1.03353		unconditioned
ENSG00000189433	GJB4	chet_cis	het	benign_neoplasm_of_colon_rectum_anus_and_anal_canal	1.8e-05	201.853	0.956826	-395.631	395.632		unconditioned
ENSG00000189433	GJB4	knockout	het	benign_neoplasm_of_colon_rectum_anus_and_anal_canal	1.35331	0.183138	0.0985225	0.994361	1.71226	1	unconditioned
ENSG00000189433	GJB4	wt	het	benign_neoplasm_of_colon_rectum_anus_and_anal_canal	0.987923	0.0375982	0.746575	0.914231	1.06162		unconditioned
ENSG00000189433	GJB4	chet_cis	het	benign_neoplasm_of_ovary	1.62e-05	392.664	0.977587	-769.622	769.622		unconditioned
ENSG00000189433	GJB4	knockout	het	benign_neoplasm_of_ovary	0.773547	0.412985	0.534113	-0.0359039	1.583	1	unconditioned
ENSG00000189433	GJB4	wt	het	benign_neoplasm_of_ovary	1.00007	0.0653178	0.999159	0.872046	1.12809		unconditioned
ENSG00000189433	GJB4	chet_cis	het	copd	1.4836	1.00202	0.693821	-0.480366	3.44757		unconditioned
ENSG00000189433	GJB4	knockout	het	copd	1.40356	0.272714	0.213831	0.869039	1.93808	1	unconditioned
ENSG00000189433	GJB4	wt	het	copd	1.00302	0.0569461	0.957735	0.891408	1.11464		unconditioned
ENSG00000189433	GJB4	chet_cis	het	carcinoma_in_situ_cervical	4.42e-08	7325.19	0.998155	-14357.4	14357.4		unconditioned
ENSG00000189433	GJB4	knockout	het	carcinoma_in_situ_cervical	1.10424	0.358458	0.782072	0.401661	1.80682	1	unconditioned
ENSG00000189433	GJB4	wt	het	carcinoma_in_situ_cervical	1.0112	0.0614738	0.856185	0.890715	1.13169		unconditioned
ENSG00000189433	GJB4	chet_cis	het	carpal_tunnel_syndrome	1.89e-05	238.32	0.9636	-467.107	467.107		unconditioned
ENSG00000189433	GJB4	knockout	het	carpal_tunnel_syndrome	0.914197	0.270706	0.74035	0.383612	1.44478	1	unconditioned
ENSG00000189433	GJB4	wt	het	carpal_tunnel_syndrome	1.02249	0.045195	0.622669	0.933906	1.11107		unconditioned
ENSG00000189433	GJB4	chet_cis	het	cataract	1.25676	0.708084	0.74688	-0.131083	2.64461		unconditioned
ENSG00000189433	GJB4	knockout	het	cataract	0.887087	0.202534	0.554141	0.490119	1.28405	1	unconditioned
ENSG00000189433	GJB4	wt	het	cataract	1.03372	0.0334256	0.321147	0.968204	1.09923		unconditioned
ENSG00000189433	GJB4	chet_cis	het	cholecystitis	1.82e-05	297.638	0.97075	-583.37	583.37		unconditioned
ENSG00000189433	GJB4	knockout	het	cholecystitis	0.619308	0.381351	0.208949	-0.128141	1.36676	1	unconditioned
ENSG00000189433	GJB4	wt	het	cholecystitis	0.93619	0.0534655	0.217476	0.831397	1.04098		unconditioned
ENSG00000189433	GJB4	chet_cis	het	cholelithiasis	1.66e-05	224.911	0.960972	-440.825	440.825		unconditioned
ENSG00000189433	GJB4	knockout	het	cholelithiasis	0.759355	0.26102	0.291583	0.247757	1.27095	1	unconditioned
ENSG00000189433	GJB4	wt	het	cholelithiasis	0.93827	0.040359	0.114387	0.859166	1.01737		unconditioned
ENSG00000189433	GJB4	chet_cis	het	chronic_sinusitis	2.67e-05	201.165	0.958245	-394.284	394.284		unconditioned
ENSG00000189433	GJB4	knockout	het	chronic_sinusitis	0.748549	0.280351	0.301576	0.199062	1.29804	1	unconditioned
ENSG00000189433	GJB4	wt	het	chronic_sinusitis	0.958133	0.0428118	0.317798	0.874222	1.04204		unconditioned
ENSG00000189433	GJB4	chet_cis	het	coronary_heart_disease_not_otherwise_specified	2.03192	0.578728	0.220551	0.897608	3.16622		unconditioned
ENSG00000189433	GJB4	knockout	het	coronary_heart_disease_not_otherwise_specified	0.896674	0.211309	0.605765	0.482509	1.31084	1	unconditioned
ENSG00000189433	GJB4	wt	het	coronary_heart_disease_not_otherwise_specified	1.01118	0.035834	0.756339	0.940946	1.08142		unconditioned
ENSG00000189433	GJB4	chet_cis	het	depression	1.42e-05	228.667	0.961063	-448.187	448.187		unconditioned
ENSG00000189433	GJB4	knockout	het	depression	0.997393	0.207031	0.989941	0.591613	1.40317	1	unconditioned
ENSG00000189433	GJB4	wt	het	depression	0.996077	0.0362326	0.91361	0.925061	1.06709		unconditioned
ENSG00000189433	GJB4	chet_cis	het	dermatitis	0.521435	1.00055	0.515166	-1.43964	2.4825		unconditioned
ENSG00000189433	GJB4	knockout	het	dermatitis	0.947253	0.179237	0.762399	0.595948	1.29856	1	unconditioned
ENSG00000189433	GJB4	wt	het	dermatitis	1.02446	0.0310169	0.435878	0.963669	1.08526		unconditioned
ENSG00000189433	GJB4	chet_cis	het	diabetes	1.98466	0.708685	0.333438	0.595641	3.37369		unconditioned
ENSG00000189433	GJB4	knockout	het	diabetes	1.05363	0.233049	0.822629	0.596854	1.51041	1	unconditioned
ENSG00000189433	GJB4	wt	het	diabetes	1.01784	0.0428935	0.680178	0.933768	1.10191		unconditioned
ENSG00000189433	GJB4	chet_cis	het	diaphragmatic_hernia	1.71e-05	188.636	0.953605	-369.726	369.726		unconditioned
ENSG00000189433	GJB4	knockout	het	diaphragmatic_hernia	1.16607	0.182622	0.400178	0.808132	1.52401	1	unconditioned
ENSG00000189433	GJB4	wt	het	diaphragmatic_hernia	1.02437	0.0346873	0.487595	0.956383	1.09236		unconditioned
ENSG00000189433	GJB4	chet_cis	het	diverticular_disease_of_intestine	0.884354	0.708008	0.862193	-0.503342	2.27205		unconditioned
ENSG00000189433	GJB4	knockout	het	diverticular_disease_of_intestine	1.02778	0.176613	0.876686	0.681623	1.37395	1	unconditioned
ENSG00000189433	GJB4	wt	het	diverticular_disease_of_intestine	0.980761	0.0314095	0.536244	0.919198	1.04232		unconditioned
ENSG00000189433	GJB4	chet_cis	het	enthesopathies_and_synovial_disorders	0.221521	1.00023	0.13184	-1.73894	2.18198		unconditioned
ENSG00000189433	GJB4	knockout	het	enthesopathies_and_synovial_disorders	1.20282	0.108415	0.0884971	0.99033	1.41532	1	unconditioned
ENSG00000189433	GJB4	wt	het	enthesopathies_and_synovial_disorders	1.02134	0.0207453	0.308696	0.980682	1.062		unconditioned
ENSG00000189433	GJB4	chet_cis	het	erectile_dysfunction	2.41427	0.57915	0.128039	1.27913	3.5494		unconditioned
ENSG00000189433	GJB4	knockout	het	erectile_dysfunction	1.2702	0.199923	0.231574	0.878346	1.66205	1	unconditioned
ENSG00000189433	GJB4	wt	het	erectile_dysfunction	0.995382	0.0405895	0.909201	0.915826	1.07494		unconditioned
ENSG00000189433	GJB4	chet_cis	het	female_genital_prolapse	1.62e-05	224.882	0.960881	-440.768	440.768		unconditioned
ENSG00000189433	GJB4	knockout	het	female_genital_prolapse	0.794879	0.270243	0.395616	0.265203	1.32456	1	unconditioned
ENSG00000189433	GJB4	wt	het	female_genital_prolapse	1.01356	0.0419	0.747828	0.931438	1.09569		unconditioned
ENSG00000189433	GJB4	chet_cis	het	fracture_of_wrist	4.75e-06	730.108	0.986606	-1431.01	1431.01		unconditioned
ENSG00000189433	GJB4	knockout	het	fracture_of_wrist	1.26869	0.415693	0.56698	0.453934	2.08345	1	unconditioned
ENSG00000189433	GJB4	wt	het	fracture_of_wrist	0.868019	0.0825215	0.0863066	0.706277	1.02976		unconditioned
ENSG00000189433	GJB4	chet_cis	het	gastritis_and_duodenitis	1.78e-05	161.323	0.945961	-316.193	316.193		unconditioned
ENSG00000189433	GJB4	knockout	het	gastritis_and_duodenitis	1.33679	0.147062	0.0484018	1.04855	1.62504	1	unconditioned
ENSG00000189433	GJB4	wt	het	gastritis_and_duodenitis	1.00896	0.029642	0.763392	0.950865	1.06706		unconditioned
ENSG00000189433	GJB4	chet_cis	het	gastro_oesophageal_reflux_disease	1.07732	0.708007	0.91622	-0.31037	2.46502		unconditioned
ENSG00000189433	GJB4	knockout	het	gastro_oesophageal_reflux_disease	1.43948	0.159318	0.0222245	1.12722	1.75174	1	unconditioned
ENSG00000189433	GJB4	wt	het	gastro_oesophageal_reflux_disease	1.04894	0.0330301	0.148021	0.984201	1.11368		unconditioned
ENSG00000189433	GJB4	chet_cis	het	glaucoma	1.69e-05	334.774	0.973813	-656.158	656.158		unconditioned
ENSG00000189433	GJB4	knockout	het	glaucoma	0.60813	0.4512	0.270323	-0.276222	1.49248	1	unconditioned
ENSG00000189433	GJB4	wt	het	glaucoma	0.994309	0.0628945	0.927699	0.871036	1.11758		unconditioned
ENSG00000189433	GJB4	chet_cis	het	gout	1.7e-05	280.735	0.968787	-550.241	550.241		unconditioned
ENSG00000189433	GJB4	knockout	het	gout	0.539978	0.381094	0.105879	-0.206966	1.28692	1	unconditioned
ENSG00000189433	GJB4	wt	het	gout	0.965328	0.05121	0.490776	0.864956	1.0657		unconditioned
ENSG00000189433	GJB4	chet_cis	het	haemangioma_any_site	1.61e-06	1817.22	0.994143	-3561.76	3561.76		unconditioned
ENSG00000189433	GJB4	knockout	het	haemangioma_any_site	1.46194	0.456728	0.405693	0.566758	2.35713	1	unconditioned
ENSG00000189433	GJB4	wt	het	haemangioma_any_site	1.14122	0.0962913	0.170117	0.952486	1.32995		unconditioned
ENSG00000189433	GJB4	chet_cis	het	hearing_loss	0.865274	1.00135	0.885095	-1.09738	2.82793		unconditioned
ENSG00000189433	GJB4	knockout	het	hearing_loss	0.822134	0.270646	0.469283	0.291667	1.3526	1	unconditioned
ENSG00000189433	GJB4	wt	het	hearing_loss	0.939886	0.0446215	0.164715	0.852428	1.02734		unconditioned
ENSG00000189433	GJB4	chet_cis	het	heart_failure	2.53e-06	1177.26	0.991267	-2307.42	2307.42		unconditioned
ENSG00000189433	GJB4	knockout	het	heart_failure	1.29756	0.415987	0.531187	0.48223	2.1129	1	unconditioned
ENSG00000189433	GJB4	wt	het	heart_failure	1.00488	0.0838706	0.95371	0.840494	1.16927		unconditioned
ENSG00000189433	GJB4	chet_cis	het	hyperplasia_of_prostate	1.5e-05	340.785	0.973993	-667.939	667.939		unconditioned
ENSG00000189433	GJB4	knockout	het	hyperplasia_of_prostate	0.53322	0.451058	0.163287	-0.350853	1.41729	1	unconditioned
ENSG00000189433	GJB4	wt	het	hyperplasia_of_prostate	0.963278	0.0611444	0.540616	0.843435	1.08312		unconditioned
ENSG00000189433	GJB4	chet_cis	het	hypertension	1.48145	0.578232	0.496701	0.348111	2.61478		unconditioned
ENSG00000189433	GJB4	knockout	het	hypertension	0.982937	0.176579	0.922356	0.636843	1.32903	1	unconditioned
ENSG00000189433	GJB4	wt	het	hypertension	1.02399	0.0308777	0.442544	0.963474	1.08451		unconditioned
ENSG00000189433	GJB4	chet_cis	het	hypo_or_hyperthyroidism	2.64478	0.709128	0.170212	1.25489	4.03467		unconditioned
ENSG00000189433	GJB4	knockout	het	hypo_or_hyperthyroidism	0.642034	0.35679	0.214256	-0.0572745	1.34134	1	unconditioned
ENSG00000189433	GJB4	wt	het	hypo_or_hyperthyroidism	1.06421	0.0500829	0.214027	0.966046	1.16237		unconditioned
ENSG00000189433	GJB4	chet_cis	het	infection_of_skin_and_subcutaneous_tissues	1.84e-05	302.151	0.971216	-592.217	592.217		unconditioned
ENSG00000189433	GJB4	knockout	het	infection_of_skin_and_subcutaneous_tissues	0.767927	0.337129	0.433472	0.107154	1.4287	1	unconditioned
ENSG00000189433	GJB4	wt	het	infection_of_skin_and_subcutaneous_tissues	0.959629	0.053194	0.43853	0.855369	1.06389		unconditioned
ENSG00000189433	GJB4	chet_cis	het	infections_of_other_or_unspecified_organs	1.55105	1.00153	0.661198	-0.411954	3.51405		unconditioned
ENSG00000189433	GJB4	knockout	het	infections_of_other_or_unspecified_organs	0.87561	0.30541	0.663607	0.277006	1.47421	1	unconditioned
ENSG00000189433	GJB4	wt	het	infections_of_other_or_unspecified_organs	0.995199	0.0510647	0.924915	0.895112	1.09529		unconditioned
ENSG00000189433	GJB4	chet_cis	het	intervertebral_disc_disorders	1.10669	1.001	0.919333	-0.855263	3.06865		unconditioned
ENSG00000189433	GJB4	knockout	het	intervertebral_disc_disorders	1.15847	0.221889	0.507361	0.72357	1.59337	1	unconditioned
ENSG00000189433	GJB4	wt	het	intervertebral_disc_disorders	1.02459	0.0422447	0.565231	0.941792	1.10739		unconditioned
ENSG00000189433	GJB4	chet_cis	het	iron_deficiency_anaemia	1.63e-05	292.909	0.969975	-574.102	574.102		unconditioned
ENSG00000189433	GJB4	knockout	het	iron_deficiency_anaemia	1.3937	0.254977	0.192937	0.893949	1.89346	1	unconditioned
ENSG00000189433	GJB4	wt	het	iron_deficiency_anaemia	0.998833	0.0525393	0.982268	0.895856	1.10181		unconditioned
ENSG00000189433	GJB4	chet_cis	het	irritable_bowel_syndrome	1.13e-05	397.492	0.977134	-779.083	779.083		unconditioned
ENSG00000189433	GJB4	knockout	het	irritable_bowel_syndrome	1.7409	0.256091	0.0303971	1.23897	2.24284	1	unconditioned
ENSG00000189433	GJB4	wt	het	irritable_bowel_syndrome	1.01189	0.0580648	0.838695	0.898083	1.1257		unconditioned
ENSG00000189433	GJB4	chet_cis	het	leiomyoma_of_uterus	1.46e-05	236.738	0.962497	-464.007	464.007		unconditioned
ENSG00000189433	GJB4	knockout	het	leiomyoma_of_uterus	1.05714	0.232931	0.811455	0.600594	1.51368	1	unconditioned
ENSG00000189433	GJB4	wt	het	leiomyoma_of_uterus	0.948806	0.0423619	0.214779	0.865776	1.03184		unconditioned
ENSG00000189433	GJB4	chet_cis	het	lower_respiratory_tract_infections	1.96e-05	294.243	0.970608	-576.716	576.716		unconditioned
ENSG00000189433	GJB4	knockout	het	lower_respiratory_tract_infections	0.716006	0.357363	0.349887	0.0155744	1.41644	1	unconditioned
ENSG00000189433	GJB4	wt	het	lower_respiratory_tract_infections	1.03805	0.0545133	0.493333	0.931202	1.14489		unconditioned
ENSG00000189433	GJB4	chet_cis	het	menorrhagia_and_polymenorrhoea	1.38807	0.708077	0.643287	0.00024097	2.7759		unconditioned
ENSG00000189433	GJB4	knockout	het	menorrhagia_and_polymenorrhoea	0.910055	0.206857	0.648656	0.504614	1.3155	1	unconditioned
ENSG00000189433	GJB4	wt	het	menorrhagia_and_polymenorrhoea	1.01133	0.0350228	0.747724	0.942684	1.07997		unconditioned
ENSG00000189433	GJB4	chet_cis	het	migraine	1.77543	0.708227	0.417633	0.387304	3.16355		unconditioned
ENSG00000189433	GJB4	knockout	het	migraine	1.30155	0.195978	0.178687	0.917429	1.68566	1	unconditioned
ENSG00000189433	GJB4	wt	het	migraine	1.02722	0.0388193	0.489043	0.951134	1.10331		unconditioned
ENSG00000189433	GJB4	chet_cis	het	myocardial_infarction	1.81e-05	328.835	0.973512	-644.516	644.516		unconditioned
ENSG00000189433	GJB4	knockout	het	myocardial_infarction	1.10323	0.321369	0.759838	0.473345	1.73311	1	unconditioned
ENSG00000189433	GJB4	wt	het	myocardial_infarction	0.940528	0.0600839	0.307504	0.822763	1.05829		unconditioned
ENSG00000189433	GJB4	chet_cis	het	nasal_polyp	3.07148	1.00277	0.263115	1.10605	5.03691		unconditioned
ENSG00000189433	GJB4	knockout	het	nasal_polyp	1.41008	0.322871	0.287169	0.777256	2.04291	1	unconditioned
ENSG00000189433	GJB4	wt	het	nasal_polyp	1.02416	0.0683482	0.72693	0.890193	1.15812		unconditioned
ENSG00000189433	GJB4	chet_cis	het	neuromuscular_dysfunction_of_bladder	1.45e-05	403.151	0.977949	-790.176	790.176		unconditioned
ENSG00000189433	GJB4	knockout	het	neuromuscular_dysfunction_of_bladder	1.26606	0.384761	0.539787	0.51193	2.02019	1	unconditioned
ENSG00000189433	GJB4	wt	het	neuromuscular_dysfunction_of_bladder	1.03229	0.0756183	0.674253	0.884082	1.18051		unconditioned
ENSG00000189433	GJB4	chet_cis	het	nonrheumatic_mitral_valve_disorders	1.99e-06	1740.49	0.993983	-3411.36	3411.36		unconditioned
ENSG00000189433	GJB4	knockout	het	nonrheumatic_mitral_valve_disorders	3.1532	0.394967	0.0036418	2.37907	3.92734	1	unconditioned
ENSG00000189433	GJB4	wt	het	nonrheumatic_mitral_valve_disorders	0.996506	0.120567	0.976842	0.760195	1.23282		unconditioned
ENSG00000189433	GJB4	chet_cis	het	obesity	1.5546	0.708323	0.533349	0.166283	2.94291		unconditioned
ENSG00000189433	GJB4	knockout	het	obesity	0.845646	0.24552	0.494698	0.364427	1.32686	1	unconditioned
ENSG00000189433	GJB4	wt	het	obesity	1.06819	0.039951	0.0987122	0.989885	1.14649		unconditioned
ENSG00000189433	GJB4	chet_cis	het	oesophagitis_and_oesophageal_ulcer	1.86e-05	190.306	0.954359	-372.999	372.999		unconditioned
ENSG00000189433	GJB4	knockout	het	oesophagitis_and_oesophageal_ulcer	1.25034	0.182829	0.221717	0.891992	1.60868	1	unconditioned
ENSG00000189433	GJB4	wt	het	oesophagitis_and_oesophageal_ulcer	1.03351	0.0358786	0.358256	0.963189	1.10383		unconditioned
ENSG00000189433	GJB4	chet_cis	het	osteoarthritis	0.848925	0.577935	0.776873	-0.283827	1.98168		unconditioned
ENSG00000189433	GJB4	knockout	het	osteoarthritis	0.763733	0.150723	0.0737279	0.468316	1.05915	1	unconditioned
ENSG00000189433	GJB4	wt	het	osteoarthritis	0.999446	0.023367	0.981082	0.953647	1.04525		unconditioned
ENSG00000189433	GJB4	chet_cis	het	osteoporosis	1.15e-05	285.939	0.968272	-560.441	560.441		unconditioned
ENSG00000189433	GJB4	knockout	het	osteoporosis	1.05841	0.292851	0.846299	0.484421	1.6324	1	unconditioned
ENSG00000189433	GJB4	wt	het	osteoporosis	0.932391	0.0516488	0.175301	0.831159	1.03362		unconditioned
ENSG00000189433	GJB4	chet_cis	het	other_anaemias	1.74e-05	255.378	0.965774	-500.541	500.541		unconditioned
ENSG00000189433	GJB4	knockout	het	other_anaemias	1.47143	0.228238	0.0906025	1.02408	1.91877	1	unconditioned
ENSG00000189433	GJB4	wt	het	other_anaemias	1.08915	0.0478636	0.074409	0.995332	1.18296		unconditioned
ENSG00000189433	GJB4	chet_cis	het	other_or_unspecified_infectious_organisms	0.874958	1.00093	0.893833	-1.08686	2.83678		unconditioned
ENSG00000189433	GJB4	knockout	het	other_or_unspecified_infectious_organisms	0.845275	0.238646	0.481207	0.37753	1.31302	1	unconditioned
ENSG00000189433	GJB4	wt	het	other_or_unspecified_infectious_organisms	1.03379	0.0391859	0.396377	0.956988	1.1106		unconditioned
ENSG00000189433	GJB4	chet_cis	het	peptic_ulcer_disease	5.67e-06	505.718	0.980941	-991.207	991.207		unconditioned
ENSG00000189433	GJB4	knockout	het	peptic_ulcer_disease	1.03854	0.293257	0.897385	0.463761	1.61333	1	unconditioned
ENSG00000189433	GJB4	wt	het	peptic_ulcer_disease	0.963108	0.0542319	0.488224	0.856813	1.0694		unconditioned
ENSG00000189433	GJB4	chet_cis	het	peripheral_neuropathies	1.97871	1.00204	0.495838	0.014704	3.94271		unconditioned
ENSG00000189433	GJB4	knockout	het	peripheral_neuropathies	0.928485	0.358269	0.835923	0.226278	1.63069	1	unconditioned
ENSG00000189433	GJB4	wt	het	peripheral_neuropathies	1.02347	0.0607847	0.702721	0.904332	1.14261		unconditioned
ENSG00000189433	GJB4	chet_cis	het	postmenopausal_bleeding	0.939584	1.00117	0.950367	-1.0227	2.90187		unconditioned
ENSG00000189433	GJB4	knockout	het	postmenopausal_bleeding	1.13384	0.233113	0.589992	0.676942	1.59074	1	unconditioned
ENSG00000189433	GJB4	wt	het	postmenopausal_bleeding	0.983622	0.0433424	0.703192	0.89867	1.06857		unconditioned
ENSG00000189433	GJB4	chet_cis	het	primary_malignancy_bladder	2.14e-05	601.091	0.985731	-1178.14	1178.14		unconditioned
ENSG00000189433	GJB4	knockout	het	primary_malignancy_bladder	1.90897	0.459975	0.159826	1.00742	2.81053	1	unconditioned
ENSG00000189433	GJB4	wt	het	primary_malignancy_bladder	1.07912	0.112308	0.497779	0.858994	1.29924		unconditioned
ENSG00000189433	GJB4	chet_cis	het	primary_malignancy_breast	1.03268	1.00125	0.974377	-0.929761	2.99513		unconditioned
ENSG00000189433	GJB4	knockout	het	primary_malignancy_breast	1.18868	0.239625	0.470722	0.719014	1.65834	1	unconditioned
ENSG00000189433	GJB4	wt	het	primary_malignancy_breast	0.986197	0.0452879	0.758912	0.897433	1.07496		unconditioned
ENSG00000189433	GJB4	chet_cis	het	primary_malignancy_other_skin_and_subcutaneous_tissue	3.17939	0.579325	0.0458669	2.04392	4.31487		unconditioned
ENSG00000189433	GJB4	knockout	het	primary_malignancy_other_skin_and_subcutaneous_tissue	0.926484	0.245831	0.756095	0.444655	1.40831	1	unconditioned
ENSG00000189433	GJB4	wt	het	primary_malignancy_other_skin_and_subcutaneous_tissue	0.947621	0.0421837	0.202169	0.864941	1.0303		unconditioned
ENSG00000189433	GJB4	chet_cis	het	primary_malignancy_prostate	1.98e-05	378.445	0.977172	-741.752	741.752		unconditioned
ENSG00000189433	GJB4	knockout	het	primary_malignancy_prostate	0.970601	0.454199	0.947618	0.0803702	1.86083	1	unconditioned
ENSG00000189433	GJB4	wt	het	primary_malignancy_prostate	0.862418	0.0834364	0.0760658	0.698883	1.02595		unconditioned
ENSG00000189433	GJB4	chet_cis	het	psoriasis	1.78e-05	327.514	0.973369	-641.928	641.928		unconditioned
ENSG00000189433	GJB4	knockout	het	psoriasis	0.893644	0.33784	0.739252	0.231478	1.55581	1	unconditioned
ENSG00000189433	GJB4	wt	het	psoriasis	1.02832	0.0576399	0.628053	0.915344	1.14129		unconditioned
ENSG00000189433	GJB4	chet_cis	het	pulmonary_embolism	1.5e-05	477.747	0.981455	-936.385	936.385		unconditioned
ENSG00000189433	GJB4	knockout	het	pulmonary_embolism	1.25639	0.415718	0.582981	0.441585	2.0712	1	unconditioned
ENSG00000189433	GJB4	wt	het	pulmonary_embolism	0.867847	0.0829711	0.0875796	0.705224	1.03047		unconditioned
ENSG00000189433	GJB4	chet_cis	het	rosacea	2.94802	0.709183	0.12739	1.55802	4.33801		unconditioned
ENSG00000189433	GJB4	knockout	het	rosacea	1.01116	0.292863	0.969759	0.437152	1.58518	1	unconditioned
ENSG00000189433	GJB4	wt	het	rosacea	0.953509	0.0519206	0.359188	0.851744	1.05527		unconditioned
ENSG00000189433	GJB4	chet_cis	het	seborrheic_dermatitis	1.02e-05	523.795	0.982491	-1026.64	1026.64		unconditioned
ENSG00000189433	GJB4	knockout	het	seborrheic_dermatitis	2.04528	0.275242	0.0093315	1.50581	2.58476	1	unconditioned
ENSG00000189433	GJB4	wt	het	seborrheic_dermatitis	1.00744	0.0686869	0.914064	0.872813	1.14207		unconditioned
ENSG00000189433	GJB4	chet_cis	het	secondary_malignancy_lymph_nodes	3.07658	1.0033	0.262663	1.11011	5.04306		unconditioned
ENSG00000189433	GJB4	knockout	het	secondary_malignancy_lymph_nodes	1.58927	0.340903	0.174156	0.921104	2.25744	1	unconditioned
ENSG00000189433	GJB4	wt	het	secondary_malignancy_lymph_nodes	0.928785	0.0754457	0.327468	0.780911	1.07666		unconditioned
ENSG00000189433	GJB4	chet_cis	het	secondary_malignancy_liver_and_intrahepatic_bile_duct	2.01e-06	1712.85	0.993889	-3357.19	3357.19		unconditioned
ENSG00000189433	GJB4	knockout	het	secondary_malignancy_liver_and_intrahepatic_bile_duct	1.85337	0.459263	0.17912	0.953216	2.75353	1	unconditioned
ENSG00000189433	GJB4	wt	het	secondary_malignancy_liver_and_intrahepatic_bile_duct	0.858933	0.110621	0.169242	0.642116	1.07575		unconditioned
ENSG00000189433	GJB4	chet_cis	het	septicaemia	1.58e-05	554.581	0.984092	-1086.98	1086.98		unconditioned
ENSG00000189433	GJB4	knockout	het	septicaemia	1.34432	0.456095	0.516505	0.450374	2.23827	1	unconditioned
ENSG00000189433	GJB4	wt	het	septicaemia	0.946253	0.09411	0.557182	0.761797	1.13071		unconditioned
ENSG00000189433	GJB4	chet_cis	het	spondylosis	1.62573	1.00292	0.628003	-0.340001	3.59146		unconditioned
ENSG00000189433	GJB4	knockout	het	spondylosis	1.3784	0.322388	0.319512	0.746521	2.01028	1	unconditioned
ENSG00000189433	GJB4	wt	het	spondylosis	0.961438	0.0656014	0.548864	0.832859	1.09002		unconditioned
ENSG00000189433	GJB4	chet_cis	het	stable_angina	1.59833	0.708542	0.508057	0.209588	2.98707		unconditioned
ENSG00000189433	GJB4	knockout	het	stable_angina	1.21077	0.212123	0.367246	0.795013	1.62654	1	unconditioned
ENSG00000189433	GJB4	wt	het	stable_angina	1.04234	0.0408055	0.309554	0.962358	1.12232		unconditioned
ENSG00000189433	GJB4	chet_cis	het	unstable_angina	7.87637	0.712562	0.00377465	6.47975	9.27299		unconditioned
ENSG00000189433	GJB4	knockout	het	unstable_angina	2.32035	0.298477	0.0048018	1.73533	2.90536	1	unconditioned
ENSG00000189433	GJB4	wt	het	unstable_angina	1.11828	0.0790441	0.157283	0.963351	1.2732		unconditioned
ENSG00000189433	GJB4	chet_cis	het	urinary_incontinence	1.6e-05	230.381	0.961766	-451.547	451.547		unconditioned
ENSG00000189433	GJB4	knockout	het	urinary_incontinence	0.915856	0.253221	0.728508	0.419543	1.41217	1	unconditioned
ENSG00000189433	GJB4	wt	het	urinary_incontinence	0.994416	0.0422727	0.894609	0.911561	1.07727		unconditioned
ENSG00000189433	GJB4	chet_cis	het	urinary_tract_infections	1.6e-05	270.598	0.96745	-530.372	530.372		unconditioned
ENSG00000189433	GJB4	knockout	het	urinary_tract_infections	0.95682	0.292615	0.880097	0.383296	1.53034	1	unconditioned
ENSG00000189433	GJB4	wt	het	urinary_tract_infections	1.02469	0.0503518	0.628097	0.926001	1.12338		unconditioned
ENSG00000189433	GJB4	chet_cis	het	urolithiasis	1.85e-05	330.005	0.973656	-646.809	646.809		unconditioned
ENSG00000189433	GJB4	knockout	het	urolithiasis	0.805057	0.357859	0.544553	0.103655	1.50646	1	unconditioned
ENSG00000189433	GJB4	wt	het	urolithiasis	0.984189	0.0581044	0.783861	0.870304	1.09807		unconditioned
ENSG00000189433	GJB4	chet_cis	het	urticaria	1.6e-05	331.189	0.973397	-649.131	649.131		unconditioned
ENSG00000189433	GJB4	knockout	het	urticaria	1.10383	0.306235	0.747008	0.503611	1.70405	1	unconditioned
ENSG00000189433	GJB4	wt	het	urticaria	0.947861	0.0564538	0.34287	0.837212	1.05851		unconditioned
ENSG00000189433	GJB4	chet_cis	het	type_2_diabetes	2.10898	0.708885	0.292502	0.719569	3.4984		unconditioned
ENSG00000189433	GJB4	knockout	het	type_2_diabetes	0.978375	0.2537	0.931327	0.481122	1.47563	1	unconditioned
ENSG00000189433	GJB4	wt	het	type_2_diabetes	1.01145	0.0451603	0.800958	0.922936	1.09996		unconditioned
ENSG00000189433	GJB4	chet_cis	het	BC	1.07076	1.00124	0.945559	-0.891663	3.03318		unconditioned
ENSG00000189433	GJB4	knockout	het	BC	1.26128	0.233464	0.32009	0.80369	1.71887	1	unconditioned
ENSG00000189433	GJB4	wt	het	BC	1.00939	0.0453631	0.836776	0.920478	1.0983		unconditioned
ENSG00000189433	GJB4	chet_cis	het	CAD	0.967168	0.57795	0.953939	-0.165614	2.09995		unconditioned
ENSG00000189433	GJB4	knockout	het	CAD	0.976249	0.140614	0.864266	0.700645	1.25185	1	unconditioned
ENSG00000189433	GJB4	wt	het	CAD	1.00695	0.0244528	0.776892	0.959026	1.05488		unconditioned
ENSG00000189433	GJB4	chet_cis	het	COPD	0.807905	0.707674	0.763091	-0.579136	2.19495		unconditioned
ENSG00000189433	GJB4	knockout	het	COPD	1.0341	0.154715	0.828408	0.730861	1.33734	1	unconditioned
ENSG00000189433	GJB4	wt	het	COPD	0.98383	0.0275213	0.553607	0.929888	1.03777		unconditioned
ENSG00000189433	GJB4	chet_cis	het	RF	1.82e-05	221.839	0.96076	-434.804	434.804		unconditioned
ENSG00000189433	GJB4	knockout	het	RF	0.565418	0.336013	0.0897097	-0.0931677	1.224	1	unconditioned
ENSG00000189433	GJB4	wt	het	RF	1.06705	0.0443639	0.143481	0.980101	1.15401		unconditioned
ENSG00000189433	GJB4	chet_cis	het	RF_chronic	1.71e-05	253.129	0.96542	-496.133	496.133		unconditioned
ENSG00000189433	GJB4	knockout	het	RF_chronic	0.704593	0.33663	0.298284	0.044798	1.36439	1	unconditioned
ENSG00000189433	GJB4	wt	het	RF_chronic	1.05444	0.0492511	0.28182	0.957904	1.15097		unconditioned
ENSG00000189433	GJB4	chet_cis	het	RF_ctrl_excl	1.82e-05	221.839	0.96076	-434.804	434.804		unconditioned
ENSG00000189433	GJB4	knockout	het	RF_ctrl_excl	0.565418	0.336013	0.0897097	-0.0931677	1.224	1	unconditioned
ENSG00000189433	GJB4	wt	het	RF_ctrl_excl	1.06705	0.0443639	0.143481	0.980101	1.15401		unconditioned
ENSG00000189433	GJB4	chet_cis	het	STR	1.69e-05	333.955	0.973752	-654.551	654.551		unconditioned
ENSG00000189433	GJB4	knockout	het	STR	0.834449	0.382569	0.63616	0.0846132	1.58428	1	unconditioned
ENSG00000189433	GJB4	wt	het	STR	0.989709	0.0622556	0.868031	0.867688	1.11173		unconditioned
ENSG00000189433	GJB4	chet_cis	het	STR_ctrl_excl	1.73e-05	239.101	0.963418	-468.638	468.638		unconditioned
ENSG00000189433	GJB4	knockout	het	STR_ctrl_excl	0.773663	0.291962	0.379429	0.201418	1.34591	1	unconditioned
ENSG00000189433	GJB4	wt	het	STR_ctrl_excl	1.01466	0.0459158	0.751328	0.924662	1.10465		unconditioned
ENSG00000189433	GJB4	chet_cis	het	STR_hem	2.45e-06	1707.46	0.993963	-3346.62	3346.62		unconditioned
ENSG00000189433	GJB4	knockout	het	STR_hem	1.99533	0.46	0.133159	1.09373	2.89693	1	unconditioned
ENSG00000189433	GJB4	wt	het	STR_hem	0.965027	0.113614	0.754024	0.742343	1.18771		unconditioned
ENSG00000189433	GJB4	chet_cis	het	DEP	1.71e-05	171.544	0.94897	-336.227	336.227		unconditioned
ENSG00000189433	GJB4	knockout	het	DEP	0.913003	0.179122	0.611366	0.561923	1.26408	1	unconditioned
ENSG00000189433	GJB4	wt	het	DEP	0.948998	0.0304796	0.0858914	0.889258	1.00874		unconditioned
ENSG00000189433	GJB4	chet_cis	het	PSOR	1.89e-05	273.19	0.968242	-535.453	535.453		unconditioned
ENSG00000189433	GJB4	knockout	het	PSOR	0.791531	0.305058	0.44346	0.193617	1.38945	1	unconditioned
ENSG00000189433	GJB4	wt	het	PSOR	1.01356	0.048767	0.782402	0.917977	1.10914		unconditioned
ENSG00000189433	GJB4	chet_cis	het	PRO	1.59e-05	327.863	0.973109	-642.611	642.611		unconditioned
ENSG00000189433	GJB4	knockout	het	PRO	0.510904	0.450509	0.136041	-0.372093	1.3939	1	unconditioned
ENSG00000189433	GJB4	wt	het	PRO	0.954162	0.0574277	0.413891	0.841603	1.06672		unconditioned
ENSG00000189433	GJB4	chet_cis	het	OLI	1.5196	1.00129	0.676016	-0.442933	3.48213		unconditioned
ENSG00000189433	GJB4	knockout	het	OLI	0.775006	0.305033	0.403383	0.177141	1.37287	1	unconditioned
ENSG00000189433	GJB4	wt	het	OLI	0.981384	0.0483086	0.697278	0.886699	1.07607		unconditioned
ENSG00000189433	GJB4	chet_cis	het	age_menarche	29.2217	1.00299	0.00076588	27.2558	31.1875		unconditioned
ENSG00000189433	GJB4	knockout	het	age_menarche	0.808531	0.177329	0.230707	0.460966	1.1561	1	unconditioned
ENSG00000189433	GJB4	wt	het	age_menarche	1.02556	0.0342209	0.460885	0.958482	1.09263		unconditioned
ENSG00000189433	GJB4	chet_cis	het	age_menopause	1.83266	0.35413	0.0871593	1.13856	2.52675		unconditioned
ENSG00000189433	GJB4	knockout	het	age_menopause	1.00745	0.108216	0.94531	0.795348	1.21955	1	unconditioned
ENSG00000189433	GJB4	wt	het	age_menopause	1.01386	0.0191866	0.473131	0.976254	1.05147		unconditioned
ENSG00000198691	ABCA4	chet_cis	het	death	2.50803	0.581323	0.113711	1.36864	3.64742		unconditioned
ENSG00000198691	ABCA4	knockout	het	death	1.29672	0.451881	0.565277	0.411037	2.18241	1	unconditioned
ENSG00000198691	ABCA4	wt	het	death	0.960431	0.065666	0.538671	0.831726	1.08914		unconditioned
ENSG00000198691	ABCA4	chet_cis	het	abdominal_hernia	0.948972	0.501672	0.916849	-0.0343057	1.93225		unconditioned
ENSG00000198691	ABCA4	knockout	het	abdominal_hernia	1.66293	0.25309	0.0444856	1.16687	2.15899	1	unconditioned
ENSG00000198691	ABCA4	wt	het	abdominal_hernia	0.956633	0.040199	0.270075	0.877843	1.03542		unconditioned
ENSG00000198691	ABCA4	chet_cis	het	allergic_and_chronic_rhinitis	0.982547	0.70979	0.980209	-0.408642	2.37374		unconditioned
ENSG00000198691	ABCA4	knockout	het	allergic_and_chronic_rhinitis	1.6744	0.358029	0.149951	0.972666	2.37614	1	unconditioned
ENSG00000198691	ABCA4	wt	het	allergic_and_chronic_rhinitis	1.10085	0.0575153	0.094824	0.988115	1.21358		unconditioned
ENSG00000198691	ABCA4	chet_cis	het	anxiety_disorders	1.20309	0.502251	0.712777	0.218679	2.1875		unconditioned
ENSG00000198691	ABCA4	knockout	het	anxiety_disorders	1.04247	0.336159	0.901529	0.383598	1.70134	1	unconditioned
ENSG00000198691	ABCA4	wt	het	anxiety_disorders	0.9382	0.0444746	0.15147	0.85103	1.02537		unconditioned
ENSG00000198691	ABCA4	chet_cis	het	asthma	1.72126	0.380105	0.153088	0.976258	2.46627		unconditioned
ENSG00000198691	ABCA4	knockout	het	asthma	0.825418	0.335552	0.567465	0.167737	1.4831	1	unconditioned
ENSG00000198691	ABCA4	wt	het	asthma	1.02134	0.0393748	0.59169	0.94417	1.09852		unconditioned
ENSG00000198691	ABCA4	chet_cis	het	bacterial_diseases	0.980082	0.501765	0.968016	-0.0033783	1.96354		unconditioned
ENSG00000198691	ABCA4	knockout	het	bacterial_diseases	0.88411	0.335748	0.713721	0.226045	1.54218	1	unconditioned
ENSG00000198691	ABCA4	wt	het	bacterial_diseases	1.01564	0.0410279	0.705251	0.935225	1.09605		unconditioned
ENSG00000198691	ABCA4	chet_cis	het	carpal_tunnel_syndrome	0.562323	1.00205	0.56563	-1.4017	2.52635		unconditioned
ENSG00000198691	ABCA4	knockout	het	carpal_tunnel_syndrome	1.0728	0.451091	0.876197	0.188667	1.95694	1	unconditioned
ENSG00000198691	ABCA4	wt	het	carpal_tunnel_syndrome	1.02034	0.0600233	0.737244	0.902697	1.13799		unconditioned
ENSG00000198691	ABCA4	chet_cis	het	cataract	1.37886	0.502282	0.522435	0.394388	2.36333		unconditioned
ENSG00000198691	ABCA4	knockout	het	cataract	0.830934	0.380432	0.62638	0.085287	1.57658	1	unconditioned
ENSG00000198691	ABCA4	wt	het	cataract	0.978769	0.0440304	0.625988	0.892469	1.06507		unconditioned
ENSG00000198691	ABCA4	chet_cis	het	chronic_sinusitis	0.504377	1.002	0.494567	-1.45955	2.4683		unconditioned
ENSG00000198691	ABCA4	knockout	het	chronic_sinusitis	1.08342	0.450875	0.858948	0.19971	1.96714	1	unconditioned
ENSG00000198691	ABCA4	wt	het	chronic_sinusitis	1.02239	0.0583639	0.704377	0.907998	1.13678		unconditioned
ENSG00000198691	ABCA4	chet_cis	het	coronary_heart_disease_not_otherwise_specified	0.686428	0.708757	0.595512	-0.702736	2.07559		unconditioned
ENSG00000198691	ABCA4	knockout	het	coronary_heart_disease_not_otherwise_specified	1.11325	0.356686	0.763591	0.414142	1.81235	1	unconditioned
ENSG00000198691	ABCA4	wt	het	coronary_heart_disease_not_otherwise_specified	0.998238	0.0479845	0.97068	0.904188	1.09229		unconditioned
ENSG00000198691	ABCA4	chet_cis	het	dermatitis	1.07892	0.501789	0.879679	0.0954117	2.06242		unconditioned
ENSG00000198691	ABCA4	knockout	het	dermatitis	0.960928	0.335767	0.905511	0.302825	1.61903	1	unconditioned
ENSG00000198691	ABCA4	wt	het	dermatitis	1.02094	0.0412329	0.615242	0.940124	1.10176		unconditioned
ENSG00000198691	ABCA4	chet_cis	het	diabetes	2.19669	0.503415	0.118	1.21	3.18338		unconditioned
ENSG00000198691	ABCA4	knockout	het	diabetes	1.40639	0.382055	0.372068	0.65756	2.15521	1	unconditioned
ENSG00000198691	ABCA4	wt	het	diabetes	0.998426	0.0569383	0.977931	0.886827	1.11003		unconditioned
ENSG00000198691	ABCA4	chet_cis	het	diaphragmatic_hernia	2.65825	0.356739	0.00613333	1.95904	3.35745		unconditioned
ENSG00000198691	ABCA4	knockout	het	diaphragmatic_hernia	1.08654	0.336182	0.804989	0.427627	1.74546	1	unconditioned
ENSG00000198691	ABCA4	wt	het	diaphragmatic_hernia	0.932116	0.0445941	0.114935	0.844712	1.01952		unconditioned
ENSG00000198691	ABCA4	chet_cis	het	diverticular_disease_of_intestine	1.12794	0.501785	0.81039	0.144438	2.11143		unconditioned
ENSG00000198691	ABCA4	knockout	het	diverticular_disease_of_intestine	0.916027	0.335793	0.793937	0.257872	1.57418	1	unconditioned
ENSG00000198691	ABCA4	wt	het	diverticular_disease_of_intestine	0.940327	0.0413736	0.13698	0.859234	1.02142		unconditioned
ENSG00000198691	ABCA4	chet_cis	het	enthesopathies_and_synovial_disorders	1.26931	0.290075	0.411011	0.700766	1.83786		unconditioned
ENSG00000198691	ABCA4	knockout	het	enthesopathies_and_synovial_disorders	1.02042	0.205865	0.921764	0.616928	1.42392	1	unconditioned
ENSG00000198691	ABCA4	wt	het	enthesopathies_and_synovial_disorders	0.987315	0.0273137	0.640215	0.93378	1.04085		unconditioned
ENSG00000198691	ABCA4	chet_cis	het	female_genital_prolapse	5.88e-06	283.56	0.966121	-555.778	555.778		unconditioned
ENSG00000198691	ABCA4	knockout	het	female_genital_prolapse	0.977651	0.450823	0.960014	0.0940388	1.86126	1	unconditioned
ENSG00000198691	ABCA4	wt	het	female_genital_prolapse	1.08204	0.0572736	0.1686	0.969785	1.1943		unconditioned
ENSG00000198691	ABCA4	chet_cis	het	gastritis_and_duodenitis	1.13967	0.449008	0.770919	0.259615	2.01973		unconditioned
ENSG00000198691	ABCA4	knockout	het	gastritis_and_duodenitis	0.957549	0.303841	0.886476	0.362021	1.55308	1	unconditioned
ENSG00000198691	ABCA4	wt	het	gastritis_and_duodenitis	0.937565	0.0384611	0.0936941	0.862181	1.01295		unconditioned
ENSG00000198691	ABCA4	chet_cis	het	gastro_oesophageal_reflux_disease	1.45645	0.449459	0.402834	0.575514	2.33739		unconditioned
ENSG00000198691	ABCA4	knockout	het	gastro_oesophageal_reflux_disease	1.11966	0.318945	0.72306	0.494529	1.74479	1	unconditioned
ENSG00000198691	ABCA4	wt	het	gastro_oesophageal_reflux_disease	0.962896	0.0425065	0.37373	0.879583	1.04621		unconditioned
ENSG00000198691	ABCA4	chet_cis	het	hearing_loss	1.391	0.710202	0.642153	-0.0009952	2.783		unconditioned
ENSG00000198691	ABCA4	knockout	het	hearing_loss	1.30836	0.451478	0.551631	0.423461	2.19326	1	unconditioned
ENSG00000198691	ABCA4	wt	het	hearing_loss	1.06733	0.0630113	0.301054	0.943833	1.19084		unconditioned
ENSG00000198691	ABCA4	chet_cis	het	hypertension	0.310571	1.00096	0.242718	-1.65131	2.27246		unconditioned
ENSG00000198691	ABCA4	knockout	het	hypertension	0.865616	0.355799	0.685033	0.16825	1.56298	1	unconditioned
ENSG00000198691	ABCA4	wt	het	hypertension	0.986366	0.0406543	0.735606	0.906683	1.06605		unconditioned
ENSG00000198691	ABCA4	chet_cis	het	intervertebral_disc_disorders	0.94178	0.709568	0.932631	-0.448973	2.33253		unconditioned
ENSG00000198691	ABCA4	knockout	het	intervertebral_disc_disorders	0.903517	0.450628	0.821861	0.0202854	1.78675	1	unconditioned
ENSG00000198691	ABCA4	wt	het	intervertebral_disc_disorders	1.03269	0.0566203	0.570004	0.92171	1.14366		unconditioned
ENSG00000198691	ABCA4	chet_cis	het	menorrhagia_and_polymenorrhoea	0.497688	0.708927	0.324978	-0.89181	1.88719		unconditioned
ENSG00000198691	ABCA4	knockout	het	menorrhagia_and_polymenorrhoea	0.95818	0.336451	0.898963	0.298737	1.61762	1	unconditioned
ENSG00000198691	ABCA4	wt	het	menorrhagia_and_polymenorrhoea	0.956656	0.0453472	0.328493	0.867776	1.04554		unconditioned
ENSG00000198691	ABCA4	chet_cis	het	migraine	1.07628	0.579909	0.899134	-0.0603456	2.2129		unconditioned
ENSG00000198691	ABCA4	knockout	het	migraine	0.694843	0.449902	0.41839	-0.186965	1.57665	1	unconditioned
ENSG00000198691	ABCA4	wt	het	migraine	0.953285	0.049904	0.337727	0.855473	1.0511		unconditioned
ENSG00000198691	ABCA4	chet_cis	het	oesophagitis_and_oesophageal_ulcer	1.26574	0.502171	0.638867	0.281489	2.25		unconditioned
ENSG00000198691	ABCA4	knockout	het	oesophagitis_and_oesophageal_ulcer	1.2178	0.319253	0.537091	0.592067	1.84354	1	unconditioned
ENSG00000198691	ABCA4	wt	het	oesophagitis_and_oesophageal_ulcer	0.881431	0.0450004	0.00503775	0.79323	0.969632		unconditioned
ENSG00000198691	ABCA4	chet_cis	het	osteoarthritis	1.29574	0.355038	0.465556	0.599865	1.99161		unconditioned
ENSG00000198691	ABCA4	knockout	het	osteoarthritis	1.11762	0.231434	0.630875	0.664012	1.57123	1	unconditioned
ENSG00000198691	ABCA4	wt	het	osteoarthritis	0.979416	0.0311218	0.503945	0.918418	1.04041		unconditioned
ENSG00000198691	ABCA4	chet_cis	het	other_anaemias	1.08209	0.709941	0.91151	-0.30939	2.47358		unconditioned
ENSG00000198691	ABCA4	knockout	het	other_anaemias	1.30131	0.412446	0.52311	0.492916	2.1097	1	unconditioned
ENSG00000198691	ABCA4	wt	het	other_anaemias	0.93311	0.059862	0.247462	0.81578	1.05044		unconditioned
ENSG00000198691	ABCA4	chet_cis	het	postmenopausal_bleeding	1.94379	0.504528	0.187721	0.954918	2.93267		unconditioned
ENSG00000198691	ABCA4	knockout	het	postmenopausal_bleeding	0.928601	0.450808	0.86948	0.0450167	1.81218	1	unconditioned
ENSG00000198691	ABCA4	wt	het	postmenopausal_bleeding	0.970612	0.0570077	0.600805	0.858877	1.08235		unconditioned
ENSG00000198691	ABCA4	chet_cis	het	primary_malignancy_breast	1.44069	0.581653	0.530183	0.300646	2.58073		unconditioned
ENSG00000198691	ABCA4	knockout	het	primary_malignancy_breast	2.08011	0.321696	0.0228014	1.44958	2.71063	1	unconditioned
ENSG00000198691	ABCA4	wt	het	primary_malignancy_breast	0.95421	0.0593383	0.429581	0.837907	1.07051		unconditioned
ENSG00000198691	ABCA4	chet_cis	het	stable_angina	1.09119	0.709462	0.902098	-0.299352	2.48174		unconditioned
ENSG00000198691	ABCA4	knockout	het	stable_angina	0.978879	0.450751	0.962226	0.0954068	1.86235	1	unconditioned
ENSG00000198691	ABCA4	wt	het	stable_angina	1.15248	0.0573332	0.0133136	1.04011	1.26485		unconditioned
ENSG00000198691	ABCA4	chet_cis	het	type_2_diabetes	2.63298	0.503869	0.054686	1.64539	3.62056		unconditioned
ENSG00000198691	ABCA4	knockout	het	type_2_diabetes	1.6143	0.38264	0.210725	0.864327	2.36427	1	unconditioned
ENSG00000198691	ABCA4	wt	het	type_2_diabetes	1.02614	0.0608388	0.67142	0.9069	1.14539		unconditioned
ENSG00000198691	ABCA4	chet_cis	het	BC	1.4871	0.581537	0.495	0.347288	2.62691		unconditioned
ENSG00000198691	ABCA4	knockout	het	BC	2.12797	0.321791	0.0189372	1.49726	2.75868	1	unconditioned
ENSG00000198691	ABCA4	wt	het	BC	0.989936	0.0598745	0.865847	0.872582	1.10729		unconditioned
ENSG00000198691	ABCA4	chet_cis	het	CAD	1.11798	0.379402	0.768795	0.374354	1.86161		unconditioned
ENSG00000198691	ABCA4	knockout	het	CAD	1.04848	0.244639	0.846567	0.568983	1.52797	1	unconditioned
ENSG00000198691	ABCA4	wt	het	CAD	0.999158	0.0327154	0.979459	0.935036	1.06328		unconditioned
ENSG00000198691	ABCA4	chet_cis	het	COPD	1.47133	0.379857	0.309339	0.72681	2.21585		unconditioned
ENSG00000198691	ABCA4	knockout	het	COPD	0.903512	0.290862	0.727205	0.333422	1.4736	1	unconditioned
ENSG00000198691	ABCA4	wt	het	COPD	0.960897	0.0364813	0.274228	0.889394	1.0324		unconditioned
ENSG00000198691	ABCA4	chet_cis	het	RF	1.13068	0.709451	0.862561	-0.259847	2.5212		unconditioned
ENSG00000198691	ABCA4	knockout	het	RF	0.926088	0.450626	0.864698	0.0428612	1.80932	1	unconditioned
ENSG00000198691	ABCA4	wt	het	RF	0.937001	0.0565128	0.249552	0.826236	1.04777		unconditioned
ENSG00000198691	ABCA4	chet_cis	het	RF_ctrl_excl	1.13068	0.709451	0.862561	-0.259847	2.5212		unconditioned
ENSG00000198691	ABCA4	knockout	het	RF_ctrl_excl	0.926088	0.450626	0.864698	0.0428612	1.80932	1	unconditioned
ENSG00000198691	ABCA4	wt	het	RF_ctrl_excl	0.937001	0.0565128	0.249552	0.826236	1.04777		unconditioned
ENSG00000198691	ABCA4	chet_cis	het	DEP	0.225693	1.00096	0.136972	-1.73618	2.18756		unconditioned
ENSG00000198691	ABCA4	knockout	het	DEP	0.772008	0.355851	0.467128	0.0745405	1.46948	1	unconditioned
ENSG00000198691	ABCA4	wt	het	DEP	1.00208	0.041256	0.95984	0.921218	1.08294		unconditioned
ENSG00000198691	ABCA4	chet_cis	het	age_menarche	0.272054	0.709174	0.0664181	-1.11793	1.66204		unconditioned
ENSG00000198691	ABCA4	knockout	het	age_menarche	0.765261	0.305524	0.38121	0.166434	1.36409	1	unconditioned
ENSG00000198691	ABCA4	wt	het	age_menarche	0.998513	0.0454985	0.973904	0.909336	1.08769		unconditioned
ENSG00000198691	ABCA4	chet_cis	het	age_menopause	0.850214	0.354826	0.647446	0.154756	1.54567		unconditioned
ENSG00000198691	ABCA4	knockout	het	age_menopause	1.49315	0.170952	0.0190255	1.15808	1.82822	1	unconditioned
ENSG00000198691	ABCA4	wt	het	age_menopause	1.01524	0.025558	0.554019	0.965145	1.06533		unconditioned
ENSG00000204624	DISP3	chet_cis	het	age_menopause	20.1536	1.00212	0.00272618	18.1894	22.1177		unconditioned
ENSG00000204624	DISP3	knockout	het	age_menopause	1.47658	0.450725	0.387221	0.593158	2.36	1	unconditioned
ENSG00000204624	DISP3	wt	het	age_menopause	1.04892	0.0507461	0.346586	0.949461	1.14839		unconditioned
ENSG00000222046	DCDC2B	chet_cis	het	abdominal_hernia		0					unconditioned
ENSG00000222046	DCDC2B	knockout	het	abdominal_hernia	0.783586	0.44952	0.587459	-0.0974732	1.66465	1	unconditioned
ENSG00000222046	DCDC2B	wt	het	abdominal_hernia	1.02097	0.0457133	0.649892	0.931369	1.11056		unconditioned
ENSG00000222046	DCDC2B	chet_cis	het	allergic_and_chronic_rhinitis		0					unconditioned
ENSG00000222046	DCDC2B	knockout	het	allergic_and_chronic_rhinitis	1.47011	0.451808	0.39373	0.584563	2.35565	1	unconditioned
ENSG00000222046	DCDC2B	wt	het	allergic_and_chronic_rhinitis	1.10351	0.0647248	0.128073	0.976648	1.23037		unconditioned
ENSG00000222046	DCDC2B	chet_cis	het	asthma		0					unconditioned
ENSG00000222046	DCDC2B	knockout	het	asthma	1.31676	0.304462	0.366099	0.720014	1.91351	1	unconditioned
ENSG00000222046	DCDC2B	wt	het	asthma	0.953588	0.0427263	0.266019	0.869845	1.03733		unconditioned
ENSG00000222046	DCDC2B	chet_cis	het	bacterial_diseases		0					unconditioned
ENSG00000222046	DCDC2B	knockout	het	bacterial_diseases	1.21455	0.336316	0.563295	0.555373	1.87373	1	unconditioned
ENSG00000222046	DCDC2B	wt	het	bacterial_diseases	0.974996	0.0451086	0.574554	0.886583	1.06341		unconditioned
ENSG00000222046	DCDC2B	chet_cis	het	benign_neoplasm_of_colon_rectum_anus_and_anal_canal		0					unconditioned
ENSG00000222046	DCDC2B	knockout	het	benign_neoplasm_of_colon_rectum_anus_and_anal_canal	1.83651	0.357964	0.0894835	1.1349	2.53812	1	unconditioned
ENSG00000222046	DCDC2B	wt	het	benign_neoplasm_of_colon_rectum_anus_and_anal_canal	0.997547	0.0564107	0.965279	0.886983	1.10811		unconditioned
ENSG00000222046	DCDC2B	chet_cis	het	cataract		0					unconditioned
ENSG00000222046	DCDC2B	knockout	het	cataract	1.54406	0.336929	0.197277	0.883684	2.20445	1	unconditioned
ENSG00000222046	DCDC2B	wt	het	cataract	0.982841	0.0492957	0.725505	0.886221	1.07946		unconditioned
ENSG00000222046	DCDC2B	chet_cis	het	dermatitis		0					unconditioned
ENSG00000222046	DCDC2B	knockout	het	dermatitis	0.855856	0.410724	0.704709	0.0508372	1.66088	1	unconditioned
ENSG00000222046	DCDC2B	wt	het	dermatitis	0.984245	0.0454692	0.726899	0.895126	1.07336		unconditioned
ENSG00000222046	DCDC2B	chet_cis	het	diaphragmatic_hernia		0					unconditioned
ENSG00000222046	DCDC2B	knockout	het	diaphragmatic_hernia	1.78928	0.320138	0.0691578	1.16181	2.41675	1	unconditioned
ENSG00000222046	DCDC2B	wt	het	diaphragmatic_hernia	0.957532	0.0502823	0.388107	0.858978	1.05609		unconditioned
ENSG00000222046	DCDC2B	chet_cis	het	diverticular_disease_of_intestine		0					unconditioned
ENSG00000222046	DCDC2B	knockout	het	diverticular_disease_of_intestine	0.846904	0.410876	0.6859	0.0415873	1.65222	1	unconditioned
ENSG00000222046	DCDC2B	wt	het	diverticular_disease_of_intestine	0.95979	0.0467338	0.379849	0.868192	1.05139		unconditioned
ENSG00000222046	DCDC2B	chet_cis	het	enthesopathies_and_synovial_disorders		0					unconditioned
ENSG00000222046	DCDC2B	knockout	het	enthesopathies_and_synovial_disorders	1.73658	0.206328	0.00747443	1.33217	2.14098	1	unconditioned
ENSG00000222046	DCDC2B	wt	het	enthesopathies_and_synovial_disorders	0.980401	0.0304562	0.515747	0.920707	1.04009		unconditioned
ENSG00000222046	DCDC2B	chet_cis	het	gastritis_and_duodenitis		0					unconditioned
ENSG00000222046	DCDC2B	knockout	het	gastritis_and_duodenitis	1.18325	0.336058	0.616576	0.524579	1.84193	1	unconditioned
ENSG00000222046	DCDC2B	wt	het	gastritis_and_duodenitis	0.958356	0.0432104	0.32492	0.873663	1.04305		unconditioned
ENSG00000222046	DCDC2B	chet_cis	het	gastro_oesophageal_reflux_disease		0					unconditioned
ENSG00000222046	DCDC2B	knockout	het	gastro_oesophageal_reflux_disease	1.44846	0.336765	0.271259	0.788397	2.10851	1	unconditioned
ENSG00000222046	DCDC2B	wt	het	gastro_oesophageal_reflux_disease	1.00496	0.048452	0.918646	0.909995	1.09993		unconditioned
ENSG00000222046	DCDC2B	chet_cis	het	hypertension		0					unconditioned
ENSG00000222046	DCDC2B	knockout	het	hypertension	0.946442	0.410754	0.893394	0.141363	1.75152	1	unconditioned
ENSG00000222046	DCDC2B	wt	het	hypertension	0.992318	0.0454263	0.865206	0.903283	1.08135		unconditioned
ENSG00000222046	DCDC2B	chet_cis	het	lower_respiratory_tract_infections		0					unconditioned
ENSG00000222046	DCDC2B	knockout	het	lower_respiratory_tract_infections	3.74262	0.362618	0.00027306	3.03188	4.45335	0.549181	unconditioned
ENSG00000222046	DCDC2B	wt	het	lower_respiratory_tract_infections	1.01705	0.0811186	0.834898	0.858058	1.17604		unconditioned
ENSG00000222046	DCDC2B	chet_cis	het	migraine		0					unconditioned
ENSG00000222046	DCDC2B	knockout	het	migraine	0.991561	0.450734	0.984999	0.108123	1.875	1	unconditioned
ENSG00000222046	DCDC2B	wt	het	migraine	0.977584	0.0567028	0.689281	0.866446	1.08872		unconditioned
ENSG00000222046	DCDC2B	chet_cis	het	obesity		0					unconditioned
ENSG00000222046	DCDC2B	knockout	het	obesity	1.49138	0.412343	0.332376	0.683185	2.29957	1	unconditioned
ENSG00000222046	DCDC2B	wt	het	obesity	1.01343	0.0585695	0.819854	0.898631	1.12822		unconditioned
ENSG00000222046	DCDC2B	chet_cis	het	oesophagitis_and_oesophageal_ulcer		0					unconditioned
ENSG00000222046	DCDC2B	knockout	het	oesophagitis_and_oesophageal_ulcer	1.00991	0.450351	0.982532	0.127221	1.8926	1	unconditioned
ENSG00000222046	DCDC2B	wt	het	oesophagitis_and_oesophageal_ulcer	1.04401	0.05367	0.422237	0.938821	1.14921		unconditioned
ENSG00000222046	DCDC2B	chet_cis	het	osteoarthritis		0					unconditioned
ENSG00000222046	DCDC2B	knockout	het	osteoarthritis	0.978038	0.303544	0.94168	0.383091	1.57298	1	unconditioned
ENSG00000222046	DCDC2B	wt	het	osteoarthritis	1.02801	0.0353703	0.434804	0.958683	1.09733		unconditioned
ENSG00000222046	DCDC2B	chet_cis	het	other_anaemias		0					unconditioned
ENSG00000222046	DCDC2B	knockout	het	other_anaemias	2.05015	0.414257	0.0830934	1.23821	2.86209	1	unconditioned
ENSG00000222046	DCDC2B	wt	het	other_anaemias	1.05569	0.0708682	0.444475	0.916783	1.19459		unconditioned
ENSG00000222046	DCDC2B	chet_cis	het	other_or_unspecified_infectious_organisms		0					unconditioned
ENSG00000222046	DCDC2B	knockout	het	other_or_unspecified_infectious_organisms	2.03749	0.338067	0.0352689	1.37488	2.7001	1	unconditioned
ENSG00000222046	DCDC2B	wt	het	other_or_unspecified_infectious_organisms	0.958514	0.0568954	0.456437	0.846999	1.07003		unconditioned
ENSG00000222046	DCDC2B	chet_cis	het	BC		0					unconditioned
ENSG00000222046	DCDC2B	knockout	het	BC	1.2492	0.452163	0.622659	0.362959	2.13544	1	unconditioned
ENSG00000222046	DCDC2B	wt	het	BC	0.94722	0.0663958	0.414112	0.817084	1.07736		unconditioned
ENSG00000222046	DCDC2B	chet_cis	het	COPD		0					unconditioned
ENSG00000222046	DCDC2B	knockout	het	COPD	0.638463	0.410225	0.274057	-0.165579	1.4425	1	unconditioned
ENSG00000222046	DCDC2B	wt	het	COPD	0.965302	0.0407314	0.385943	0.885469	1.04514		unconditioned
ENSG00000222046	DCDC2B	chet_cis	het	STR_ctrl_excl		0					unconditioned
ENSG00000222046	DCDC2B	knockout	het	STR_ctrl_excl	2.47088	0.383987	0.0184855	1.71827	3.22349	1	unconditioned
ENSG00000222046	DCDC2B	wt	het	STR_ctrl_excl	0.994819	0.0682238	0.939314	0.861101	1.12854		unconditioned
ENSG00000222046	DCDC2B	chet_cis	het	age_menarche		0					unconditioned
ENSG00000222046	DCDC2B	knockout	het	age_menarche	1.06736	0.321092	0.839126	0.438016	1.6967	1	unconditioned
ENSG00000222046	DCDC2B	wt	het	age_menarche	0.937329	0.0503796	0.198906	0.838584	1.03607		unconditioned
ENSG00000222046	DCDC2B	chet_cis	het	age_menopause		0					unconditioned
ENSG00000222046	DCDC2B	knockout	het	age_menopause	1.05971	0.220108	0.792191	0.628294	1.49112	1	unconditioned
ENSG00000222046	DCDC2B	wt	het	age_menopause	1.03002	0.0286586	0.302062	0.973847	1.08619		unconditioned
ENSG00000240038	AMY2B	chet_cis	het	COPD	0.00014896	166.213	0.95772	-325.778	325.779		unconditioned
ENSG00000240038	AMY2B	knockout	het	COPD	8.02093	0.454196	4.56e-06	7.1307	8.91115	0.0144142	unconditioned
ENSG00000240038	AMY2B	wt	het	COPD	1.16199	0.0774212	0.052482	1.01024	1.31373		unconditioned
ENSG00000084636	COL16A1	chet_cis	het	enthesopathies_and_synovial_disorders	0.88744	0.578903	0.836575	-0.247209	2.02209		unconditioned
ENSG00000084636	COL16A1	knockout	het	enthesopathies_and_synovial_disorders	1.26425	0.44913	0.601621	0.383953	2.14454	1	unconditioned
ENSG00000084636	COL16A1	wt	het	enthesopathies_and_synovial_disorders	0.989164	0.0410063	0.790471	0.908791	1.06954		unconditioned
ENSG00000084636	COL16A1	chet_cis	het	osteoarthritis	0.601602	1.00119	0.611766	-1.36074	2.56394		unconditioned
ENSG00000084636	COL16A1	knockout	het	osteoarthritis	1.63547	0.449687	0.27398	0.754087	2.51686	1	unconditioned
ENSG00000084636	COL16A1	wt	het	osteoarthritis	1.00345	0.0466662	0.94123	0.911981	1.09491		unconditioned
ENSG00000259030	FPGT-TNNI3K	chet_cis	het	osteoarthritis	1.07174	0.709531	0.922217	-0.318945	2.46242		unconditioned
ENSG00000259030	FPGT-TNNI3K	knockout	het	osteoarthritis	2.50744	0.45099	0.0415177	1.6235	3.39138	1	unconditioned
ENSG00000259030	FPGT-TNNI3K	wt	het	osteoarthritis	0.936913	0.0576388	0.258239	0.823941	1.04989		unconditioned
ENSG00000259030	FPGT-TNNI3K	chet_cis	het	age_menopause	0.392627	0.57943	0.106642	-0.743055	1.52831		unconditioned
ENSG00000259030	FPGT-TNNI3K	knockout	het	age_menopause	3.88891	0.411602	0.00096817	3.08217	4.69565	1	unconditioned
ENSG00000259030	FPGT-TNNI3K	wt	het	age_menopause	0.983566	0.0482655	0.731354	0.888965	1.07817		unconditioned
ENSG00000116748	AMPD1	chet_cis	het	death	2.2e-05	320.064	0.973266	-627.325	627.325		unconditioned
ENSG00000116748	AMPD1	knockout	het	death	1.15622	0.337766	0.667384	0.494193	1.81824	1	unconditioned
ENSG00000116748	AMPD1	wt	het	death	1.0195	0.0559808	0.730081	0.90978	1.12922		unconditioned
ENSG00000116748	AMPD1	chet_cis	het	abdominal_hernia	3.48e-05	141.66	0.942233	-277.653	277.653		unconditioned
ENSG00000116748	AMPD1	knockout	het	abdominal_hernia	0.888212	0.22606	0.600002	0.445135	1.33129	1	unconditioned
ENSG00000116748	AMPD1	wt	het	abdominal_hernia	0.984539	0.0342326	0.648993	0.917443	1.05164		unconditioned
ENSG00000116748	AMPD1	chet_cis	het	acne	3.51e-06	2410.8	0.995844	-4725.18	4725.18		unconditioned
ENSG00000116748	AMPD1	knockout	het	acne	3.15577	0.463191	0.0130972	2.24791	4.06362	1	unconditioned
ENSG00000116748	AMPD1	wt	het	acne	1.14092	0.1232	0.284575	0.899449	1.38239		unconditioned
ENSG00000116748	AMPD1	chet_cis	het	actinic_keratosis	1.33521	1.00174	0.772895	-0.628191	3.29862		unconditioned
ENSG00000116748	AMPD1	knockout	het	actinic_keratosis	1.3783	0.281792	0.254869	0.825985	1.93061	1	unconditioned
ENSG00000116748	AMPD1	wt	het	actinic_keratosis	0.970873	0.051216	0.563836	0.87049	1.07126		unconditioned
ENSG00000116748	AMPD1	chet_cis	het	acute_kidney_injury	2.08e-05	702.016	0.987746	-1375.95	1375.95		unconditioned
ENSG00000116748	AMPD1	knockout	het	acute_kidney_injury	3.91748	0.426392	0.00136321	3.08175	4.75321	1	unconditioned
ENSG00000116748	AMPD1	wt	het	acute_kidney_injury	1.08961	0.126116	0.49618	0.842427	1.3368		unconditioned
ENSG00000116748	AMPD1	chet_cis	het	allergic_and_chronic_rhinitis	1.51e-05	288.062	0.969266	-564.602	564.602		unconditioned
ENSG00000116748	AMPD1	knockout	het	allergic_and_chronic_rhinitis	1.41277	0.262421	0.187907	0.898429	1.92712	1	unconditioned
ENSG00000116748	AMPD1	wt	het	allergic_and_chronic_rhinitis	1.07081	0.0481574	0.155408	0.976423	1.1652		unconditioned
ENSG00000116748	AMPD1	chet_cis	het	anxiety_disorders	1.8e-05	243.518	0.964212	-477.295	477.295		unconditioned
ENSG00000116748	AMPD1	knockout	het	anxiety_disorders	1.40481	0.216535	0.116476	0.980403	1.82922	1	unconditioned
ENSG00000116748	AMPD1	wt	het	anxiety_disorders	1.0141	0.039016	0.719627	0.937632	1.09057		unconditioned
ENSG00000116748	AMPD1	chet_cis	het	appendicitis	4.17e-05	321.693	0.974993	-630.519	630.519		unconditioned
ENSG00000116748	AMPD1	knockout	het	appendicitis	1.19202	0.358484	0.624151	0.489391	1.89465	1	unconditioned
ENSG00000116748	AMPD1	wt	het	appendicitis	1.03811	0.0605738	0.536912	0.919387	1.15684		unconditioned
ENSG00000116748	AMPD1	chet_cis	het	asthma	5.23e-05	139.059	0.943479	-272.556	272.556		unconditioned
ENSG00000116748	AMPD1	knockout	het	asthma	1.12669	0.202587	0.556001	0.729617	1.52376	1	unconditioned
ENSG00000116748	AMPD1	wt	het	asthma	1.02668	0.0333176	0.429441	0.961373	1.09198		unconditioned
ENSG00000116748	AMPD1	chet_cis	het	bacterial_diseases	5.79e-05	137.95	0.943613	-270.382	270.382		unconditioned
ENSG00000116748	AMPD1	knockout	het	bacterial_diseases	1.36434	0.185406	0.0938127	1.00094	1.72773	1	unconditioned
ENSG00000116748	AMPD1	wt	het	bacterial_diseases	0.931158	0.0333912	0.0326718	0.865711	0.996604		unconditioned
ENSG00000116748	AMPD1	chet_cis	het	benign_neoplasm_and_polyp_of_uterus	7.14086	1.00589	0.0506629	5.16931	9.1124		unconditioned
ENSG00000116748	AMPD1	knockout	het	benign_neoplasm_and_polyp_of_uterus	0.980661	0.412692	0.962258	0.171786	1.78954	1	unconditioned
ENSG00000116748	AMPD1	wt	het	benign_neoplasm_and_polyp_of_uterus	0.985132	0.0622851	0.809946	0.863054	1.10721		unconditioned
ENSG00000116748	AMPD1	chet_cis	het	benign_neoplasm_of_colon_rectum_anus_and_anal_canal	6.14157	0.502446	0.00030328	5.15677	7.12636		unconditioned
ENSG00000116748	AMPD1	knockout	het	benign_neoplasm_of_colon_rectum_anus_and_anal_canal	1.20933	0.246057	0.439842	0.727061	1.69161	1	unconditioned
ENSG00000116748	AMPD1	wt	het	benign_neoplasm_of_colon_rectum_anus_and_anal_canal	1.00969	0.0427235	0.821426	0.925952	1.09343		unconditioned
ENSG00000116748	AMPD1	chet_cis	het	benign_neoplasm_of_ovary	3.04e-05	473.195	0.982463	-927.462	927.462		unconditioned
ENSG00000116748	AMPD1	knockout	het	benign_neoplasm_of_ovary	0.937559	0.452284	0.886641	0.0510831	1.82403	1	unconditioned
ENSG00000116748	AMPD1	wt	het	benign_neoplasm_of_ovary	0.8833	0.0697839	0.0753685	0.746523	1.02008		unconditioned
ENSG00000116748	AMPD1	chet_cis	het	copd	1.86e-05	393.051	0.977893	-770.38	770.38		unconditioned
ENSG00000116748	AMPD1	knockout	het	copd	1.12928	0.383092	0.750963	0.378421	1.88014	1	unconditioned
ENSG00000116748	AMPD1	wt	het	copd	1.00377	0.064328	0.953408	0.877683	1.12985		unconditioned
ENSG00000116748	AMPD1	chet_cis	het	carcinoma_in_situ_cervical	5.53e-08	0	0	5.53e-08	5.53e-08		unconditioned
ENSG00000116748	AMPD1	knockout	het	carcinoma_in_situ_cervical	1.31008	0.384159	0.482014	0.55713	2.06303	1	unconditioned
ENSG00000116748	AMPD1	wt	het	carcinoma_in_situ_cervical	1.02866	0.0705605	0.688811	0.890362	1.16696		unconditioned
ENSG00000116748	AMPD1	chet_cis	het	carpal_tunnel_syndrome	2.04e-05	305.725	0.97182	-599.221	599.221		unconditioned
ENSG00000116748	AMPD1	knockout	het	carpal_tunnel_syndrome	1.34803	0.281562	0.288842	0.796167	1.89989	1	unconditioned
ENSG00000116748	AMPD1	wt	het	carpal_tunnel_syndrome	0.983538	0.0501123	0.740463	0.885318	1.08176		unconditioned
ENSG00000116748	AMPD1	chet_cis	het	cataract	2.05223	0.708298	0.310103	0.663965	3.44049		unconditioned
ENSG00000116748	AMPD1	knockout	het	cataract	0.740781	0.279697	0.283376	0.192575	1.28899	1	unconditioned
ENSG00000116748	AMPD1	wt	het	cataract	0.991635	0.0372197	0.821433	0.918684	1.06459		unconditioned
ENSG00000116748	AMPD1	chet_cis	het	cholecystitis	1.91e-05	410.124	0.978867	-803.842	803.842		unconditioned
ENSG00000116748	AMPD1	knockout	het	cholecystitis	1.07227	0.357942	0.84544	0.370703	1.77384	1	unconditioned
ENSG00000116748	AMPD1	wt	het	cholecystitis	0.855692	0.0580058	0.00721598	0.742001	0.969383		unconditioned
ENSG00000116748	AMPD1	chet_cis	het	cholelithiasis	1.87e-05	308.627	0.971862	-604.908	604.908		unconditioned
ENSG00000116748	AMPD1	knockout	het	cholelithiasis	0.868471	0.30455	0.643331	0.271553	1.46539	1	unconditioned
ENSG00000116748	AMPD1	wt	het	cholelithiasis	0.893322	0.0444262	0.01111	0.806247	0.980398		unconditioned
ENSG00000116748	AMPD1	chet_cis	het	chronic_sinusitis	2.40471	0.710264	0.216698	1.01259	3.79683		unconditioned
ENSG00000116748	AMPD1	knockout	het	chronic_sinusitis	1.07772	0.305349	0.806372	0.479231	1.6762	1	unconditioned
ENSG00000116748	AMPD1	wt	het	chronic_sinusitis	1.02653	0.0496355	0.597783	0.929248	1.12382		unconditioned
ENSG00000116748	AMPD1	chet_cis	het	coronary_heart_disease_not_otherwise_specified	4.38e-05	151.428	0.947159	-296.799	296.8		unconditioned
ENSG00000116748	AMPD1	knockout	het	coronary_heart_disease_not_otherwise_specified	0.841582	0.27011	0.523132	0.312167	1.371	1	unconditioned
ENSG00000116748	AMPD1	wt	het	coronary_heart_disease_not_otherwise_specified	1.01001	0.0402773	0.8047	0.931066	1.08895		unconditioned
ENSG00000116748	AMPD1	chet_cis	het	depression	1.63e-05	256.367	0.965698	-502.48	502.48		unconditioned
ENSG00000116748	AMPD1	knockout	het	depression	0.954592	0.270147	0.863422	0.425104	1.48408	1	unconditioned
ENSG00000116748	AMPD1	wt	het	depression	0.982452	0.0405199	0.662173	0.903033	1.06187		unconditioned
ENSG00000116748	AMPD1	chet_cis	het	dermatitis	1.62e-05	216.55	0.959366	-424.439	424.439		unconditioned
ENSG00000116748	AMPD1	knockout	het	dermatitis	0.788831	0.252249	0.347036	0.294422	1.28324	1	unconditioned
ENSG00000116748	AMPD1	wt	het	dermatitis	0.996317	0.0346287	0.915137	0.928444	1.06419		unconditioned
ENSG00000116748	AMPD1	chet_cis	het	diabetes	2.94538	0.709075	0.127647	1.55559	4.33517		unconditioned
ENSG00000116748	AMPD1	knockout	het	diabetes	0.93401	0.304939	0.822855	0.336331	1.53169	1	unconditioned
ENSG00000116748	AMPD1	wt	het	diabetes	0.95234	0.0470897	0.299727	0.860044	1.04464		unconditioned
ENSG00000116748	AMPD1	chet_cis	het	diabetic_ophthalmic_complications	1.24e-05	549.542	0.983599	-1077.1	1077.1		unconditioned
ENSG00000116748	AMPD1	knockout	het	diabetic_ophthalmic_complications	1.60492	0.41591	0.255351	0.78974	2.42011	1	unconditioned
ENSG00000116748	AMPD1	wt	het	diabetic_ophthalmic_complications	0.972513	0.0818197	0.733365	0.812146	1.13288		unconditioned
ENSG00000116748	AMPD1	chet_cis	het	diaphragmatic_hernia	1.21273	1.00124	0.847247	-0.749704	3.17516		unconditioned
ENSG00000116748	AMPD1	knockout	het	diaphragmatic_hernia	1.25085	0.211619	0.290205	0.836077	1.66562	1	unconditioned
ENSG00000116748	AMPD1	wt	het	diaphragmatic_hernia	0.915694	0.037331	0.0183118	0.842525	0.988863		unconditioned
ENSG00000116748	AMPD1	chet_cis	het	diverticular_disease_of_intestine	4.9113	0.502123	0.00152637	3.92714	5.89547		unconditioned
ENSG00000116748	AMPD1	knockout	het	diverticular_disease_of_intestine	0.911686	0.238243	0.697949	0.44473	1.37864	1	unconditioned
ENSG00000116748	AMPD1	wt	het	diverticular_disease_of_intestine	1.01348	0.0357392	0.707886	0.943433	1.08353		unconditioned
ENSG00000116748	AMPD1	chet_cis	het	enthesopathies_and_synovial_disorders	1.8287	0.500927	0.228214	0.846879	2.81051		unconditioned
ENSG00000116748	AMPD1	knockout	het	enthesopathies_and_synovial_disorders	1.00388	0.150797	0.97951	0.708319	1.29944	1	unconditioned
ENSG00000116748	AMPD1	wt	het	enthesopathies_and_synovial_disorders	1.02539	0.0234666	0.285353	0.979393	1.07138		unconditioned
ENSG00000116748	AMPD1	chet_cis	het	erectile_dysfunction	8.36e-06	343.326	0.972833	-672.918	672.918		unconditioned
ENSG00000116748	AMPD1	knockout	het	erectile_dysfunction	1.01981	0.270851	0.942259	0.488944	1.55068	1	unconditioned
ENSG00000116748	AMPD1	wt	het	erectile_dysfunction	0.946455	0.0452871	0.224301	0.857692	1.03522		unconditioned
ENSG00000116748	AMPD1	chet_cis	het	female_genital_prolapse	2.54134	1.00274	0.352298	0.575967	4.50672		unconditioned
ENSG00000116748	AMPD1	knockout	het	female_genital_prolapse	0.900588	0.319353	0.743006	0.274657	1.52652	1	unconditioned
ENSG00000116748	AMPD1	wt	het	female_genital_prolapse	0.953302	0.0459353	0.297823	0.863268	1.04333		unconditioned
ENSG00000116748	AMPD1	chet_cis	het	female_infertility	0.00015773	485.769	0.985621	-952.107	952.107		unconditioned
ENSG00000116748	AMPD1	knockout	het	female_infertility	2.58731	0.422011	0.024285	1.76017	3.41445	1	unconditioned
ENSG00000116748	AMPD1	wt	het	female_infertility	1.01164	0.109344	0.915741	0.797321	1.22595		unconditioned
ENSG00000116748	AMPD1	chet_cis	het	female_pelvic_inflammatory_disease	4.28e-05	897.713	0.991059	-1759.52	1759.52		unconditioned
ENSG00000116748	AMPD1	knockout	het	female_pelvic_inflammatory_disease	2.40713	0.460568	0.0564835	1.50442	3.30985	1	unconditioned
ENSG00000116748	AMPD1	wt	het	female_pelvic_inflammatory_disease	0.953321	0.113459	0.673517	0.730941	1.1757		unconditioned
ENSG00000116748	AMPD1	chet_cis	het	gastritis_and_duodenitis	1.9e-05	219.456	0.96049	-430.133	430.133		unconditioned
ENSG00000116748	AMPD1	knockout	het	gastritis_and_duodenitis	0.74082	0.237865	0.207234	0.274604	1.20704	1	unconditioned
ENSG00000116748	AMPD1	wt	het	gastritis_and_duodenitis	0.978571	0.0330365	0.512013	0.913819	1.04332		unconditioned
ENSG00000116748	AMPD1	chet_cis	het	gastro_oesophageal_reflux_disease	1.004	1.0011	0.996819	-0.958152	2.96615		unconditioned
ENSG00000116748	AMPD1	knockout	het	gastro_oesophageal_reflux_disease	0.902461	0.238221	0.666602	0.435547	1.36938	1	unconditioned
ENSG00000116748	AMPD1	wt	het	gastro_oesophageal_reflux_disease	0.943727	0.0356998	0.104724	0.873755	1.0137		unconditioned
ENSG00000116748	AMPD1	chet_cis	het	glaucoma	1.7e-05	438.92	0.980036	-860.284	860.284		unconditioned
ENSG00000116748	AMPD1	knockout	het	glaucoma	2.29343	0.324322	0.0104872	1.65776	2.9291	1	unconditioned
ENSG00000116748	AMPD1	wt	het	glaucoma	1.09336	0.0740665	0.228178	0.948189	1.23853		unconditioned
ENSG00000116748	AMPD1	chet_cis	het	gout	1.06e-05	413.398	0.977902	-810.26	810.26		unconditioned
ENSG00000116748	AMPD1	knockout	het	gout	1.08334	0.358295	0.823218	0.381079	1.78559	1	unconditioned
ENSG00000116748	AMPD1	wt	het	gout	1.0304	0.0598585	0.616894	0.913075	1.14772		unconditioned
ENSG00000116748	AMPD1	chet_cis	het	heart_failure	2.5e-06	1563.38	0.993417	-3064.23	3064.23		unconditioned
ENSG00000116748	AMPD1	knockout	het	heart_failure	2.80484	0.390748	0.00830494	2.03897	3.5707	1	unconditioned
ENSG00000116748	AMPD1	wt	het	heart_failure	1.18921	0.10167	0.0883033	0.989935	1.38848		unconditioned
ENSG00000116748	AMPD1	chet_cis	het	hyperplasia_of_prostate	7e-06	513.082	0.981543	-1005.64	1005.64		unconditioned
ENSG00000116748	AMPD1	knockout	het	hyperplasia_of_prostate	1.11235	0.414118	0.797098	0.300675	1.92402	1	unconditioned
ENSG00000116748	AMPD1	wt	het	hyperplasia_of_prostate	1.03126	0.0712502	0.665743	0.891608	1.17091		unconditioned
ENSG00000116748	AMPD1	chet_cis	het	hypertension	1.60932	0.578773	0.411017	0.474927	2.74372		unconditioned
ENSG00000116748	AMPD1	knockout	het	hypertension	1.33172	0.20303	0.15825	0.933782	1.72966	1	unconditioned
ENSG00000116748	AMPD1	wt	het	hypertension	1.10943	0.035834	0.00375599	1.03919	1.17966		unconditioned
ENSG00000116748	AMPD1	chet_cis	het	hypo_or_hyperthyroidism	1.69e-05	338.014	0.974072	-662.507	662.507		unconditioned
ENSG00000116748	AMPD1	knockout	het	hypo_or_hyperthyroidism	0.820528	0.381378	0.603996	0.0730274	1.56803	1	unconditioned
ENSG00000116748	AMPD1	wt	het	hypo_or_hyperthyroidism	0.905647	0.0526133	0.0596097	0.802525	1.00877		unconditioned
ENSG00000116748	AMPD1	chet_cis	het	infection_of_skin_and_subcutaneous_tissues	1.93e-05	409.497	0.978848	-802.614	802.614		unconditioned
ENSG00000116748	AMPD1	knockout	het	infection_of_skin_and_subcutaneous_tissues	1.93042	0.273275	0.0160902	1.3948	2.46604	1	unconditioned
ENSG00000116748	AMPD1	wt	het	infection_of_skin_and_subcutaneous_tissues	0.923667	0.0590776	0.178932	0.807875	1.03946		unconditioned
ENSG00000116748	AMPD1	chet_cis	het	infections_of_other_or_unspecified_organs	2.08e-05	381.928	0.977479	-748.579	748.579		unconditioned
ENSG00000116748	AMPD1	knockout	het	infections_of_other_or_unspecified_organs	0.825239	0.381706	0.61481	0.0770959	1.57338	1	unconditioned
ENSG00000116748	AMPD1	wt	het	infections_of_other_or_unspecified_organs	0.896119	0.055232	0.04705	0.787864	1.00437		unconditioned
ENSG00000116748	AMPD1	chet_cis	het	intervertebral_disc_disorders	1.8e-05	319.309	0.972708	-625.847	625.847		unconditioned
ENSG00000116748	AMPD1	knockout	het	intervertebral_disc_disorders	1.07885	0.292242	0.795088	0.506058	1.65165	1	unconditioned
ENSG00000116748	AMPD1	wt	het	intervertebral_disc_disorders	0.992641	0.0470451	0.87525	0.900433	1.08485		unconditioned
ENSG00000116748	AMPD1	chet_cis	het	iron_deficiency_anaemia	4.95e-05	241.833	0.967303	-473.993	473.993		unconditioned
ENSG00000116748	AMPD1	knockout	het	iron_deficiency_anaemia	1.65744	0.293906	0.085583	1.08139	2.2335	1	unconditioned
ENSG00000116748	AMPD1	wt	het	iron_deficiency_anaemia	0.912795	0.0571213	0.110183	0.800837	1.02475		unconditioned
ENSG00000116748	AMPD1	chet_cis	het	irritable_bowel_syndrome	1.45e-05	371.409	0.976074	-727.962	727.962		unconditioned
ENSG00000116748	AMPD1	knockout	het	irritable_bowel_syndrome	0.739922	0.451212	0.504414	-0.144454	1.6243	1	unconditioned
ENSG00000116748	AMPD1	wt	het	irritable_bowel_syndrome	0.88954	0.0618836	0.0585617	0.768248	1.01083		unconditioned
ENSG00000116748	AMPD1	chet_cis	het	ischaemic_stroke	2.01e-05	617.484	0.986025	-1210.27	1210.27		unconditioned
ENSG00000116748	AMPD1	knockout	het	ischaemic_stroke	2.66208	0.420753	0.0199634	1.8374	3.48675	1	unconditioned
ENSG00000116748	AMPD1	wt	het	ischaemic_stroke	1.06273	0.104608	0.56084	0.857696	1.26776		unconditioned
ENSG00000116748	AMPD1	chet_cis	het	leiomyoma_of_uterus	4.83065	1.00517	0.117143	2.86051	6.80078		unconditioned
ENSG00000116748	AMPD1	knockout	het	leiomyoma_of_uterus	1.10146	0.292367	0.740997	0.528421	1.6745	1	unconditioned
ENSG00000116748	AMPD1	wt	het	leiomyoma_of_uterus	0.959088	0.0477505	0.381676	0.865497	1.05268		unconditioned
ENSG00000116748	AMPD1	chet_cis	het	lower_respiratory_tract_infections	3.86704	1.00263	0.177356	1.90188	5.8322		unconditioned
ENSG00000116748	AMPD1	knockout	het	lower_respiratory_tract_infections	1.01585	0.382522	0.967206	0.266108	1.76559	1	unconditioned
ENSG00000116748	AMPD1	wt	het	lower_respiratory_tract_infections	1.00162	0.0605591	0.97869	0.882923	1.12031		unconditioned
ENSG00000116748	AMPD1	chet_cis	het	menorrhagia_and_polymenorrhoea	4.96e-05	255.588	0.969066	-500.952	500.952		unconditioned
ENSG00000116748	AMPD1	knockout	het	menorrhagia_and_polymenorrhoea	0.726078	0.291191	0.271651	0.155343	1.29681	1	unconditioned
ENSG00000116748	AMPD1	wt	het	menorrhagia_and_polymenorrhoea	1.00834	0.0393668	0.832821	0.931185	1.0855		unconditioned
ENSG00000116748	AMPD1	chet_cis	het	migraine	8.56142	0.580171	0.00021467	7.42428	9.69856		unconditioned
ENSG00000116748	AMPD1	knockout	het	migraine	1.26175	0.245886	0.344372	0.779815	1.74369	1	unconditioned
ENSG00000116748	AMPD1	wt	het	migraine	0.914218	0.04184	0.0320693	0.832212	0.996225		unconditioned
ENSG00000116748	AMPD1	chet_cis	het	myocardial_infarction	1.93e-05	418.625	0.97931	-820.505	820.505		unconditioned
ENSG00000116748	AMPD1	knockout	het	myocardial_infarction	1.08317	0.45324	0.860081	0.194821	1.97152	1	unconditioned
ENSG00000116748	AMPD1	wt	het	myocardial_infarction	1.22031	0.0755381	0.00839458	1.07225	1.36836		unconditioned
ENSG00000116748	AMPD1	chet_cis	het	nasal_polyp	1.34e-05	539.474	0.983408	-1057.37	1057.37		unconditioned
ENSG00000116748	AMPD1	knockout	het	nasal_polyp	1.17745	0.45347	0.718679	0.288649	2.06625	1	unconditioned
ENSG00000116748	AMPD1	wt	het	nasal_polyp	1.03121	0.0774612	0.691506	0.879391	1.18304		unconditioned
ENSG00000116748	AMPD1	chet_cis	het	neuromuscular_dysfunction_of_bladder	1.8e-05	557.001	0.984353	-1091.72	1091.72		unconditioned
ENSG00000116748	AMPD1	knockout	het	neuromuscular_dysfunction_of_bladder	1.32702	0.4541	0.53324	0.436983	2.21706	1	unconditioned
ENSG00000116748	AMPD1	wt	het	neuromuscular_dysfunction_of_bladder	0.91939	0.0814941	0.302399	0.759662	1.07912		unconditioned
ENSG00000116748	AMPD1	chet_cis	het	obesity	1.79998	1.00115	0.557136	-0.162274	3.76224		unconditioned
ENSG00000116748	AMPD1	knockout	het	obesity	1.26953	0.253544	0.34658	0.772584	1.76647	1	unconditioned
ENSG00000116748	AMPD1	wt	het	obesity	0.98927	0.0436103	0.804626	0.903794	1.07475		unconditioned
ENSG00000116748	AMPD1	chet_cis	het	oesophagitis_and_oesophageal_ulcer	1.09645	1.00107	0.926712	-0.865646	3.05855		unconditioned
ENSG00000116748	AMPD1	knockout	het	oesophagitis_and_oesophageal_ulcer	0.911566	0.252744	0.714109	0.416187	1.40695	1	unconditioned
ENSG00000116748	AMPD1	wt	het	oesophagitis_and_oesophageal_ulcer	0.906654	0.0384523	0.01082	0.831288	0.982021		unconditioned
ENSG00000116748	AMPD1	chet_cis	het	osteoarthritis	3.52211	0.448407	0.00498731	2.64324	4.40099		unconditioned
ENSG00000116748	AMPD1	knockout	het	osteoarthritis	0.897362	0.173325	0.532093	0.557646	1.23708	1	unconditioned
ENSG00000116748	AMPD1	wt	het	osteoarthritis	0.957733	0.0259136	0.0956065	0.906943	1.00852		unconditioned
ENSG00000116748	AMPD1	chet_cis	het	other_anaemias	2.20818	1.0026	0.42946	0.243086	4.17327		unconditioned
ENSG00000116748	AMPD1	knockout	het	other_anaemias	1.39069	0.28169	0.241682	0.838579	1.9428	1	unconditioned
ENSG00000116748	AMPD1	wt	het	other_anaemias	0.942418	0.0509122	0.244072	0.84263	1.04221		unconditioned
ENSG00000116748	AMPD1	chet_cis	het	other_or_unspecified_infectious_organisms	6.92041	0.579652	0.00084595	5.78429	8.05653		unconditioned
ENSG00000116748	AMPD1	knockout	het	other_or_unspecified_infectious_organisms	1.14527	0.261681	0.604219	0.632375	1.65817	1	unconditioned
ENSG00000116748	AMPD1	wt	het	other_or_unspecified_infectious_organisms	1.01495	0.0438427	0.73497	0.929021	1.10088		unconditioned
ENSG00000116748	AMPD1	chet_cis	het	peptic_ulcer_disease	3.52653	1.00264	0.208754	1.56136	5.49169		unconditioned
ENSG00000116748	AMPD1	knockout	het	peptic_ulcer_disease	0.757507	0.451368	0.538364	-0.127174	1.64219	1	unconditioned
ENSG00000116748	AMPD1	wt	het	peptic_ulcer_disease	1.02913	0.0629525	0.648314	0.905742	1.15252		unconditioned
ENSG00000116748	AMPD1	chet_cis	het	peripheral_neuropathies	3.82459	1.00338	0.181244	1.85797	5.79122		unconditioned
ENSG00000116748	AMPD1	knockout	het	peripheral_neuropathies	1.2823	0.383554	0.516796	0.530534	2.03406	1	unconditioned
ENSG00000116748	AMPD1	wt	het	peripheral_neuropathies	0.97812	0.0674043	0.74275	0.846007	1.11023		unconditioned
ENSG00000116748	AMPD1	chet_cis	het	postcoital_and_contact_bleeding	1.55e-05	1110.74	0.992045	-2177.04	2177.04		unconditioned
ENSG00000116748	AMPD1	knockout	het	postcoital_and_contact_bleeding	1.69866	0.456062	0.245329	0.804776	2.59254	1	unconditioned
ENSG00000116748	AMPD1	wt	het	postcoital_and_contact_bleeding	0.806994	0.0926832	0.0206852	0.625335	0.988653		unconditioned
ENSG00000116748	AMPD1	chet_cis	het	postmenopausal_bleeding	2.71314	1.00287	0.319615	0.747513	4.67877		unconditioned
ENSG00000116748	AMPD1	knockout	het	postmenopausal_bleeding	0.895069	0.336617	0.741914	0.235299	1.55484	1	unconditioned
ENSG00000116748	AMPD1	wt	het	postmenopausal_bleeding	0.974326	0.0482494	0.589843	0.879757	1.06889		unconditioned
ENSG00000116748	AMPD1	chet_cis	het	primary_malignancy_breast	3.53e-05	329.336	0.975166	-645.499	645.499		unconditioned
ENSG00000116748	AMPD1	knockout	het	primary_malignancy_breast	1.3365	0.305816	0.342896	0.7371	1.9359	1	unconditioned
ENSG00000116748	AMPD1	wt	het	primary_malignancy_breast	1.06564	0.0525136	0.226053	0.96271	1.16856		unconditioned
ENSG00000116748	AMPD1	chet_cis	het	primary_malignancy_other_skin_and_subcutaneous_tissue	4.47e-05	177.903	0.9551	-348.689	348.689		unconditioned
ENSG00000116748	AMPD1	knockout	het	primary_malignancy_other_skin_and_subcutaneous_tissue	1.08902	0.305216	0.779944	0.490792	1.68724	1	unconditioned
ENSG00000116748	AMPD1	wt	het	primary_malignancy_other_skin_and_subcutaneous_tissue	1.01657	0.0487848	0.736235	0.92095	1.11219		unconditioned
ENSG00000116748	AMPD1	chet_cis	het	psoriasis	1.51e-05	471.502	0.981222	-924.144	924.144		unconditioned
ENSG00000116748	AMPD1	knockout	het	psoriasis	0.852682	0.451576	0.724151	-0.0324063	1.73777	1	unconditioned
ENSG00000116748	AMPD1	wt	het	psoriasis	1.00332	0.0645724	0.959038	0.87676	1.12988		unconditioned
ENSG00000116748	AMPD1	chet_cis	het	retinal_detachments_and_breaks	1.79e-05	651.615	0.986613	-1277.17	1277.17		unconditioned
ENSG00000116748	AMPD1	knockout	het	retinal_detachments_and_breaks	2.87103	0.421323	0.0123062	2.04524	3.69682	1	unconditioned
ENSG00000116748	AMPD1	wt	het	retinal_detachments_and_breaks	1.25968	0.106729	0.0305373	1.05049	1.46887		unconditioned
ENSG00000116748	AMPD1	chet_cis	het	rosacea	1.76e-05	376.854	0.976823	-738.634	738.634		unconditioned
ENSG00000116748	AMPD1	knockout	het	rosacea	0.740901	0.450939	0.50603	-0.14294	1.62474	1	unconditioned
ENSG00000116748	AMPD1	wt	het	rosacea	1.00261	0.0597256	0.96521	0.885546	1.11967		unconditioned
ENSG00000116748	AMPD1	chet_cis	het	seborrheic_dermatitis	2.06e-05	362.768	0.976273	-711.026	711.026		unconditioned
ENSG00000116748	AMPD1	knockout	het	seborrheic_dermatitis	1.84518	0.385826	0.112354	1.08896	2.6014	1	unconditioned
ENSG00000116748	AMPD1	wt	het	seborrheic_dermatitis	1.08181	0.0795674	0.322985	0.925863	1.23777		unconditioned
ENSG00000116748	AMPD1	chet_cis	het	secondary_malignancy_lymph_nodes	2.25e-05	554.449	0.984601	-1086.72	1086.72		unconditioned
ENSG00000116748	AMPD1	knockout	het	secondary_malignancy_lymph_nodes	2.0091	0.417238	0.0944933	1.19131	2.82689	1	unconditioned
ENSG00000116748	AMPD1	wt	het	secondary_malignancy_lymph_nodes	1.03911	0.0886952	0.66535	0.865267	1.21295		unconditioned
ENSG00000116748	AMPD1	chet_cis	het	spondylosis	4.51823	0.714709	0.0348481	3.1174	5.91906		unconditioned
ENSG00000116748	AMPD1	knockout	het	spondylosis	1.71391	0.385404	0.162127	0.958518	2.4693	1	unconditioned
ENSG00000116748	AMPD1	wt	het	spondylosis	1.07963	0.0771397	0.320575	0.928439	1.23083		unconditioned
ENSG00000116748	AMPD1	chet_cis	het	stable_angina	2.8029	0.708954	0.146011	1.41335	4.19245		unconditioned
ENSG00000116748	AMPD1	knockout	het	stable_angina	1.0093	0.280912	0.973714	0.458712	1.55989	1	unconditioned
ENSG00000116748	AMPD1	wt	het	stable_angina	1.02664	0.0459148	0.566893	0.936648	1.11663		unconditioned
ENSG00000116748	AMPD1	chet_cis	het	urinary_incontinence	7.67631	0.709565	0.00407392	6.28557	9.06706		unconditioned
ENSG00000116748	AMPD1	knockout	het	urinary_incontinence	0.998031	0.304891	0.994841	0.400444	1.59562	1	unconditioned
ENSG00000116748	AMPD1	wt	het	urinary_incontinence	0.954239	0.0467927	0.316812	0.862525	1.04595		unconditioned
ENSG00000116748	AMPD1	chet_cis	het	urinary_tract_infections	6.14e-05	222.105	0.96517	-435.326	435.326		unconditioned
ENSG00000116748	AMPD1	knockout	het	urinary_tract_infections	0.981487	0.357578	0.958322	0.280633	1.68234	1	unconditioned
ENSG00000116748	AMPD1	wt	het	urinary_tract_infections	0.962304	0.0553116	0.487239	0.853893	1.07071		unconditioned
ENSG00000116748	AMPD1	chet_cis	het	urolithiasis	3.15538	1.00269	0.251784	1.19011	5.12065		unconditioned
ENSG00000116748	AMPD1	knockout	het	urolithiasis	0.838642	0.451737	0.696873	-0.0467634	1.72405	1	unconditioned
ENSG00000116748	AMPD1	wt	het	urolithiasis	0.994029	0.0657603	0.927439	0.865139	1.12292		unconditioned
ENSG00000116748	AMPD1	chet_cis	het	viral_diseases	2.6e-05	648.781	0.987016	-1271.61	1271.61		unconditioned
ENSG00000116748	AMPD1	knockout	het	viral_diseases	1.83515	0.456913	0.183929	0.939598	2.7307	1	unconditioned
ENSG00000116748	AMPD1	wt	het	viral_diseases	1.12763	0.0964188	0.212825	0.938654	1.31662		unconditioned
ENSG00000116748	AMPD1	chet_cis	het	type_2_diabetes	1.5289	1.00154	0.671641	-0.434119	3.49193		unconditioned
ENSG00000116748	AMPD1	knockout	het	type_2_diabetes	0.965597	0.319941	0.912868	0.338514	1.59268	1	unconditioned
ENSG00000116748	AMPD1	wt	het	type_2_diabetes	0.973904	0.0501455	0.597969	0.875618	1.07219		unconditioned
ENSG00000116748	AMPD1	chet_cis	het	BC	3.65e-05	328.636	0.975194	-644.127	644.127		unconditioned
ENSG00000116748	AMPD1	knockout	het	BC	1.07623	0.337204	0.827526	0.415316	1.73715	1	unconditioned
ENSG00000116748	AMPD1	wt	het	BC	1.07465	0.0523619	0.169161	0.972018	1.17728		unconditioned
ENSG00000116748	AMPD1	chet_cis	het	CAD	1.38467	0.707833	0.64566	-0.0026834	2.77202		unconditioned
ENSG00000116748	AMPD1	knockout	het	CAD	1.12934	0.164399	0.45938	0.807118	1.45156	1	unconditioned
ENSG00000116748	AMPD1	wt	het	CAD	0.995014	0.0275595	0.856089	0.940998	1.04903		unconditioned
ENSG00000116748	AMPD1	chet_cis	het	COPD	7.84e-05	112.541	0.933051	-220.581	220.581		unconditioned
ENSG00000116748	AMPD1	knockout	het	COPD	1.09392	0.191407	0.639092	0.718759	1.46907	1	unconditioned
ENSG00000116748	AMPD1	wt	het	COPD	1.00392	0.0314015	0.900812	0.942374	1.06547		unconditioned
ENSG00000116748	AMPD1	chet_cis	het	INF	0.00014245	489.816	0.985574	-960.038	960.039		unconditioned
ENSG00000116748	AMPD1	knockout	het	INF	2.38642	0.420787	0.0387279	1.56168	3.21116	1	unconditioned
ENSG00000116748	AMPD1	wt	het	INF	0.969956	0.104474	0.7703	0.765186	1.17473		unconditioned
ENSG00000116748	AMPD1	chet_cis	het	RF	2.57e-05	293.107	0.971239	-574.49	574.49		unconditioned
ENSG00000116748	AMPD1	knockout	het	RF	1.44379	0.271716	0.176483	0.911222	1.97635	1	unconditioned
ENSG00000116748	AMPD1	wt	het	RF	1.0617	0.0504633	0.235474	0.962789	1.16061		unconditioned
ENSG00000116748	AMPD1	chet_cis	het	RF_acute	1.65e-05	703.7	0.987515	-1379.25	1379.25		unconditioned
ENSG00000116748	AMPD1	knockout	het	RF_acute	3.90424	0.394842	0.00056133	3.13035	4.67813	0.99348	unconditioned
ENSG00000116748	AMPD1	wt	het	RF_acute	1.07633	0.117061	0.529747	0.846894	1.30577		unconditioned
ENSG00000116748	AMPD1	chet_cis	het	RF_chronic	0.0465515	8.0605	0.703558	-15.752	15.8451		unconditioned
ENSG00000116748	AMPD1	knockout	het	RF_chronic	1.00524	0.357779	0.988347	0.303992	1.70649	1	unconditioned
ENSG00000116748	AMPD1	wt	het	RF_chronic	1.04897	0.0561009	0.394068	0.939017	1.15893		unconditioned
ENSG00000116748	AMPD1	chet_cis	het	RF_ctrl_excl	2.57e-05	293.107	0.971239	-574.49	574.49		unconditioned
ENSG00000116748	AMPD1	knockout	het	RF_ctrl_excl	1.44379	0.271716	0.176483	0.911222	1.97635	1	unconditioned
ENSG00000116748	AMPD1	wt	het	RF_ctrl_excl	1.0617	0.0504633	0.235474	0.962789	1.16061		unconditioned
ENSG00000116748	AMPD1	chet_cis	het	STR	2.15e-05	430.511	0.980087	-843.802	843.802		unconditioned
ENSG00000116748	AMPD1	knockout	het	STR	3.07198	0.27643	4.91e-05	2.53018	3.61379	0.128953	unconditioned
ENSG00000116748	AMPD1	wt	het	STR	1.06606	0.0726833	0.378785	0.923603	1.20852		unconditioned
ENSG00000116748	AMPD1	chet_cis	het	STR_ctrl_excl	1.78e-05	314.291	0.972248	-616.011	616.011		unconditioned
ENSG00000116748	AMPD1	knockout	het	STR_ctrl_excl	2.10207	0.23486	0.00156015	1.64174	2.56239	1	unconditioned
ENSG00000116748	AMPD1	wt	het	STR_ctrl_excl	1.00896	0.0518849	0.86346	0.907268	1.11066		unconditioned
ENSG00000116748	AMPD1	chet_cis	het	STR_hem	3.16e-06	2271.45	0.995551	-4452.04	4452.04		unconditioned
ENSG00000116748	AMPD1	knockout	het	STR_hem	3.9895	0.467131	0.00305595	3.07393	4.90508	1	unconditioned
ENSG00000116748	AMPD1	wt	het	STR_hem	1.15876	0.138637	0.287835	0.887037	1.43049		unconditioned
ENSG00000116748	AMPD1	chet_cis	het	STR_isc	2.34e-05	512.968	0.983414	-1005.42	1005.42		unconditioned
ENSG00000116748	AMPD1	knockout	het	STR_isc	3.31231	0.328066	0.0002616	2.6693	3.95532	0.53558	unconditioned
ENSG00000116748	AMPD1	wt	het	STR_isc	1.06754	0.0898816	0.467165	0.891368	1.2437		unconditioned
ENSG00000116748	AMPD1	chet_cis	het	DEP	2.18e-05	249.391	0.965667	-488.807	488.807		unconditioned
ENSG00000116748	AMPD1	knockout	het	DEP	0.9625	0.231928	0.869104	0.50792	1.41708	1	unconditioned
ENSG00000116748	AMPD1	wt	het	DEP	1.00498	0.0351546	0.887674	0.936075	1.07388		unconditioned
ENSG00000116748	AMPD1	chet_cis	het	PSOR	1.95e-05	392.551	0.977959	-769.399	769.399		unconditioned
ENSG00000116748	AMPD1	knockout	het	PSOR	1.03303	0.357656	0.927614	0.332021	1.73403	1	unconditioned
ENSG00000116748	AMPD1	wt	het	PSOR	1.03216	0.0556862	0.56975	0.923014	1.1413		unconditioned
ENSG00000116748	AMPD1	chet_cis	het	OLI	8.74795	1.00674	0.0312164	6.77474	10.7212		unconditioned
ENSG00000116748	AMPD1	knockout	het	OLI	1.01883	0.357808	0.958425	0.317525	1.72013	1	unconditioned
ENSG00000116748	AMPD1	wt	het	OLI	1.07961	0.0565902	0.175843	0.968698	1.19053		unconditioned
ENSG00000116748	AMPD1	chet_cis	het	age_menarche		0					unconditioned
ENSG00000116748	AMPD1	knockout	het	age_menarche	1.00484	0.22703	0.98302	0.559865	1.44982	1	unconditioned
ENSG00000116748	AMPD1	wt	het	age_menarche	1.02905	0.0391244	0.4642	0.952367	1.10573		unconditioned
ENSG00000116748	AMPD1	chet_cis	het	age_menopause	1.53988	0.709092	0.542648	0.150059	2.9297		unconditioned
ENSG00000116748	AMPD1	knockout	het	age_menopause	0.811469	0.153943	0.174764	0.509741	1.1132	1	unconditioned
ENSG00000116748	AMPD1	wt	het	age_menopause	1.01511	0.0214519	0.484614	0.97306	1.05715		unconditioned
ENSG00000204301	NOTCH4	chet_cis	het	asthma	3.88946	1.00239	0.175408	1.92477	5.85415		unconditioned
ENSG00000204301	NOTCH4	knockout	het	asthma	3.60816	0.451697	0.00449945	2.72284	4.49349	1	unconditioned
ENSG00000204301	NOTCH4	wt	het	asthma	0.957631	0.0624664	0.488279	0.835197	1.08007		unconditioned
ENSG00000204301	NOTCH4	chet_cis	het	age_menopause	1.48e-06	2335.47	0.995415	-4577.53	4577.53		unconditioned
ENSG00000204301	NOTCH4	knockout	het	age_menopause	1.73768	0.380198	0.146134	0.992493	2.48287	1	unconditioned
ENSG00000204301	NOTCH4	wt	het	age_menopause	0.971705	0.0401462	0.47463	0.893018	1.05039		unconditioned
ENSG00000204520	MICA	chet_cis	het	death	6.55e-06	1065.16	0.991059	-2087.72	2087.72		unconditioned
ENSG00000204520	MICA	knockout	het	death	1.54434	0.272161	0.110304	1.0109	2.07777	1	unconditioned
ENSG00000204520	MICA	wt	het	death	0.904792	0.0534072	0.0610201	0.800114	1.00947		unconditioned
ENSG00000204520	MICA	chet_cis	het	abdominal_hernia	1.24139	1.00076	0.828937	-0.720109	3.20289		unconditioned
ENSG00000204520	MICA	knockout	het	abdominal_hernia	1.31511	0.20272	0.176626	0.917777	1.71244	1	unconditioned
ENSG00000204520	MICA	wt	het	abdominal_hernia	1.00979	0.0342975	0.776376	0.942566	1.07701		unconditioned
ENSG00000204520	MICA	chet_cis	het	actinic_keratosis	2.17e-05	513.132	0.983301	-1005.74	1005.74		unconditioned
ENSG00000204520	MICA	knockout	het	actinic_keratosis	1.15022	0.320432	0.662282	0.522173	1.77827	1	unconditioned
ENSG00000204520	MICA	wt	het	actinic_keratosis	1.08652	0.0535002	0.120912	0.981656	1.19138		unconditioned
ENSG00000204520	MICA	chet_cis	het	acute_kidney_injury	6.19e-06	2069.86	0.995377	-4056.93	4056.93		unconditioned
ENSG00000204520	MICA	knockout	het	acute_kidney_injury	3.50181	0.424307	0.0031398	2.67016	4.33345	1	unconditioned
ENSG00000204520	MICA	wt	het	acute_kidney_injury	0.967045	0.119886	0.779851	0.732069	1.20202		unconditioned
ENSG00000204520	MICA	chet_cis	het	allergic_and_chronic_rhinitis	4.32e-05	240.538	0.966676	-471.455	471.455		unconditioned
ENSG00000204520	MICA	knockout	het	allergic_and_chronic_rhinitis	0.876703	0.336606	0.695853	0.216955	1.53645	1	unconditioned
ENSG00000204520	MICA	wt	het	allergic_and_chronic_rhinitis	1.11747	0.0484866	0.0219818	1.02244	1.2125		unconditioned
ENSG00000204520	MICA	chet_cis	het	anxiety_disorders	4.18e-05	226.035	0.964422	-443.028	443.028		unconditioned
ENSG00000204520	MICA	knockout	het	anxiety_disorders	1.25205	0.226632	0.321284	0.807847	1.69624	1	unconditioned
ENSG00000204520	MICA	wt	het	anxiety_disorders	1.01417	0.0383625	0.713867	0.938975	1.08936		unconditioned
ENSG00000204520	MICA	chet_cis	het	appendicitis	4.58e-05	343.419	0.976789	-673.101	673.101		unconditioned
ENSG00000204520	MICA	knockout	het	appendicitis	1.11558	0.358357	0.760214	0.413196	1.81795	1	unconditioned
ENSG00000204520	MICA	wt	het	appendicitis	1.03686	0.0597483	0.544659	0.919751	1.15396		unconditioned
ENSG00000204520	MICA	chet_cis	het	asthma	0.00012265	114.38	0.93724	-224.185	224.185		unconditioned
ENSG00000204520	MICA	knockout	het	asthma	0.831871	0.23792	0.439111	0.365547	1.29819	1	unconditioned
ENSG00000204520	MICA	wt	het	asthma	1.08167	0.0335522	0.0192886	1.01591	1.14744		unconditioned
ENSG00000204520	MICA	chet_cis	het	atrial_fibrillation	9.57e-06	991.826	0.990703	-1943.98	1943.98		unconditioned
ENSG00000204520	MICA	knockout	het	atrial_fibrillation	1.92861	0.340394	0.0536661	1.26143	2.59578	1	unconditioned
ENSG00000204520	MICA	wt	het	atrial_fibrillation	1.05928	0.0713469	0.419548	0.919442	1.19912		unconditioned
ENSG00000204520	MICA	chet_cis	het	bacterial_diseases	6.90577	0.578743	0.00084115	5.77144	8.04011		unconditioned
ENSG00000204520	MICA	knockout	het	bacterial_diseases	1.17018	0.206763	0.447192	0.764929	1.57544	1	unconditioned
ENSG00000204520	MICA	wt	het	bacterial_diseases	1.0213	0.0341921	0.537636	0.954283	1.08832		unconditioned
ENSG00000204520	MICA	chet_cis	het	benign_neoplasm_and_polyp_of_uterus	6.03e-07	7290.9	0.998433	-14290.2	14290.2		unconditioned
ENSG00000204520	MICA	knockout	het	benign_neoplasm_and_polyp_of_uterus	0.845837	0.412339	0.684709	0.037652	1.65402	1	unconditioned
ENSG00000204520	MICA	wt	het	benign_neoplasm_and_polyp_of_uterus	0.917001	0.0596704	0.146478	0.800047	1.03396		unconditioned
ENSG00000204520	MICA	chet_cis	het	benign_neoplasm_of_colon_rectum_anus_and_anal_canal	3.06e-05	310.748	0.973315	-609.066	609.066		unconditioned
ENSG00000204520	MICA	knockout	het	benign_neoplasm_of_colon_rectum_anus_and_anal_canal	1.1038	0.261343	0.705517	0.591566	1.61603	1	unconditioned
ENSG00000204520	MICA	wt	het	benign_neoplasm_of_colon_rectum_anus_and_anal_canal	0.989188	0.0419875	0.795699	0.906892	1.07148		unconditioned
ENSG00000204520	MICA	chet_cis	het	carpal_tunnel_syndrome	5.69e-05	319.31	0.975581	-625.847	625.847		unconditioned
ENSG00000204520	MICA	knockout	het	carpal_tunnel_syndrome	1.62482	0.254389	0.0563798	1.12622	2.12342	1	unconditioned
ENSG00000204520	MICA	wt	het	carpal_tunnel_syndrome	0.949947	0.0488984	0.293664	0.854106	1.04579		unconditioned
ENSG00000204520	MICA	chet_cis	het	cataract	0.00012961	194.118	0.963222	-380.47	380.471		unconditioned
ENSG00000204520	MICA	knockout	het	cataract	0.804667	0.26984	0.420592	0.275781	1.33355	1	unconditioned
ENSG00000204520	MICA	wt	het	cataract	1.09343	0.0384243	0.0200931	1.01812	1.16874		unconditioned
ENSG00000204520	MICA	chet_cis	het	cholecystitis	4.81e-05	408.96	0.980604	-801.562	801.562		unconditioned
ENSG00000204520	MICA	knockout	het	cholecystitis	0.826456	0.412119	0.643716	0.0187016	1.63421	1	unconditioned
ENSG00000204520	MICA	wt	het	cholecystitis	0.905572	0.058645	0.0907727	0.790628	1.02052		unconditioned
ENSG00000204520	MICA	chet_cis	het	cholelithiasis	4.61e-05	309.907	0.974298	-607.417	607.418		unconditioned
ENSG00000204520	MICA	knockout	het	cholelithiasis	0.787321	0.319027	0.45354	0.162028	1.41261	1	unconditioned
ENSG00000204520	MICA	wt	het	cholelithiasis	0.893138	0.0438932	0.0100308	0.807107	0.979168		unconditioned
ENSG00000204520	MICA	chet_cis	het	chronic_sinusitis	2.14e-05	356.658	0.975951	-699.05	699.05		unconditioned
ENSG00000204520	MICA	knockout	het	chronic_sinusitis	1.22609	0.305423	0.50453	0.627464	1.82472	1	unconditioned
ENSG00000204520	MICA	wt	het	chronic_sinusitis	1.08196	0.0503655	0.117793	0.983246	1.18068		unconditioned
ENSG00000204520	MICA	chet_cis	het	coronary_heart_disease_not_otherwise_specified	3.49763	1.00132	0.211139	1.53505	5.46021		unconditioned
ENSG00000204520	MICA	knockout	het	coronary_heart_disease_not_otherwise_specified	0.52897	0.355706	0.0734041	-0.168214	1.22615	1	unconditioned
ENSG00000204520	MICA	wt	het	coronary_heart_disease_not_otherwise_specified	1.03023	0.0404919	0.462089	0.950862	1.10959		unconditioned
ENSG00000204520	MICA	chet_cis	het	depression	4.22e-05	219.418	0.96338	-430.058	430.058		unconditioned
ENSG00000204520	MICA	knockout	het	depression	1.57488	0.216805	0.0361824	1.14994	1.99982	1	unconditioned
ENSG00000204520	MICA	wt	het	depression	1.03734	0.0408864	0.369919	0.957203	1.11748		unconditioned
ENSG00000204520	MICA	chet_cis	het	dermatitis	2.67317	1.00088	0.325901	0.711451	4.63489		unconditioned
ENSG00000204520	MICA	knockout	het	dermatitis	1.36717	0.207116	0.131048	0.961221	1.77312	1	unconditioned
ENSG00000204520	MICA	wt	het	dermatitis	1.14696	0.0362819	0.00015737	1.07585	1.21807		unconditioned
ENSG00000204520	MICA	chet_cis	het	diabetes	3.29204	1.0015	0.234156	1.3291	5.25498		unconditioned
ENSG00000204520	MICA	knockout	het	diabetes	0.90805	0.336694	0.774511	0.248129	1.56797	1	unconditioned
ENSG00000204520	MICA	wt	het	diabetes	1.07015	0.0491844	0.168054	0.97375	1.16655		unconditioned
ENSG00000204520	MICA	chet_cis	het	diaphragmatic_hernia	3.72797	1.001	0.188662	1.76601	5.68994		unconditioned
ENSG00000204520	MICA	knockout	het	diaphragmatic_hernia	0.858625	0.269899	0.57225	0.329623	1.38763	1	unconditioned
ENSG00000204520	MICA	wt	het	diaphragmatic_hernia	1.04545	0.0389891	0.25427	0.969033	1.12187		unconditioned
ENSG00000204520	MICA	chet_cis	het	diverticular_disease_of_intestine	2.89352	1.00085	0.28843	0.931857	4.85519		unconditioned
ENSG00000204520	MICA	knockout	het	diverticular_disease_of_intestine	0.801259	0.252297	0.379825	0.306757	1.29576	1	unconditioned
ENSG00000204520	MICA	wt	het	diverticular_disease_of_intestine	0.990016	0.0352491	0.775894	0.920927	1.0591		unconditioned
ENSG00000204520	MICA	chet_cis	het	dysmenorrhoea	0.00052981	742.75	0.991897	-1455.79	1455.79		unconditioned
ENSG00000204520	MICA	knockout	het	dysmenorrhoea	4.33066	0.465629	0.00164491	3.41802	5.24329	1	unconditioned
ENSG00000204520	MICA	wt	het	dysmenorrhoea	1.14955	0.133138	0.295182	0.888601	1.4105		unconditioned
ENSG00000204520	MICA	chet_cis	het	enthesopathies_and_synovial_disorders	1.36239	0.707581	0.662083	-0.0244686	2.74925		unconditioned
ENSG00000204520	MICA	knockout	het	enthesopathies_and_synovial_disorders	1.291	0.134237	0.0570736	1.0279	1.55411	1	unconditioned
ENSG00000204520	MICA	wt	het	enthesopathies_and_synovial_disorders	0.961133	0.0226874	0.0805779	0.916666	1.0056		unconditioned
ENSG00000204520	MICA	chet_cis	het	erectile_dysfunction	1.05e-05	377.185	0.97575	-739.282	739.282		unconditioned
ENSG00000204520	MICA	knockout	het	erectile_dysfunction	0.802699	0.319148	0.491054	0.177169	1.42823	1	unconditioned
ENSG00000204520	MICA	wt	het	erectile_dysfunction	0.918253	0.0446447	0.0561009	0.830749	1.00576		unconditioned
ENSG00000204520	MICA	chet_cis	het	female_genital_prolapse	0.00029335	282.271	0.977011	-553.251	553.251		unconditioned
ENSG00000204520	MICA	knockout	het	female_genital_prolapse	0.876785	0.319535	0.680694	0.250497	1.50307	1	unconditioned
ENSG00000204520	MICA	wt	het	female_genital_prolapse	1.05493	0.0470681	0.255937	0.962674	1.14718		unconditioned
ENSG00000204520	MICA	chet_cis	het	fibromatoses	9.81e-06	1003.32	0.990829	-1966.52	1966.52		unconditioned
ENSG00000204520	MICA	knockout	het	fibromatoses	2.11564	0.386714	0.0526535	1.35768	2.8736	1	unconditioned
ENSG00000204520	MICA	wt	het	fibromatoses	1.12755	0.0845295	0.155554	0.961872	1.29323		unconditioned
ENSG00000204520	MICA	chet_cis	het	gastritis_and_duodenitis	2.00135	1.00071	0.4881	0.0399682	3.96274		unconditioned
ENSG00000204520	MICA	knockout	het	gastritis_and_duodenitis	0.958515	0.21549	0.844122	0.536155	1.38087	1	unconditioned
ENSG00000204520	MICA	wt	het	gastritis_and_duodenitis	0.974444	0.03258	0.426844	0.910587	1.0383		unconditioned
ENSG00000204520	MICA	chet_cis	het	gastro_oesophageal_reflux_disease	4.06e-05	226.875	0.964448	-444.674	444.674		unconditioned
ENSG00000204520	MICA	knockout	het	gastro_oesophageal_reflux_disease	1.03524	0.232082	0.881389	0.580354	1.49012	1	unconditioned
ENSG00000204520	MICA	wt	het	gastro_oesophageal_reflux_disease	1.01508	0.0364188	0.681044	0.943701	1.08646		unconditioned
ENSG00000204520	MICA	chet_cis	het	glaucoma	4.12e-05	530.697	0.984821	-1040.17	1040.17		unconditioned
ENSG00000204520	MICA	knockout	het	glaucoma	1.00968	0.452405	0.983014	0.122964	1.89639	1	unconditioned
ENSG00000204520	MICA	wt	het	glaucoma	0.996005	0.0708548	0.954941	0.857129	1.13488		unconditioned
ENSG00000204520	MICA	chet_cis	het	gout	12.0564	0.710547	0.00045871	10.6637	13.4491		unconditioned
ENSG00000204520	MICA	knockout	het	gout	1.55902	0.321515	0.167239	0.928846	2.18919	1	unconditioned
ENSG00000204520	MICA	wt	het	gout	1.06035	0.0601314	0.32982	0.94249	1.1782		unconditioned
ENSG00000204520	MICA	chet_cis	het	hearing_loss	1.1e-05	561.69	0.983784	-1100.91	1100.91		unconditioned
ENSG00000204520	MICA	knockout	het	hearing_loss	0.904789	0.357118	0.779347	0.204837	1.60474	1	unconditioned
ENSG00000204520	MICA	wt	het	hearing_loss	1.03354	0.0521231	0.526733	0.931383	1.13571		unconditioned
ENSG00000204520	MICA	chet_cis	het	hypertension	2.42285	0.708141	0.21142	1.03489	3.8108		unconditioned
ENSG00000204520	MICA	knockout	het	hypertension	0.909903	0.231657	0.683587	0.455855	1.36395	1	unconditioned
ENSG00000204520	MICA	wt	het	hypertension	0.921436	0.033317	0.0140551	0.856135	0.986738		unconditioned
ENSG00000204520	MICA	chet_cis	het	hypo_or_hyperthyroidism	2.96e-05	623.315	0.986653	-1221.7	1221.7		unconditioned
ENSG00000204520	MICA	knockout	het	hypo_or_hyperthyroidism	0.789714	0.451243	0.600843	-0.0947231	1.67415	1	unconditioned
ENSG00000204520	MICA	wt	het	hypo_or_hyperthyroidism	1.3665	0.0616441	4.07e-07	1.24568	1.48732		unconditioned
ENSG00000204520	MICA	chet_cis	het	infection_of_skin_and_subcutaneous_tissues	3.17e-05	405.226	0.979607	-794.244	794.244		unconditioned
ENSG00000204520	MICA	knockout	het	infection_of_skin_and_subcutaneous_tissues	1.08587	0.382431	0.829449	0.336301	1.83543	1	unconditioned
ENSG00000204520	MICA	wt	het	infection_of_skin_and_subcutaneous_tissues	1.01051	0.060578	0.862968	0.891778	1.12924		unconditioned
ENSG00000204520	MICA	chet_cis	het	infections_of_other_or_unspecified_organs	10.7872	0.709971	0.0008083	9.39562	12.1787		unconditioned
ENSG00000204520	MICA	knockout	het	infections_of_other_or_unspecified_organs	0.579686	0.450157	0.225786	-0.302621	1.46199	1	unconditioned
ENSG00000204520	MICA	wt	het	infections_of_other_or_unspecified_organs	0.864507	0.0537117	0.00671413	0.759232	0.969782		unconditioned
ENSG00000204520	MICA	chet_cis	het	infections_of_the_digestive_system	2.75e-05	831.519	0.989922	-1629.78	1629.78		unconditioned
ENSG00000204520	MICA	knockout	het	infections_of_the_digestive_system	3.36066	0.423281	0.00418763	2.53103	4.19029	1	unconditioned
ENSG00000204520	MICA	wt	het	infections_of_the_digestive_system	1.08162	0.11577	0.49796	0.854709	1.30853		unconditioned
ENSG00000204520	MICA	chet_cis	het	intervertebral_disc_disorders	3.43e-05	289.038	0.97163	-566.515	566.515		unconditioned
ENSG00000204520	MICA	knockout	het	intervertebral_disc_disorders	0.862471	0.319262	0.64306	0.236717	1.48822	1	unconditioned
ENSG00000204520	MICA	wt	het	intervertebral_disc_disorders	0.958342	0.0457156	0.351972	0.868739	1.04794		unconditioned
ENSG00000204520	MICA	chet_cis	het	iron_deficiency_anaemia	0.00011781	237.752	0.969648	-465.993	465.993		unconditioned
ENSG00000204520	MICA	knockout	het	iron_deficiency_anaemia	1.43168	0.338652	0.289306	0.767926	2.09544	1	unconditioned
ENSG00000204520	MICA	wt	het	iron_deficiency_anaemia	1.15382	0.0617728	0.0205497	1.03274	1.27489		unconditioned
ENSG00000204520	MICA	chet_cis	het	irritable_bowel_syndrome	13.3849	0.711107	0.00026428	11.9911	14.7786		unconditioned
ENSG00000204520	MICA	knockout	het	irritable_bowel_syndrome	1.01912	0.412728	0.96339	0.210179	1.82807	1	unconditioned
ENSG00000204520	MICA	wt	het	irritable_bowel_syndrome	0.959788	0.0629814	0.514617	0.836344	1.08323		unconditioned
ENSG00000204520	MICA	chet_cis	het	leiomyoma_of_uterus	0.00033418	255.19	0.974979	-500.172	500.173		unconditioned
ENSG00000204520	MICA	knockout	het	leiomyoma_of_uterus	0.59786	0.411003	0.210726	-0.207706	1.40343	1	unconditioned
ENSG00000204520	MICA	wt	het	leiomyoma_of_uterus	1.06428	0.0488701	0.202383	0.968495	1.16007		unconditioned
ENSG00000204520	MICA	chet_cis	het	lower_respiratory_tract_infections	1.06e-05	799.112	0.98856	-1566.26	1566.26		unconditioned
ENSG00000204520	MICA	knockout	het	lower_respiratory_tract_infections	1.15165	0.358215	0.693458	0.449549	1.85375	1	unconditioned
ENSG00000204520	MICA	wt	het	lower_respiratory_tract_infections	0.986257	0.0598232	0.817066	0.869004	1.10351		unconditioned
ENSG00000204520	MICA	chet_cis	het	menorrhagia_and_polymenorrhoea	0.00015278	305.917	0.977086	-599.598	599.598		unconditioned
ENSG00000204520	MICA	knockout	het	menorrhagia_and_polymenorrhoea	1.74318	0.21188	0.00872181	1.3279	2.15847	1	unconditioned
ENSG00000204520	MICA	wt	het	menorrhagia_and_polymenorrhoea	1.00742	0.0385228	0.84773	0.93192	1.08293		unconditioned
ENSG00000204520	MICA	chet_cis	het	migraine	5.87e-05	250.923	0.969025	-491.808	491.808		unconditioned
ENSG00000204520	MICA	knockout	het	migraine	1.60698	0.22192	0.0325562	1.17202	2.04194	1	unconditioned
ENSG00000204520	MICA	wt	het	migraine	0.969237	0.0419274	0.456129	0.88706	1.05142		unconditioned
ENSG00000204520	MICA	chet_cis	het	neuromuscular_dysfunction_of_bladder	1.72e-05	933.875	0.990625	-1830.4	1830.4		unconditioned
ENSG00000204520	MICA	knockout	het	neuromuscular_dysfunction_of_bladder	1.4044	0.454126	0.454559	0.514315	2.29449	1	unconditioned
ENSG00000204520	MICA	wt	het	neuromuscular_dysfunction_of_bladder	0.968343	0.0821691	0.695432	0.807292	1.12939		unconditioned
ENSG00000204520	MICA	chet_cis	het	nonrheumatic_aortic_valve_disorders	1.19e-05	1686.69	0.994635	-3305.92	3305.92		unconditioned
ENSG00000204520	MICA	knockout	het	nonrheumatic_aortic_valve_disorders	4.44722	0.427472	0.00048133	3.60938	5.28507	0.899871	unconditioned
ENSG00000204520	MICA	wt	het	nonrheumatic_aortic_valve_disorders	1.20839	0.130561	0.147113	0.952489	1.46429		unconditioned
ENSG00000204520	MICA	chet_cis	het	obesity	8.83e-05	166.558	0.955308	-326.453	326.453		unconditioned
ENSG00000204520	MICA	knockout	het	obesity	1.39453	0.23931	0.164635	0.925482	1.86358	1	unconditioned
ENSG00000204520	MICA	wt	het	obesity	0.985598	0.0431009	0.736445	0.901121	1.07008		unconditioned
ENSG00000204520	MICA	chet_cis	het	oesophagitis_and_oesophageal_ulcer	9.79e-05	153.613	0.95208	-301.082	301.082		unconditioned
ENSG00000204520	MICA	knockout	het	oesophagitis_and_oesophageal_ulcer	1.13538	0.238697	0.594774	0.667537	1.60323	1	unconditioned
ENSG00000204520	MICA	wt	het	oesophagitis_and_oesophageal_ulcer	0.978003	0.0391988	0.570419	0.901173	1.05483		unconditioned
ENSG00000204520	MICA	chet_cis	het	osteoarthritis	0.00011591	108.798	0.933614	-213.243	213.244		unconditioned
ENSG00000204520	MICA	knockout	het	osteoarthritis	1.10388	0.164195	0.547242	0.782055	1.4257	1	unconditioned
ENSG00000204520	MICA	wt	het	osteoarthritis	1.01728	0.0263177	0.515034	0.965698	1.06886		unconditioned
ENSG00000204520	MICA	chet_cis	het	osteoporosis	3.4e-05	825.134	0.990051	-1617.26	1617.26		unconditioned
ENSG00000204520	MICA	knockout	het	osteoporosis	1.49724	0.321858	0.209824	0.866403	2.12809	1	unconditioned
ENSG00000204520	MICA	wt	het	osteoporosis	1.12114	0.0616041	0.0634299	1.0004	1.24189		unconditioned
ENSG00000204520	MICA	chet_cis	het	other_anaemias	4.5e-05	339.013	0.976445	-664.466	664.466		unconditioned
ENSG00000204520	MICA	knockout	het	other_anaemias	2.23359	0.234908	0.00062404	1.77317	2.69401	1	unconditioned
ENSG00000204520	MICA	wt	het	other_anaemias	1.03587	0.0523443	0.500797	0.933274	1.13846		unconditioned
ENSG00000204520	MICA	chet_cis	het	other_or_unspecified_infectious_organisms	8.51e-05	192.059	0.961083	-376.435	376.435		unconditioned
ENSG00000204520	MICA	knockout	het	other_or_unspecified_infectious_organisms	0.853257	0.304381	0.602111	0.25667	1.44984	1	unconditioned
ENSG00000204520	MICA	wt	het	other_or_unspecified_infectious_organisms	1.0056	0.0432812	0.897314	0.92077	1.09043		unconditioned
ENSG00000204520	MICA	chet_cis	het	peptic_ulcer_disease	1.05e-05	674.153	0.986432	-1321.34	1321.34		unconditioned
ENSG00000204520	MICA	knockout	het	peptic_ulcer_disease	0.914891	0.41238	0.829221	0.106627	1.72315	1	unconditioned
ENSG00000204520	MICA	wt	het	peptic_ulcer_disease	0.96361	0.0604923	0.540018	0.845045	1.08217		unconditioned
ENSG00000204520	MICA	chet_cis	het	peripheral_neuropathies	1.18e-05	711.968	0.987288	-1395.46	1395.46		unconditioned
ENSG00000204520	MICA	knockout	het	peripheral_neuropathies	1.01823	0.412838	0.965097	0.209067	1.82739	1	unconditioned
ENSG00000204520	MICA	wt	het	peripheral_neuropathies	0.8898	0.0641122	0.0685817	0.76414	1.01546		unconditioned
ENSG00000204520	MICA	chet_cis	het	postmenopausal_bleeding	8.41e-05	460.813	0.983754	-903.193	903.194		unconditioned
ENSG00000204520	MICA	knockout	het	postmenopausal_bleeding	1.06332	0.292257	0.833599	0.4905	1.63615	1	unconditioned
ENSG00000204520	MICA	wt	het	postmenopausal_bleeding	0.926121	0.0468648	0.101487	0.834266	1.01798		unconditioned
ENSG00000204520	MICA	chet_cis	het	primary_malignancy_breast	7.74e-05	507.556	0.985119	-994.811	994.811		unconditioned
ENSG00000204520	MICA	knockout	het	primary_malignancy_breast	1.28972	0.281576	0.366226	0.737827	1.84161	1	unconditioned
ENSG00000204520	MICA	wt	het	primary_malignancy_breast	0.974331	0.0500239	0.60318	0.876284	1.07238		unconditioned
ENSG00000204520	MICA	chet_cis	het	primary_malignancy_malignant_melanoma	1.48e-05	1131.62	0.992161	-2217.98	2217.98		unconditioned
ENSG00000204520	MICA	knockout	het	primary_malignancy_malignant_melanoma	1.93957	0.45711	0.147268	1.04364	2.83551	1	unconditioned
ENSG00000204520	MICA	wt	het	primary_malignancy_malignant_melanoma	0.995673	0.0982501	0.964798	0.803103	1.18824		unconditioned
ENSG00000204520	MICA	chet_cis	het	primary_malignancy_other_skin_and_subcutaneous_tissue	9.58e-05	225.197	0.967223	-441.386	441.387		unconditioned
ENSG00000204520	MICA	knockout	het	primary_malignancy_other_skin_and_subcutaneous_tissue	0.655066	0.380846	0.266683	-0.0913921	1.40152	1	unconditioned
ENSG00000204520	MICA	wt	het	primary_malignancy_other_skin_and_subcutaneous_tissue	1.00825	0.0484875	0.865412	0.913217	1.10329		unconditioned
ENSG00000204520	MICA	chet_cis	het	primary_malignancy_colorectal_and_anus	1.02e-05	1253.33	0.992684	-2456.52	2456.52		unconditioned
ENSG00000204520	MICA	knockout	het	primary_malignancy_colorectal_and_anus	1.59619	0.45525	0.304339	0.703902	2.48848	1	unconditioned
ENSG00000204520	MICA	wt	het	primary_malignancy_colorectal_and_anus	0.869932	0.0887394	0.116366	0.696003	1.04386		unconditioned
ENSG00000204520	MICA	chet_cis	het	psoriasis	2.90957	1.0019	0.286432	0.945848	4.87329		unconditioned
ENSG00000204520	MICA	knockout	het	psoriasis	1.40892	0.232897	0.14102	0.952444	1.8654	1	unconditioned
ENSG00000204520	MICA	wt	het	psoriasis	0.355096	0.0442762	6.17e-121	0.268314	0.441877		unconditioned
ENSG00000204520	MICA	chet_cis	het	rosacea	3.88e-05	355.567	0.977211	-696.911	696.911		unconditioned
ENSG00000204520	MICA	knockout	het	rosacea	1.07046	0.357688	0.849027	0.369392	1.77153	1	unconditioned
ENSG00000204520	MICA	wt	het	rosacea	0.912367	0.056628	0.105323	0.801376	1.02336		unconditioned
ENSG00000204520	MICA	chet_cis	het	secondary_malignancy_lymph_nodes	1.5e-05	1117.93	0.992072	-2191.15	2191.15		unconditioned
ENSG00000204520	MICA	knockout	het	secondary_malignancy_lymph_nodes	1.75841	0.416579	0.175457	0.94192	2.57491	1	unconditioned
ENSG00000204520	MICA	wt	het	secondary_malignancy_lymph_nodes	0.985937	0.0859024	0.869043	0.817568	1.15431		unconditioned
ENSG00000204520	MICA	chet_cis	het	spondylosis	2.25e-05	591.291	0.985561	-1158.93	1158.93		unconditioned
ENSG00000204520	MICA	knockout	het	spondylosis	1.15097	0.452945	0.756245	0.263193	2.03874	1	unconditioned
ENSG00000204520	MICA	wt	het	spondylosis	0.996745	0.074398	0.965044	0.850925	1.14256		unconditioned
ENSG00000204520	MICA	chet_cis	het	stable_angina	4.43846	1.00159	0.136766	2.47535	6.40158		unconditioned
ENSG00000204520	MICA	knockout	het	stable_angina	0.618459	0.380644	0.206805	-0.127604	1.36452	1	unconditioned
ENSG00000204520	MICA	wt	het	stable_angina	1.09288	0.0466669	0.0570229	1.00141	1.18434		unconditioned
ENSG00000204520	MICA	chet_cis	het	unstable_angina	1.05e-05	1077.9	0.991514	-2112.69	2112.69		unconditioned
ENSG00000204520	MICA	knockout	het	unstable_angina	1.41493	0.454319	0.444896	0.524462	2.30539	1	unconditioned
ENSG00000204520	MICA	wt	het	unstable_angina	0.961273	0.0831838	0.634923	0.798233	1.12431		unconditioned
ENSG00000204520	MICA	chet_cis	het	urinary_incontinence	0.00031586	189.783	0.966123	-371.974	371.974		unconditioned
ENSG00000204520	MICA	knockout	het	urinary_incontinence	1.40525	0.253972	0.180384	0.907463	1.90303	1	unconditioned
ENSG00000204520	MICA	wt	het	urinary_incontinence	0.963361	0.0462562	0.419683	0.872699	1.05402		unconditioned
ENSG00000204520	MICA	chet_cis	het	urinary_tract_infections	0.00011901	243.294	0.970372	-476.856	476.856		unconditioned
ENSG00000204520	MICA	knockout	het	urinary_tract_infections	1.26382	0.338054	0.488548	0.601239	1.92641	1	unconditioned
ENSG00000204520	MICA	wt	het	urinary_tract_infections	1.11729	0.0582263	0.0568048	1.00317	1.23142		unconditioned
ENSG00000204520	MICA	chet_cis	het	urolithiasis	2.2e-05	438.673	0.980495	-859.799	859.799		unconditioned
ENSG00000204520	MICA	knockout	het	urolithiasis	1.23825	0.382884	0.576762	0.487792	1.9887	1	unconditioned
ENSG00000204520	MICA	wt	het	urolithiasis	0.937027	0.0637267	0.307416	0.812122	1.06193		unconditioned
ENSG00000204520	MICA	chet_cis	het	urticaria	4.79e-05	387.639	0.979531	-759.772	759.772		unconditioned
ENSG00000204520	MICA	knockout	het	urticaria	1.04245	0.41288	0.919796	0.233205	1.85169	1	unconditioned
ENSG00000204520	MICA	wt	het	urticaria	1.00062	0.0641654	0.992261	0.874858	1.12639		unconditioned
ENSG00000204520	MICA	chet_cis	het	type_2_diabetes	3.61484	1.00164	0.199513	1.65162	5.57806		unconditioned
ENSG00000204520	MICA	knockout	het	type_2_diabetes	0.749813	0.381148	0.449989	0.00276383	1.49686	1	unconditioned
ENSG00000204520	MICA	wt	het	type_2_diabetes	1.02229	0.051005	0.665605	0.922319	1.12226		unconditioned
ENSG00000204520	MICA	chet_cis	het	BC	7.69e-05	503.024	0.984975	-985.926	985.926		unconditioned
ENSG00000204520	MICA	knockout	het	BC	1.15249	0.292624	0.627664	0.578951	1.72604	1	unconditioned
ENSG00000204520	MICA	wt	het	BC	0.955582	0.0493339	0.357072	0.858888	1.05228		unconditioned
ENSG00000204520	MICA	chet_cis	het	CAD	3.09047	0.707892	0.110954	1.703	4.47794		unconditioned
ENSG00000204520	MICA	knockout	het	CAD	0.744539	0.205842	0.151831	0.341089	1.14799	1	unconditioned
ENSG00000204520	MICA	wt	het	CAD	1.02854	0.0275566	0.307171	0.974529	1.08255		unconditioned
ENSG00000204520	MICA	chet_cis	het	COPD	0.00012934	121.618	0.941316	-238.372	238.372		unconditioned
ENSG00000204520	MICA	knockout	het	COPD	0.848561	0.220277	0.455978	0.416817	1.2803	1	unconditioned
ENSG00000204520	MICA	wt	het	COPD	1.02522	0.031195	0.424607	0.964078	1.08636		unconditioned
ENSG00000204520	MICA	chet_cis	het	CC	1.18e-05	1114.44	0.991876	-2184.31	2184.31		unconditioned
ENSG00000204520	MICA	knockout	het	CC	1.60331	0.415614	0.256021	0.788712	2.41792	1	unconditioned
ENSG00000204520	MICA	wt	het	CC	0.941165	0.0809746	0.453953	0.782455	1.09987		unconditioned
ENSG00000204520	MICA	chet_cis	het	RF	1.54e-05	666.059	0.986724	-1305.47	1305.47		unconditioned
ENSG00000204520	MICA	knockout	het	RF	1.29601	0.271294	0.339199	0.764272	1.82774	1	unconditioned
ENSG00000204520	MICA	wt	het	RF	0.991042	0.0483844	0.852464	0.896209	1.08588		unconditioned
ENSG00000204520	MICA	chet_cis	het	RF_acute	1.48e-05	1228.48	0.992775	-2407.82	2407.82		unconditioned
ENSG00000204520	MICA	knockout	het	RF_acute	3.0168	0.422137	0.00890369	2.18941	3.84419	1	unconditioned
ENSG00000204520	MICA	wt	het	RF_acute	0.960887	0.11145	0.72035	0.742445	1.17933		unconditioned
ENSG00000204520	MICA	chet_cis	het	RF_chronic	0.0309383	18.2258	0.848757	-35.6917	35.7535		unconditioned
ENSG00000204520	MICA	knockout	het	RF_chronic	1.17139	0.320595	0.621709	0.543023	1.79976	1	unconditioned
ENSG00000204520	MICA	wt	het	RF_chronic	1.01619	0.0544612	0.768089	0.909445	1.12293		unconditioned
ENSG00000204520	MICA	chet_cis	het	RF_ctrl_excl	1.54e-05	666.059	0.986724	-1305.47	1305.47		unconditioned
ENSG00000204520	MICA	knockout	het	RF_ctrl_excl	1.29601	0.271294	0.339199	0.764272	1.82774	1	unconditioned
ENSG00000204520	MICA	wt	het	RF_ctrl_excl	0.991042	0.0483844	0.852464	0.896209	1.08588		unconditioned
ENSG00000204520	MICA	chet_cis	het	STR_ctrl_excl	3.55e-05	383.741	0.978698	-752.132	752.132		unconditioned
ENSG00000204520	MICA	knockout	het	STR_ctrl_excl	0.529094	0.449927	0.157105	-0.352763	1.41095	1	unconditioned
ENSG00000204520	MICA	wt	het	STR_ctrl_excl	0.999522	0.0512453	0.992548	0.899081	1.09996		unconditioned
ENSG00000204520	MICA	chet_cis	het	DEP	4.82e-05	203.751	0.961092	-399.352	399.352		unconditioned
ENSG00000204520	MICA	knockout	het	DEP	1.54398	0.188658	0.0213146	1.1742	1.91375	1	unconditioned
ENSG00000204520	MICA	wt	het	DEP	1.01647	0.034622	0.637136	0.948606	1.08432		unconditioned
ENSG00000204520	MICA	chet_cis	het	PSOR	3.4031	1.00171	0.221483	1.43975	5.36646		unconditioned
ENSG00000204520	MICA	knockout	het	PSOR	1.51993	0.211872	0.0481516	1.10466	1.9352	1	unconditioned
ENSG00000204520	MICA	wt	het	PSOR	0.456475	0.0406888	8.94e-83	0.376725	0.536225		unconditioned
ENSG00000204520	MICA	chet_cis	het	OLI	0.00057608	272.281	0.978144	-533.67	533.672		unconditioned
ENSG00000204520	MICA	knockout	het	OLI	1.78746	0.282144	0.0395416	1.23446	2.34046	1	unconditioned
ENSG00000204520	MICA	wt	het	OLI	0.996301	0.0533319	0.944605	0.891771	1.10083		unconditioned
ENSG00000204520	MICA	chet_cis	het	age_menarche		0					unconditioned
ENSG00000204520	MICA	knockout	het	age_menarche	0.596241	0.233937	0.0270725	0.137725	1.05476	1	unconditioned
ENSG00000204520	MICA	wt	het	age_menarche	0.970953	0.0375887	0.432921	0.897279	1.04463		unconditioned
ENSG00000204520	MICA	chet_cis	het	age_menopause	1.23e-07	0	0	1.23e-07	1.23e-07		unconditioned
ENSG00000204520	MICA	knockout	het	age_menopause	1.05679	0.12869	0.667779	0.804555	1.30902	1	unconditioned
ENSG00000204520	MICA	wt	het	age_menopause	0.98046	0.0209859	0.347062	0.939328	1.02159		unconditioned
ENSG00000001626	CFTR	chet_cis	het	abdominal_hernia	2.00842	0.708823	0.325207	0.619131	3.39772		unconditioned
ENSG00000001626	CFTR	knockout	het	abdominal_hernia	1.43054	0.280868	0.202382	0.880034	1.98104	1	unconditioned
ENSG00000001626	CFTR	wt	het	abdominal_hernia	0.963254	0.0438415	0.39314	0.877325	1.04918		unconditioned
ENSG00000001626	CFTR	chet_cis	het	allergic_and_chronic_rhinitis	1.43e-05	280.777	0.968314	-550.323	550.323		unconditioned
ENSG00000001626	CFTR	knockout	het	allergic_and_chronic_rhinitis	1.16197	0.451151	0.739325	0.277718	2.04623	1	unconditioned
ENSG00000001626	CFTR	wt	het	allergic_and_chronic_rhinitis	0.988238	0.0599784	0.84362	0.87068	1.1058		unconditioned
ENSG00000001626	CFTR	chet_cis	het	anxiety_disorders	1.22384	1.0015	0.840162	-0.739113	3.18678		unconditioned
ENSG00000001626	CFTR	knockout	het	anxiety_disorders	0.977882	0.411332	0.956637	0.171671	1.78409	1	unconditioned
ENSG00000001626	CFTR	wt	het	anxiety_disorders	1.0351	0.0503913	0.493603	0.936332	1.13387		unconditioned
ENSG00000001626	CFTR	chet_cis	het	asthma	3.58e-05	132.777	0.938547	-260.243	260.243		unconditioned
ENSG00000001626	CFTR	knockout	het	asthma	1.25599	0.304334	0.453899	0.659497	1.85249	1	unconditioned
ENSG00000001626	CFTR	wt	het	asthma	0.960997	0.041832	0.341585	0.879007	1.04299		unconditioned
ENSG00000001626	CFTR	chet_cis	het	bacterial_diseases	0.694108	1.00107	0.715308	-1.26799	2.65621		unconditioned
ENSG00000001626	CFTR	knockout	het	bacterial_diseases	0.670956	0.410493	0.330986	-0.133611	1.47552	1	unconditioned
ENSG00000001626	CFTR	wt	het	bacterial_diseases	0.947541	0.0433094	0.213433	0.862655	1.03243		unconditioned
ENSG00000001626	CFTR	chet_cis	het	benign_neoplasm_of_colon_rectum_anus_and_anal_canal	3.68e-05	170.15	0.952149	-333.493	333.493		unconditioned
ENSG00000001626	CFTR	knockout	het	benign_neoplasm_of_colon_rectum_anus_and_anal_canal	1.61744	0.337654	0.154425	0.955637	2.27924	1	unconditioned
ENSG00000001626	CFTR	wt	het	benign_neoplasm_of_colon_rectum_anus_and_anal_canal	0.974033	0.0541177	0.626853	0.867963	1.0801		unconditioned
ENSG00000001626	CFTR	chet_cis	het	carpal_tunnel_syndrome	1.23e-05	329.438	0.972617	-645.698	645.698		unconditioned
ENSG00000001626	CFTR	knockout	het	carpal_tunnel_syndrome	1.52528	0.413219	0.306933	0.71537	2.33519	1	unconditioned
ENSG00000001626	CFTR	wt	het	carpal_tunnel_syndrome	0.983266	0.0644427	0.793419	0.856958	1.10957		unconditioned
ENSG00000001626	CFTR	chet_cis	het	cataract	0.870279	1.00139	0.889649	-1.09245	2.83301		unconditioned
ENSG00000001626	CFTR	knockout	het	cataract	1.18684	0.357065	0.631417	0.486994	1.88669	1	unconditioned
ENSG00000001626	CFTR	wt	het	cataract	1.08941	0.0498997	0.0861149	0.991611	1.18722		unconditioned
ENSG00000001626	CFTR	chet_cis	het	chronic_sinusitis	1.07901	1.00228	0.939519	-0.885449	3.04348		unconditioned
ENSG00000001626	CFTR	knockout	het	chronic_sinusitis	1.15096	0.451834	0.755669	0.265369	2.03656	1	unconditioned
ENSG00000001626	CFTR	wt	het	chronic_sinusitis	1.02272	0.0640021	0.725526	0.89728	1.14817		unconditioned
ENSG00000001626	CFTR	chet_cis	het	coronary_heart_disease_not_otherwise_specified	4.69e-05	157.825	0.949638	-309.337	309.337		unconditioned
ENSG00000001626	CFTR	knockout	het	coronary_heart_disease_not_otherwise_specified	1.69105	0.320733	0.101431	1.06241	2.31968	1	unconditioned
ENSG00000001626	CFTR	wt	het	coronary_heart_disease_not_otherwise_specified	1.05431	0.0532051	0.320181	0.950032	1.1586		unconditioned
ENSG00000001626	CFTR	chet_cis	het	dermatitis	1.37897	0.708728	0.650262	-0.0101388	2.76808		unconditioned
ENSG00000001626	CFTR	knockout	het	dermatitis	1.06683	0.336322	0.847459	0.407642	1.72603	1	unconditioned
ENSG00000001626	CFTR	wt	het	dermatitis	0.987784	0.0446316	0.783017	0.900306	1.07526		unconditioned
ENSG00000001626	CFTR	chet_cis	het	diaphragmatic_hernia	0.813224	1.00139	0.83643	-1.1495	2.77595		unconditioned
ENSG00000001626	CFTR	knockout	het	diaphragmatic_hernia	1.16197	0.356942	0.674065	0.462369	1.86158	1	unconditioned
ENSG00000001626	CFTR	wt	het	diaphragmatic_hernia	0.990302	0.0494912	0.843902	0.8933	1.0873		unconditioned
ENSG00000001626	CFTR	chet_cis	het	diverticular_disease_of_intestine	2.30145	0.579506	0.150332	1.16562	3.43728		unconditioned
ENSG00000001626	CFTR	knockout	het	diverticular_disease_of_intestine	1.70812	0.281253	0.0569626	1.15686	2.25938	1	unconditioned
ENSG00000001626	CFTR	wt	het	diverticular_disease_of_intestine	1.04001	0.0467308	0.401241	0.948413	1.1316		unconditioned
ENSG00000001626	CFTR	chet_cis	het	enthesopathies_and_synovial_disorders	1.5783	0.501042	0.362404	0.596254	2.56034		unconditioned
ENSG00000001626	CFTR	knockout	het	enthesopathies_and_synovial_disorders	0.905276	0.251807	0.692691	0.411735	1.39882	1	unconditioned
ENSG00000001626	CFTR	wt	het	enthesopathies_and_synovial_disorders	1.02061	0.0302255	0.499662	0.96137	1.07985		unconditioned
ENSG00000001626	CFTR	chet_cis	het	gastritis_and_duodenitis	1.57607	0.708575	0.520848	0.187261	2.96487		unconditioned
ENSG00000001626	CFTR	knockout	het	gastritis_and_duodenitis	1.33685	0.291634	0.3195	0.765249	1.90845	1	unconditioned
ENSG00000001626	CFTR	wt	het	gastritis_and_duodenitis	0.960567	0.0419858	0.337952	0.878275	1.04286		unconditioned
ENSG00000001626	CFTR	chet_cis	het	gastro_oesophageal_reflux_disease	0.715825	1.00127	0.738458	-1.24666	2.67831		unconditioned
ENSG00000001626	CFTR	knockout	het	gastro_oesophageal_reflux_disease	1.31011	0.319651	0.398094	0.683599	1.93663	1	unconditioned
ENSG00000001626	CFTR	wt	het	gastro_oesophageal_reflux_disease	0.999913	0.0470623	0.998522	0.907671	1.09215		unconditioned
ENSG00000001626	CFTR	chet_cis	het	hyperplasia_of_prostate	2.49e-05	364.796	0.976817	-715.001	715.001		unconditioned
ENSG00000001626	CFTR	knockout	het	hyperplasia_of_prostate	2.79869	0.418697	0.0139717	1.97805	3.61934	1	unconditioned
ENSG00000001626	CFTR	wt	het	hyperplasia_of_prostate	1.00647	0.091962	0.944073	0.826227	1.18672		unconditioned
ENSG00000001626	CFTR	chet_cis	het	hypertension	1.82e-05	182.57	0.952325	-357.837	357.837		unconditioned
ENSG00000001626	CFTR	knockout	het	hypertension	1.19557	0.292124	0.540889	0.62301	1.76813	1	unconditioned
ENSG00000001626	CFTR	wt	het	hypertension	0.990306	0.0442726	0.825846	0.903532	1.07708		unconditioned
ENSG00000001626	CFTR	chet_cis	het	hypo_or_hyperthyroidism	9.47e-06	368.899	0.974986	-723.042	723.042		unconditioned
ENSG00000001626	CFTR	knockout	het	hypo_or_hyperthyroidism	2.44583	0.384615	0.0200505	1.69198	3.19967	1	unconditioned
ENSG00000001626	CFTR	wt	het	hypo_or_hyperthyroidism	1.03931	0.0718712	0.591654	0.89844	1.18017		unconditioned
ENSG00000001626	CFTR	chet_cis	het	iron_deficiency_anaemia	3.95e-05	247.768	0.967357	-485.625	485.625		unconditioned
ENSG00000001626	CFTR	knockout	het	iron_deficiency_anaemia	2.04236	0.454199	0.115897	1.15213	2.93259	1	unconditioned
ENSG00000001626	CFTR	wt	het	iron_deficiency_anaemia	1.13224	0.0802911	0.1219	0.97487	1.28961		unconditioned
ENSG00000001626	CFTR	chet_cis	het	irritable_bowel_syndrome	2.30229	1.00413	0.406271	0.334194	4.27038		unconditioned
ENSG00000001626	CFTR	knockout	het	irritable_bowel_syndrome	2.6009	0.416671	0.0217886	1.78422	3.41757	1	unconditioned
ENSG00000001626	CFTR	wt	het	irritable_bowel_syndrome	1.01926	0.0841963	0.820771	0.854233	1.18428		unconditioned
ENSG00000001626	CFTR	chet_cis	het	menorrhagia_and_polymenorrhoea	2.27055	0.709725	0.247923	0.87949	3.66161		unconditioned
ENSG00000001626	CFTR	knockout	het	menorrhagia_and_polymenorrhoea	0.9261	0.450304	0.864624	0.0435055	1.8087	1	unconditioned
ENSG00000001626	CFTR	wt	het	menorrhagia_and_polymenorrhoea	1.04646	0.0515053	0.377972	0.945506	1.14741		unconditioned
ENSG00000001626	CFTR	chet_cis	het	migraine	1.37e-05	304.788	0.970696	-597.385	597.385		unconditioned
ENSG00000001626	CFTR	knockout	het	migraine	1.41869	0.381719	0.359554	0.670525	2.16686	1	unconditioned
ENSG00000001626	CFTR	wt	het	migraine	0.904626	0.0533187	0.0601229	0.800121	1.00913		unconditioned
ENSG00000001626	CFTR	chet_cis	het	obesity	1.25482	1.00177	0.820744	-0.708644	3.21828		unconditioned
ENSG00000001626	CFTR	knockout	het	obesity	1.87893	0.337902	0.061967	1.21665	2.54122	1	unconditioned
ENSG00000001626	CFTR	wt	het	obesity	0.980875	0.055847	0.729511	0.871415	1.09033		unconditioned
ENSG00000001626	CFTR	chet_cis	het	oesophagitis_and_oesophageal_ulcer	1.12595	1.00159	0.905718	-0.837159	3.08906		unconditioned
ENSG00000001626	CFTR	knockout	het	oesophagitis_and_oesophageal_ulcer	1.56287	0.337433	0.185738	0.901499	2.22424	1	unconditioned
ENSG00000001626	CFTR	wt	het	oesophagitis_and_oesophageal_ulcer	1.06772	0.0529079	0.215557	0.964018	1.17142		unconditioned
ENSG00000001626	CFTR	chet_cis	het	osteoarthritis	0.793387	0.708057	0.743764	-0.594405	2.18118		unconditioned
ENSG00000001626	CFTR	knockout	het	osteoarthritis	0.884306	0.279415	0.659914	0.336652	1.43196	1	unconditioned
ENSG00000001626	CFTR	wt	het	osteoarthritis	1.0096	0.0341632	0.779707	0.942642	1.07656		unconditioned
ENSG00000001626	CFTR	chet_cis	het	osteoporosis	2.23059	1.00364	0.424082	0.263462	4.19772		unconditioned
ENSG00000001626	CFTR	knockout	het	osteoporosis	1.99857	0.453836	0.127078	1.10905	2.88809	1	unconditioned
ENSG00000001626	CFTR	wt	het	osteoporosis	1.04401	0.0776352	0.579023	0.891849	1.19618		unconditioned
ENSG00000001626	CFTR	chet_cis	het	other_anaemias	1.24e-05	354.859	0.974597	-695.524	695.524		unconditioned
ENSG00000001626	CFTR	knockout	het	other_anaemias	1.69758	0.413718	0.200848	0.886691	2.50847	1	unconditioned
ENSG00000001626	CFTR	wt	het	other_anaemias	1.02631	0.0678224	0.701801	0.893377	1.15924		unconditioned
ENSG00000001626	CFTR	chet_cis	het	other_or_unspecified_infectious_organisms	3.94e-05	177.987	0.954566	-348.854	348.854		unconditioned
ENSG00000001626	CFTR	knockout	het	other_or_unspecified_infectious_organisms	1.2692	0.412356	0.563196	0.460978	2.07741	1	unconditioned
ENSG00000001626	CFTR	wt	het	other_or_unspecified_infectious_organisms	1.0914	0.0583708	0.134042	0.976992	1.20581		unconditioned
ENSG00000001626	CFTR	chet_cis	het	primary_malignancy_other_skin_and_subcutaneous_tissue	1.16696	1.00205	0.877543	-0.797057	3.13097		unconditioned
ENSG00000001626	CFTR	knockout	het	primary_malignancy_other_skin_and_subcutaneous_tissue	1.48216	0.382728	0.303884	0.732009	2.2323	1	unconditioned
ENSG00000001626	CFTR	wt	het	primary_malignancy_other_skin_and_subcutaneous_tissue	0.915621	0.0603869	0.144346	0.797263	1.03398		unconditioned
ENSG00000001626	CFTR	chet_cis	het	primary_malignancy_colorectal_and_anus	1e-05	628.07	0.985379	-1231.02	1231.02		unconditioned
ENSG00000001626	CFTR	knockout	het	primary_malignancy_colorectal_and_anus	3.57517	0.461032	0.00572034	2.67155	4.47879	1	unconditioned
ENSG00000001626	CFTR	wt	het	primary_malignancy_colorectal_and_anus	0.816761	0.111685	0.069936	0.597858	1.03566		unconditioned
ENSG00000001626	CFTR	chet_cis	het	rosacea	1.88e-05	383.734	0.977381	-752.118	752.118		unconditioned
ENSG00000001626	CFTR	knockout	het	rosacea	2.00343	0.453874	0.125781	1.11384	2.89302	1	unconditioned
ENSG00000001626	CFTR	wt	het	rosacea	1.05575	0.0784911	0.489478	0.901904	1.20959		unconditioned
ENSG00000001626	CFTR	chet_cis	het	stable_angina	2.01235	1.00218	0.485314	0.0480777	3.97661		unconditioned
ENSG00000001626	CFTR	knockout	het	stable_angina	1.7393	0.358659	0.122783	1.03633	2.44227	1	unconditioned
ENSG00000001626	CFTR	wt	het	stable_angina	1.09119	0.0604821	0.149038	0.972648	1.20974		unconditioned
ENSG00000001626	CFTR	chet_cis	het	BC	8.64e-06	321.724	0.971092	-630.579	630.579		unconditioned
ENSG00000001626	CFTR	knockout	het	BC	1.37483	0.45173	0.481	0.489442	2.26022	1	unconditioned
ENSG00000001626	CFTR	wt	het	BC	0.957764	0.0640042	0.500162	0.832316	1.08321		unconditioned
ENSG00000001626	CFTR	chet_cis	het	CAD	0.693353	1.00075	0.714409	-1.26812	2.65482		unconditioned
ENSG00000001626	CFTR	knockout	het	CAD	1.07398	0.279679	0.798573	0.52581	1.62215	1	unconditioned
ENSG00000001626	CFTR	wt	het	CAD	1.05974	0.0363203	0.110162	0.988549	1.13092		unconditioned
ENSG00000001626	CFTR	chet_cis	het	COPD	6.79e-05	120.885	0.936721	-236.935	236.935		unconditioned
ENSG00000001626	CFTR	knockout	het	COPD	0.584497	0.410019	0.190296	-0.21914	1.38813	1	unconditioned
ENSG00000001626	CFTR	wt	het	COPD	0.90994	0.03857	0.0144098	0.834343	0.985538		unconditioned
ENSG00000001626	CFTR	chet_cis	het	CC	1.19e-05	546.736	0.983454	-1071.6	1071.6		unconditioned
ENSG00000001626	CFTR	knockout	het	CC	3.60517	0.420739	0.00230449	2.78052	4.42981	1	unconditioned
ENSG00000001626	CFTR	wt	het	CC	0.86525	0.101301	0.153067	0.666699	1.0638		unconditioned
ENSG00000001626	CFTR	chet_cis	het	STR_ctrl_excl	2.15e-05	336.955	0.974557	-660.432	660.432		unconditioned
ENSG00000001626	CFTR	knockout	het	STR_ctrl_excl	1.77109	0.414019	0.167399	0.959618	2.58257	1	unconditioned
ENSG00000001626	CFTR	wt	het	STR_ctrl_excl	1.09454	0.0692518	0.192073	0.95881	1.23028		unconditioned
[truncated: 19,323 more rows]
