# Supplementary material for: Exome-wide evidence of compound heterozygous effects across common phenotypes in the UK Biobank
Source: Cell Genom. 2024 Jun 28;4(7):100602. doi: 10.1016/j.xgen.2024.100602 (PMC11293579; doi:10.1016/j.xgen.2024.100602)
Supplement: Table S17. Replication analysis of the Bonferroni significant associations from the age at onset analysis, related to Figures 4 and 5 [file mmc18.xlsx]

## Sheet: Table S17
Table S17: Replication analysis of the Bonferroni significant (𝑃 < 1.89 × 10−7.) associations from the age-at-onset analysis, related to Figure 4 and 5. Up to 233,837 samples are analyzed in the replication cohort. Reported P-values and effect sizes are without conditioniong on PRS , common or rare variants. We restrict the analysis to gene-traits with at least five bi-allelic pLoF/damaging misse…
				Replication dataset
phenotype	hgnc symbol	ensemble gene id	pmid evidence	Hazard Ratio	Std. Error	one sided P-value
asthma	FLG	ENSG00000143631	31622670; 21399759	2.31311	0.0846237	1.8899829305939e-23
hearing_loss	GJB2	ENSG00000165474	32300592	5.38645	0.189846	3.66536860917759e-19
dermatitis	FLG	ENSG00000143631	32066784	1.91653	0.0914615	5.7002742239104e-13
primary_malignancy_colorectal_and_anus	MUTYH	ENSG00000132781	35668106	16.8503	0.597385	1.13434578237927e-06
CC	MUTYH	ENSG00000132781	35668106	12.6516	0.59235	9.1671056963636e-06
benign_neoplasm_of_colon_rectum_anus_and_anal_canal	MUTYH	ENSG00000132781	35668106	3.62936	0.504532	0.00531008
COPD	ATP2C2	ENSG00000064270		2.03272	0.318949	0.0130708
