# Supplementary material for: Exome-wide evidence of compound heterozygous effects across common phenotypes in the UK Biobank
Source: Cell Genom. 2024 Jun 28;4(7):100602. doi: 10.1016/j.xgen.2024.100602 (PMC11293579; doi:10.1016/j.xgen.2024.100602)
Supplement: Table S18. Cox proportional hazards ratios when comparing CH, homozygous, heterozygous, and wild-type label against carriers of multiple variants in cis, related to Figure 4 [file mmc19.xlsx]

## Sheet: Table S18
Table S18: Cox proportional-hazards ratios when comparing compound heterozygous and homozygous, heterozygous and wildtype status against carriers of multiple variants on the same haplotype, related to Figure 4. We take the polygenic contribution into account by conditioning on off-chromosome PRS for heritable traits that pass our quality control cutoffs. The "Term" and "Comparison against" column…
ensembl gene id	hgnc symbol	Term	Comparison against	diagnosis	Hazard Ratio (HR)	Standard Error	P-value	Lower 95% CI	Upper 95% CI	Condition on PRS
ENSG00000154358	OBSCN	het	cis	bacterial_diseases	0.582518	0.449247	0.229018	-0.298007	1.46304	conditioned
ENSG00000154358	OBSCN	hom	cis	bacterial_diseases	0.461606	1.09561	0.480449	-1.68579	2.60901	conditioned
ENSG00000154358	OBSCN	chet_trans	cis	bacterial_diseases	1.13186	0.532473	0.816059	0.0882126	2.17551	conditioned
ENSG00000154358	OBSCN	wt	cis	bacterial_diseases	0.591266	0.447442	0.240222	-0.28572	1.46825	conditioned
ENSG00000154358	OBSCN	het	cis	coronary_heart_disease_not_otherwise_specified	0.367499	0.410964	0.0148579	-0.437991	1.17299	conditioned
ENSG00000154358	OBSCN	hom	cis	coronary_heart_disease_not_otherwise_specified	0.644161	0.816941	0.59033	-0.957043	2.24536	conditioned
ENSG00000154358	OBSCN	chet_trans	cis	coronary_heart_disease_not_otherwise_specified	0.494474	0.577567	0.222708	-0.637557	1.6265	conditioned
ENSG00000154358	OBSCN	wt	cis	coronary_heart_disease_not_otherwise_specified	0.330091	0.408578	0.00667187	-0.470721	1.1309	conditioned
ENSG00000154358	OBSCN	het	cis	enthesopathies_and_synovial_disorders	0.947097	0.379037	0.885974	0.204184	1.69001	conditioned
ENSG00000154358	OBSCN	hom	cis	enthesopathies_and_synovial_disorders	1.31614	0.626933	0.661263	0.0873507	2.54493	conditioned
ENSG00000154358	OBSCN	chet_trans	cis	enthesopathies_and_synovial_disorders	0.841412	0.475671	0.716596	-0.0909043	1.77373	conditioned
ENSG00000154358	OBSCN	wt	cis	enthesopathies_and_synovial_disorders	0.940377	0.378086	0.870839	0.199329	1.68143	conditioned
ENSG00000154358	OBSCN	het	cis	osteoarthritis	0.785939	0.409564	0.556447	-0.0168072	1.58869	conditioned
ENSG00000154358	OBSCN	hom	cis	osteoarthritis	0.261908	1.08023	0.21488	-1.85534	2.37916	conditioned
ENSG00000154358	OBSCN	chet_trans	cis	osteoarthritis	0.86584	0.500149	0.773329	-0.114451	1.84613	conditioned
ENSG00000154358	OBSCN	wt	cis	osteoarthritis	0.790175	0.408419	0.564199	-0.0103249	1.59068	conditioned
ENSG00000154358	OBSCN	het	cis	CAD	0.56476	0.334922	0.0880203	-0.0916864	1.22121	conditioned
ENSG00000154358	OBSCN	hom	cis	CAD	0.43468	0.781902	0.286634	-1.09785	1.96721	conditioned
ENSG00000154358	OBSCN	chet_trans	cis	CAD	0.575969	0.449569	0.219756	-0.305186	1.45713	conditioned
ENSG00000154358	OBSCN	wt	cis	CAD	0.531414	0.333498	0.0579984	-0.122241	1.18507	conditioned
ENSG00000154358	OBSCN	het	cis	age_menopause	1.42842	0.409175	0.38352	0.626434	2.2304	conditioned
ENSG00000154358	OBSCN	hom	cis	age_menopause	1.60284	0.577532	0.413992	0.470881	2.73481	conditioned
ENSG00000154358	OBSCN	chet_trans	cis	age_menopause	1.83199	0.460778	0.188888	0.928868	2.73512	conditioned
ENSG00000154358	OBSCN	wt	cis	age_menopause	1.3716	0.408438	0.439149	0.571065	2.17214	conditioned
ENSG00000188641	DPYD	het	cis	osteoarthritis	0.578624	0.448667	0.222694	-0.300762	1.45801	conditioned
ENSG00000188641	DPYD	hom	cis	osteoarthritis	0.778937	0.670987	0.709651	-0.536198	2.09407	conditioned
ENSG00000188641	DPYD	chet_trans	cis	osteoarthritis	0.615318	0.557899	0.384062	-0.478164	1.7088	conditioned
ENSG00000188641	DPYD	wt	cis	osteoarthritis	0.585906	0.447423	0.232152	-0.291042	1.46285	conditioned
ENSG00000188641	DPYD	het	cis	CAD	0.433304	0.448873	0.0624418	-0.446486	1.31309	conditioned
ENSG00000188641	DPYD	hom	cis	CAD	0.469022	0.671047	0.259217	-0.84623	1.78427	conditioned
ENSG00000188641	DPYD	chet_trans	cis	CAD	0.389157	0.585734	0.107123	-0.758882	1.5372	conditioned
ENSG00000188641	DPYD	wt	cis	CAD	0.442489	0.4475	0.0684571	-0.434611	1.31959	conditioned
ENSG00000189433	GJB4	het	cis	age_menopause	0.54566	0.35413	0.0871632	-0.148435	1.23976	conditioned
ENSG00000189433	GJB4	hom	cis	age_menopause	0.55813	0.37337	0.118314	-0.173675	1.28994	conditioned
ENSG00000189433	GJB4	chet_trans	cis	age_menopause	0.519345	0.425044	0.123206	-0.313741	1.35243	conditioned
ENSG00000189433	GJB4	wt	cis	age_menopause	0.553222	0.353712	0.0941959	-0.140053	1.2465	conditioned
ENSG00000198691	ABCA4	het	cis	asthma	0.580979	0.380105	0.153101	-0.164026	1.32598	conditioned
ENSG00000198691	ABCA4	hom	cis	asthma	0.643458	1.06929	0.680097	-1.45234	2.73926	conditioned
ENSG00000198691	ABCA4	chet_trans	cis	asthma	0.464749	0.517703	0.138844	-0.549948	1.47945	conditioned
ENSG00000198691	ABCA4	wt	cis	asthma	0.59338	0.378291	0.167685	-0.148071	1.33483	conditioned
ENSG00000198691	ABCA4	het	cis	diaphragmatic_hernia	0.376212	0.356739	0.00613666	-0.322997	1.07542	conditioned
ENSG00000198691	ABCA4	hom	cis	diaphragmatic_hernia	1.05377	0.791046	0.94721	-0.49668	2.60422	conditioned
ENSG00000198691	ABCA4	chet_trans	cis	diaphragmatic_hernia	0.347904	0.517956	0.0415048	-0.66729	1.3631	conditioned
ENSG00000198691	ABCA4	wt	cis	diaphragmatic_hernia	0.350675	0.354291	0.00309918	-0.343737	1.04509	conditioned
ENSG00000198691	ABCA4	het	cis	enthesopathies_and_synovial_disorders	0.787795	0.290075	0.410927	0.219248	1.35634	conditioned
ENSG00000198691	ABCA4	hom	cis	enthesopathies_and_synovial_disorders	3.39e-05	104.033	0.921201	-203.905	203.905	conditioned
ENSG00000198691	ABCA4	chet_trans	cis	enthesopathies_and_synovial_disorders	0.884591	0.353707	0.728819	0.191325	1.57786	conditioned
ENSG00000198691	ABCA4	wt	cis	enthesopathies_and_synovial_disorders	0.777798	0.288941	0.384471	0.211474	1.34412	conditioned
ENSG00000198691	ABCA4	het	cis	gastritis_and_duodenitis	0.877413	0.449008	0.770853	-0.0026423	1.75747	conditioned
ENSG00000198691	ABCA4	hom	cis	gastritis_and_duodenitis	1.42e-05	244.161	0.963534	-478.556	478.556	conditioned
ENSG00000198691	ABCA4	chet_trans	cis	gastritis_and_duodenitis	0.923556	0.539561	0.882827	-0.133983	1.98109	conditioned
ENSG00000198691	ABCA4	wt	cis	gastritis_and_duodenitis	0.822628	0.447562	0.662652	-0.0545923	1.69985	conditioned
ENSG00000198691	ABCA4	het	cis	gastro_oesophageal_reflux_disease	0.686633	0.449459	0.402895	-0.194306	1.56757	conditioned
ENSG00000198691	ABCA4	hom	cis	gastro_oesophageal_reflux_disease	2.02264	0.837049	0.400049	0.382028	3.66326	conditioned
ENSG00000198691	ABCA4	chet_trans	cis	gastro_oesophageal_reflux_disease	0.665606	0.570373	0.475432	-0.452324	1.78354	conditioned
ENSG00000198691	ABCA4	wt	cis	gastro_oesophageal_reflux_disease	0.661159	0.447688	0.355374	-0.21631	1.53863	conditioned
ENSG00000198691	ABCA4	het	cis	osteoarthritis	0.771764	0.355038	0.465564	0.0758899	1.46764	conditioned
ENSG00000198691	ABCA4	hom	cis	osteoarthritis	1.15579	0.790767	0.854727	-0.394115	2.70569	conditioned
ENSG00000198691	ABCA4	chet_trans	cis	osteoarthritis	0.837531	0.42893	0.679352	-0.0031708	1.67823	conditioned
ENSG00000198691	ABCA4	wt	cis	osteoarthritis	0.755879	0.353834	0.428959	0.0623645	1.44939	conditioned
ENSG00000198691	ABCA4	het	cis	CAD	0.894468	0.379402	0.768794	0.150839	1.6381	conditioned
ENSG00000198691	ABCA4	hom	cis	CAD	0.984491	0.801958	0.984449	-0.587347	2.55633	conditioned
ENSG00000198691	ABCA4	chet_trans	cis	CAD	0.931937	0.457837	0.877638	0.0345763	1.8293	conditioned
ENSG00000198691	ABCA4	wt	cis	CAD	0.893715	0.378151	0.766351	0.152538	1.63489	conditioned
ENSG00000198691	ABCA4	het	cis	COPD	0.679675	0.379857	0.309373	-0.0648448	1.4242	conditioned
ENSG00000198691	ABCA4	hom	cis	COPD	1.11923	0.802048	0.888309	-0.452782	2.69125	conditioned
ENSG00000198691	ABCA4	chet_trans	cis	COPD	0.563238	0.492978	0.244238	-0.402998	1.52948	conditioned
ENSG00000198691	ABCA4	wt	cis	COPD	0.653101	0.378314	0.260119	-0.0883949	1.3946	conditioned
ENSG00000198691	ABCA4	het	cis	age_menopause	1.17628	0.354826	0.64727	0.480817	1.87173	conditioned
ENSG00000198691	ABCA4	hom	cis	age_menopause	11.1102	0.791242	0.00234124	9.55933	12.661	conditioned
ENSG00000198691	ABCA4	chet_trans	cis	age_menopause	1.67098	0.394477	0.193088	0.897807	2.44416	conditioned
ENSG00000198691	ABCA4	wt	cis	age_menopause	1.1942	0.354016	0.616146	0.500327	1.88807	conditioned
ENSG00000116748	AMPD1	het	cis	osteoarthritis	0.283926	0.448407	0.00498801	-0.594952	1.1628	conditioned
ENSG00000116748	AMPD1	hom	cis	osteoarthritis	0.23124	0.498114	0.0032855	-0.745064	1.20754	conditioned
ENSG00000116748	AMPD1	chet_trans	cis	osteoarthritis	0.304937	0.526741	0.0241513	-0.727476	1.33735	conditioned
ENSG00000116748	AMPD1	wt	cis	osteoarthritis	0.271926	0.447801	0.00363696	-0.605764	1.14962	conditioned
ENSG00000143341	HMCN1	het	cis	enthesopathies_and_synovial_disorders	0.65593	0.409611	0.303237	-0.146907	1.45877	conditioned
ENSG00000143341	HMCN1	hom	cis	enthesopathies_and_synovial_disorders	0.264704	0.816579	0.103589	-1.33579	1.8652	conditioned
ENSG00000143341	HMCN1	chet_trans	cis	enthesopathies_and_synovial_disorders	0.651128	0.516494	0.406146	-0.3612	1.66346	conditioned
ENSG00000143341	HMCN1	wt	cis	enthesopathies_and_synovial_disorders	0.668146	0.408389	0.323439	-0.132297	1.46859	conditioned
ENSG00000143341	HMCN1	het	cis	osteoarthritis	0.462674	0.379832	0.0424443	-0.281798	1.20715	conditioned
ENSG00000143341	HMCN1	hom	cis	osteoarthritis	0.225363	0.801896	0.0631477	-1.34635	1.79708	conditioned
ENSG00000143341	HMCN1	chet_trans	cis	osteoarthritis	0.411914	0.534639	0.0971257	-0.635978	1.45981	conditioned
ENSG00000143341	HMCN1	wt	cis	osteoarthritis	0.46057	0.378154	0.0403451	-0.280611	1.20175	conditioned
ENSG00000143341	HMCN1	het	cis	COPD	0.554057	0.449397	0.188862	-0.326761	1.43488	conditioned
ENSG00000143341	HMCN1	hom	cis	COPD	0.931922	0.670998	0.916315	-0.383233	2.24708	conditioned
ENSG00000143341	HMCN1	chet_trans	cis	COPD	0.957005	0.557938	0.937218	-0.136553	2.05056	conditioned
ENSG00000143341	HMCN1	wt	cis	COPD	0.53777	0.447443	0.165633	-0.339218	1.41476	conditioned
ENSG00000143341	HMCN1	het	cis	age_menopause	1.04259	0.409485	0.918873	0.239998	1.84518	conditioned
ENSG00000143341	HMCN1	hom	cis	age_menopause	1.90467	0.577633	0.264666	0.77251	3.03683	conditioned
ENSG00000143341	HMCN1	chet_trans	cis	age_menopause	1.37439	0.516668	0.538223	0.361721	2.38706	conditioned
ENSG00000143341	HMCN1	wt	cis	age_menopause	1.10064	0.408423	0.814371	0.300133	1.90115	conditioned
ENSG00000143631	FLG	het	cis	asthma	0.863236	0.409154	0.719265	0.0612941	1.66518	conditioned
ENSG00000143631	FLG	hom	cis	asthma	1.97142	0.443926	0.12627	1.10132	2.84151	conditioned
ENSG00000143631	FLG	chet_trans	cis	asthma	2.44172	0.420924	0.0339378	1.6167	3.26673	conditioned
ENSG00000143631	FLG	wt	cis	asthma	0.803362	0.408459	0.591931	0.00278324	1.60394	conditioned
ENSG00000143631	FLG	het	cis	cataract	0.746538	0.448342	0.514416	-0.132211	1.62529	conditioned
ENSG00000143631	FLG	hom	cis	cataract	0.641781	0.547882	0.41823	-0.432068	1.71563	conditioned
ENSG00000143631	FLG	chet_trans	cis	cataract	0.997224	0.477423	0.995354	0.0614754	1.93297	conditioned
ENSG00000143631	FLG	wt	cis	cataract	0.739112	0.447491	0.499321	-0.137971	1.61619	conditioned
ENSG00000143631	FLG	het	cis	dermatitis	0.583289	0.379035	0.154961	-0.159619	1.3262	conditioned
ENSG00000143631	FLG	hom	cis	dermatitis	1.6981	0.413246	0.200074	0.888135	2.50806	conditioned
ENSG00000143631	FLG	chet_trans	cis	dermatitis	1.16719	0.397935	0.697649	0.387234	1.94714	conditioned
ENSG00000143631	FLG	wt	cis	dermatitis	0.52199	0.378239	0.0856563	-0.219359	1.26334	conditioned
ENSG00000143631	FLG	het	cis	enthesopathies_and_synovial_disorders	1.14977	0.333877	0.675937	0.495374	1.80417	conditioned
ENSG00000143631	FLG	hom	cis	enthesopathies_and_synovial_disorders	1.54563	0.368982	0.237964	0.822427	2.26884	conditioned
ENSG00000143631	FLG	chet_trans	cis	enthesopathies_and_synovial_disorders	1.23185	0.351198	0.552694	0.5435	1.9202	conditioned
ENSG00000143631	FLG	wt	cis	enthesopathies_and_synovial_disorders	1.11041	0.333448	0.753456	0.456854	1.76397	conditioned
ENSG00000143631	FLG	het	cis	hypertension	0.649955	0.409375	0.292588	-0.15242	1.45233	conditioned
ENSG00000143631	FLG	hom	cis	hypertension	0.342651	0.540245	0.0474217	-0.71623	1.40153	conditioned
ENSG00000143631	FLG	chet_trans	cis	hypertension	0.604588	0.445055	0.258196	-0.26772	1.4769	conditioned
ENSG00000143631	FLG	wt	cis	hypertension	0.664416	0.408551	0.316959	-0.136344	1.46518	conditioned
ENSG00000143631	FLG	het	cis	osteoarthritis	0.786974	0.334107	0.473363	0.132124	1.44182	conditioned
ENSG00000143631	FLG	hom	cis	osteoarthritis	0.773613	0.39578	0.516629	-0.0021147	1.54934	conditioned
ENSG00000143631	FLG	chet_trans	cis	osteoarthritis	0.807491	0.360133	0.552689	0.101629	1.51335	conditioned
ENSG00000143631	FLG	wt	cis	osteoarthritis	0.825082	0.333506	0.564265	0.17141	1.47875	conditioned
ENSG00000143631	FLG	het	cis	age_menopause	0.700276	0.250694	0.155265	0.208916	1.19164	conditioned
ENSG00000143631	FLG	hom	cis	age_menopause	0.686756	0.299316	0.209316	0.100096	1.27342	conditioned
ENSG00000143631	FLG	chet_trans	cis	age_menopause	0.650678	0.274011	0.116804	0.113616	1.18774	conditioned
ENSG00000143631	FLG	wt	cis	age_menopause	0.714703	0.250188	0.179419	0.224334	1.20507	conditioned
ENSG00000149243	KLHL35	het	cis	enthesopathies_and_synovial_disorders	1.33484	0.181883	0.112308	0.978351	1.69133	conditioned
ENSG00000149243	KLHL35	hom	cis	enthesopathies_and_synovial_disorders	0.00017087	108.404	0.936221	-212.472	212.473	conditioned
ENSG00000149243	KLHL35	chet_trans	cis	enthesopathies_and_synovial_disorders	1.96541	0.481032	0.160112	1.02259	2.90824	conditioned
ENSG00000149243	KLHL35	wt	cis	enthesopathies_and_synovial_disorders	1.42312	0.176927	0.0461146	1.07635	1.7699	conditioned
ENSG00000149243	KLHL35	het	cis	osteoarthritis	1.27251	0.182586	0.186879	0.914639	1.63038	conditioned
ENSG00000149243	KLHL35	hom	cis	osteoarthritis	2.27365	1.01568	0.418685	0.282913	4.26439	conditioned
ENSG00000149243	KLHL35	chet_trans	cis	osteoarthritis	2.43956	0.481064	0.0637615	1.49667	3.38245	conditioned
ENSG00000149243	KLHL35	wt	cis	osteoarthritis	1.20459	0.176987	0.292938	0.857693	1.55148	conditioned
ENSG00000149243	KLHL35	het	cis	age_menopause	1.00218	0.137632	0.987381	0.73242	1.27194	conditioned
ENSG00000149243	KLHL35	hom	cis	age_menopause	17.5429	1.00952	0.00454478	15.5643	19.5216	conditioned
ENSG00000149243	KLHL35	chet_trans	cis	age_menopause	0.604476	0.466845	0.280904	-0.31054	1.51949	conditioned
ENSG00000149243	KLHL35	wt	cis	age_menopause	0.89968	0.132702	0.425658	0.639584	1.15978	conditioned
ENSG00000123384	LRP1	het	cis	enthesopathies_and_synovial_disorders	0.811335	0.448257	0.640917	-0.0672488	1.68992	conditioned
ENSG00000123384	LRP1	hom	cis	enthesopathies_and_synovial_disorders	0.402448	1.09553	0.406074	-1.74479	2.54968	conditioned
ENSG00000123384	LRP1	chet_trans	cis	enthesopathies_and_synovial_disorders	0.934272	0.532418	0.898389	-0.109268	1.97781	conditioned
ENSG00000123384	LRP1	wt	cis	enthesopathies_and_synovial_disorders	0.769438	0.447352	0.557955	-0.107372	1.64625	conditioned
ENSG00000123384	LRP1	het	cis	age_menopause	1.1027	0.44843	0.827426	0.223775	1.98162	conditioned
ENSG00000123384	LRP1	hom	cis	age_menopause	1.601	0.837451	0.574134	-0.0404084	3.2424	conditioned
ENSG00000123384	LRP1	chet_trans	cis	age_menopause	1.41912	0.521339	0.501951	0.397299	2.44095	conditioned
ENSG00000123384	LRP1	wt	cis	age_menopause	1.09544	0.447595	0.838629	0.21815	1.97272	conditioned
ENSG00000135502	SLC26A10	het	cis	gastro_oesophageal_reflux_disease	0.931527	0.112067	0.526781	0.711876	1.15118	conditioned
ENSG00000135502	SLC26A10	hom	cis	gastro_oesophageal_reflux_disease	1.29109	1.00322	0.798979	-0.675225	3.25741	conditioned
ENSG00000135502	SLC26A10	chet_trans	cis	gastro_oesophageal_reflux_disease	2.21253	0.454199	0.0803892	1.3223	3.10276	conditioned
ENSG00000135502	SLC26A10	wt	cis	gastro_oesophageal_reflux_disease	0.954017	0.0785302	0.548884	0.800098	1.10794	conditioned
ENSG00000135502	SLC26A10	het	cis	CAD	1.01583	0.0849961	0.853404	0.849237	1.18242	conditioned
ENSG00000135502	SLC26A10	hom	cis	CAD	2.38977	0.709823	0.219693	0.998516	3.78102	conditioned
ENSG00000135502	SLC26A10	chet_trans	cis	CAD	1.44239	0.45133	0.41702	0.557782	2.327	conditioned
ENSG00000135502	SLC26A10	wt	cis	CAD	1.01219	0.0604788	0.841182	0.893654	1.13073	conditioned
ENSG00000135502	SLC26A10	het	cis	age_menopause	0.969351	0.0677371	0.645838	0.836586	1.10212	conditioned
ENSG00000135502	SLC26A10	hom	cis	age_menopause	0.304891	1.0012	0.235475	-1.65747	2.26725	conditioned
ENSG00000135502	SLC26A10	chet_trans	cis	age_menopause	0.990547	0.411158	0.98157	0.184676	1.79642	conditioned
ENSG00000135502	SLC26A10	wt	cis	age_menopause	0.974713	0.0477442	0.591645	0.881134	1.06829	conditioned
ENSG00000151835	SACS	het	cis	enthesopathies_and_synovial_disorders	0.463183	0.448334	0.0860432	-0.415552	1.34192	conditioned
ENSG00000151835	SACS	hom	cis	enthesopathies_and_synovial_disorders	1.92e-05	88.3567	0.902183	-173.179	173.179	conditioned
ENSG00000151835	SACS	chet_trans	cis	enthesopathies_and_synovial_disorders	0.488636	0.557894	0.199266	-0.604838	1.58211	conditioned
ENSG00000151835	SACS	wt	cis	enthesopathies_and_synovial_disorders	0.455042	0.447388	0.0784222	-0.421839	1.33192	conditioned
ENSG00000092054	MYH7	het	cis	age_menopause	0.694246	0.449903	0.417293	-0.187564	1.57606	conditioned
ENSG00000092054	MYH7	hom	cis	age_menopause	0.703554	2225.45	0.999874	-4361.19	4362.59	conditioned
ENSG00000092054	MYH7	chet_trans	cis	age_menopause	1.17866	0.632784	0.795045	-0.0615997	2.41891	conditioned
ENSG00000092054	MYH7	wt	cis	age_menopause	0.705224	0.447499	0.435139	-0.171874	1.58232	conditioned
ENSG00000100504	PYGL	het	cis	dermatitis	0.694609	0.448923	0.416945	-0.185279	1.5745	conditioned
ENSG00000100504	PYGL	hom	cis	dermatitis	1.19021	0.57026	0.760103	0.0724959	2.30792	conditioned
ENSG00000100504	PYGL	chet_trans	cis	dermatitis	0.496598	0.632585	0.268497	-0.743268	1.73646	conditioned
ENSG00000100504	PYGL	wt	cis	dermatitis	0.693061	0.447443	0.412555	-0.183927	1.57005	conditioned
ENSG00000100504	PYGL	het	cis	diaphragmatic_hernia	0.699049	0.449314	0.425539	-0.181606	1.5797	conditioned
ENSG00000100504	PYGL	hom	cis	diaphragmatic_hernia	0.156127	1.09558	0.0900618	-1.99121	2.30347	conditioned
ENSG00000100504	PYGL	chet_trans	cis	diaphragmatic_hernia	1.21096	0.54793	0.72683	0.137021	2.28491	conditioned
ENSG00000100504	PYGL	wt	cis	diaphragmatic_hernia	0.667898	0.44754	0.367131	-0.209281	1.54508	conditioned
ENSG00000100504	PYGL	het	cis	enthesopathies_and_synovial_disorders	1.40064	0.378891	0.373869	0.658013	2.14327	conditioned
ENSG00000100504	PYGL	hom	cis	enthesopathies_and_synovial_disorders	0.663637	0.556455	0.461217	-0.427014	1.75429	conditioned
ENSG00000100504	PYGL	chet_trans	cis	enthesopathies_and_synovial_disorders	1.40832	0.44921	0.445928	0.527869	2.28877	conditioned
ENSG00000100504	PYGL	wt	cis	enthesopathies_and_synovial_disorders	1.36485	0.378119	0.410725	0.623742	2.10597	conditioned
ENSG00000100504	PYGL	het	cis	gastritis_and_duodenitis	0.911055	0.448791	0.835572	0.031426	1.79068	conditioned
ENSG00000100504	PYGL	hom	cis	gastritis_and_duodenitis	1.34106	0.570241	0.606815	0.223388	2.45873	conditioned
ENSG00000100504	PYGL	chet_trans	cis	gastritis_and_duodenitis	1.64665	0.52113	0.338544	0.625239	2.66807	conditioned
ENSG00000100504	PYGL	wt	cis	gastritis_and_duodenitis	0.903685	0.447432	0.820932	0.0267171	1.78065	conditioned
ENSG00000100504	PYGL	het	cis	hypertension	0.698049	0.449081	0.423451	-0.182149	1.57825	conditioned
ENSG00000100504	PYGL	hom	cis	hypertension	0.705527	0.671105	0.603234	-0.60984	2.02089	conditioned
ENSG00000100504	PYGL	chet_trans	cis	hypertension	0.620442	0.605811	0.43075	-0.566947	1.80783	conditioned
ENSG00000100504	PYGL	wt	cis	hypertension	0.682982	0.447647	0.394348	-0.194407	1.56037	conditioned
ENSG00000100504	PYGL	het	cis	osteoarthritis	0.757857	0.334729	0.407493	0.101789	1.41393	conditioned
ENSG00000100504	PYGL	hom	cis	osteoarthritis	1.38784	0.42745	0.44323	0.550036	2.22564	conditioned
ENSG00000100504	PYGL	chet_trans	cis	osteoarthritis	0.847866	0.433761	0.703598	-0.0023055	1.69804	conditioned
ENSG00000100504	PYGL	wt	cis	osteoarthritis	0.768748	0.333555	0.430432	0.114981	1.42252	conditioned
ENSG00000100504	PYGL	het	cis	CAD	1.30839	0.409437	0.511501	0.505892	2.11088	conditioned
ENSG00000100504	PYGL	hom	cis	CAD	0.854113	0.605626	0.794572	-0.332915	2.04114	conditioned
ENSG00000100504	PYGL	chet_trans	cis	CAD	1.58796	0.488078	0.34339	0.631323	2.54459	conditioned
ENSG00000100504	PYGL	wt	cis	CAD	1.29226	0.408429	0.530168	0.491737	2.09278	conditioned
ENSG00000100504	PYGL	het	cis	COPD	1.20582	0.448573	0.676511	0.326615	2.08502	conditioned
ENSG00000100504	PYGL	hom	cis	COPD	0.525333	0.730383	0.378128	-0.906217	1.95688	conditioned
ENSG00000100504	PYGL	chet_trans	cis	COPD	1.68374	0.526364	0.322252	0.652065	2.71541	conditioned
ENSG00000100504	PYGL	wt	cis	COPD	1.18497	0.447392	0.704427	0.308083	2.06186	conditioned
ENSG00000100504	PYGL	het	cis	age_menopause	1.02645	0.378769	0.945059	0.284058	1.76883	conditioned
ENSG00000100504	PYGL	hom	cis	age_menopause	1.14889	0.457893	0.761794	0.251423	2.04636	conditioned
ENSG00000100504	PYGL	chet_trans	cis	age_menopause	1.07077	0.439286	0.876309	0.209765	1.93177	conditioned
ENSG00000100504	PYGL	wt	cis	age_menopause	1.01748	0.378106	0.963437	0.276395	1.75857	conditioned
ENSG00000100767	PAPLN	het	cis	enthesopathies_and_synovial_disorders	0.642837	0.303676	0.145656	0.047631	1.23804	conditioned
ENSG00000100767	PAPLN	hom	cis	enthesopathies_and_synovial_disorders	7.13e-05	88.5785	0.914158	-173.614	173.614	conditioned
ENSG00000100767	PAPLN	chet_trans	cis	enthesopathies_and_synovial_disorders	0.684377	0.507746	0.455111	-0.310804	1.67956	conditioned
ENSG00000100767	PAPLN	wt	cis	enthesopathies_and_synovial_disorders	0.632191	0.301711	0.128542	0.0408375	1.22354	conditioned
ENSG00000100767	PAPLN	het	cis	age_menopause	1.40882	0.355204	0.334569	0.712624	2.10502	conditioned
ENSG00000100767	PAPLN	hom	cis	age_menopause	0.00019274	2217.59	0.996922	-4346.47	4346.47	conditioned
ENSG00000100767	PAPLN	chet_trans	cis	age_menopause	0.977335	0.570224	0.96793	-0.140304	2.09497	conditioned
ENSG00000100767	PAPLN	wt	cis	age_menopause	1.4965	0.353681	0.254365	0.803286	2.18972	conditioned
ENSG00000197616	MYH6	het	cis	age_menopause	0.481959	0.409759	0.0748666	-0.321169	1.28509	conditioned
ENSG00000197616	MYH6	hom	cis	age_menopause	3.69e-07	0	0	3.69e-07	3.69e-07	conditioned
ENSG00000197616	MYH6	chet_trans	cis	age_menopause	0.559666	0.540366	0.28277	-0.499451	1.61878	conditioned
ENSG00000197616	MYH6	wt	cis	age_menopause	0.491111	0.408478	0.0817159	-0.309506	1.29173	conditioned
ENSG00000140521	POLG	het	cis	enthesopathies_and_synovial_disorders	0.317652	0.409759	0.00513056	-0.485476	1.12078	conditioned
ENSG00000140521	POLG	hom	cis	enthesopathies_and_synovial_disorders	0.846935	0.816764	0.838821	-0.753923	2.44779	conditioned
ENSG00000140521	POLG	chet_trans	cis	enthesopathies_and_synovial_disorders	0.292745	0.527179	0.0197934	-0.740527	1.32602	conditioned
ENSG00000140521	POLG	wt	cis	enthesopathies_and_synovial_disorders	0.32085	0.408427	0.00538057	-0.479666	1.12137	conditioned
ENSG00000198838	RYR3	het	cis	enthesopathies_and_synovial_disorders	1.00272	0.355104	0.993907	0.306712	1.69872	conditioned
ENSG00000198838	RYR3	hom	cis	enthesopathies_and_synovial_disorders	0.599135	1.06082	0.629169	-1.48007	2.67834	conditioned
ENSG00000198838	RYR3	chet_trans	cis	enthesopathies_and_synovial_disorders	1.0348	0.474422	0.942511	0.104938	1.96467	conditioned
ENSG00000198838	RYR3	wt	cis	enthesopathies_and_synovial_disorders	1.00182	0.353655	0.995905	0.308652	1.69498	conditioned
ENSG00000198838	RYR3	het	cis	female_genital_prolapse	0.411616	0.452195	0.0496445	-0.474686	1.29792	conditioned
ENSG00000198838	RYR3	hom	cis	female_genital_prolapse	6.06e-06	387.733	0.975281	-759.956	759.956	conditioned
ENSG00000198838	RYR3	chet_trans	cis	female_genital_prolapse	1.23543	0.60582	0.727107	0.0480192	2.42284	conditioned
ENSG00000198838	RYR3	wt	cis	female_genital_prolapse	0.406648	0.447581	0.0443908	-0.47061	1.28391	conditioned
ENSG00000198838	RYR3	het	cis	gastritis_and_duodenitis	0.505611	0.380677	0.0732111	-0.240515	1.25174	conditioned
ENSG00000198838	RYR3	hom	cis	gastritis_and_duodenitis	1.42724	0.802204	0.657437	-0.145082	2.99956	conditioned
ENSG00000198838	RYR3	chet_trans	cis	gastritis_and_duodenitis	0.519325	0.585634	0.263213	-0.628517	1.66717	conditioned
ENSG00000198838	RYR3	wt	cis	gastritis_and_duodenitis	0.460332	0.378177	0.0402245	-0.280895	1.20156	conditioned
ENSG00000198838	RYR3	het	cis	osteoarthritis	1.14571	0.448845	0.761842	0.265978	2.02545	conditioned
ENSG00000198838	RYR3	hom	cis	osteoarthritis	0.932299	1.09559	0.948982	-1.21505	3.07965	conditioned
ENSG00000198838	RYR3	chet_trans	cis	osteoarthritis	0.98888	0.605615	0.985269	-0.198126	2.17589	conditioned
ENSG00000198838	RYR3	wt	cis	osteoarthritis	1.20036	0.447327	0.683091	0.323599	2.07712	conditioned
ENSG00000198838	RYR3	het	cis	COPD	0.946501	0.449372	0.902618	0.0657318	1.82727	conditioned
ENSG00000198838	RYR3	hom	cis	COPD	1.22903	1.09572	0.850712	-0.918578	3.37664	conditioned
ENSG00000198838	RYR3	chet_trans	cis	COPD	0.930751	0.632551	0.909673	-0.309049	2.17055	conditioned
ENSG00000198838	RYR3	wt	cis	COPD	0.900171	0.447352	0.814135	0.0233608	1.77698	conditioned
ENSG00000198838	RYR3	het	cis	age_menopause	0.869213	0.303192	0.643862	0.274956	1.46347	conditioned
ENSG00000198838	RYR3	hom	cis	age_menopause	1.73359	0.584119	0.346231	0.58872	2.87847	conditioned
ENSG00000198838	RYR3	chet_trans	cis	age_menopause	1.13296	0.449724	0.781343	0.251497	2.01441	conditioned
ENSG00000198838	RYR3	wt	cis	age_menopause	0.860319	0.301727	0.618036	0.268934	1.4517	conditioned
ENSG00000064270	ATP2C2	het	cis	COPD	1.03626	0.452138	0.937203	0.150073	1.92246	conditioned
ENSG00000064270	ATP2C2	hom	cis	COPD	6.65152	1.09699	0.0841106	4.50142	8.80161	conditioned
ENSG00000064270	ATP2C2	chet_trans	cis	COPD	8.98483	0.605783	0.00028975	7.79749	10.1722	conditioned
ENSG00000064270	ATP2C2	wt	cis	COPD	1.06656	0.447359	0.885475	0.189733	1.94338	conditioned
ENSG00000102967	DHODH	het	cis	CAD	0.586306	0.409487	0.192282	-0.216288	1.3889	conditioned
ENSG00000102967	DHODH	hom	cis	CAD	0.336357	0.50765	0.0318468	-0.658638	1.33135	conditioned
ENSG00000102967	DHODH	chet_trans	cis	CAD	1.11074	0.605795	0.862361	-0.0766191	2.2981	conditioned
ENSG00000102967	DHODH	wt	cis	CAD	0.597207	0.40847	0.206946	-0.203394	1.39781	conditioned
ENSG00000102967	DHODH	het	cis	age_menopause	1.26373	0.44797	0.601323	0.385704	2.14175	conditioned
ENSG00000102967	DHODH	hom	cis	age_menopause	1.71153	0.478317	0.261227	0.774028	2.64903	conditioned
ENSG00000102967	DHODH	chet_trans	cis	age_menopause	1.46233	0.632877	0.548188	0.221887	2.70276	conditioned
ENSG00000102967	DHODH	wt	cis	age_menopause	1.28768	0.447431	0.572006	0.410716	2.16465	conditioned
ENSG00000158486	DNAH3	het	cis	enthesopathies_and_synovial_disorders	0.653903	0.449086	0.344192	-0.226306	1.53411	conditioned
ENSG00000158486	DNAH3	hom	cis	enthesopathies_and_synovial_disorders	0.00017445	121.276	0.943114	-237.701	237.702	conditioned
ENSG00000158486	DNAH3	chet_trans	cis	enthesopathies_and_synovial_disorders	0.653396	0.605627	0.482244	-0.533632	1.84042	conditioned
ENSG00000158486	DNAH3	wt	cis	enthesopathies_and_synovial_disorders	0.664065	0.447365	0.360149	-0.212769	1.5409	conditioned
ENSG00000006788	MYH13	het	cis	age_menopause	1.29165	0.449008	0.568704	0.411589	2.1717	conditioned
ENSG00000006788	MYH13	hom	cis	age_menopause	0.435498	1.09558	0.448004	-1.71183	2.58283	conditioned
ENSG00000006788	MYH13	chet_trans	cis	age_menopause	1.89443	0.585809	0.275422	0.746245	3.04261	conditioned
ENSG00000006788	MYH13	wt	cis	age_menopause	1.29873	0.447408	0.559073	0.421807	2.17565	conditioned
ENSG00000007314	SCN4A	het	cis	enthesopathies_and_synovial_disorders	0.542931	0.448631	0.173383	-0.336387	1.42225	conditioned
ENSG00000007314	SCN4A	hom	cis	enthesopathies_and_synovial_disorders	0.830988	0.730469	0.799918	-0.600731	2.26271	conditioned
ENSG00000007314	SCN4A	chet_trans	cis	enthesopathies_and_synovial_disorders	0.498181	0.632539	0.270645	-0.741596	1.73796	conditioned
ENSG00000007314	SCN4A	wt	cis	enthesopathies_and_synovial_disorders	0.53468	0.447368	0.161666	-0.342161	1.41152	conditioned
ENSG00000264424	MYH4	het	cis	age_menopause	0.736974	0.270021	0.258354	0.207732	1.26622	conditioned
ENSG00000264424	MYH4	hom	cis	age_menopause	1.29e-07	0	0	1.29e-07	1.29e-07	conditioned
ENSG00000264424	MYH4	chet_trans	cis	age_menopause	1.02753	0.521544	0.958466	0.00530637	2.04976	conditioned
ENSG00000264424	MYH4	wt	cis	age_menopause	0.761896	0.267565	0.309454	0.237469	1.28632	conditioned
ENSG00000091536	MYO15A	het	cis	osteoarthritis	0.670901	0.448819	0.373843	-0.208785	1.55059	conditioned
ENSG00000091536	MYO15A	hom	cis	osteoarthritis	1.27642	0.836935	0.770585	-0.363974	2.91681	conditioned
ENSG00000091536	MYO15A	chet_trans	cis	osteoarthritis	0.374887	0.63259	0.120908	-0.86499	1.61476	conditioned
ENSG00000091536	MYO15A	wt	cis	osteoarthritis	0.671801	0.447374	0.373908	-0.205052	1.54865	conditioned
ENSG00000091536	MYO15A	het	cis	age_menopause	1.39606	0.448308	0.456721	0.51738	2.27475	conditioned
ENSG00000091536	MYO15A	hom	cis	age_menopause	29.014	0.730994	4.08e-06	27.5813	30.4468	conditioned
ENSG00000091536	MYO15A	chet_trans	cis	age_menopause	0.999117	0.54786	0.998714	-0.0746876	2.07292	conditioned
ENSG00000091536	MYO15A	wt	cis	age_menopause	1.4116	0.44735	0.440952	0.534791	2.2884	conditioned
ENSG00000109061	MYH1	het	cis	enthesopathies_and_synovial_disorders	1.11829	0.094181	0.235189	0.933697	1.30289	conditioned
ENSG00000109061	MYH1	hom	cis	enthesopathies_and_synovial_disorders	280.016	1.0094	2.37e-08	278.037	281.994	conditioned
ENSG00000109061	MYH1	chet_trans	cis	enthesopathies_and_synovial_disorders	0.8387	0.455647	0.69946	-0.0543685	1.73177	conditioned
ENSG00000109061	MYH1	wt	cis	enthesopathies_and_synovial_disorders	1.10542	0.0873116	0.251018	0.934287	1.27655	conditioned
ENSG00000109061	MYH1	het	cis	osteoarthritis	1.01037	0.101729	0.919261	0.810977	1.20975	conditioned
ENSG00000109061	MYH1	hom	cis	osteoarthritis	0.00048602	142.864	0.957411	-280.012	280.013	conditioned
ENSG00000109061	MYH1	chet_trans	cis	osteoarthritis	1.03082	0.456896	0.947033	0.135302	1.92633	conditioned
ENSG00000109061	MYH1	wt	cis	osteoarthritis	0.985998	0.0935811	0.880231	0.80258	1.16942	conditioned
ENSG00000109061	MYH1	het	cis	CAD	0.955042	0.106396	0.665487	0.746506	1.16358	conditioned
ENSG00000109061	MYH1	hom	cis	CAD	0.00078069	140.207	0.959298	-274.804	274.806	conditioned
ENSG00000109061	MYH1	chet_trans	cis	CAD	1.35738	0.419826	0.466723	0.534524	2.18024	conditioned
ENSG00000109061	MYH1	wt	cis	CAD	0.934192	0.0979291	0.486978	0.742251	1.12613	conditioned
ENSG00000109061	MYH1	het	cis	COPD	1.10732	0.12618	0.419127	0.86001	1.35464	conditioned
ENSG00000109061	MYH1	hom	cis	COPD	0.00033219	297.087	0.978491	-582.29	582.291	conditioned
ENSG00000109061	MYH1	chet_trans	cis	COPD	1.87937	0.424782	0.13746	1.0468	2.71194	conditioned
ENSG00000109061	MYH1	wt	cis	COPD	1.05171	0.117396	0.667602	0.82161	1.2818	conditioned
ENSG00000109061	MYH1	het	cis	age_menopause	1.06173	0.0832112	0.471598	0.898639	1.22483	conditioned
ENSG00000109061	MYH1	hom	cis	age_menopause	6.08e-07	0	0	6.08e-07	6.08e-07	conditioned
ENSG00000109061	MYH1	chet_trans	cis	age_menopause	0.850934	0.385763	0.675622	0.0948386	1.60703	conditioned
ENSG00000109061	MYH1	wt	cis	age_menopause	1.04042	0.0765283	0.604603	0.890426	1.19042	conditioned
ENSG00000121053	EPX	het	cis	age_menopause	1.58874	0.40991	0.258742	0.785314	2.39216	conditioned
ENSG00000121053	EPX	hom	cis	age_menopause	5.20668	1.08059	0.126789	3.08872	7.32465	conditioned
ENSG00000121053	EPX	chet_trans	cis	age_menopause	1.90602	0.540189	0.232457	0.847245	2.96479	conditioned
ENSG00000121053	EPX	wt	cis	age_menopause	1.64485	0.408374	0.222993	0.844435	2.44526	conditioned
ENSG00000133020	MYH8	het	cis	age_menopause	0.931499	0.409683	0.862487	0.12852	1.73448	conditioned
ENSG00000133020	MYH8	hom	cis	age_menopause	0.481179	0.816779	0.370461	-1.11971	2.08207	conditioned
ENSG00000133020	MYH8	chet_trans	cis	age_menopause	1.40405	0.516681	0.5113	0.39136	2.41675	conditioned
ENSG00000133020	MYH8	wt	cis	age_menopause	0.962647	0.40852	0.925756	0.161947	1.76335	conditioned
ENSG00000183914	DNAH2	het	cis	cataract	1.08491	0.413155	0.843636	0.275121	1.89469	conditioned
ENSG00000183914	DNAH2	hom	cis	cataract	2.22194	1.08093	0.460145	0.103327	4.34056	conditioned
ENSG00000183914	DNAH2	chet_trans	cis	cataract	3.10103	0.605905	0.0617844	1.91346	4.28861	conditioned
ENSG00000183914	DNAH2	wt	cis	cataract	1.06706	0.408656	0.873807	0.266091	1.86802	conditioned
ENSG00000183914	DNAH2	het	cis	enthesopathies_and_synovial_disorders	0.891627	0.253217	0.650548	0.395322	1.38793	conditioned
ENSG00000183914	DNAH2	hom	cis	enthesopathies_and_synovial_disorders	2.70195	1.03136	0.335173	0.680476	4.72342	conditioned
ENSG00000183914	DNAH2	chet_trans	cis	enthesopathies_and_synovial_disorders	0.829494	0.512449	0.715264	-0.174907	1.83389	conditioned
ENSG00000183914	DNAH2	wt	cis	enthesopathies_and_synovial_disorders	0.949745	0.250178	0.836713	0.459396	1.44009	conditioned
ENSG00000183914	DNAH2	het	cis	gastritis_and_duodenitis	0.55292	0.321727	0.0655112	-0.0776645	1.1835	conditioned
ENSG00000183914	DNAH2	hom	cis	gastritis_and_duodenitis	2.69e-05	267.487	0.968615	-524.275	524.275	conditioned
ENSG00000183914	DNAH2	chet_trans	cis	gastritis_and_duodenitis	1.3495	0.547912	0.584349	0.275589	2.4234	conditioned
ENSG00000183914	DNAH2	wt	cis	gastritis_and_duodenitis	0.61602	0.316532	0.125874	-0.0043828	1.23642	conditioned
ENSG00000183914	DNAH2	het	cis	gastro_oesophageal_reflux_disease	0.831875	0.383327	0.631086	0.0805535	1.5832	conditioned
ENSG00000183914	DNAH2	hom	cis	gastro_oesophageal_reflux_disease	2.72e-05	296.836	0.971749	-581.798	581.798	conditioned
ENSG00000183914	DNAH2	chet_trans	cis	gastro_oesophageal_reflux_disease	2.39259	0.585768	0.136412	1.24449	3.5407	conditioned
ENSG00000183914	DNAH2	wt	cis	gastro_oesophageal_reflux_disease	0.882694	0.378294	0.74152	0.141238	1.62415	conditioned
ENSG00000183914	DNAH2	het	cis	hypertension	0.79136	0.358445	0.513868	0.0888082	1.49391	conditioned
ENSG00000183914	DNAH2	hom	cis	hypertension	7.64e-05	357.501	0.978846	-700.702	700.702	conditioned
ENSG00000183914	DNAH2	chet_trans	cis	hypertension	1.9754	0.570363	0.232644	0.857488	3.09331	conditioned
ENSG00000183914	DNAH2	wt	cis	hypertension	0.797161	0.353905	0.521807	0.103508	1.49081	conditioned
ENSG00000183914	DNAH2	het	cis	osteoarthritis	0.761625	0.253913	0.283532	0.263955	1.25929	conditioned
ENSG00000183914	DNAH2	hom	cis	osteoarthritis	1.04874	1.03129	0.963193	-0.972579	3.07006	conditioned
ENSG00000183914	DNAH2	chet_trans	cis	osteoarthritis	0.892806	0.512516	0.824911	-0.111725	1.89734	conditioned
ENSG00000183914	DNAH2	wt	cis	osteoarthritis	0.739316	0.250273	0.227507	0.248781	1.22985	conditioned
ENSG00000183914	DNAH2	het	cis	COPD	0.690354	0.306144	0.226133	0.0903109	1.2904	conditioned
ENSG00000183914	DNAH2	hom	cis	COPD	0.00010229	153.275	0.952201	-300.419	300.419	conditioned
ENSG00000183914	DNAH2	chet_trans	cis	COPD	1.26576	0.507713	0.64251	0.270648	2.26088	conditioned
ENSG00000183914	DNAH2	wt	cis	COPD	0.709552	0.301766	0.255519	0.118091	1.30101	conditioned
ENSG00000183914	DNAH2	het	cis	age_menopause	0.853537	0.216314	0.464101	0.429561	1.27751	conditioned
ENSG00000183914	DNAH2	hom	cis	age_menopause	0.720092	1.02311	0.748243	-1.28521	2.7254	conditioned
ENSG00000183914	DNAH2	chet_trans	cis	age_menopause	0.762956	0.413136	0.512545	-0.0467897	1.5727	conditioned
ENSG00000183914	DNAH2	wt	cis	age_menopause	0.784093	0.213555	0.254726	0.365526	1.20266	conditioned
ENSG00000074181	NOTCH3	het	cis	enthesopathies_and_synovial_disorders	0.933934	0.448902	0.878982	0.0540852	1.81378	conditioned
ENSG00000074181	NOTCH3	hom	cis	enthesopathies_and_synovial_disorders	3.44294	0.836921	0.139614	1.80258	5.0833	conditioned
ENSG00000074181	NOTCH3	chet_trans	cis	enthesopathies_and_synovial_disorders	1.55736	0.632716	0.483835	0.317242	2.79749	conditioned
ENSG00000074181	NOTCH3	wt	cis	enthesopathies_and_synovial_disorders	0.857092	0.447349	0.730305	-0.0197131	1.7339	conditioned
ENSG00000196218	RYR1	het	cis	abdominal_hernia	1.29152	0.192949	0.184895	0.913338	1.6697	conditioned
ENSG00000196218	RYR1	hom	cis	abdominal_hernia	2.34e-05	184.505	0.95391	-361.63	361.63	conditioned
ENSG00000196218	RYR1	chet_trans	cis	abdominal_hernia	1.55625	0.383233	0.248471	0.805112	2.30738	conditioned
ENSG00000196218	RYR1	wt	cis	abdominal_hernia	1.28543	0.189267	0.184627	0.914462	1.65639	conditioned
ENSG00000196218	RYR1	het	cis	anxiety_disorders	0.940359	0.184792	0.739308	0.578168	1.30255	conditioned
ENSG00000196218	RYR1	hom	cis	anxiety_disorders	2.43505	0.604829	0.141172	1.24959	3.62052	conditioned
ENSG00000196218	RYR1	chet_trans	cis	anxiety_disorders	0.830633	0.446084	0.677415	-0.0436918	1.70496	conditioned
ENSG00000196218	RYR1	wt	cis	anxiety_disorders	0.937057	0.179973	0.71793	0.584311	1.2898	conditioned
ENSG00000196218	RYR1	het	cis	asthma	0.93329	0.156886	0.659893	0.625793	1.24079	conditioned
ENSG00000196218	RYR1	hom	cis	asthma	1.89055	0.597295	0.286311	0.719848	3.06124	conditioned
ENSG00000196218	RYR1	chet_trans	cis	asthma	1.49932	0.307784	0.188212	0.89606	2.10257	conditioned
ENSG00000196218	RYR1	wt	cis	asthma	0.912602	0.152825	0.549551	0.613065	1.21214	conditioned
ENSG00000196218	RYR1	het	cis	bacterial_diseases	1.30373	0.18967	0.161995	0.931982	1.67549	conditioned
ENSG00000196218	RYR1	hom	cis	bacterial_diseases	1.92e-05	192.439	0.955001	-377.18	377.18	conditioned
ENSG00000196218	RYR1	chet_trans	cis	bacterial_diseases	0.935207	0.448541	0.881282	0.0560671	1.81435	conditioned
ENSG00000196218	RYR1	wt	cis	bacterial_diseases	1.28864	0.185981	0.172729	0.924111	1.65316	conditioned
ENSG00000196218	RYR1	het	cis	carpal_tunnel_syndrome	0.997584	0.242393	0.992037	0.522493	1.47267	conditioned
ENSG00000196218	RYR1	hom	cis	carpal_tunnel_syndrome	1.17842	1.02759	0.873066	-0.835654	3.19249	conditioned
ENSG00000196218	RYR1	chet_trans	cis	carpal_tunnel_syndrome	2.04693	0.425054	0.0919324	1.21382	2.88003	conditioned
ENSG00000196218	RYR1	wt	cis	carpal_tunnel_syndrome	0.993499	0.236181	0.97797	0.530585	1.45641	conditioned
ENSG00000196218	RYR1	het	cis	cataract	0.782185	0.161575	0.128402	0.465499	1.09887	conditioned
ENSG00000196218	RYR1	hom	cis	cataract	0.439771	1.01228	0.417061	-1.54431	2.42385	conditioned
ENSG00000196218	RYR1	chet_trans	cis	cataract	0.647138	0.437171	0.319503	-0.209717	1.50399	conditioned
ENSG00000196218	RYR1	wt	cis	cataract	0.748031	0.156583	0.0637331	0.441129	1.05493	conditioned
ENSG00000196218	RYR1	het	cis	cholelithiasis	0.874197	0.225145	0.550393	0.432913	1.31548	conditioned
ENSG00000196218	RYR1	hom	cis	cholelithiasis	1.26e-05	264.905	0.966024	-519.214	519.214	conditioned
ENSG00000196218	RYR1	chet_trans	cis	cholelithiasis	1.50358	0.436569	0.350194	0.647903	2.35926	conditioned
ENSG00000196218	RYR1	wt	cis	cholelithiasis	0.990528	0.218659	0.965282	0.561955	1.4191	conditioned
ENSG00000196218	RYR1	het	cis	diabetes	0.832786	0.215184	0.395138	0.411024	1.25455	conditioned
ENSG00000196218	RYR1	hom	cis	diabetes	0.837032	1.02173	0.86178	-1.16557	2.83963	conditioned
ENSG00000196218	RYR1	chet_trans	cis	diabetes	1.50923	0.431764	0.340439	0.662973	2.35549	conditioned
ENSG00000196218	RYR1	wt	cis	diabetes	0.795106	0.209017	0.272667	0.385432	1.20478	conditioned
ENSG00000196218	RYR1	het	cis	diaphragmatic_hernia	0.903352	0.184976	0.582668	0.5408	1.2659	conditioned
ENSG00000196218	RYR1	hom	cis	diaphragmatic_hernia	1.24e-05	213.233	0.957741	-417.936	417.936	conditioned
ENSG00000196218	RYR1	chet_trans	cis	diaphragmatic_hernia	1.68195	0.351032	0.13855	0.993926	2.36997	conditioned
ENSG00000196218	RYR1	wt	cis	diaphragmatic_hernia	0.929161	0.179983	0.683111	0.576396	1.28193	conditioned
ENSG00000196218	RYR1	het	cis	diverticular_disease_of_intestine	0.849763	0.165157	0.32427	0.526056	1.17347	conditioned
ENSG00000196218	RYR1	hom	cis	diverticular_disease_of_intestine	0.981563	0.725186	0.979527	-0.439802	2.40293	conditioned
ENSG00000196218	RYR1	chet_trans	cis	diverticular_disease_of_intestine	0.558363	0.475063	0.219946	-0.37276	1.48949	conditioned
ENSG00000196218	RYR1	wt	cis	diverticular_disease_of_intestine	0.854165	0.160484	0.325992	0.539616	1.16871	conditioned
ENSG00000196218	RYR1	het	cis	enthesopathies_and_synovial_disorders	1.28556	0.124047	0.0428675	1.04243	1.52869	conditioned
ENSG00000196218	RYR1	hom	cis	enthesopathies_and_synovial_disorders	1.30995	0.590013	0.647243	0.153521	2.46637	conditioned
ENSG00000196218	RYR1	chet_trans	cis	enthesopathies_and_synovial_disorders	1.29439	0.259528	0.320101	0.78571	1.80306	conditioned
ENSG00000196218	RYR1	wt	cis	enthesopathies_and_synovial_disorders	1.28661	0.121464	0.0380039	1.04855	1.52468	conditioned
ENSG00000196218	RYR1	het	cis	female_genital_prolapse	1.03115	0.224325	0.891231	0.591475	1.47083	conditioned
ENSG00000196218	RYR1	hom	cis	female_genital_prolapse	1.14e-05	275.601	0.967058	-540.178	540.178	conditioned
ENSG00000196218	RYR1	chet_trans	cis	female_genital_prolapse	1.64784	0.415706	0.22956	0.833061	2.46263	conditioned
ENSG00000196218	RYR1	wt	cis	female_genital_prolapse	1.00036	0.218698	0.998679	0.571715	1.42901	conditioned
ENSG00000196218	RYR1	het	cis	gastritis_and_duodenitis	1.47603	0.192517	0.0431295	1.0987	1.85337	conditioned
ENSG00000196218	RYR1	hom	cis	gastritis_and_duodenitis	2.27e-05	182.074	0.953173	-356.865	356.865	conditioned
ENSG00000196218	RYR1	chet_trans	cis	gastritis_and_duodenitis	2.16291	0.335674	0.0215486	1.50499	2.82083	conditioned
ENSG00000196218	RYR1	wt	cis	gastritis_and_duodenitis	1.40034	0.189244	0.0751995	1.02942	1.77125	conditioned
ENSG00000196218	RYR1	het	cis	gastro_oesophageal_reflux_disease	1.34876	0.20014	0.134947	0.956484	1.74103	conditioned
ENSG00000196218	RYR1	hom	cis	gastro_oesophageal_reflux_disease	1.89e-05	203.771	0.957441	-399.391	399.391	conditioned
ENSG00000196218	RYR1	chet_trans	cis	gastro_oesophageal_reflux_disease	1.22746	0.42587	0.630349	0.392751	2.06216	conditioned
ENSG00000196218	RYR1	wt	cis	gastro_oesophageal_reflux_disease	1.26264	0.196425	0.235122	0.877652	1.64764	conditioned
ENSG00000196218	RYR1	het	cis	hearing_loss	1.06641	0.264704	0.808074	0.547591	1.58523	conditioned
ENSG00000196218	RYR1	hom	cis	hearing_loss	1.87924	1.03304	0.541406	-0.145522	3.904	conditioned
ENSG00000196218	RYR1	chet_trans	cis	hearing_loss	1.69646	0.5165	0.306159	0.684118	2.7088	conditioned
ENSG00000196218	RYR1	wt	cis	hearing_loss	1.08289	0.258658	0.758169	0.575925	1.58986	conditioned
ENSG00000196218	RYR1	het	cis	hypertension	1.15331	0.186814	0.445143	0.787158	1.51947	conditioned
ENSG00000196218	RYR1	hom	cis	hypertension	1.88e-05	208.702	0.95841	-409.056	409.056	conditioned
ENSG00000196218	RYR1	chet_trans	cis	hypertension	1.13906	0.398007	0.743559	0.358969	1.91916	conditioned
ENSG00000196218	RYR1	wt	cis	hypertension	1.21716	0.182874	0.282535	0.858732	1.5756	conditioned
ENSG00000196218	RYR1	het	cis	intervertebral_disc_disorders	1.02211	0.235672	0.926075	0.560191	1.48402	conditioned
ENSG00000196218	RYR1	hom	cis	intervertebral_disc_disorders	1.8e-05	268.538	0.967541	-526.335	526.335	conditioned
ENSG00000196218	RYR1	chet_trans	cis	intervertebral_disc_disorders	1.42695	0.468365	0.447785	0.508958	2.34495	conditioned
ENSG00000196218	RYR1	wt	cis	intervertebral_disc_disorders	1.05542	0.229842	0.814456	0.60493	1.50591	conditioned
ENSG00000196218	RYR1	het	cis	migraine	0.901891	0.214848	0.630783	0.480789	1.32299	conditioned
ENSG00000196218	RYR1	hom	cis	migraine	1.08576	1.02166	0.935808	-0.916688	3.08822	conditioned
ENSG00000196218	RYR1	chet_trans	cis	migraine	1.36185	0.43178	0.474439	0.515558	2.20813	conditioned
ENSG00000196218	RYR1	wt	cis	migraine	1.03651	0.208918	0.8637	0.627036	1.44599	conditioned
ENSG00000196218	RYR1	het	cis	obesity	1.62401	0.271871	0.0744947	1.09114	2.15688	conditioned
ENSG00000196218	RYR1	hom	cis	obesity	5.41027	0.636416	0.0079822	4.1629	6.65765	conditioned
ENSG00000196218	RYR1	chet_trans	cis	obesity	2.73691	0.427337	0.0184702	1.89933	3.57449	conditioned
ENSG00000196218	RYR1	wt	cis	obesity	1.65872	0.267577	0.0585945	1.13427	2.18318	conditioned
ENSG00000196218	RYR1	het	cis	oesophagitis_and_oesophageal_ulcer	1.21051	0.208771	0.360157	0.801316	1.6197	conditioned
ENSG00000196218	RYR1	hom	cis	oesophagitis_and_oesophageal_ulcer	1.97e-05	220.778	0.960866	-432.725	432.725	conditioned
ENSG00000196218	RYR1	chet_trans	cis	oesophagitis_and_oesophageal_ulcer	0.943026	0.49164	0.905024	-0.0205885	1.90664	conditioned
ENSG00000196218	RYR1	wt	cis	oesophagitis_and_oesophageal_ulcer	1.13828	0.204471	0.52644	0.737521	1.53905	conditioned
ENSG00000196218	RYR1	het	cis	osteoarthritis	1.06917	0.132453	0.613607	0.809559	1.32878	conditioned
ENSG00000196218	RYR1	hom	cis	osteoarthritis	0.686219	0.718868	0.600403	-0.722762	2.0952	conditioned
ENSG00000196218	RYR1	chet_trans	cis	osteoarthritis	1.39227	0.268786	0.218237	0.865452	1.91909	conditioned
ENSG00000196218	RYR1	wt	cis	osteoarthritis	1.0582	0.129344	0.661862	0.804684	1.31171	conditioned
ENSG00000196218	RYR1	het	cis	peptic_ulcer_disease	0.707411	0.26756	0.195766	0.182994	1.23183	conditioned
ENSG00000196218	RYR1	hom	cis	peptic_ulcer_disease	4.26e-06	596.398	0.983456	-1168.94	1168.94	conditioned
ENSG00000196218	RYR1	chet_trans	cis	peptic_ulcer_disease	1.97356	0.483198	0.159439	1.0265	2.92063	conditioned
ENSG00000196218	RYR1	wt	cis	peptic_ulcer_disease	0.704104	0.25888	0.175359	0.196699	1.21151	conditioned
ENSG00000196218	RYR1	het	cis	urinary_incontinence	1.83905	0.306362	0.0467387	1.23858	2.43952	conditioned
ENSG00000196218	RYR1	hom	cis	urinary_incontinence	6.41e-05	168.014	0.954176	-329.307	329.307	conditioned
ENSG00000196218	RYR1	chet_trans	cis	urinary_incontinence	3.70003	0.449639	0.00361714	2.81873	4.58132	conditioned
ENSG00000196218	RYR1	wt	cis	urinary_incontinence	1.88383	0.301859	0.0359029	1.29219	2.47548	conditioned
ENSG00000196218	RYR1	het	cis	type_2_diabetes	0.777543	0.220472	0.253761	0.345419	1.20967	conditioned
ENSG00000196218	RYR1	hom	cis	type_2_diabetes	0.897975	1.02273	0.9162	-1.10657	2.90252	conditioned
ENSG00000196218	RYR1	chet_trans	cis	type_2_diabetes	1.58661	0.434066	0.287587	0.73584	2.43738	conditioned
ENSG00000196218	RYR1	wt	cis	type_2_diabetes	0.742329	0.213751	0.163326	0.323377	1.16128	conditioned
ENSG00000196218	RYR1	het	cis	CAD	1.10939	0.140762	0.460846	0.833491	1.38528	conditioned
ENSG00000196218	RYR1	hom	cis	CAD	1.23579	0.59362	0.721358	0.0722962	2.39929	conditioned
ENSG00000196218	RYR1	chet_trans	cis	CAD	0.917753	0.331359	0.795623	0.268289	1.56722	conditioned
ENSG00000196218	RYR1	wt	cis	CAD	1.07509	0.137604	0.598772	0.805385	1.34479	conditioned
ENSG00000196218	RYR1	het	cis	COPD	1.31717	0.168105	0.101259	0.987686	1.64666	conditioned
ENSG00000196218	RYR1	hom	cis	COPD	0.728855	1.01349	0.754988	-1.25759	2.7153	conditioned
ENSG00000196218	RYR1	chet_trans	cis	COPD	1.11984	0.356438	0.750823	0.421225	1.81846	conditioned
ENSG00000196218	RYR1	wt	cis	COPD	1.30067	0.164657	0.110372	0.977941	1.6234	conditioned
ENSG00000196218	RYR1	het	cis	STR	0.725031	0.299253	0.282609	0.138494	1.31157	conditioned
ENSG00000196218	RYR1	hom	cis	STR	1.16e-05	382.494	0.976295	-749.689	749.689	conditioned
ENSG00000196218	RYR1	chet_trans	cis	STR	2.29086	0.500154	0.0974505	1.31056	3.27116	conditioned
ENSG00000196218	RYR1	wt	cis	STR	0.700803	0.289449	0.219337	0.133484	1.26812	conditioned
ENSG00000196218	RYR1	het	cis	STR_ctrl_excl	1.0481	0.264811	0.859192	0.52907	1.56713	conditioned
ENSG00000196218	RYR1	hom	cis	STR_ctrl_excl	1.51339	1.03308	0.68836	-0.511457	3.53823	conditioned
ENSG00000196218	RYR1	chet_trans	cis	STR_ctrl_excl	1.78409	0.483129	0.230821	0.837156	2.73102	conditioned
ENSG00000196218	RYR1	wt	cis	STR_ctrl_excl	1.06989	0.258654	0.793961	0.562925	1.57685	conditioned
ENSG00000196218	RYR1	het	cis	DEP	1.17741	0.183941	0.374595	0.816891	1.53794	conditioned
ENSG00000196218	RYR1	hom	cis	DEP	0.834806	1.01608	0.85896	-1.15672	2.82633	conditioned
ENSG00000196218	RYR1	chet_trans	cis	DEP	0.800759	0.446061	0.618395	-0.0735207	1.67504	conditioned
ENSG00000196218	RYR1	wt	cis	DEP	1.19384	0.179905	0.324708	0.841227	1.54645	conditioned
ENSG00000196218	RYR1	het	cis	PRO	1.82603	0.414862	0.146658	1.0129	2.63916	conditioned
ENSG00000196218	RYR1	hom	cis	PRO	3.13e-05	376.645	0.978028	-738.223	738.223	conditioned
ENSG00000196218	RYR1	chet_trans	cis	PRO	3.45052	0.605636	0.0408548	2.26347	4.63757	conditioned
ENSG00000196218	RYR1	wt	cis	PRO	1.78211	0.408716	0.157455	0.981022	2.58319	conditioned
ENSG00000196218	RYR1	het	cis	age_menopause	1.01121	0.10282	0.913662	0.809683	1.21274	conditioned
ENSG00000196218	RYR1	hom	cis	age_menopause	0.623595	0.510065	0.354513	-0.376133	1.62332	conditioned
ENSG00000196218	RYR1	chet_trans	cis	age_menopause	1.23226	0.211036	0.322351	0.818629	1.64589	conditioned
ENSG00000196218	RYR1	wt	cis	age_menopause	0.971145	0.10025	0.770238	0.774656	1.16763	conditioned
ENSG00000006607	FARP2	het	cis	age_menopause	1.84994	0.448139	0.16985	0.97159	2.7283	conditioned
ENSG00000006607	FARP2	hom	cis	age_menopause	1.86543	0.516659	0.227518	0.85278	2.87808	conditioned
ENSG00000006607	FARP2	chet_trans	cis	age_menopause	3.10031	0.585891	0.0534519	1.95197	4.24866	conditioned
ENSG00000006607	FARP2	wt	cis	age_menopause	1.8796	0.447385	0.158377	1.00273	2.75647	conditioned
ENSG00000115155	OTOF	het	cis	depression	0.916727	0.339431	0.797834	0.251442	1.58201	conditioned
ENSG00000115155	OTOF	hom	cis	depression	5.12e-05	510.423	0.984557	-1000.43	1000.43	conditioned
ENSG00000115155	OTOF	chet_trans	cis	depression	2.62871	0.55804	0.0832844	1.53495	3.72247	conditioned
ENSG00000115155	OTOF	wt	cis	depression	0.837573	0.333663	0.595268	0.183594	1.49155	conditioned
ENSG00000115155	OTOF	het	cis	enthesopathies_and_synovial_disorders	0.771462	0.180894	0.151468	0.41691	1.12601	conditioned
ENSG00000115155	OTOF	hom	cis	enthesopathies_and_synovial_disorders	0.00020273	106.101	0.936121	-207.959	207.959	conditioned
ENSG00000115155	OTOF	chet_trans	cis	enthesopathies_and_synovial_disorders	1.1783	0.417388	0.694248	0.360221	1.99638	conditioned
ENSG00000115155	OTOF	wt	cis	enthesopathies_and_synovial_disorders	0.786043	0.176967	0.173707	0.439188	1.1329	conditioned
ENSG00000115155	OTOF	het	cis	osteoarthritis	0.954743	0.217455	0.831343	0.52853	1.38095	conditioned
ENSG00000115155	OTOF	hom	cis	osteoarthritis	0.00037438	134.357	0.95317	-263.338	263.339	conditioned
ENSG00000115155	OTOF	chet_trans	cis	osteoarthritis	1.61322	0.495617	0.334583	0.641812	2.58463	conditioned
ENSG00000115155	OTOF	wt	cis	osteoarthritis	0.936049	0.21341	0.756809	0.517765	1.35433	conditioned
ENSG00000115155	OTOF	het	cis	DEP	1.43477	0.337912	0.285368	0.772462	2.09708	conditioned
ENSG00000115155	OTOF	hom	cis	DEP	12.1033	1.05459	0.0180594	10.0363	14.1703	conditioned
ENSG00000115155	OTOF	chet_trans	cis	DEP	3.4658	0.557993	0.0259122	2.37214	4.55947	conditioned
ENSG00000115155	OTOF	wt	cis	DEP	1.3249	0.333548	0.398963	0.671149	1.97866	conditioned
ENSG00000115657	ABCB6	het	cis	enthesopathies_and_synovial_disorders	1.54383	0.355209	0.221497	0.847615	2.24003	conditioned
ENSG00000115657	ABCB6	hom	cis	enthesopathies_and_synovial_disorders	2.37418	0.570219	0.129431	1.25655	3.49181	conditioned
ENSG00000115657	ABCB6	chet_trans	cis	enthesopathies_and_synovial_disorders	1.87798	0.485978	0.194714	0.925463	2.8305	conditioned
ENSG00000115657	ABCB6	wt	cis	enthesopathies_and_synovial_disorders	1.50003	0.353662	0.251571	0.806857	2.19321	conditioned
ENSG00000115657	ABCB6	het	cis	gastritis_and_duodenitis	0.863928	0.411295	0.722124	0.0577906	1.67007	conditioned
ENSG00000115657	ABCB6	hom	cis	gastritis_and_duodenitis	0.5465	1.08024	0.57593	-1.57077	2.66377	conditioned
ENSG00000115657	ABCB6	chet_trans	cis	gastritis_and_duodenitis	1.48002	0.605632	0.517409	0.292977	2.66705	conditioned
ENSG00000115657	ABCB6	wt	cis	gastritis_and_duodenitis	0.86342	0.40845	0.719192	0.0628575	1.66398	conditioned
ENSG00000115657	ABCB6	het	cis	osteoarthritis	0.899875	0.33575	0.753353	0.241806	1.55794	conditioned
ENSG00000115657	ABCB6	hom	cis	osteoarthritis	1.29697	0.666842	0.69658	-0.0100422	2.60398	conditioned
ENSG00000115657	ABCB6	chet_trans	cis	osteoarthritis	1.71334	0.486023	0.267923	0.760735	2.66595	conditioned
ENSG00000115657	ABCB6	wt	cis	osteoarthritis	0.930372	0.333497	0.82867	0.276716	1.58403	conditioned
ENSG00000115657	ABCB6	het	cis	age_menopause	0.812712	0.231696	0.370765	0.358588	1.26684	conditioned
ENSG00000115657	ABCB6	hom	cis	age_menopause	0.23418	0.743547	0.0508965	-1.22317	1.69153	conditioned
ENSG00000115657	ABCB6	chet_trans	cis	age_menopause	1.16426	0.421656	0.71834	0.337811	1.9907	conditioned
ENSG00000115657	ABCB6	wt	cis	age_menopause	0.808961	0.229687	0.355998	0.358774	1.25915	conditioned
ENSG00000128655	PDE11A	het	cis	age_menopause	1.19898	0.112601	0.107037	0.978285	1.41968	conditioned
ENSG00000128655	PDE11A	hom	cis	age_menopause	3.55005	1.00581	0.207796	1.57867	5.52143	conditioned
ENSG00000128655	PDE11A	chet_trans	cis	age_menopause	2.52371	0.349296	0.00804268	1.83909	3.20833	conditioned
ENSG00000128655	PDE11A	wt	cis	age_menopause	1.12852	0.103914	0.244603	0.924852	1.3322	conditioned
ENSG00000155657	TTN	het	cis	abdominal_hernia	1.0764	0.318246	0.817052	0.452639	1.70016	conditioned
ENSG00000155657	TTN	hom	cis	abdominal_hernia	6e-05	162.83	0.952395	-319.147	319.147	conditioned
ENSG00000155657	TTN	chet_trans	cis	abdominal_hernia	1.41175	0.384349	0.369624	0.658425	2.16507	conditioned
ENSG00000155657	TTN	wt	cis	abdominal_hernia	1.07694	0.316478	0.814818	0.456644	1.69724	conditioned
ENSG00000155657	TTN	het	cis	anxiety_disorders	1.05225	0.355864	0.886192	0.354758	1.74975	conditioned
ENSG00000155657	TTN	hom	cis	anxiety_disorders	1.84205	1.06144	0.564938	-0.238361	3.92246	conditioned
ENSG00000155657	TTN	chet_trans	cis	anxiety_disorders	0.978736	0.449461	0.961859	0.0977928	1.85968	conditioned
ENSG00000155657	TTN	wt	cis	anxiety_disorders	1.06862	0.353818	0.851204	0.375138	1.76211	conditioned
ENSG00000155657	TTN	het	cis	appendicitis	0.697455	0.45201	0.425367	-0.188484	1.58339	conditioned
ENSG00000155657	TTN	hom	cis	appendicitis	2.90706	1.09731	0.3308	0.756321	5.05779	conditioned
ENSG00000155657	TTN	chet_trans	cis	appendicitis	0.81954	0.605868	0.742553	-0.367961	2.00704	conditioned
ENSG00000155657	TTN	wt	cis	appendicitis	0.788563	0.447755	0.595751	-0.0890371	1.66616	conditioned
ENSG00000155657	TTN	het	cis	asthma	2.01317	0.409663	0.087634	1.21023	2.81611	conditioned
ENSG00000155657	TTN	hom	cis	asthma	8.3e-05	168.037	0.955407	-329.352	329.352	conditioned
ENSG00000155657	TTN	chet_trans	cis	asthma	2.40197	0.458497	0.055976	1.50332	3.30063	conditioned
ENSG00000155657	TTN	wt	cis	asthma	1.95516	0.408414	0.100663	1.15467	2.75565	conditioned
ENSG00000155657	TTN	het	cis	bacterial_diseases	1.59391	0.379579	0.219381	0.849935	2.33789	conditioned
ENSG00000155657	TTN	hom	cis	bacterial_diseases	6.13e-05	158.297	0.951139	-310.263	310.263	conditioned
ENSG00000155657	TTN	chet_trans	cis	bacterial_diseases	1.78205	0.439251	0.188397	0.921116	2.64298	conditioned
ENSG00000155657	TTN	wt	cis	bacterial_diseases	1.5082	0.378162	0.277205	0.767005	2.2494	conditioned
ENSG00000155657	TTN	het	cis	benign_neoplasm_of_colon_rectum_anus_and_anal_canal	0.643894	0.319292	0.167974	0.0180811	1.26971	conditioned
ENSG00000155657	TTN	hom	cis	benign_neoplasm_of_colon_rectum_anus_and_anal_canal	1.01283	1.05137	0.990329	-1.04786	3.07351	conditioned
ENSG00000155657	TTN	chet_trans	cis	benign_neoplasm_of_colon_rectum_anus_and_anal_canal	0.451016	0.474481	0.0933164	-0.478967	1.381	conditioned
ENSG00000155657	TTN	wt	cis	benign_neoplasm_of_colon_rectum_anus_and_anal_canal	0.639333	0.316603	0.157683	0.0187913	1.25987	conditioned
ENSG00000155657	TTN	het	cis	cataract	0.978974	0.335749	0.949533	0.320905	1.63704	conditioned
ENSG00000155657	TTN	hom	cis	cataract	3.95e-05	148.929	0.945724	-291.9	291.9	conditioned
ENSG00000155657	TTN	chet_trans	cis	cataract	1.35825	0.408453	0.453469	0.557678	2.15882	conditioned
ENSG00000155657	TTN	wt	cis	cataract	1.02806	0.333651	0.933898	0.374103	1.68202	conditioned
ENSG00000155657	TTN	het	cis	coronary_heart_disease_not_otherwise_specified	0.963244	0.335881	0.911226	0.304917	1.62157	conditioned
ENSG00000155657	TTN	hom	cis	coronary_heart_disease_not_otherwise_specified	1.34891	1.05788	0.777238	-0.72453	3.42234	conditioned
ENSG00000155657	TTN	chet_trans	cis	coronary_heart_disease_not_otherwise_specified	1.12139	0.427419	0.788664	0.283648	1.95913	conditioned
ENSG00000155657	TTN	wt	cis	coronary_heart_disease_not_otherwise_specified	0.921115	0.333688	0.805488	0.267087	1.57514	conditioned
ENSG00000155657	TTN	het	cis	depression	1.50957	0.449187	0.359235	0.629165	2.38998	conditioned
ENSG00000155657	TTN	hom	cis	depression	2.47458	1.09608	0.408439	0.326256	4.6229	conditioned
ENSG00000155657	TTN	chet_trans	cis	depression	2.18713	0.502744	0.119556	1.20175	3.17251	conditioned
ENSG00000155657	TTN	wt	cis	depression	1.47601	0.447454	0.384231	0.599	2.35302	conditioned
ENSG00000155657	TTN	het	cis	dermatitis	1.51983	0.379681	0.270247	0.775652	2.264	conditioned
ENSG00000155657	TTN	hom	cis	dermatitis	3.2162	0.802456	0.145453	1.64339	4.78901	conditioned
ENSG00000155657	TTN	chet_trans	cis	dermatitis	1.68327	0.442228	0.238982	0.816505	2.55004	conditioned
ENSG00000155657	TTN	wt	cis	dermatitis	1.51271	0.378162	0.273727	0.771517	2.25391	conditioned
ENSG00000155657	TTN	het	cis	diabetes	0.782034	0.38104	0.518781	0.0351957	1.52887	conditioned
ENSG00000155657	TTN	hom	cis	diabetes	2.87e-05	225.913	0.963074	-442.789	442.789	conditioned
ENSG00000155657	TTN	chet_trans	cis	diabetes	0.846746	0.49299	0.735785	-0.119514	1.81301	conditioned
ENSG00000155657	TTN	wt	cis	diabetes	0.710963	0.378391	0.3673	-0.0306842	1.45261	conditioned
ENSG00000155657	TTN	het	cis	diaphragmatic_hernia	0.625569	0.291603	0.107688	0.0540278	1.19711	conditioned
ENSG00000155657	TTN	hom	cis	diaphragmatic_hernia	1.75329	0.764827	0.462859	0.254232	3.25235	conditioned
ENSG00000155657	TTN	chet_trans	cis	diaphragmatic_hernia	0.789004	0.377211	0.529839	0.0496714	1.52834	conditioned
ENSG00000155657	TTN	wt	cis	diaphragmatic_hernia	0.645686	0.289026	0.130152	0.0791954	1.21218	conditioned
ENSG00000155657	TTN	het	cis	diverticular_disease_of_intestine	1.03707	0.318332	0.908955	0.413144	1.661	conditioned
ENSG00000155657	TTN	hom	cis	diverticular_disease_of_intestine	0.906657	1.05015	0.925656	-1.15163	2.96494	conditioned
ENSG00000155657	TTN	chet_trans	cis	diverticular_disease_of_intestine	0.940141	0.408393	0.879864	0.139692	1.74059	conditioned
ENSG00000155657	TTN	wt	cis	diverticular_disease_of_intestine	0.987013	0.316502	0.967055	0.366668	1.60736	conditioned
ENSG00000155657	TTN	het	cis	enthesopathies_and_synovial_disorders	1.07805	0.214536	0.726104	0.65756	1.49854	conditioned
ENSG00000155657	TTN	hom	cis	enthesopathies_and_synovial_disorders	5.41e-05	104.673	0.925217	-205.159	205.159	conditioned
ENSG00000155657	TTN	chet_trans	cis	enthesopathies_and_synovial_disorders	0.990568	0.269278	0.971925	0.462784	1.51835	conditioned
ENSG00000155657	TTN	wt	cis	enthesopathies_and_synovial_disorders	1.05179	0.213345	0.812913	0.633633	1.46994	conditioned
ENSG00000155657	TTN	het	cis	gastritis_and_duodenitis	0.887806	0.290764	0.682339	0.317908	1.4577	conditioned
ENSG00000155657	TTN	hom	cis	gastritis_and_duodenitis	1.48e-05	254.715	0.965171	-499.241	499.241	conditioned
ENSG00000155657	TTN	chet_trans	cis	gastritis_and_duodenitis	0.795068	0.377131	0.54313	0.0558908	1.53424	conditioned
ENSG00000155657	TTN	wt	cis	gastritis_and_duodenitis	0.897357	0.288911	0.707765	0.331091	1.46362	conditioned
ENSG00000155657	TTN	het	cis	gastro_oesophageal_reflux_disease	0.631948	0.280105	0.101321	0.0829414	1.18095	conditioned
ENSG00000155657	TTN	hom	cis	gastro_oesophageal_reflux_disease	0.798311	1.03823	0.828238	-1.23663	2.83325	conditioned
ENSG00000155657	TTN	chet_trans	cis	gastro_oesophageal_reflux_disease	0.689124	0.373533	0.318867	-0.0430003	1.42125	conditioned
ENSG00000155657	TTN	wt	cis	gastro_oesophageal_reflux_disease	0.670117	0.277659	0.149386	0.125905	1.21433	conditioned
ENSG00000155657	TTN	het	cis	hypertension	0.666153	0.260714	0.119193	0.155154	1.17715	conditioned
ENSG00000155657	TTN	hom	cis	hypertension	0.659873	1.03344	0.687495	-1.36567	2.68541	conditioned
ENSG00000155657	TTN	chet_trans	cis	hypertension	0.466931	0.387429	0.0493319	-0.29243	1.22629	conditioned
ENSG00000155657	TTN	wt	cis	hypertension	0.666908	0.258522	0.117116	0.160204	1.17361	conditioned
ENSG00000155657	TTN	het	cis	intervertebral_disc_disorders	0.956452	0.411204	0.913775	0.150492	1.76241	conditioned
ENSG00000155657	TTN	hom	cis	intervertebral_disc_disorders	3.25771	1.08172	0.274921	1.13753	5.37788	conditioned
ENSG00000155657	TTN	chet_trans	cis	intervertebral_disc_disorders	0.728595	0.556471	0.569349	-0.362088	1.81928	conditioned
ENSG00000155657	TTN	wt	cis	intervertebral_disc_disorders	0.969774	0.408567	0.940118	0.168982	1.77057	conditioned
ENSG00000155657	TTN	het	cis	iron_deficiency_anaemia	0.674203	0.451615	0.382706	-0.210963	1.55937	conditioned
ENSG00000155657	TTN	hom	cis	iron_deficiency_anaemia	3.1e-05	285.651	0.971008	-559.876	559.876	conditioned
ENSG00000155657	TTN	chet_trans	cis	iron_deficiency_anaemia	0.605763	0.63266	0.428177	-0.63425	1.84578	conditioned
ENSG00000155657	TTN	wt	cis	iron_deficiency_anaemia	0.693262	0.447741	0.413235	-0.184311	1.57083	conditioned
ENSG00000155657	TTN	het	cis	menorrhagia_and_polymenorrhoea	1.51364	0.410315	0.312382	0.709419	2.31785	conditioned
ENSG00000155657	TTN	hom	cis	menorrhagia_and_polymenorrhoea	1.1e-05	497.997	0.98171	-976.074	976.074	conditioned
ENSG00000155657	TTN	chet_trans	cis	menorrhagia_and_polymenorrhoea	1.8759	0.471573	0.182198	0.951614	2.80018	conditioned
ENSG00000155657	TTN	wt	cis	menorrhagia_and_polymenorrhoea	1.51719	0.408526	0.307538	0.716481	2.3179	conditioned
ENSG00000155657	TTN	het	cis	migraine	1.02332	0.380673	0.951712	0.2772	1.76944	conditioned
ENSG00000155657	TTN	hom	cis	migraine	4.87139	0.802983	0.0486243	3.29754	6.44524	conditioned
ENSG00000155657	TTN	chet_trans	cis	migraine	1.37449	0.457875	0.48725	0.477052	2.27192	conditioned
ENSG00000155657	TTN	wt	cis	migraine	1.03257	0.378285	0.932483	0.291129	1.77401	conditioned
ENSG00000155657	TTN	het	cis	obesity	0.630305	0.319512	0.148584	0.00406138	1.25655	conditioned
ENSG00000155657	TTN	hom	cis	obesity	3.56e-05	191.432	0.957326	-375.206	375.206	conditioned
ENSG00000155657	TTN	chet_trans	cis	obesity	0.666651	0.437038	0.353506	-0.189942	1.52325	conditioned
ENSG00000155657	TTN	wt	cis	obesity	0.643265	0.316572	0.163415	0.0227839	1.26375	conditioned
ENSG00000155657	TTN	het	cis	oesophagitis_and_oesophageal_ulcer	0.850494	0.335967	0.629801	0.191998	1.50899	conditioned
ENSG00000155657	TTN	hom	cis	oesophagitis_and_oesophageal_ulcer	1.67217	1.05497	0.626024	-0.395576	3.73991	conditioned
ENSG00000155657	TTN	chet_trans	cis	oesophagitis_and_oesophageal_ulcer	0.928948	0.427387	0.863085	0.0912689	1.76663	conditioned
ENSG00000155657	TTN	wt	cis	oesophagitis_and_oesophageal_ulcer	0.864431	0.333631	0.662356	0.210513	1.51835	conditioned
ENSG00000155657	TTN	het	cis	osteoarthritis	0.862195	0.225306	0.510476	0.420595	1.3038	conditioned
ENSG00000155657	TTN	hom	cis	osteoarthritis	3.55e-05	110.806	0.92632	-217.179	217.179	conditioned
ENSG00000155657	TTN	chet_trans	cis	osteoarthritis	0.971553	0.285142	0.919384	0.412676	1.53043	conditioned
ENSG00000155657	TTN	wt	cis	osteoarthritis	0.867025	0.223805	0.523767	0.428368	1.30568	conditioned
ENSG00000155657	TTN	het	cis	primary_malignancy_other_skin_and_subcutaneous_tissue	0.645515	0.357205	0.220438	-0.0546055	1.34564	conditioned
ENSG00000155657	TTN	hom	cis	primary_malignancy_other_skin_and_subcutaneous_tissue	1.28067	1.06284	0.815948	-0.802494	3.36384	conditioned
ENSG00000155657	TTN	chet_trans	cis	primary_malignancy_other_skin_and_subcutaneous_tissue	0.883689	0.464924	0.790273	-0.0275615	1.79494	conditioned
ENSG00000155657	TTN	wt	cis	primary_malignancy_other_skin_and_subcutaneous_tissue	0.643348	0.354021	0.212807	-0.0505337	1.33723	conditioned
ENSG00000155657	TTN	het	cis	seborrheic_dermatitis	0.332696	0.455257	0.0156331	-0.559608	1.225	conditioned
ENSG00000155657	TTN	hom	cis	seborrheic_dermatitis	1.08e-05	427.083	0.978636	-837.083	837.083	conditioned
ENSG00000155657	TTN	chet_trans	cis	seborrheic_dermatitis	0.542413	0.632824	0.333713	-0.697923	1.78275	conditioned
ENSG00000155657	TTN	wt	cis	seborrheic_dermatitis	0.374398	0.44809	0.0283436	-0.503858	1.25265	conditioned
ENSG00000155657	TTN	het	cis	stable_angina	1.12404	0.410933	0.775989	0.318614	1.92947	conditioned
ENSG00000155657	TTN	hom	cis	stable_angina	6.24e-05	203.464	0.962048	-398.789	398.79	conditioned
ENSG00000155657	TTN	chet_trans	cis	stable_angina	1.02341	0.527219	0.964992	-0.0099388	2.05676	conditioned
ENSG00000155657	TTN	wt	cis	stable_angina	1.09098	0.4086	0.831241	0.290125	1.89184	conditioned
ENSG00000155657	TTN	het	cis	type_2_diabetes	0.705629	0.38134	0.360551	-0.041797	1.45306	conditioned
ENSG00000155657	TTN	hom	cis	type_2_diabetes	2.74e-05	231.58	0.963823	-453.898	453.898	conditioned
ENSG00000155657	TTN	chet_trans	cis	type_2_diabetes	0.761778	0.504165	0.589401	-0.226384	1.74994	conditioned
ENSG00000155657	TTN	wt	cis	type_2_diabetes	0.627758	0.37845	0.218591	-0.114004	1.36952	conditioned
ENSG00000155657	TTN	het	cis	CAD	0.804531	0.215079	0.311903	0.382977	1.22609	conditioned
ENSG00000155657	TTN	hom	cis	CAD	1.68102	0.740487	0.483033	0.229668	3.13238	conditioned
ENSG00000155657	TTN	chet_trans	cis	CAD	0.925203	0.278846	0.780397	0.378665	1.47174	conditioned
ENSG00000155657	TTN	wt	cis	CAD	0.782308	0.213412	0.249984	0.36402	1.2006	conditioned
ENSG00000155657	TTN	het	cis	COPD	0.918053	0.260197	0.742459	0.408067	1.42804	conditioned
ENSG00000155657	TTN	hom	cis	COPD	2.02946	1.03409	0.4937	0.0026398	4.05627	conditioned
ENSG00000155657	TTN	chet_trans	cis	COPD	1.30443	0.31812	0.403482	0.680911	1.92794	conditioned
ENSG00000155657	TTN	wt	cis	COPD	0.894842	0.258413	0.667221	0.388352	1.40133	conditioned
ENSG00000155657	TTN	het	cis	STR_ctrl_excl	1.00513	0.450384	0.990929	0.122381	1.88789	conditioned
ENSG00000155657	TTN	hom	cis	STR_ctrl_excl	2.69243	1.09961	0.367736	0.537193	4.84767	conditioned
ENSG00000155657	TTN	chet_trans	cis	STR_ctrl_excl	1.37831	0.547901	0.558138	0.304421	2.45219	conditioned
ENSG00000155657	TTN	wt	cis	STR_ctrl_excl	0.983319	0.447584	0.970021	0.106056	1.86058	conditioned
ENSG00000155657	TTN	het	cis	DEP	0.723938	0.260685	0.215259	0.212996	1.23488	conditioned
ENSG00000155657	TTN	hom	cis	DEP	1.41303	1.03371	0.73803	-0.613033	3.4391	conditioned
ENSG00000155657	TTN	chet_trans	cis	DEP	0.865689	0.338147	0.669723	0.20292	1.52846	conditioned
ENSG00000155657	TTN	wt	cis	DEP	0.707889	0.258477	0.18137	0.201273	1.21451	conditioned
ENSG00000155657	TTN	het	cis	PSOR	0.962791	0.450575	0.932932	0.0796639	1.84592	conditioned
ENSG00000155657	TTN	hom	cis	PSOR	6.73e-05	278.642	0.972499	-546.137	546.137	conditioned
ENSG00000155657	TTN	chet_trans	cis	PSOR	0.785834	0.605653	0.690679	-0.401246	1.97291	conditioned
ENSG00000155657	TTN	wt	cis	PSOR	0.889457	0.447597	0.793538	0.0121672	1.76675	conditioned
ENSG00000155657	TTN	het	cis	OLI	0.943383	0.450913	0.897156	0.0595943	1.82717	conditioned
ENSG00000155657	TTN	hom	cis	OLI	2.51e-05	423.1	0.980024	-829.276	829.276	conditioned
ENSG00000155657	TTN	chet_trans	cis	OLI	1.30546	0.547928	0.626631	0.231518	2.3794	conditioned
ENSG00000155657	TTN	wt	cis	OLI	0.973819	0.44769	0.952745	0.0963467	1.85129	conditioned
ENSG00000155657	TTN	het	cis	age_menarche	0.77845	0.305151	0.411793	0.180354	1.37655	conditioned
ENSG00000155657	TTN	hom	cis	age_menarche	1.13123	1.0481	0.906346	-0.923038	3.1855	conditioned
ENSG00000155657	TTN	chet_trans	cis	age_menarche	0.71478	0.397991	0.398844	-0.0652819	1.49484	conditioned
ENSG00000155657	TTN	wt	cis	age_menarche	0.75499	0.30283	0.353366	0.161443	1.34854	conditioned
ENSG00000155657	TTN	het	cis	age_menopause	1.17287	0.197474	0.4194	0.785819	1.55992	conditioned
ENSG00000155657	TTN	hom	cis	age_menopause	1.63118	0.537639	0.362769	0.577411	2.68496	conditioned
ENSG00000155657	TTN	chet_trans	cis	age_menopause	1.40151	0.238122	0.15632	0.934793	1.86823	conditioned
ENSG00000155657	TTN	wt	cis	age_menopause	1.16213	0.19631	0.444031	0.777364	1.5469	conditioned
ENSG00000169432	SCN9A	het	cis	enthesopathies_and_synovial_disorders	0.74214	0.448769	0.506356	-0.137448	1.62173	conditioned
ENSG00000169432	SCN9A	hom	cis	enthesopathies_and_synovial_disorders	0.476542	1.09553	0.49868	-1.67069	2.62377	conditioned
ENSG00000169432	SCN9A	chet_trans	cis	enthesopathies_and_synovial_disorders	1.52187	0.632574	0.506783	0.282022	2.76171	conditioned
ENSG00000169432	SCN9A	wt	cis	enthesopathies_and_synovial_disorders	0.787195	0.44733	0.592716	-0.089572	1.66396	conditioned
ENSG00000169994	MYO7B	het	cis	age_menopause	0.873859	0.221822	0.543281	0.439088	1.30863	conditioned
ENSG00000169994	MYO7B	hom	cis	age_menopause	1.1e-07	2326.18	0.994503	-4559.32	4559.32	conditioned
ENSG00000169994	MYO7B	chet_trans	cis	age_menopause	0.979467	0.497815	0.966757	0.00375018	1.95518	conditioned
ENSG00000169994	MYO7B	wt	cis	age_menopause	0.85818	0.218378	0.48371	0.430159	1.2862	conditioned
ENSG00000078814	MYH7B	het	cis	asthma	1.20115	0.380169	0.629731	0.456021	1.94629	conditioned
ENSG00000078814	MYH7B	hom	cis	asthma	1.3265	0.802075	0.724641	-0.24557	2.89856	conditioned
ENSG00000078814	MYH7B	chet_trans	cis	asthma	1.3344	0.53463	0.58948	0.286525	2.38227	conditioned
ENSG00000078814	MYH7B	wt	cis	asthma	1.24413	0.378154	0.56351	0.502946	1.98531	conditioned
ENSG00000078814	MYH7B	het	cis	cataract	0.919583	0.380625	0.825671	0.173557	1.66561	conditioned
ENSG00000078814	MYH7B	hom	cis	cataract	1.59522	0.690453	0.498796	0.241933	2.94851	conditioned
ENSG00000078814	MYH7B	chet_trans	cis	cataract	0.892965	0.55653	0.838809	-0.197835	1.98376	conditioned
ENSG00000078814	MYH7B	wt	cis	cataract	0.877444	0.37825	0.729605	0.136074	1.61881	conditioned
ENSG00000078814	MYH7B	het	cis	dermatitis	0.826686	0.356194	0.593104	0.128546	1.52483	conditioned
ENSG00000078814	MYH7B	hom	cis	dermatitis	1.44e-05	149.078	0.940379	-292.194	292.194	conditioned
ENSG00000078814	MYH7B	chet_trans	cis	dermatitis	0.666832	0.570173	0.477276	-0.450706	1.78437	conditioned
ENSG00000078814	MYH7B	wt	cis	dermatitis	0.884374	0.353778	0.72835	0.190969	1.57778	conditioned
ENSG00000078814	MYH7B	het	cis	diaphragmatic_hernia	0.85219	0.380802	0.674469	0.105818	1.59856	conditioned
ENSG00000078814	MYH7B	hom	cis	diaphragmatic_hernia	0.598853	1.06923	0.631555	-1.49685	2.69455	conditioned
ENSG00000078814	MYH7B	chet_trans	cis	diaphragmatic_hernia	0.947697	0.556453	0.923092	-0.142951	2.03835	conditioned
ENSG00000078814	MYH7B	wt	cis	diaphragmatic_hernia	0.832938	0.378206	0.628866	0.091655	1.57422	conditioned
ENSG00000078814	MYH7B	het	cis	enthesopathies_and_synovial_disorders	1.23317	0.278796	0.452193	0.68673	1.77961	conditioned
ENSG00000078814	MYH7B	hom	cis	enthesopathies_and_synovial_disorders	0.914864	0.640617	0.889532	-0.340745	2.17047	conditioned
ENSG00000078814	MYH7B	chet_trans	cis	enthesopathies_and_synovial_disorders	1.01909	0.400365	0.962334	0.234371	1.8038	conditioned
ENSG00000078814	MYH7B	wt	cis	enthesopathies_and_synovial_disorders	1.25758	0.277466	0.408795	0.71375	1.80142	conditioned
ENSG00000078814	MYH7B	het	cis	gastro_oesophageal_reflux_disease	0.643867	0.319218	0.167835	0.0182006	1.26953	conditioned
ENSG00000078814	MYH7B	hom	cis	gastro_oesophageal_reflux_disease	0.323878	1.04901	0.282504	-1.73219	2.37994	conditioned
ENSG00000078814	MYH7B	chet_trans	cis	gastro_oesophageal_reflux_disease	0.622391	0.516494	0.358573	-0.389936	1.63472	conditioned
ENSG00000078814	MYH7B	wt	cis	gastro_oesophageal_reflux_disease	0.623749	0.316496	0.135869	0.00341596	1.24408	conditioned
ENSG00000078814	MYH7B	het	cis	hypertension	0.487073	0.304488	0.0181542	-0.109724	1.08387	conditioned
ENSG00000078814	MYH7B	hom	cis	hypertension	0.573465	0.651605	0.393456	-0.703681	1.85061	conditioned
ENSG00000078814	MYH7B	chet_trans	cis	hypertension	0.505008	0.48365	0.157787	-0.442947	1.45296	conditioned
ENSG00000078814	MYH7B	wt	cis	hypertension	0.504923	0.301791	0.0235549	-0.0865881	1.09643	conditioned
ENSG00000078814	MYH7B	het	cis	osteoarthritis	0.643323	0.244724	0.0714713	0.163663	1.12298	conditioned
ENSG00000078814	MYH7B	hom	cis	osteoarthritis	0.377776	0.747686	0.192932	-1.08769	1.84324	conditioned
ENSG00000078814	MYH7B	chet_trans	cis	osteoarthritis	0.566187	0.398609	0.153568	-0.215087	1.34746	conditioned
ENSG00000078814	MYH7B	wt	cis	osteoarthritis	0.675238	0.242722	0.105692	0.199503	1.15097	conditioned
ENSG00000078814	MYH7B	het	cis	primary_malignancy_other_skin_and_subcutaneous_tissue	0.506151	0.412896	0.0991211	-0.303125	1.31543	conditioned
ENSG00000078814	MYH7B	hom	cis	primary_malignancy_other_skin_and_subcutaneous_tissue	9.79e-06	231.531	0.960268	-453.801	453.801	conditioned
ENSG00000078814	MYH7B	chet_trans	cis	primary_malignancy_other_skin_and_subcutaneous_tissue	1.44754	0.540284	0.493612	0.388583	2.50649	conditioned
ENSG00000078814	MYH7B	wt	cis	primary_malignancy_other_skin_and_subcutaneous_tissue	0.564718	0.40863	0.161993	-0.236197	1.36563	conditioned
ENSG00000078814	MYH7B	het	cis	CAD	0.984276	0.318074	0.960261	0.360851	1.6077	conditioned
ENSG00000078814	MYH7B	hom	cis	CAD	0.8324	0.774738	0.812827	-0.686088	2.35089	conditioned
ENSG00000078814	MYH7B	chet_trans	cis	CAD	0.608778	0.516458	0.336566	-0.403481	1.62104	conditioned
ENSG00000078814	MYH7B	wt	cis	CAD	1.02236	0.316383	0.944283	0.402246	1.64247	conditioned
ENSG00000078814	MYH7B	het	cis	COPD	0.63515	0.28011	0.105143	0.0861346	1.18416	conditioned
ENSG00000078814	MYH7B	hom	cis	COPD	1.7914	0.572048	0.308137	0.670183	2.91261	conditioned
ENSG00000078814	MYH7B	chet_trans	cis	COPD	0.527663	0.493638	0.195294	-0.439868	1.49519	conditioned
ENSG00000078814	MYH7B	wt	cis	COPD	0.662336	0.277595	0.137779	0.11825	1.20642	conditioned
ENSG00000078814	MYH7B	het	cis	DEP	0.663885	0.304418	0.178409	0.0672264	1.26054	conditioned
ENSG00000078814	MYH7B	hom	cis	DEP	1.58525	0.651534	0.479467	0.308239	2.86225	conditioned
ENSG00000078814	MYH7B	chet_trans	cis	DEP	0.731799	0.483585	0.518475	-0.216027	1.67962	conditioned
ENSG00000078814	MYH7B	wt	cis	DEP	0.640937	0.301746	0.140436	0.0495151	1.23236	conditioned
ENSG00000078814	MYH7B	het	cis	age_menarche	1.12841	0.306368	0.693342	0.527928	1.72889	conditioned
ENSG00000078814	MYH7B	hom	cis	age_menarche		0				conditioned
ENSG00000078814	MYH7B	chet_trans	cis	age_menarche	2.04829	0.485406	0.139643	1.09689	2.99968	conditioned
ENSG00000078814	MYH7B	wt	cis	age_menarche	1.07624	0.303172	0.808521	0.482018	1.67045	conditioned
ENSG00000078814	MYH7B	het	cis	age_menopause	1.27	0.230901	0.300595	0.817437	1.72257	conditioned
ENSG00000078814	MYH7B	hom	cis	age_menopause	3.15773	0.468729	0.014162	2.23902	4.07644	conditioned
ENSG00000078814	MYH7B	chet_trans	cis	age_menopause	0.740663	0.360069	0.40442	0.0349278	1.4464	conditioned
ENSG00000078814	MYH7B	wt	cis	age_menopause	1.21805	0.229549	0.390171	0.768136	1.66797	conditioned
ENSG00000100154	TTC28	het	cis	enthesopathies_and_synovial_disorders	1.07535	0.216705	0.737454	0.650608	1.50009	conditioned
ENSG00000100154	TTC28	hom	cis	enthesopathies_and_synovial_disorders	1.86104	0.615618	0.312991	0.654433	3.06765	conditioned
ENSG00000100154	TTC28	chet_trans	cis	enthesopathies_and_synovial_disorders	1.94573	0.460704	0.148507	1.04275	2.84871	conditioned
ENSG00000100154	TTC28	wt	cis	enthesopathies_and_synovial_disorders	1.08339	0.213338	0.707332	0.665248	1.50153	conditioned
ENSG00000172752	COL6A5	het	cis	abdominal_hernia	0.772901	0.150432	0.0868161	0.478055	1.06775	conditioned
ENSG00000172752	COL6A5	hom	cis	abdominal_hernia	1.51295	0.595058	0.48653	0.34664	2.67927	conditioned
ENSG00000172752	COL6A5	chet_trans	cis	abdominal_hernia	1.34282	0.404271	0.465917	0.550445	2.13519	conditioned
ENSG00000172752	COL6A5	wt	cis	abdominal_hernia	0.73555	0.143269	0.0320502	0.454743	1.01636	conditioned
ENSG00000172752	COL6A5	het	cis	bacterial_diseases	1.18148	0.180832	0.356421	0.827045	1.53591	conditioned
ENSG00000172752	COL6A5	hom	cis	bacterial_diseases	1.119	1.01517	0.911811	-0.87074	3.10874	conditioned
ENSG00000172752	COL6A5	chet_trans	cis	bacterial_diseases	2.10933	0.416236	0.0729497	1.29351	2.92515	conditioned
ENSG00000172752	COL6A5	wt	cis	bacterial_diseases	1.24894	0.174394	0.202425	0.907128	1.59075	conditioned
ENSG00000172752	COL6A5	het	cis	diabetes	1.33132	0.258893	0.269005	0.823887	1.83875	conditioned
ENSG00000172752	COL6A5	hom	cis	diabetes	2.27e-05	277.609	0.969279	-544.114	544.114	conditioned
ENSG00000172752	COL6A5	chet_trans	cis	diabetes	2.78944	0.512535	0.0453379	1.78487	3.79401	conditioned
ENSG00000172752	COL6A5	wt	cis	diabetes	1.3388	0.250439	0.243998	0.84794	1.82966	conditioned
ENSG00000172752	COL6A5	het	cis	diaphragmatic_hernia	0.732361	0.15836	0.0491919	0.421975	1.04275	conditioned
ENSG00000172752	COL6A5	hom	cis	diaphragmatic_hernia	1.64749	0.722889	0.489792	0.230632	3.06436	conditioned
ENSG00000172752	COL6A5	chet_trans	cis	diaphragmatic_hernia	1.03206	0.471544	0.946652	0.107829	1.95628	conditioned
ENSG00000172752	COL6A5	wt	cis	diaphragmatic_hernia	0.716965	0.149555	0.026095	0.423838	1.01009	conditioned
ENSG00000172752	COL6A5	het	cis	enthesopathies_and_synovial_disorders	0.998696	0.112643	0.990759	0.777916	1.21948	conditioned
ENSG00000172752	COL6A5	hom	cis	enthesopathies_and_synovial_disorders	1.10533	0.58741	0.864629	-0.0459935	2.25665	conditioned
ENSG00000172752	COL6A5	chet_trans	cis	enthesopathies_and_synovial_disorders	1.34944	0.308219	0.330893	0.745327	1.95354	conditioned
ENSG00000172752	COL6A5	wt	cis	enthesopathies_and_synovial_disorders	0.995825	0.108064	0.969121	0.78402	1.20763	conditioned
ENSG00000172752	COL6A5	het	cis	gastritis_and_duodenitis	1.14421	0.162597	0.40739	0.825516	1.4629	conditioned
ENSG00000172752	COL6A5	hom	cis	gastritis_and_duodenitis	0.814762	1.01225	0.839619	-1.16924	2.79877	conditioned
ENSG00000172752	COL6A5	chet_trans	cis	gastritis_and_duodenitis	2.01611	0.386638	0.0697537	1.2583	2.77392	conditioned
ENSG00000172752	COL6A5	wt	cis	gastritis_and_duodenitis	1.06325	0.15651	0.695171	0.756489	1.37001	conditioned
ENSG00000172752	COL6A5	het	cis	gastro_oesophageal_reflux_disease	0.972811	0.163812	0.866369	0.651739	1.29388	conditioned
ENSG00000172752	COL6A5	hom	cis	gastro_oesophageal_reflux_disease	0.792713	1.01226	0.818495	-1.19132	2.77674	conditioned
ENSG00000172752	COL6A5	chet_trans	cis	gastro_oesophageal_reflux_disease	1.52293	0.409093	0.30385	0.721105	2.32475	conditioned
ENSG00000172752	COL6A5	wt	cis	gastro_oesophageal_reflux_disease	0.905061	0.156568	0.524044	0.598187	1.21193	conditioned
ENSG00000172752	COL6A5	het	cis	hypertension	1.27249	0.171235	0.159348	0.936866	1.60811	conditioned
ENSG00000172752	COL6A5	hom	cis	hypertension	1.33704	0.726232	0.68919	-0.0863723	2.76046	conditioned
ENSG00000172752	COL6A5	chet_trans	cis	hypertension	1.58357	0.440229	0.296397	0.720724	2.44642	conditioned
ENSG00000172752	COL6A5	wt	cis	hypertension	1.22392	0.164762	0.220055	0.900989	1.54686	conditioned
ENSG00000172752	COL6A5	het	cis	hypo_or_hyperthyroidism	1.46575	0.287248	0.183142	0.902746	2.02876	conditioned
ENSG00000172752	COL6A5	hom	cis	hypo_or_hyperthyroidism	3.58e-05	340.776	0.976031	-667.921	667.922	conditioned
ENSG00000172752	COL6A5	chet_trans	cis	hypo_or_hyperthyroidism	3.59158	0.526479	0.0151582	2.55969	4.62348	conditioned
ENSG00000172752	COL6A5	wt	cis	hypo_or_hyperthyroidism	1.36267	0.277902	0.265496	0.817977	1.90735	conditioned
ENSG00000172752	COL6A5	het	cis	osteoarthritis	1.10155	0.130239	0.457693	0.846286	1.35682	conditioned
ENSG00000172752	COL6A5	hom	cis	osteoarthritis	1.72016	0.590878	0.358627	0.562038	2.87828	conditioned
ENSG00000172752	COL6A5	chet_trans	cis	osteoarthritis	1.23226	0.356107	0.557545	0.534296	1.93023	conditioned
ENSG00000172752	COL6A5	wt	cis	osteoarthritis	1.08826	0.125268	0.499537	0.842738	1.33379	conditioned
ENSG00000172752	COL6A5	het	cis	type_2_diabetes	1.58505	0.297459	0.121499	1.00204	2.16807	conditioned
ENSG00000172752	COL6A5	hom	cis	type_2_diabetes	2.71e-05	289.04	0.970977	-566.518	566.518	conditioned
ENSG00000172752	COL6A5	chet_trans	cis	type_2_diabetes	3.64706	0.532504	0.0151038	2.60335	4.69076	conditioned
ENSG00000172752	COL6A5	wt	cis	type_2_diabetes	1.62828	0.289103	0.0917323	1.06164	2.19492	conditioned
ENSG00000172752	COL6A5	het	cis	CAD	1.19809	0.150978	0.231291	0.902171	1.49401	conditioned
ENSG00000172752	COL6A5	hom	cis	CAD	2.11297	0.521046	0.151072	1.09172	3.13422	conditioned
ENSG00000172752	COL6A5	chet_trans	cis	CAD	1.09163	0.470486	0.852169	0.169482	2.01379	conditioned
ENSG00000172752	COL6A5	wt	cis	CAD	1.23775	0.146112	0.144342	0.951372	1.52413	conditioned
ENSG00000172752	COL6A5	het	cis	COPD	0.784548	0.144521	0.0931568	0.501285	1.06781	conditioned
ENSG00000172752	COL6A5	hom	cis	COPD	0.514301	1.00955	0.510117	-1.46442	2.49302	conditioned
ENSG00000172752	COL6A5	chet_trans	cis	COPD	1.13032	0.467915	0.793476	0.213205	2.04743	conditioned
ENSG00000172752	COL6A5	wt	cis	COPD	0.825205	0.137692	0.162921	0.555329	1.09508	conditioned
ENSG00000172752	COL6A5	het	cis	age_menopause	1.02799	0.101217	0.785039	0.829607	1.22638	conditioned
ENSG00000172752	COL6A5	hom	cis	age_menopause	1.32982	0.713907	0.689695	-0.0694419	2.72907	conditioned
ENSG00000172752	COL6A5	chet_trans	cis	age_menopause	0.470259	0.419613	0.0721739	-0.352183	1.2927	conditioned
ENSG00000172752	COL6A5	wt	cis	age_menopause	1.04229	0.0969496	0.669227	0.852266	1.23231	conditioned
ENSG00000185313	SCN10A	het	cis	asthma	1.83352	0.380543	0.11114	1.08766	2.57939	conditioned
ENSG00000185313	SCN10A	hom	cis	asthma	0.00023096	159.347	0.958093	-312.321	312.321	conditioned
ENSG00000185313	SCN10A	chet_trans	cis	asthma	3.33212	0.492914	0.0146134	2.36601	4.29823	conditioned
ENSG00000185313	SCN10A	wt	cis	asthma	1.73244	0.378115	0.14613	0.991332	2.47354	conditioned
ENSG00000185313	SCN10A	het	cis	benign_neoplasm_of_colon_rectum_anus_and_anal_canal	1.46321	0.451005	0.398685	0.579244	2.34718	conditioned
ENSG00000185313	SCN10A	hom	cis	benign_neoplasm_of_colon_rectum_anus_and_anal_canal	6.85e-05	334.771	0.977149	-656.151	656.151	conditioned
ENSG00000185313	SCN10A	chet_trans	cis	benign_neoplasm_of_colon_rectum_anus_and_anal_canal	2.68901	0.605632	0.102407	1.50197	3.87605	conditioned
ENSG00000185313	SCN10A	wt	cis	benign_neoplasm_of_colon_rectum_anus_and_anal_canal	1.46091	0.447417	0.396873	0.583973	2.33785	conditioned
ENSG00000185313	SCN10A	het	cis	cataract	1.82252	0.450197	0.182452	0.940137	2.70491	conditioned
ENSG00000185313	SCN10A	hom	cis	cataract	0.00023104	171.352	0.961028	-335.85	335.85	conditioned
ENSG00000185313	SCN10A	chet_trans	cis	cataract	2.81923	0.585654	0.0767676	1.67135	3.96711	conditioned
ENSG00000185313	SCN10A	wt	cis	cataract	1.86145	0.447377	0.164866	0.984595	2.73831	conditioned
ENSG00000185313	SCN10A	het	cis	coronary_heart_disease_not_otherwise_specified	0.97648	0.33758	0.943791	0.314822	1.63814	conditioned
ENSG00000185313	SCN10A	hom	cis	coronary_heart_disease_not_otherwise_specified	0.00012949	196.378	0.963641	-384.901	384.901	conditioned
ENSG00000185313	SCN10A	chet_trans	cis	coronary_heart_disease_not_otherwise_specified	1.48335	0.557948	0.47975	0.389775	2.57693	conditioned
ENSG00000185313	SCN10A	wt	cis	coronary_heart_disease_not_otherwise_specified	0.895582	0.333586	0.740952	0.241753	1.54941	conditioned
ENSG00000185313	SCN10A	het	cis	depression	0.788901	0.338251	0.483301	0.125929	1.45187	conditioned
ENSG00000185313	SCN10A	hom	cis	depression	7.45299	1.05481	0.0568787	5.38556	9.52042	conditioned
ENSG00000185313	SCN10A	chet_trans	cis	depression	2.07895	0.504143	0.146584	1.09083	3.06707	conditioned
ENSG00000185313	SCN10A	wt	cis	depression	0.844862	0.333597	0.613316	0.191011	1.49871	conditioned
ENSG00000185313	SCN10A	het	cis	diverticular_disease_of_intestine	0.835134	0.292735	0.538258	0.261374	1.40889	conditioned
ENSG00000185313	SCN10A	hom	cis	diverticular_disease_of_intestine	0.00010257	161.406	0.95462	-316.355	316.355	conditioned
ENSG00000185313	SCN10A	chet_trans	cis	diverticular_disease_of_intestine	1.25233	0.475695	0.636212	0.319966	2.18469	conditioned
ENSG00000185313	SCN10A	wt	cis	diverticular_disease_of_intestine	0.82667	0.288894	0.509967	0.260438	1.3929	conditioned
ENSG00000185313	SCN10A	het	cis	enthesopathies_and_synovial_disorders	0.996069	0.198605	0.984177	0.606803	1.38533	conditioned
ENSG00000185313	SCN10A	hom	cis	enthesopathies_and_synovial_disorders	1.60461	1.01927	0.64269	-0.393162	3.60239	conditioned
ENSG00000185313	SCN10A	chet_trans	cis	enthesopathies_and_synovial_disorders	1.28968	0.331564	0.442924	0.639819	1.93955	conditioned
ENSG00000185313	SCN10A	wt	cis	enthesopathies_and_synovial_disorders	0.937848	0.196256	0.7437	0.553186	1.32251	conditioned
ENSG00000185313	SCN10A	het	cis	hearing_loss	0.769008	0.383862	0.493823	0.0166385	1.52138	conditioned
ENSG00000185313	SCN10A	hom	cis	hearing_loss	12.9832	1.07113	0.0166923	10.8838	15.0826	conditioned
ENSG00000185313	SCN10A	chet_trans	cis	hearing_loss	2.09021	0.556543	0.185262	0.99939	3.18104	conditioned
ENSG00000185313	SCN10A	wt	cis	hearing_loss	0.680695	0.378308	0.309277	-0.0607883	1.42218	conditioned
ENSG00000185313	SCN10A	het	cis	hypertension	0.654686	0.262593	0.106713	0.140005	1.16937	conditioned
ENSG00000185313	SCN10A	hom	cis	hypertension	3.28e-05	333.274	0.975284	-653.216	653.216	conditioned
ENSG00000185313	SCN10A	chet_trans	cis	hypertension	1.64787	0.421788	0.236331	0.821168	2.47458	conditioned
ENSG00000185313	SCN10A	wt	cis	hypertension	0.673457	0.258434	0.126086	0.166927	1.17999	conditioned
ENSG00000185313	SCN10A	het	cis	oesophagitis_and_oesophageal_ulcer	1.29921	0.412128	0.525336	0.491443	2.10698	conditioned
ENSG00000185313	SCN10A	hom	cis	oesophagitis_and_oesophageal_ulcer	0.00020394	185.946	0.96355	-364.454	364.455	conditioned
ENSG00000185313	SCN10A	chet_trans	cis	oesophagitis_and_oesophageal_ulcer	2.31703	0.577457	0.145628	1.18521	3.44884	conditioned
ENSG00000185313	SCN10A	wt	cis	oesophagitis_and_oesophageal_ulcer	1.37591	0.408436	0.434624	0.575371	2.17644	conditioned
ENSG00000185313	SCN10A	het	cis	osteoarthritis	1.00777	0.232168	0.97342	0.552717	1.46281	conditioned
ENSG00000185313	SCN10A	hom	cis	osteoarthritis	0.00013713	115.614	0.938677	-226.604	226.604	conditioned
ENSG00000185313	SCN10A	chet_trans	cis	osteoarthritis	1.27344	0.378934	0.52354	0.530729	2.01615	conditioned
ENSG00000185313	SCN10A	wt	cis	osteoarthritis	0.968372	0.229564	0.888661	0.518428	1.41832	conditioned
ENSG00000185313	SCN10A	het	cis	stable_angina	0.938618	0.382766	0.868552	0.188395	1.68884	conditioned
ENSG00000185313	SCN10A	hom	cis	stable_angina	3.88e-05	352.875	0.977035	-691.635	691.635	conditioned
ENSG00000185313	SCN10A	chet_trans	cis	stable_angina	1.67177	0.585719	0.380295	0.52376	2.81978	conditioned
ENSG00000185313	SCN10A	wt	cis	stable_angina	0.868724	0.378239	0.709845	0.127376	1.61007	conditioned
ENSG00000185313	SCN10A	het	cis	CAD	1.0289	0.238524	0.90491	0.561397	1.49641	conditioned
ENSG00000185313	SCN10A	hom	cis	CAD	0.00010072	126.204	0.941868	-247.361	247.361	conditioned
ENSG00000185313	SCN10A	chet_trans	cis	CAD	0.943207	0.424994	0.890574	0.110218	1.7762	conditioned
ENSG00000185313	SCN10A	wt	cis	CAD	0.938378	0.235861	0.78742	0.476091	1.40066	conditioned
ENSG00000185313	SCN10A	het	cis	COPD	1.39255	0.31926	0.29964	0.766802	2.0183	conditioned
ENSG00000185313	SCN10A	hom	cis	COPD	3.92557	1.04923	0.192457	1.86907	5.98207	conditioned
ENSG00000185313	SCN10A	chet_trans	cis	COPD	1.1937	0.516476	0.731733	0.181408	2.20599	conditioned
ENSG00000185313	SCN10A	wt	cis	COPD	1.44851	0.316383	0.241531	0.828403	2.06862	conditioned
ENSG00000185313	SCN10A	het	cis	DEP	1.57264	0.381051	0.234762	0.825782	2.3195	conditioned
ENSG00000185313	SCN10A	hom	cis	DEP	6.43e-05	275.085	0.972012	-539.166	539.166	conditioned
ENSG00000185313	SCN10A	chet_trans	cis	DEP	2.04485	0.556435	0.1986	0.954238	3.13546	conditioned
ENSG00000185313	SCN10A	wt	cis	DEP	1.61214	0.378128	0.206603	0.871007	2.35327	conditioned
ENSG00000185313	SCN10A	het	cis	age_menarche	0.608351	0.306878	0.105329	0.0068694	1.20983	conditioned
ENSG00000185313	SCN10A	hom	cis	age_menarche		0				conditioned
ENSG00000185313	SCN10A	chet_trans	cis	age_menarche	0.73394	0.540071	0.566812	-0.324599	1.79248	conditioned
ENSG00000185313	SCN10A	wt	cis	age_menarche	0.589718	0.302061	0.080402	-0.0023227	1.18176	conditioned
ENSG00000185313	SCN10A	het	cis	age_menopause	0.724005	0.19131	0.0913859	0.349038	1.09897	conditioned
ENSG00000185313	SCN10A	hom	cis	age_menopause	7.7e-08	0	0	7.7e-08	7.7e-08	conditioned
ENSG00000185313	SCN10A	chet_trans	cis	age_menopause	0.617926	0.307573	0.117556	0.0150824	1.22077	conditioned
ENSG00000185313	SCN10A	wt	cis	age_menopause	0.76983	0.18912	0.166612	0.399154	1.14051	conditioned
ENSG00000109501	WFS1	het	cis	abdominal_hernia	0.876933	0.304298	0.666058	0.280508	1.47336	conditioned
ENSG00000109501	WFS1	hom	cis	abdominal_hernia	2.41338	0.769064	0.251967	0.906012	3.92074	conditioned
ENSG00000109501	WFS1	chet_trans	cis	abdominal_hernia	1.1686	0.449852	0.729073	0.286895	2.05031	conditioned
ENSG00000109501	WFS1	wt	cis	abdominal_hernia	0.879048	0.301812	0.669279	0.287498	1.4706	conditioned
ENSG00000109501	WFS1	het	cis	anxiety_disorders	0.905207	0.31942	0.755202	0.279144	1.53127	conditioned
ENSG00000109501	WFS1	hom	cis	anxiety_disorders	1.46985	1.04895	0.713478	-0.586085	3.52579	conditioned
ENSG00000109501	WFS1	chet_trans	cis	anxiety_disorders	1.53842	0.447367	0.335613	0.66158	2.41526	conditioned
ENSG00000109501	WFS1	wt	cis	anxiety_disorders	0.895618	0.316503	0.727607	0.275271	1.51596	conditioned
ENSG00000109501	WFS1	het	cis	appendicitis	0.661373	0.452944	0.36136	-0.226396	1.54914	conditioned
ENSG00000109501	WFS1	hom	cis	appendicitis	3.78e-05	265.927	0.969457	-521.217	521.217	conditioned
ENSG00000109501	WFS1	chet_trans	cis	appendicitis	1.36724	0.633016	0.621215	0.126526	2.60795	conditioned
ENSG00000109501	WFS1	wt	cis	appendicitis	0.689032	0.447737	0.405471	-0.188533	1.5666	conditioned
ENSG00000109501	WFS1	het	cis	asthma	2.03293	0.410096	0.0836255	1.22914	2.83671	conditioned
ENSG00000109501	WFS1	hom	cis	asthma	5.19996	0.816623	0.0435014	3.59938	6.80054	conditioned
ENSG00000109501	WFS1	chet_trans	cis	asthma	2.48817	0.516514	0.077596	1.4758	3.50054	conditioned
ENSG00000109501	WFS1	wt	cis	asthma	2.05382	0.408417	0.0780402	1.25332	2.85431	conditioned
ENSG00000109501	WFS1	het	cis	bacterial_diseases	0.734947	0.261348	0.23866	0.222705	1.24719	conditioned
ENSG00000109501	WFS1	hom	cis	bacterial_diseases	0.974697	1.03292	0.980205	-1.04982	2.99921	conditioned
ENSG00000109501	WFS1	chet_trans	cis	bacterial_diseases	0.727439	0.437986	0.467494	-0.131014	1.58589	conditioned
ENSG00000109501	WFS1	wt	cis	bacterial_diseases	0.730787	0.258515	0.225049	0.224098	1.23748	conditioned
ENSG00000109501	WFS1	het	cis	benign_neoplasm_of_colon_rectum_anus_and_anal_canal	0.887603	0.356987	0.738385	0.187909	1.5873	conditioned
ENSG00000109501	WFS1	hom	cis	benign_neoplasm_of_colon_rectum_anus_and_anal_canal	1.82775	1.06081	0.569688	-0.251447	3.90694	conditioned
ENSG00000109501	WFS1	chet_trans	cis	benign_neoplasm_of_colon_rectum_anus_and_anal_canal	1.15066	0.517818	0.786377	0.135739	2.16559	conditioned
ENSG00000109501	WFS1	wt	cis	benign_neoplasm_of_colon_rectum_anus_and_anal_canal	0.837087	0.353927	0.615358	0.14339	1.53078	conditioned
ENSG00000109501	WFS1	het	cis	carpal_tunnel_syndrome	0.670273	0.382772	0.295934	-0.07996	1.42051	conditioned
ENSG00000109501	WFS1	hom	cis	carpal_tunnel_syndrome	1.28e-05	396.484	0.977334	-777.109	777.109	conditioned
ENSG00000109501	WFS1	chet_trans	cis	carpal_tunnel_syndrome	1.31702	0.534766	0.606601	0.268873	2.36516	conditioned
ENSG00000109501	WFS1	wt	cis	carpal_tunnel_syndrome	0.700946	0.378383	0.347701	-0.0406849	1.44258	conditioned
ENSG00000109501	WFS1	het	cis	depression	1.02962	0.356682	0.93477	0.330527	1.72872	conditioned
ENSG00000109501	WFS1	hom	cis	depression	4.43e-05	180.646	0.95575	-354.067	354.067	conditioned
ENSG00000109501	WFS1	chet_trans	cis	depression	0.926592	0.570234	0.893637	-0.191067	2.04425	conditioned
ENSG00000109501	WFS1	wt	cis	depression	0.992964	0.353827	0.984078	0.299462	1.68646	conditioned
ENSG00000109501	WFS1	het	cis	dermatitis	0.952921	0.304237	0.874058	0.356616	1.54923	conditioned
ENSG00000109501	WFS1	hom	cis	dermatitis	2.77642	0.76891	0.184156	1.26936	4.28349	conditioned
ENSG00000109501	WFS1	chet_trans	cis	dermatitis	1.16861	0.449578	0.728904	0.287439	2.04978	conditioned
ENSG00000109501	WFS1	wt	cis	dermatitis	0.954382	0.301737	0.877025	0.362978	1.54579	conditioned
ENSG00000109501	WFS1	het	cis	diaphragmatic_hernia	1.08942	0.356488	0.810146	0.390701	1.78813	conditioned
ENSG00000109501	WFS1	hom	cis	diaphragmatic_hernia	1.73975	1.06076	0.601655	-0.339339	3.81883	conditioned
ENSG00000109501	WFS1	chet_trans	cis	diaphragmatic_hernia	2.07533	0.456643	0.109845	1.18031	2.97035	conditioned
ENSG00000109501	WFS1	wt	cis	diaphragmatic_hernia	1.06711	0.353871	0.854355	0.373527	1.7607	conditioned
ENSG00000109501	WFS1	het	cis	diverticular_disease_of_intestine	0.744292	0.280476	0.292373	0.194559	1.29403	conditioned
ENSG00000109501	WFS1	hom	cis	diverticular_disease_of_intestine	1.14991	1.03784	0.892938	-0.884262	3.18407	conditioned
ENSG00000109501	WFS1	chet_trans	cis	diverticular_disease_of_intestine	0.820391	0.433829	0.648145	-0.0299145	1.6707	conditioned
ENSG00000109501	WFS1	wt	cis	diverticular_disease_of_intestine	0.714236	0.277697	0.22555	0.16995	1.25852	conditioned
ENSG00000109501	WFS1	het	cis	enthesopathies_and_synovial_disorders	0.806029	0.19438	0.267278	0.425044	1.18701	conditioned
ENSG00000109501	WFS1	hom	cis	enthesopathies_and_synovial_disorders	3.35e-05	106.837	0.923157	-209.4	209.4	conditioned
ENSG00000109501	WFS1	chet_trans	cis	enthesopathies_and_synovial_disorders	0.410842	0.384978	0.0208526	-0.343714	1.1654	conditioned
ENSG00000109501	WFS1	wt	cis	enthesopathies_and_synovial_disorders	0.812953	0.192617	0.282332	0.435424	1.19048	conditioned
ENSG00000109501	WFS1	het	cis	gastritis_and_duodenitis	0.756131	0.253019	0.269237	0.260214	1.25205	conditioned
ENSG00000109501	WFS1	hom	cis	gastritis_and_duodenitis	1.14e-05	268.394	0.966167	-526.053	526.053	conditioned
ENSG00000109501	WFS1	chet_trans	cis	gastritis_and_duodenitis	0.698065	0.433155	0.406638	-0.150919	1.54705	conditioned
ENSG00000109501	WFS1	wt	cis	gastritis_and_duodenitis	0.740703	0.250295	0.230448	0.250125	1.23128	conditioned
ENSG00000109501	WFS1	het	cis	gastro_oesophageal_reflux_disease	0.583162	0.261854	0.0394456	0.0699277	1.0964	conditioned
ENSG00000109501	WFS1	hom	cis	gastro_oesophageal_reflux_disease	9.72e-06	292.147	0.968487	-572.608	572.608	conditioned
ENSG00000109501	WFS1	chet_trans	cis	gastro_oesophageal_reflux_disease	1.09688	0.37916	0.807331	0.353722	1.84003	conditioned
ENSG00000109501	WFS1	wt	cis	gastro_oesophageal_reflux_disease	0.590342	0.258566	0.041513	0.0835528	1.09713	conditioned
ENSG00000109501	WFS1	het	cis	hypertension	0.924648	0.291558	0.788159	0.353193	1.4961	conditioned
ENSG00000109501	WFS1	hom	cis	hypertension	4.07e-05	174.897	0.95391	-342.798	342.798	conditioned
ENSG00000109501	WFS1	chet_trans	cis	hypertension	0.896283	0.475768	0.817974	-0.0362212	1.82879	conditioned
ENSG00000109501	WFS1	wt	cis	hypertension	0.923136	0.288922	0.78192	0.356848	1.48942	conditioned
ENSG00000109501	WFS1	het	cis	menorrhagia_and_polymenorrhoea	1.34141	0.380827	0.44054	0.594993	2.08784	conditioned
ENSG00000109501	WFS1	hom	cis	menorrhagia_and_polymenorrhoea	1.82125	1.06933	0.575034	-0.274642	3.91715	conditioned
ENSG00000109501	WFS1	chet_trans	cis	menorrhagia_and_polymenorrhoea	1.20795	0.556524	0.734254	0.117163	2.29874	conditioned
ENSG00000109501	WFS1	wt	cis	menorrhagia_and_polymenorrhoea	1.4198	0.378235	0.354072	0.678462	2.16114	conditioned
ENSG00000109501	WFS1	het	cis	oesophagitis_and_oesophageal_ulcer	0.656849	0.292523	0.15077	0.0835041	1.23019	conditioned
ENSG00000109501	WFS1	hom	cis	oesophagitis_and_oesophageal_ulcer	1.07103	1.04098	0.947439	-0.96928	3.11135	conditioned
ENSG00000109501	WFS1	chet_trans	cis	oesophagitis_and_oesophageal_ulcer	1.17597	0.42842	0.705166	0.336269	2.01568	conditioned
ENSG00000109501	WFS1	wt	cis	oesophagitis_and_oesophageal_ulcer	0.656776	0.289047	0.145814	0.0902448	1.22331	conditioned
ENSG00000109501	WFS1	het	cis	osteoarthritis	1.00173	0.244624	0.99436	0.522267	1.48119	conditioned
ENSG00000109501	WFS1	hom	cis	osteoarthritis	0.923118	1.02904	0.938035	-1.0938	2.94004	conditioned
ENSG00000109501	WFS1	chet_trans	cis	osteoarthritis	1.01833	0.368566	0.960694	0.295941	1.74072	conditioned
ENSG00000109501	WFS1	wt	cis	osteoarthritis	1.05099	0.242723	0.837646	0.575255	1.52673	conditioned
ENSG00000109501	WFS1	het	cis	urinary_incontinence	1.16981	0.45076	0.727877	0.286321	2.0533	conditioned
ENSG00000109501	WFS1	hom	cis	urinary_incontinence	5.89e-05	221.54	0.964932	-434.218	434.219	conditioned
ENSG00000109501	WFS1	chet_trans	cis	urinary_incontinence	2.46614	0.558012	0.105744	1.37243	3.55984	conditioned
ENSG00000109501	WFS1	wt	cis	urinary_incontinence	1.19479	0.447531	0.690871	0.31763	2.07195	conditioned
ENSG00000109501	WFS1	het	cis	CAD	0.740236	0.226071	0.183355	0.297138	1.18333	conditioned
ENSG00000109501	WFS1	hom	cis	CAD	0.583724	1.02478	0.599368	-1.42484	2.59229	conditioned
ENSG00000109501	WFS1	chet_trans	cis	CAD	0.506486	0.418507	0.104068	-0.313787	1.32676	conditioned
ENSG00000109501	WFS1	wt	cis	CAD	0.783929	0.223821	0.276752	0.34524	1.22262	conditioned
ENSG00000109501	WFS1	het	cis	COPD	0.868398	0.260824	0.588509	0.357182	1.37961	conditioned
ENSG00000109501	WFS1	hom	cis	COPD	1.79288	0.752884	0.438074	0.317227	3.26853	conditioned
ENSG00000109501	WFS1	chet_trans	cis	COPD	0.860544	0.421769	0.721768	0.0338758	1.68721	conditioned
ENSG00000109501	WFS1	wt	cis	COPD	0.87398	0.258442	0.602234	0.367433	1.38053	conditioned
ENSG00000109501	WFS1	het	cis	DEP	1.37294	0.355971	0.373253	0.675238	2.07064	conditioned
ENSG00000109501	WFS1	hom	cis	DEP	2.12e-05	263.515	0.967425	-516.489	516.489	conditioned
ENSG00000109501	WFS1	chet_trans	cis	DEP	1.96581	0.474443	0.154266	1.0359	2.89572	conditioned
ENSG00000109501	WFS1	wt	cis	DEP	1.42309	0.353761	0.318588	0.729716	2.11646	conditioned
ENSG00000109501	WFS1	het	cis	age_menarche	0.487672	0.337004	0.0330997	-0.172856	1.1482	conditioned
ENSG00000109501	WFS1	hom	cis	age_menarche	0.522055	4170.23	0.999876	-8173.12	8174.17	conditioned
ENSG00000109501	WFS1	chet_trans	cis	age_menarche	0.516086	0.473577	0.162481	-0.412126	1.4443	conditioned
ENSG00000109501	WFS1	wt	cis	age_menarche	0.507211	0.334254	0.0422672	-0.147926	1.16235	conditioned
ENSG00000109501	WFS1	het	cis	age_menopause	0.991135	0.190703	0.962758	0.617358	1.36491	conditioned
ENSG00000109501	WFS1	hom	cis	age_menopause	4.18167	1.01799	0.159893	2.18642	6.17692	conditioned
ENSG00000109501	WFS1	chet_trans	cis	age_menopause	0.804104	0.297403	0.463497	0.221193	1.38701	conditioned
ENSG00000109501	WFS1	wt	cis	age_menopause	1.00242	0.189188	0.989821	0.631608	1.37322	conditioned
ENSG00000138829	FBN2	het	cis	enthesopathies_and_synovial_disorders	1.22401	0.448665	0.652333	0.344629	2.1034	conditioned
ENSG00000138829	FBN2	hom	cis	enthesopathies_and_synovial_disorders	1.34646	0.836739	0.722198	-0.293548	2.98647	conditioned
ENSG00000138829	FBN2	chet_trans	cis	enthesopathies_and_synovial_disorders	1.34184	0.632546	0.642036	0.102049	2.58163	conditioned
ENSG00000138829	FBN2	wt	cis	enthesopathies_and_synovial_disorders	1.17574	0.447321	0.717402	0.298993	2.05249	conditioned
ENSG00000160883	HK3	het	cis	enthesopathies_and_synovial_disorders	0.918209	0.37982	0.822244	0.173761	1.66266	conditioned
ENSG00000160883	HK3	hom	cis	enthesopathies_and_synovial_disorders	0.00013126	96.9594	0.92655	-190.04	190.041	conditioned
ENSG00000160883	HK3	chet_trans	cis	enthesopathies_and_synovial_disorders	1.01689	0.58566	0.977183	-0.131001	2.16478	conditioned
ENSG00000160883	HK3	wt	cis	enthesopathies_and_synovial_disorders	0.959607	0.378128	0.91317	0.218476	1.70074	conditioned
ENSG00000160883	HK3	het	cis	osteoarthritis	0.828507	0.410344	0.646616	0.024232	1.63278	conditioned
ENSG00000160883	HK3	hom	cis	osteoarthritis	5.99511	0.707418	0.0113523	4.60857	7.38165	conditioned
ENSG00000160883	HK3	chet_trans	cis	osteoarthritis	1.04956	0.605677	0.936343	-0.137564	2.23669	conditioned
ENSG00000160883	HK3	wt	cis	osteoarthritis	0.829134	0.40844	0.646411	0.0285924	1.62968	conditioned
ENSG00000160883	HK3	het	cis	age_menopause	0.81653	0.448612	0.651398	-0.062749	1.69581	conditioned
ENSG00000160883	HK3	hom	cis	age_menopause	0.491169	0.836791	0.395528	-1.14894	2.13128	conditioned
ENSG00000160883	HK3	chet_trans	cis	age_menopause	1.19902	0.570322	0.750297	0.0811888	2.31685	conditioned
ENSG00000160883	HK3	wt	cis	age_menopause	0.81398	0.447429	0.645512	-0.0629802	1.69094	conditioned
ENSG00000124721	DNAH8	het	cis	enthesopathies_and_synovial_disorders	0.39121	0.449644	0.0368672	-0.490093	1.27251	conditioned
ENSG00000124721	DNAH8	hom	cis	enthesopathies_and_synovial_disorders	0.45533	1.09583	0.472798	-1.69249	2.60315	conditioned
ENSG00000124721	DNAH8	chet_trans	cis	enthesopathies_and_synovial_disorders	1.09019	0.570607	0.879714	-0.0282001	2.20858	conditioned
ENSG00000124721	DNAH8	wt	cis	enthesopathies_and_synovial_disorders	0.380802	0.447683	0.0310365	-0.496656	1.25826	conditioned
ENSG00000001626	CFTR	het	cis	age_menopause	0.372963	0.448493	0.0278716	-0.506084	1.25201	conditioned
ENSG00000001626	CFTR	hom	cis	age_menopause	0.828215	0.837359	0.821908	-0.813008	2.46944	conditioned
ENSG00000001626	CFTR	chet_trans	cis	age_menopause	0.38396	0.509319	0.0601892	-0.614304	1.38222	conditioned
ENSG00000001626	CFTR	wt	cis	age_menopause	0.381027	0.447728	0.0311565	-0.49652	1.25857	conditioned
ENSG00000004846	ABCB5	het	cis	asthma	0.844759	0.149614	0.25949	0.551515	1.138	conditioned
ENSG00000004846	ABCB5	hom	cis	asthma	1.19762	1.01016	0.858311	-0.782298	3.17754	conditioned
ENSG00000004846	ABCB5	chet_trans	cis	asthma	1.50434	0.403754	0.311826	0.712984	2.2957	conditioned
ENSG00000004846	ABCB5	wt	cis	asthma	0.843163	0.141906	0.229297	0.565028	1.1213	conditioned
ENSG00000004846	ABCB5	het	cis	bacterial_diseases	0.999618	0.160049	0.998094	0.685922	1.31331	conditioned
ENSG00000004846	ABCB5	hom	cis	bacterial_diseases	1.2793	1.01178	0.807661	-0.703795	3.26239	conditioned
ENSG00000004846	ABCB5	chet_trans	cis	bacterial_diseases	1.16974	0.472664	0.740113	0.243321	2.09617	conditioned
ENSG00000004846	ABCB5	wt	cis	bacterial_diseases	0.907212	0.152985	0.524432	0.607362	1.20706	conditioned
ENSG00000004846	ABCB5	het	cis	diaphragmatic_hernia	1.08061	0.197335	0.694421	0.693834	1.46739	conditioned
ENSG00000004846	ABCB5	hom	cis	diaphragmatic_hernia	3.71623	0.73229	0.0730353	2.28094	5.15152	conditioned
ENSG00000004846	ABCB5	chet_trans	cis	diaphragmatic_hernia	2.25787	0.422857	0.0541054	1.42907	3.08667	conditioned
ENSG00000004846	ABCB5	wt	cis	diaphragmatic_hernia	1.05173	0.18946	0.790088	0.680386	1.42307	conditioned
ENSG00000004846	ABCB5	het	cis	enthesopathies_and_synovial_disorders	0.860332	0.105344	0.153275	0.653859	1.06681	conditioned
ENSG00000004846	ABCB5	hom	cis	enthesopathies_and_synovial_disorders	1.24247	0.714221	0.761153	-0.157405	2.64234	conditioned
ENSG00000004846	ABCB5	chet_trans	cis	enthesopathies_and_synovial_disorders	1.22819	0.331621	0.53538	0.578215	1.87817	conditioned
ENSG00000004846	ABCB5	wt	cis	enthesopathies_and_synovial_disorders	0.88439	0.0998348	0.218471	0.688714	1.08007	conditioned
ENSG00000004846	ABCB5	het	cis	gastritis_and_duodenitis	1.18581	0.171366	0.319963	0.849936	1.52169	conditioned
ENSG00000004846	ABCB5	hom	cis	gastritis_and_duodenitis	1.35832	1.01361	0.762549	-0.628355	3.34499	conditioned
ENSG00000004846	ABCB5	chet_trans	cis	gastritis_and_duodenitis	1.32153	0.476641	0.558611	0.387314	2.25575	conditioned
ENSG00000004846	ABCB5	wt	cis	gastritis_and_duodenitis	1.14069	0.164812	0.424477	0.817657	1.46372	conditioned
ENSG00000004846	ABCB5	het	cis	gastro_oesophageal_reflux_disease	0.893904	0.170706	0.511167	0.55932	1.22849	conditioned
ENSG00000004846	ABCB5	hom	cis	gastro_oesophageal_reflux_disease	1.34865	1.01332	0.767861	-0.637458	3.33477	conditioned
ENSG00000004846	ABCB5	chet_trans	cis	gastro_oesophageal_reflux_disease	1.26816	0.475948	0.617674	0.335304	2.20102	conditioned
ENSG00000004846	ABCB5	wt	cis	gastro_oesophageal_reflux_disease	0.868726	0.16271	0.387096	0.549813	1.18764	conditioned
ENSG00000004846	ABCB5	het	cis	osteoarthritis	0.934581	0.128389	0.598215	0.68294	1.18622	conditioned
ENSG00000004846	ABCB5	hom	cis	osteoarthritis	0.642626	1.00757	0.660756	-1.33221	2.61746	conditioned
ENSG00000004846	ABCB5	chet_trans	cis	osteoarthritis	1.83083	0.325474	0.0631523	1.1929	2.46876	conditioned
ENSG00000004846	ABCB5	wt	cis	osteoarthritis	0.95417	0.122532	0.701816	0.714006	1.19433	conditioned
ENSG00000004846	ABCB5	het	cis	stable_angina	1.54433	0.243737	0.0745804	1.06661	2.02206	conditioned
ENSG00000004846	ABCB5	hom	cis	stable_angina	7.54e-05	215.48	0.964864	-422.34	422.341	conditioned
ENSG00000004846	ABCB5	chet_trans	cis	stable_angina	2.57093	0.505823	0.0619299	1.57952	3.56235	conditioned
ENSG00000004846	ABCB5	wt	cis	stable_angina	1.28545	0.236233	0.28779	0.822437	1.74847	conditioned
ENSG00000004846	ABCB5	het	cis	CAD	1.13111	0.133964	0.357749	0.868543	1.39368	conditioned
ENSG00000004846	ABCB5	hom	cis	CAD	5.42e-05	129.815	0.939684	-254.437	254.437	conditioned
ENSG00000004846	ABCB5	chet_trans	cis	CAD	1.71883	0.341329	0.112541	1.04983	2.38784	conditioned
ENSG00000004846	ABCB5	wt	cis	CAD	1.04166	0.128419	0.750638	0.789954	1.29336	conditioned
ENSG00000004846	ABCB5	het	cis	COPD	0.777719	0.131309	0.055557	0.520355	1.03508	conditioned
ENSG00000004846	ABCB5	hom	cis	COPD	0.751073	1.00777	0.776374	-1.22415	2.72629	conditioned
ENSG00000004846	ABCB5	chet_trans	cis	COPD	0.802806	0.463963	0.635924	-0.106562	1.71217	conditioned
ENSG00000004846	ABCB5	wt	cis	COPD	0.751266	0.123596	0.0206705	0.509017	0.993515	conditioned
ENSG00000004846	ABCB5	het	cis	DEP	1.23555	0.184459	0.251517	0.874008	1.59709	conditioned
ENSG00000004846	ABCB5	hom	cis	DEP	5.3e-05	187.398	0.958102	-367.299	367.299	conditioned
ENSG00000004846	ABCB5	chet_trans	cis	DEP	1.98929	0.481031	0.152774	1.04647	2.93211	conditioned
ENSG00000004846	ABCB5	wt	cis	DEP	1.28765	0.177228	0.153721	0.940282	1.63502	conditioned
ENSG00000004846	ABCB5	het	cis	age_menopause	1.12726	0.109064	0.272061	0.913493	1.34102	conditioned
ENSG00000004846	ABCB5	hom	cis	age_menopause	1.71497	0.58728	0.358376	0.563902	2.86604	conditioned
ENSG00000004846	ABCB5	chet_trans	cis	age_menopause	1.1782	0.349454	0.638879	0.49327	1.86313	conditioned
ENSG00000004846	ABCB5	wt	cis	age_menopause	1.13543	0.104559	0.224474	0.930492	1.34036	conditioned
ENSG00000146809	ASB15	het	cis	age_menopause	0.894692	0.448532	0.804066	0.0155698	1.77381	conditioned
ENSG00000146809	ASB15	hom	cis	age_menopause	0.643307	0.516975	0.393496	-0.369964	1.65658	conditioned
ENSG00000146809	ASB15	chet_trans	cis	age_menopause	1.14426	0.60606	0.824039	-0.0436165	2.33214	conditioned
ENSG00000146809	ASB15	wt	cis	age_menopause	0.914651	0.447839	0.8421	0.0368868	1.79241	conditioned
ENSG00000179869	ABCA13	het	cis	asthma	0.881153	0.410666	0.758011	0.0762472	1.68606	conditioned
ENSG00000179869	ABCA13	hom	cis	asthma	4.24e-05	170.558	0.952928	-334.293	334.293	conditioned
ENSG00000179869	ABCA13	chet_trans	cis	asthma	0.984621	0.605783	0.979589	-0.202715	2.17196	conditioned
ENSG00000179869	ABCA13	wt	cis	asthma	0.88613	0.408435	0.76724	0.0855969	1.68666	conditioned
ENSG00000179869	ABCA13	het	cis	dermatitis	0.771581	0.411084	0.528167	-0.0341436	1.5773	conditioned
ENSG00000179869	ABCA13	hom	cis	dermatitis	5.27736	0.707405	0.0187006	3.89084	6.66387	conditioned
ENSG00000179869	ABCA13	chet_trans	cis	dermatitis	0.939958	0.605723	0.918579	-0.247259	2.12718	conditioned
ENSG00000179869	ABCA13	wt	cis	dermatitis	0.824598	0.408443	0.636797	0.0240486	1.62515	conditioned
ENSG00000179869	ABCA13	het	cis	enthesopathies_and_synovial_disorders	0.820593	0.30313	0.514215	0.226459	1.41473	conditioned
ENSG00000179869	ABCA13	hom	cis	enthesopathies_and_synovial_disorders	3.3665	0.583996	0.0376571	2.22187	4.51114	conditioned
ENSG00000179869	ABCA13	chet_trans	cis	enthesopathies_and_synovial_disorders	0.682988	0.449643	0.396461	-0.198313	1.56429	conditioned
ENSG00000179869	ABCA13	wt	cis	enthesopathies_and_synovial_disorders	0.823271	0.301634	0.519108	0.232068	1.41447	conditioned
ENSG00000179869	ABCA13	het	cis	hypertension	0.624836	0.380858	0.216922	-0.121647	1.37132	conditioned
ENSG00000179869	ABCA13	hom	cis	hypertension	2.02e-05	214.562	0.959818	-420.542	420.542	conditioned
ENSG00000179869	ABCA13	chet_trans	cis	hypertension	0.823109	0.585712	0.739619	-0.324886	1.9711	conditioned
ENSG00000179869	ABCA13	wt	cis	hypertension	0.639486	0.378189	0.237132	-0.101764	1.38074	conditioned
ENSG00000179869	ABCA13	het	cis	CAD	1.19581	0.448893	0.690365	0.315976	2.07564	conditioned
ENSG00000179869	ABCA13	hom	cis	CAD	5.29e-05	142.217	0.944797	-278.745	278.745	conditioned
ENSG00000179869	ABCA13	chet_trans	cis	CAD	0.918832	0.632672	0.89356	-0.321206	2.15887	conditioned
ENSG00000179869	ABCA13	wt	cis	CAD	1.32933	0.447376	0.524566	0.452474	2.20619	conditioned
ENSG00000179869	ABCA13	het	cis	age_menopause	0.821389	0.290273	0.497875	0.252454	1.39032	conditioned
ENSG00000179869	ABCA13	hom	cis	age_menopause	1.38739	0.763997	0.668239	-0.110046	2.88482	conditioned
ENSG00000179869	ABCA13	chet_trans	cis	age_menopause	0.793716	0.428404	0.589694	-0.045955	1.63339	conditioned
ENSG00000179869	ABCA13	wt	cis	age_menopause	0.798131	0.288918	0.435134	0.231852	1.36441	conditioned
ENSG00000197558	SSPOP	het	cis	abdominal_hernia	1.6794	0.356187	0.145528	0.98127	2.37752	conditioned
ENSG00000197558	SSPOP	hom	cis	abdominal_hernia	3.18817	0.677221	0.0868847	1.86082	4.51552	conditioned
ENSG00000197558	SSPOP	chet_trans	cis	abdominal_hernia	1.90891	0.540189	0.23136	0.850138	2.96768	conditioned
ENSG00000197558	SSPOP	wt	cis	abdominal_hernia	1.81759	0.35377	0.0912231	1.1242	2.51098	conditioned
ENSG00000197558	SSPOP	het	cis	asthma	0.845251	0.239348	0.482419	0.376128	1.31437	conditioned
ENSG00000197558	SSPOP	hom	cis	asthma	0.794873	0.745515	0.758129	-0.666335	2.25608	conditioned
ENSG00000197558	SSPOP	chet_trans	cis	asthma	0.720909	0.505651	0.517521	-0.270168	1.71199	conditioned
ENSG00000197558	SSPOP	wt	cis	asthma	0.882688	0.236047	0.597057	0.420037	1.34534	conditioned
ENSG00000197558	SSPOP	het	cis	bacterial_diseases	1.01419	0.270621	0.958472	0.483774	1.54461	conditioned
ENSG00000197558	SSPOP	hom	cis	bacterial_diseases	1.03296	0.756122	0.965789	-0.449037	2.51496	conditioned
ENSG00000197558	SSPOP	chet_trans	cis	bacterial_diseases	1.0526	0.488087	0.91636	0.095945	2.00925	conditioned
ENSG00000197558	SSPOP	wt	cis	bacterial_diseases	1.0109	0.267614	0.967688	0.486375	1.53542	conditioned
ENSG00000197558	SSPOP	het	cis	cataract	0.920594	0.280993	0.768419	0.369848	1.47134	conditioned
ENSG00000197558	SSPOP	hom	cis	cataract	0.872139	0.759822	0.857113	-0.617112	2.36139	conditioned
ENSG00000197558	SSPOP	chet_trans	cis	cataract	1.33495	0.469029	0.537932	0.415655	2.25425	conditioned
ENSG00000197558	SSPOP	wt	cis	cataract	0.877934	0.277726	0.63925	0.333591	1.42228	conditioned
ENSG00000197558	SSPOP	het	cis	dermatitis	0.995176	0.270666	0.985745	0.464671	1.52568	conditioned
ENSG00000197558	SSPOP	hom	cis	dermatitis	1.04348	0.756114	0.955108	-0.4385	2.52547	conditioned
ENSG00000197558	SSPOP	chet_trans	cis	dermatitis	1.07634	0.488064	0.880188	0.119734	2.03295	conditioned
ENSG00000197558	SSPOP	wt	cis	dermatitis	0.991541	0.267558	0.974671	0.467128	1.51595	conditioned
ENSG00000197558	SSPOP	het	cis	diverticular_disease_of_intestine	1.07972	0.304777	0.801308	0.482354	1.67708	conditioned
ENSG00000197558	SSPOP	hom	cis	diverticular_disease_of_intestine	2.1e-05	167.242	0.94865	-327.794	327.794	conditioned
ENSG00000197558	SSPOP	chet_trans	cis	diverticular_disease_of_intestine	1.06206	0.539485	0.911129	0.00467324	2.11946	conditioned
ENSG00000197558	SSPOP	wt	cis	diverticular_disease_of_intestine	1.10706	0.301814	0.736132	0.515502	1.69861	conditioned
ENSG00000197558	SSPOP	het	cis	enthesopathies_and_synovial_disorders	1.09255	0.184843	0.632044	0.730256	1.45484	conditioned
ENSG00000197558	SSPOP	hom	cis	enthesopathies_and_synovial_disorders	0.950268	0.532381	0.923665	-0.0931993	1.99373	conditioned
ENSG00000197558	SSPOP	chet_trans	cis	enthesopathies_and_synovial_disorders	1.41797	0.309639	0.259384	0.811077	2.02486	conditioned
ENSG00000197558	SSPOP	wt	cis	enthesopathies_and_synovial_disorders	1.11791	0.182767	0.541959	0.759687	1.47613	conditioned
ENSG00000197558	SSPOP	het	cis	gastritis_and_duodenitis	0.737707	0.22723	0.180646	0.292336	1.18308	conditioned
ENSG00000197558	SSPOP	hom	cis	gastritis_and_duodenitis	1.11155	0.619352	0.864413	-0.102374	2.32548	conditioned
ENSG00000197558	SSPOP	chet_trans	cis	gastritis_and_duodenitis	0.549726	0.500089	0.231519	-0.430449	1.5299	conditioned
ENSG00000197558	SSPOP	wt	cis	gastritis_and_duodenitis	0.719676	0.223916	0.141808	0.2808	1.15855	conditioned
ENSG00000197558	SSPOP	het	cis	gastro_oesophageal_reflux_disease	0.655186	0.240135	0.0782677	0.184521	1.12585	conditioned
ENSG00000197558	SSPOP	hom	cis	gastro_oesophageal_reflux_disease	0.726471	0.745555	0.668202	-0.734816	2.18776	conditioned
ENSG00000197558	SSPOP	chet_trans	cis	gastro_oesophageal_reflux_disease	0.674092	0.505688	0.435448	-0.317057	1.66524	conditioned
ENSG00000197558	SSPOP	wt	cis	gastro_oesophageal_reflux_disease	0.671782	0.236149	0.0920624	0.20893	1.13463	conditioned
ENSG00000197558	SSPOP	het	cis	menorrhagia_and_polymenorrhoea	1.07649	0.293016	0.801406	0.502174	1.6508	conditioned
ENSG00000197558	SSPOP	hom	cis	menorrhagia_and_polymenorrhoea	0.561832	1.04122	0.579766	-1.47897	2.60263	conditioned
ENSG00000197558	SSPOP	chet_trans	cis	menorrhagia_and_polymenorrhoea	1.31525	0.532662	0.606942	0.271229	2.35926	conditioned
ENSG00000197558	SSPOP	wt	cis	menorrhagia_and_polymenorrhoea	1.06621	0.28934	0.824657	0.499099	1.63331	conditioned
ENSG00000197558	SSPOP	het	cis	oesophagitis_and_oesophageal_ulcer	0.617309	0.247411	0.0512086	0.132383	1.10224	conditioned
ENSG00000197558	SSPOP	hom	cis	oesophagitis_and_oesophageal_ulcer	1.23598	0.626465	0.735225	0.00810431	2.46385	conditioned
ENSG00000197558	SSPOP	chet_trans	cis	oesophagitis_and_oesophageal_ulcer	0.68043	0.508895	0.44929	-0.317004	1.67786	conditioned
ENSG00000197558	SSPOP	wt	cis	oesophagitis_and_oesophageal_ulcer	0.610728	0.242979	0.0424162	0.134489	1.08697	conditioned
ENSG00000197558	SSPOP	het	cis	osteoarthritis	1.34214	0.23793	0.216172	0.875796	1.80848	conditioned
ENSG00000197558	SSPOP	hom	cis	osteoarthritis	1.00702	0.623743	0.991047	-0.215513	2.22956	conditioned
ENSG00000197558	SSPOP	chet_trans	cis	osteoarthritis	1.25299	0.408355	0.58075	0.452611	2.05336	conditioned
ENSG00000197558	SSPOP	wt	cis	osteoarthritis	1.32367	0.235926	0.234624	0.861252	1.78608	conditioned
ENSG00000197558	SSPOP	het	cis	CAD	0.969429	0.215929	0.885666	0.546208	1.39265	conditioned
ENSG00000197558	SSPOP	hom	cis	CAD	0.317698	1.02255	0.26213	-1.68649	2.32189	conditioned
ENSG00000197558	SSPOP	chet_trans	cis	CAD	0.95507	0.39577	0.90753	0.17936	1.73078	conditioned
ENSG00000197558	SSPOP	wt	cis	CAD	1.00558	0.21344	0.979183	0.587243	1.42393	conditioned
ENSG00000197558	SSPOP	het	cis	COPD	0.752773	0.212048	0.18048	0.33716	1.16839	conditioned
ENSG00000197558	SSPOP	hom	cis	COPD	1.3e-05	148.546	0.939634	-291.151	291.151	conditioned
ENSG00000197558	SSPOP	chet_trans	cis	COPD	0.936189	0.378857	0.86183	0.193629	1.67875	conditioned
ENSG00000197558	SSPOP	wt	cis	COPD	0.77328	0.208776	0.218123	0.364079	1.18248	conditioned
ENSG00000197558	SSPOP	het	cis	DEP	1.02233	0.261632	0.93272	0.509535	1.53513	conditioned
ENSG00000197558	SSPOP	hom	cis	DEP	0.991763	0.752971	0.991236	-0.48406	2.46759	conditioned
ENSG00000197558	SSPOP	chet_trans	cis	DEP	1.02509	0.483158	0.959094	0.0781009	1.97208	conditioned
ENSG00000197558	SSPOP	wt	cis	DEP	0.968056	0.25854	0.900072	0.461318	1.4748	conditioned
ENSG00000197558	SSPOP	het	cis	PSOR	1.19719	0.452334	0.690711	0.310618	2.08377	conditioned
ENSG00000197558	SSPOP	hom	cis	PSOR	1.64524	1.0957	0.649543	-0.502339	3.79281	conditioned
ENSG00000197558	SSPOP	chet_trans	cis	PSOR	2.6719	0.632675	0.120331	1.43186	3.91194	conditioned
ENSG00000197558	SSPOP	wt	cis	PSOR	1.22775	0.447632	0.646689	0.350387	2.1051	conditioned
ENSG00000197558	SSPOP	het	cis	OLI	1.22565	0.453171	0.653437	0.337433	2.11386	conditioned
ENSG00000197558	SSPOP	hom	cis	OLI	1.48985	1.09608	0.71606	-0.658466	3.63817	conditioned
ENSG00000197558	SSPOP	chet_trans	cis	OLI	4.18792	0.586235	0.0145634	3.0389	5.33694	conditioned
ENSG00000197558	SSPOP	wt	cis	OLI	1.33631	0.448093	0.51764	0.458046	2.21457	conditioned
ENSG00000197558	SSPOP	het	cis	age_menopause	0.899257	0.156534	0.497544	0.59245	1.20606	conditioned
ENSG00000197558	SSPOP	hom	cis	age_menopause	1.38524	0.386347	0.398965	0.627998	2.14248	conditioned
ENSG00000197558	SSPOP	chet_trans	cis	age_menopause	0.788022	0.327484	0.466949	0.146154	1.42989	conditioned
ENSG00000197558	SSPOP	wt	cis	age_menopause	0.882979	0.154513	0.420558	0.580133	1.18583	conditioned
ENSG00000205038	PKHD1L1	het	cis	abdominal_hernia	1.12558	0.409275	0.772547	0.323401	1.92776	conditioned
ENSG00000205038	PKHD1L1	hom	cis	abdominal_hernia	0.842798	0.460697	0.71046	-0.0601687	1.74576	conditioned
ENSG00000205038	PKHD1L1	chet_trans	cis	abdominal_hernia	1.03653	0.471513	0.939349	0.112363	1.96069	conditioned
ENSG00000205038	PKHD1L1	wt	cis	abdominal_hernia	1.14111	0.408493	0.746589	0.340463	1.94175	conditioned
ENSG00000205038	PKHD1L1	het	cis	allergic_and_chronic_rhinitis	0.658678	0.448833	0.35225	-0.221034	1.53839	conditioned
ENSG00000205038	PKHD1L1	hom	cis	allergic_and_chronic_rhinitis	0.475745	0.539491	0.168515	-0.581657	1.53315	conditioned
ENSG00000205038	PKHD1L1	chet_trans	cis	allergic_and_chronic_rhinitis	0.695871	0.539501	0.501529	-0.36155	1.75329	conditioned
ENSG00000205038	PKHD1L1	wt	cis	allergic_and_chronic_rhinitis	0.64267	0.447558	0.323223	-0.234544	1.51988	conditioned
ENSG00000205038	PKHD1L1	het	cis	asthma	0.854152	0.354592	0.656621	0.159152	1.54915	conditioned
ENSG00000205038	PKHD1L1	hom	cis	asthma	0.925181	0.396628	0.844558	0.14779	1.70257	conditioned
ENSG00000205038	PKHD1L1	chet_trans	cis	asthma	1.07317	0.404374	0.861372	0.280596	1.86574	conditioned
ENSG00000205038	PKHD1L1	wt	cis	asthma	0.874636	0.353758	0.704953	0.18127	1.568	conditioned
ENSG00000205038	PKHD1L1	het	cis	bacterial_diseases	1.26415	0.409174	0.566744	0.462165	2.06613	conditioned
ENSG00000205038	PKHD1L1	hom	cis	bacterial_diseases	1.02216	0.458483	0.961864	0.123537	1.92079	conditioned
ENSG00000205038	PKHD1L1	chet_trans	cis	bacterial_diseases	1.01622	0.474914	0.972973	0.0853895	1.94705	conditioned
ENSG00000205038	PKHD1L1	wt	cis	bacterial_diseases	1.21363	0.408438	0.635473	0.413091	2.01417	conditioned
ENSG00000205038	PKHD1L1	het	cis	benign_neoplasm_of_colon_rectum_anus_and_anal_canal	0.530685	0.355264	0.0745178	-0.165632	1.227	conditioned
ENSG00000205038	PKHD1L1	hom	cis	benign_neoplasm_of_colon_rectum_anus_and_anal_canal	0.426077	0.437922	0.0513979	-0.43225	1.2844	conditioned
ENSG00000205038	PKHD1L1	chet_trans	cis	benign_neoplasm_of_colon_rectum_anus_and_anal_canal	0.281843	0.517631	0.0144234	-0.732713	1.2964	conditioned
ENSG00000205038	PKHD1L1	wt	cis	benign_neoplasm_of_colon_rectum_anus_and_anal_canal	0.53047	0.353911	0.0732309	-0.163194	1.22413	conditioned
ENSG00000205038	PKHD1L1	het	cis	cholecystitis	0.454113	0.449831	0.0792761	-0.427555	1.33578	conditioned
ENSG00000205038	PKHD1L1	hom	cis	cholecystitis	0.305746	0.605659	0.0504006	-0.881346	1.49284	conditioned
ENSG00000205038	PKHD1L1	chet_trans	cis	cholecystitis	0.485663	0.585675	0.21751	-0.66226	1.63359	conditioned
ENSG00000205038	PKHD1L1	wt	cis	cholecystitis	0.418731	0.44775	0.0518686	-0.458859	1.29632	conditioned
ENSG00000205038	PKHD1L1	het	cis	cholelithiasis	0.790126	0.448745	0.599627	-0.089415	1.66967	conditioned
ENSG00000205038	PKHD1L1	hom	cis	cholelithiasis	0.901783	0.508837	0.839	-0.0955384	1.8991	conditioned
ENSG00000205038	PKHD1L1	chet_trans	cis	cholelithiasis	0.619902	0.557857	0.391335	-0.473498	1.7133	conditioned
ENSG00000205038	PKHD1L1	wt	cis	cholelithiasis	0.754116	0.447523	0.528301	-0.12303	1.63126	conditioned
ENSG00000205038	PKHD1L1	het	cis	coronary_heart_disease_not_otherwise_specified	0.697868	0.409694	0.379925	-0.105133	1.50087	conditioned
ENSG00000205038	PKHD1L1	hom	cis	coronary_heart_disease_not_otherwise_specified	0.509718	0.483212	0.163131	-0.437377	1.45681	conditioned
ENSG00000205038	PKHD1L1	chet_trans	cis	coronary_heart_disease_not_otherwise_specified	0.610223	0.500128	0.323345	-0.370027	1.59047	conditioned
ENSG00000205038	PKHD1L1	wt	cis	coronary_heart_disease_not_otherwise_specified	0.743323	0.408571	0.467835	-0.0574757	1.54412	conditioned
ENSG00000205038	PKHD1L1	het	cis	dermatitis	1.11409	0.448138	0.809485	0.235744	1.99244	conditioned
ENSG00000205038	PKHD1L1	hom	cis	dermatitis	0.885475	0.49769	0.806928	-0.0899974	1.86095	conditioned
ENSG00000205038	PKHD1L1	chet_trans	cis	dermatitis	1.11021	0.505591	0.83617	0.119256	2.10117	conditioned
ENSG00000205038	PKHD1L1	wt	cis	dermatitis	1.15024	0.447403	0.754394	0.273329	2.02715	conditioned
ENSG00000205038	PKHD1L1	het	cis	diverticular_disease_of_intestine	0.559579	0.3029	0.0552754	-0.0341059	1.15326	conditioned
ENSG00000205038	PKHD1L1	hom	cis	diverticular_disease_of_intestine	0.656317	0.352576	0.232327	-0.0347326	1.34737	conditioned
ENSG00000205038	PKHD1L1	chet_trans	cis	diverticular_disease_of_intestine	0.465839	0.391768	0.0511857	-0.302025	1.2337	conditioned
ENSG00000205038	PKHD1L1	wt	cis	diverticular_disease_of_intestine	0.550826	0.301802	0.0481636	-0.0407057	1.14236	conditioned
ENSG00000205038	PKHD1L1	het	cis	enthesopathies_and_synovial_disorders	0.798671	0.243281	0.355456	0.321841	1.2755	conditioned
ENSG00000205038	PKHD1L1	hom	cis	enthesopathies_and_synovial_disorders	0.832092	0.273828	0.502049	0.295388	1.3688	conditioned
ENSG00000205038	PKHD1L1	chet_trans	cis	enthesopathies_and_synovial_disorders	0.690281	0.291839	0.204058	0.118277	1.26228	conditioned
ENSG00000205038	PKHD1L1	wt	cis	enthesopathies_and_synovial_disorders	0.79155	0.242693	0.335447	0.315872	1.26723	conditioned
ENSG00000205038	PKHD1L1	het	cis	gastritis_and_duodenitis	0.719018	0.317391	0.298659	0.0969319	1.3411	conditioned
ENSG00000205038	PKHD1L1	hom	cis	gastritis_and_duodenitis	0.613658	0.374237	0.191948	-0.119847	1.34716	conditioned
ENSG00000205038	PKHD1L1	chet_trans	cis	gastritis_and_duodenitis	0.719511	0.384277	0.391648	-0.0336719	1.47269	conditioned
ENSG00000205038	PKHD1L1	wt	cis	gastritis_and_duodenitis	0.727691	0.316455	0.315139	0.107439	1.34794	conditioned
ENSG00000205038	PKHD1L1	het	cis	intervertebral_disc_disorders	0.74566	0.44886	0.513211	-0.134105	1.62543	conditioned
ENSG00000205038	PKHD1L1	hom	cis	intervertebral_disc_disorders	0.672837	0.52634	0.451543	-0.358789	1.70446	conditioned
ENSG00000205038	PKHD1L1	chet_trans	cis	intervertebral_disc_disorders	0.701516	0.547814	0.517543	-0.3722	1.77523	conditioned
ENSG00000205038	PKHD1L1	wt	cis	intervertebral_disc_disorders	0.749455	0.447536	0.519291	-0.127715	1.62662	conditioned
ENSG00000205038	PKHD1L1	het	cis	osteoarthritis	1.08018	0.316974	0.807745	0.458916	1.70145	conditioned
ENSG00000205038	PKHD1L1	hom	cis	osteoarthritis	1.19323	0.346467	0.610117	0.514157	1.87231	conditioned
ENSG00000205038	PKHD1L1	chet_trans	cis	osteoarthritis	1.21091	0.356456	0.591353	0.512258	1.90956	conditioned
ENSG00000205038	PKHD1L1	wt	cis	osteoarthritis	1.09541	0.316382	0.77331	0.475307	1.71552	conditioned
ENSG00000205038	PKHD1L1	het	cis	primary_malignancy_breast	0.517084	0.410332	0.107977	-0.287167	1.32134	conditioned
ENSG00000205038	PKHD1L1	hom	cis	primary_malignancy_breast	0.300797	0.556504	0.0308744	-0.789951	1.39155	conditioned
ENSG00000205038	PKHD1L1	chet_trans	cis	primary_malignancy_breast	0.567003	0.516606	0.272072	-0.445545	1.57955	conditioned
ENSG00000205038	PKHD1L1	wt	cis	primary_malignancy_breast	0.490288	0.408721	0.0811792	-0.310805	1.29138	conditioned
ENSG00000205038	PKHD1L1	het	cis	primary_malignancy_other_skin_and_subcutaneous_tissue	0.525084	0.410221	0.116331	-0.278949	1.32912	conditioned
ENSG00000205038	PKHD1L1	hom	cis	primary_malignancy_other_skin_and_subcutaneous_tissue	0.527134	0.488117	0.189596	-0.429575	1.48384	conditioned
ENSG00000205038	PKHD1L1	chet_trans	cis	primary_malignancy_other_skin_and_subcutaneous_tissue	0.649101	0.500111	0.387511	-0.331116	1.62932	conditioned
ENSG00000205038	PKHD1L1	wt	cis	primary_malignancy_other_skin_and_subcutaneous_tissue	0.528641	0.408672	0.118808	-0.272356	1.32964	conditioned
ENSG00000205038	PKHD1L1	het	cis	BC	0.52523	0.410302	0.116559	-0.278962	1.32942	conditioned
ENSG00000205038	PKHD1L1	hom	cis	BC	0.387749	0.527206	0.0723336	-0.645575	1.42107	conditioned
ENSG00000205038	PKHD1L1	chet_trans	cis	BC	0.563184	0.516606	0.266402	-0.449364	1.57573	conditioned
ENSG00000205038	PKHD1L1	wt	cis	BC	0.497888	0.408713	0.0879553	-0.303189	1.29897	conditioned
ENSG00000205038	PKHD1L1	het	cis	CAD	1.07914	0.33411	0.819681	0.424283	1.73399	conditioned
ENSG00000205038	PKHD1L1	hom	cis	CAD	0.780114	0.378694	0.512008	0.0378744	1.52235	conditioned
ENSG00000205038	PKHD1L1	chet_trans	cis	CAD	1.02019	0.38162	0.958236	0.272211	1.76816	conditioned
ENSG00000205038	PKHD1L1	wt	cis	CAD	1.10752	0.333488	0.759438	0.45388	1.76115	conditioned
ENSG00000205038	PKHD1L1	het	cis	COPD	0.981765	0.354477	0.958595	0.286989	1.67654	conditioned
ENSG00000205038	PKHD1L1	hom	cis	COPD	0.899476	0.397978	0.790084	0.11944	1.67951	conditioned
ENSG00000205038	PKHD1L1	chet_trans	cis	COPD	0.991297	0.406269	0.982834	0.195009	1.78758	conditioned
ENSG00000205038	PKHD1L1	wt	cis	COPD	0.980906	0.353746	0.956537	0.287564	1.67425	conditioned
ENSG00000205038	PKHD1L1	het	cis	age_menarche	1.39388	0.450531	0.461053	0.510841	2.27692	conditioned
ENSG00000205038	PKHD1L1	hom	cis	age_menarche	0.989417	0.518728	0.983637	-0.0272893	2.00612	conditioned
ENSG00000205038	PKHD1L1	chet_trans	cis	age_menarche	1.84358	0.502428	0.22341	0.858825	2.82834	conditioned
ENSG00000205038	PKHD1L1	wt	cis	age_menarche	1.39305	0.449613	0.460941	0.511813	2.27429	conditioned
ENSG00000205038	PKHD1L1	het	cis	age_menopause	0.911649	0.218981	0.672724	0.482447	1.34085	conditioned
ENSG00000205038	PKHD1L1	hom	cis	age_menopause	0.894609	0.253128	0.65996	0.398479	1.39074	conditioned
ENSG00000205038	PKHD1L1	chet_trans	cis	age_menopause	0.796335	0.264394	0.389046	0.278122	1.31455	conditioned
ENSG00000205038	PKHD1L1	wt	cis	age_menopause	0.907444	0.218436	0.656584	0.479309	1.33558	conditioned
ENSG00000130653	PNPLA7	het	cis	osteoarthritis	0.460774	0.448788	0.0842511	-0.41885	1.3404	conditioned
ENSG00000130653	PNPLA7	hom	cis	osteoarthritis	0.733392	0.605681	0.608689	-0.453742	1.92053	conditioned
ENSG00000130653	PNPLA7	chet_trans	cis	osteoarthritis	0.584196	0.585685	0.358744	-0.563746	1.73214	conditioned
ENSG00000130653	PNPLA7	wt	cis	osteoarthritis	0.457921	0.447412	0.0808584	-0.419007	1.33485	conditioned
ENSG00000130653	PNPLA7	het	cis	age_menopause	1.27039	0.448268	0.593421	0.391784	2.14899	conditioned
ENSG00000130653	PNPLA7	hom	cis	age_menopause	0.347908	0.836749	0.207018	-1.29212	1.98794	conditioned
ENSG00000130653	PNPLA7	chet_trans	cis	age_menopause	0.897487	0.57025	0.849572	-0.220203	2.01518	conditioned
ENSG00000130653	PNPLA7	wt	cis	age_menopause	1.26418	0.447379	0.600281	0.387318	2.14105	conditioned
ENSG00000178445	GLDC	het	cis	osteoarthritis	0.312443	0.336136	0.00053839	-0.346384	0.971271	conditioned
ENSG00000178445	GLDC	hom	cis	osteoarthritis	0.590763	1.05439	0.617645	-1.47584	2.65736	conditioned
ENSG00000178445	GLDC	chet_trans	cis	osteoarthritis	0.504626	0.527305	0.194617	-0.528892	1.53814	conditioned
ENSG00000178445	GLDC	wt	cis	osteoarthritis	0.314627	0.333636	0.00052835	-0.339298	0.968553	conditioned
