# Supplementary material for: Exome-wide evidence of compound heterozygous effects across common phenotypes in the UK Biobank
Source: Cell Genom. 2024 Jun 28;4(7):100602. doi: 10.1016/j.xgen.2024.100602 (PMC11293579; doi:10.1016/j.xgen.2024.100602)
Supplement: Table S19. Median age of diagnosis across tested phenotypes, related to Figure 4 [file mmc20.xlsx]

## Sheet: Table S19
Table S19: Median age of diagnosis across for pLoF+damaging missense carriers that are heterozygous, homozygous, compound heterozygous, bi-allelic (homozygous and/or compound heterozygous) and have multiple variants on the same haplotype (cis), related to Figure 4. We showcase all gene-trait that have at least five bi-allelic carriers (homozygotes and/or compound heterozygotes) and at least 100 h…
Ensembl gene id	Diagnosis	Heterozygotes	Homozygotes	Compound heterozygotes	Wildtype	Bi-allelic	Same haplotype (cis)	Heterozygotes	Homozygotes	Compound heterozygotes	Wildtype	Bi-allelic	Same haplotype (cis)
ENSG00000014914	bacterial_diseases	288	4	4	11167	8	NA	57.3 (48 - 65.4)	52.9 (43.9 - 61.8)	64.1 (61 - 66.1)	57.6 (49.3 - 64.3)	61.7 (52.9 - 65.3)	NA
ENSG00000014914	diabetes	146	2	3	5697	5	NA	62 (55.5 - 66.8)	55.5 (51.1 - 59.9)	56.7 (56.2 - 59.6)	60.9 (54 - 66.1)	56.7 (55.7 - 62.4)	NA
ENSG00000014914	diaphragmatic_hernia	212	2	4	8800	6	NA	58.7 (53.9 - 65.5)	50 (44.2 - 55.8)	58.8 (56.5 - 62.1)	59.4 (52.9 - 65.3)	58.8 (54 - 61.1)	NA
ENSG00000014914	enthesopathies_and_synovial_disorders	599	5	4	24460	9	NA	54.8 (48 - 62.2)	48.7 (42.9 - 50)	50.4 (42.9 - 60.1)	54.5 (47.6 - 61.5)	48.7 (42.9 - 57.8)	NA
ENSG00000014914	gastro_oesophageal_reflux_disease	228	1	4	9904	5	NA	58.6 (51.2 - 65.3)	69.3 (69.3 - 69.3)	50.5 (47.3 - 52.2)	58.1 (51.4 - 64.1)	51.3 (49.7 - 54.8)	NA
ENSG00000014914	hypertension	237	3	2	11082	5	NA	54.1 (47.7 - 61.7)	42.3 (41.2 - 44.2)	51.8 (48.3 - 55.3)	56.6 (50.4 - 62.5)	44.8 (42.3 - 46)	NA
ENSG00000014914	oesophagitis_and_oesophageal_ulcer	192	1	4	8275	5	NA	58 (50.9 - 64.8)	69.3 (69.3 - 69.3)	52.2 (47.4 - 58.2)	57.3 (50.2 - 63.5)	54.8 (49.7 - 68.7)	NA
ENSG00000014914	type_2_diabetes	135	2	3	5106	5	NA	62.6 (58 - 67.1)	56.3 (51.5 - 61.1)	56.7 (56.2 - 59.6)	61.6 (55.3 - 66.6)	56.7 (55.7 - 62.4)	NA
ENSG00000014914	CAD	437	2	4	17385	6	NA	58.3 (51.5 - 64.4)	63.5 (62.9 - 64)	59 (55.4 - 62.6)	58.5 (51.6 - 64.5)	62.4 (57.3 - 63)	NA
ENSG00000014914	age_menopause	738	2	4	28781	6	NA	51 (48 - 54)	52 (49 - 55)	52 (50 - 55)	51 (48 - 54)	52 (50 - 57)	NA
ENSG00000042781	cataract	139	1	4	9566	5	28	63.9 (58.7 - 68)	59.3 (59.3 - 59.3)	63.9 (59.7 - 65.9)	65.1 (59.6 - 69.5)	62.3 (59.3 - 65.6)	68.5 (59.4 - 73.2)
ENSG00000060718	gastritis_and_duodenitis	252	2	3	11918	5	NA	56.9 (50.2 - 63.4)	54.1 (53.1 - 55.1)	61.1 (55.6 - 62.5)	57.8 (50.5 - 64)	56.1 (52.1 - 61.1)	NA
ENSG00000060718	age_menopause	628	NA	6	28889	6	2	51 (48 - 54)	NA	48.2 (46.5 - 49.6)	51 (48 - 54)	48.2 (46.5 - 49.6)	47.5 (46.8 - 48.2)
ENSG00000154358	abdominal_hernia	573	1	5	10856	6	1	57.8 (49.1 - 64.8)	51.3 (51.3 - 51.3)	55.9 (51.8 - 61.3)	57.2 (48.8 - 63.9)	53.8 (51.4 - 60)	43.2 (43.2 - 43.2)
ENSG00000154358	actinic_keratosis	278	1	5	4766	6	NA	63.5 (57.9 - 68.3)	65.4 (65.4 - 65.4)	62.5 (61.9 - 67.7)	63.6 (57.7 - 68.3)	63.9 (62.1 - 67.1)	NA
ENSG00000154358	asthma	677	NA	6	11720	6	2	49.9 (39.3 - 57.8)	NA	59.5 (42.6 - 68.6)	50.1 (39.8 - 58.9)	59.5 (42.6 - 68.6)	55.3 (50.6 - 59.9)
ENSG00000154358	bacterial_diseases	586	1	12	10859	13	5	57.1 (49.5 - 64.3)	56.5 (56.5 - 56.5)	54.4 (49.4 - 60.5)	57.6 (49.3 - 64.4)	55.1 (50.7 - 59.6)	62.8 (49.6 - 62.8)
ENSG00000154358	benign_neoplasm_of_colon_rectum_anus_and_anal_canal	398	NA	5	7061	5	3	61.1 (55.3 - 65.8)	NA	62.1 (58.3 - 63.8)	61 (54.6 - 66.5)	62.1 (58.3 - 63.8)	71.5 (70.8 - 71.7)
ENSG00000154358	cataract	518	1	5	9211	6	3	65.8 (59.8 - 69.7)	48 (48 - 48)	67.7 (66.7 - 75.3)	65.1 (59.5 - 69.5)	67.2 (60.4 - 73.4)	59.7 (56.4 - 64.2)
ENSG00000154358	coronary_heart_disease_not_otherwise_specified	481	2	6	7866	8	6	61.3 (56.9 - 66.3)	66.2 (66.2 - 66.3)	63.5 (60 - 67.5)	62.3 (57.3 - 66.9)	66.2 (60.5 - 66.8)	65.6 (64.2 - 66.5)
ENSG00000154358	diaphragmatic_hernia	477	1	9	8531	10	NA	59.5 (53 - 64.1)	53.7 (53.7 - 53.7)	53.3 (49.5 - 60.2)	59.4 (53 - 65.4)	53.5 (50.3 - 58.7)	NA
ENSG00000154358	enthesopathies_and_synovial_disorders	1317	4	12	23728	16	7	54 (47.5 - 60.9)	46.4 (43.7 - 52.2)	56.2 (51.4 - 60.9)	54.6 (47.6 - 61.5)	54.5 (48.3 - 60.8)	52 (51.1 - 60)
ENSG00000154358	erectile_dysfunction	326	2	6	6018	8	1	59.3 (54.6 - 64.3)	67.6 (65.3 - 69.9)	56.3 (46.2 - 63.1)	59.6 (53.4 - 64.6)	61.9 (49.9 - 64.8)	68 (68 - 68)
ENSG00000154358	gastritis_and_duodenitis	611	2	10	11549	12	3	57.8 (51 - 63.2)	61 (58.8 - 63.3)	56.8 (51.7 - 65.4)	57.8 (50.4 - 64.1)	58.4 (52.4 - 65.7)	60.5 (52 - 65.8)
ENSG00000154358	gastro_oesophageal_reflux_disease	534	3	5	9593	8	2	59 (51.7 - 64.2)	60.3 (57 - 63.9)	52.8 (51.8 - 60)	58.1 (51.3 - 64.1)	56.9 (52.5 - 60.8)	62.5 (61.1 - 64)
ENSG00000154358	hypertension	569	2	4	10745	6	4	57.2 (50.7 - 63.1)	56.9 (56.8 - 57.1)	48.9 (44.5 - 53)	56.6 (50.3 - 62.4)	54 (47.4 - 56.5)	53.3 (46.4 - 56.6)
ENSG00000154358	infection_of_skin_and_subcutaneous_tissues	186	NA	6	3443	6	1	57 (51.7 - 62.6)	NA	52.9 (46.8 - 67.2)	57.4 (49.8 - 63.9)	52.9 (46.8 - 67.2)	62.8 (62.8 - 62.8)
ENSG00000154358	infections_of_other_or_unspecified_organs	218	1	5	3844	6	NA	59.3 (50.9 - 65)	56.5 (56.5 - 56.5)	51 (50.8 - 55.5)	58.8 (50.7 - 65.1)	53.2 (50.8 - 56.2)	NA
ENSG00000154358	lower_respiratory_tract_infections	190	NA	5	3477	5	1	62.4 (56.4 - 67.9)	NA	64.6 (62.4 - 65.9)	62.6 (55.3 - 68.1)	64.6 (62.4 - 65.9)	63.9 (63.9 - 63.9)
ENSG00000154358	oesophagitis_and_oesophageal_ulcer	447	1	6	8018	7	NA	57.8 (50.3 - 63.4)	60.3 (60.3 - 60.3)	57.5 (52.6 - 64.4)	57.3 (50.3 - 63.5)	60 (53.4 - 63.1)	NA
ENSG00000154358	osteoarthritis	1009	1	12	18397	13	6	60.3 (54.5 - 65.5)	50.1 (50.1 - 50.1)	57.7 (52.6 - 64.8)	60.5 (54.4 - 65.7)	56.4 (52.5 - 64.4)	59 (53.2 - 66.1)
ENSG00000154358	other_or_unspecified_infectious_organisms	362	1	8	6718	9	2	60.5 (52.9 - 66.4)	67.9 (67.9 - 67.9)	66.3 (64.1 - 68.8)	60.6 (52.7 - 66.7)	66.6 (64.6 - 68.8)	66.4 (64.6 - 68.3)
ENSG00000154358	rosacea	207	1	4	3596	5	2	54.5 (47.2 - 62.1)	41.3 (41.3 - 41.3)	55.7 (53.7 - 57.8)	53.6 (45.6 - 61.2)	55.1 (49.6 - 56.4)	46 (41.7 - 50.2)
ENSG00000154358	urinary_incontinence	315	NA	5	5638	5	NA	53.7 (47.7 - 62.2)	NA	63.6 (55.6 - 64.6)	55 (47.8 - 62.4)	63.6 (55.6 - 64.6)	NA
ENSG00000154358	urinary_tract_infections	209	1	6	4055	7	3	60.5 (53 - 67.2)	67.9 (67.9 - 67.9)	64.8 (59.2 - 68.2)	60.4 (52.7 - 66.4)	66.6 (60.4 - 68.3)	66 (57.8 - 68)
ENSG00000154358	CAD	990	2	11	16816	13	9	58.9 (52.5 - 64.3)	66.2 (66.2 - 66.3)	59.8 (56.8 - 67.1)	58.5 (51.6 - 64.5)	59.9 (57.5 - 66.4)	63.8 (60.9 - 66.2)
ENSG00000154358	COPD	741	2	7	13073	9	3	58 (49.6 - 64.2)	60.9 (59.2 - 62.6)	51.4 (48.2 - 58.6)	59.2 (51.3 - 65.1)	55.4 (49.1 - 61.8)	50.2 (49.4 - 54)
ENSG00000154358	DEP	579	2	6	10459	8	2	50.2 (41.7 - 57.7)	49.2 (45.1 - 53.2)	50.3 (45.8 - 54.5)	49.5 (40.8 - 57.3)	50.3 (44.4 - 54.8)	47.6 (45.5 - 49.7)
ENSG00000154358	OLI	241	1	4	4285	5	NA	45.3 (40.1 - 48.9)	49.8 (49.8 - 49.8)	47 (45.4 - 52.5)	45.3 (39.2 - 49.4)	48.1 (45.9 - 49.8)	NA
ENSG00000154358	age_menopause	1571	6	22	27920	28	6	51 (48 - 53)	51.5 (50.2 - 52.8)	50.5 (48.2 - 52.8)	51 (48 - 54)	51 (49 - 53)	53.5 (50.5 - 55.8)
ENSG00000154451	enthesopathies_and_synovial_disorders	546	2	3	24516	5	1	54.2 (47.2 - 60.5)	55.6 (54.9 - 56.3)	63.6 (57.4 - 64.2)	54.6 (47.6 - 61.5)	57 (54.3 - 63.6)	53.7 (53.7 - 53.7)
ENSG00000158008	enthesopathies_and_synovial_disorders	558	2	4	24504	6	NA	54.6 (47.8 - 63.2)	47.6 (47.1 - 48.2)	46.1 (41.3 - 50.4)	54.5 (47.6 - 61.4)	47.6 (43.7 - 49.3)	NA
ENSG00000162460	abdominal_hernia	656	5	2	10773	7	NA	57 (47.8 - 64.1)	57 (53.1 - 68.1)	65.9 (62.9 - 68.8)	57.2 (48.8 - 63.9)	59.9 (55 - 70)	NA
ENSG00000162460	allergic_and_chronic_rhinitis	340	5	NA	5821	5	NA	49.6 (37.9 - 60.3)	46.7 (45.7 - 57.1)	NA	50.1 (39.6 - 59.6)	46.7 (45.7 - 57.1)	NA
ENSG00000162460	anxiety_disorders	496	10	2	8520	12	NA	49.9 (40.6 - 57.5)	51.2 (44.3 - 52.7)	65 (63.2 - 66.7)	49.6 (40.8 - 57.9)	51.6 (46.8 - 61)	NA
ENSG00000162460	asthma	673	14	2	11716	16	NA	50.8 (40.1 - 59.5)	54.9 (46.8 - 60.3)	60 (58.5 - 61.5)	50 (39.8 - 58.8)	56.1 (48.3 - 61.2)	NA
ENSG00000162460	bacterial_diseases	646	9	1	10807	10	NA	57.7 (49.5 - 64.5)	57.6 (55.6 - 62.4)	75.6 (75.6 - 75.6)	57.6 (49.3 - 64.3)	59.9 (55.6 - 65.5)	NA
ENSG00000162460	benign_neoplasm_and_polyp_of_uterus	215	4	1	3229	5	NA	55.3 (49.5 - 59.7)	55.6 (52.9 - 57.8)	61.9 (61.9 - 61.9)	54.8 (49.6 - 59.7)	57.7 (53.6 - 58.3)	NA
ENSG00000162460	benign_neoplasm_of_colon_rectum_anus_and_anal_canal	396	7	2	7062	9	NA	60.1 (54.3 - 66.2)	59.1 (46 - 66.4)	57.1 (56.3 - 57.8)	61.1 (54.7 - 66.5)	58.5 (49.4 - 65.6)	NA
ENSG00000162460	carpal_tunnel_syndrome	288	7	2	5025	9	NA	56.8 (50.6 - 62.1)	60.6 (52.7 - 63.6)	67.5 (66.6 - 68.4)	56.1 (49.9 - 62.2)	60.8 (55.3 - 66.4)	NA
ENSG00000162460	cataract	540	9	1	9188	10	NA	65.2 (59.3 - 69.6)	67.8 (60.8 - 68.4)	69.2 (69.2 - 69.2)	65.1 (59.5 - 69.5)	68 (61.5 - 69)	NA
ENSG00000162460	chronic_sinusitis	308	6	1	5309	7	NA	54.1 (44.5 - 60.8)	52.7 (46.5 - 60.8)	59.5 (59.5 - 59.5)	52.7 (43.7 - 60.5)	58.8 (46.6 - 60.5)	NA
ENSG00000162460	coronary_heart_disease_not_otherwise_specified	420	4	1	7936	5	NA	62.9 (57.5 - 66.9)	64.7 (56 - 72.2)	61.8 (61.8 - 61.8)	62.3 (57.3 - 66.9)	61.8 (57.6 - 71.8)	NA
ENSG00000162460	depression	459	7	NA	7650	7	NA	48.8 (40.4 - 56.9)	49.1 (45.4 - 54.4)	NA	48.9 (40.9 - 56.4)	49.1 (45.4 - 54.4)	NA
ENSG00000162460	dermatitis	646	16	1	10600	17	NA	54 (45.3 - 61.7)	53.5 (44.9 - 67.7)	62.8 (62.8 - 62.8)	53.4 (43.5 - 61.6)	54.6 (46 - 66.9)	NA
ENSG00000162460	diabetes	336	5	NA	5507	5	NA	60.2 (54.1 - 66)	53.3 (46.7 - 60.1)	NA	60.9 (54 - 66.1)	53.3 (46.7 - 60.1)	NA
ENSG00000162460	diaphragmatic_hernia	501	7	1	8509	8	NA	58.8 (52.1 - 65)	57.2 (49.5 - 62.5)	71.6 (71.6 - 71.6)	59.4 (53 - 65.3)	57.6 (49.8 - 68.2)	NA
ENSG00000162460	diverticular_disease_of_intestine	597	9	NA	10013	9	NA	62.1 (56.4 - 67.2)	59.1 (50.4 - 60.8)	NA	62.5 (56.8 - 67.4)	59.1 (50.4 - 60.8)	NA
ENSG00000162460	enthesopathies_and_synovial_disorders	1369	26	2	23671	28	NA	54.6 (47.9 - 61.8)	56.6 (47.5 - 61.5)	58.1 (57.5 - 58.8)	54.5 (47.6 - 61.5)	56.9 (48.5 - 61.4)	NA
ENSG00000162460	erectile_dysfunction	347	6	NA	6000	6	NA	60.4 (53.7 - 65.4)	62.6 (55 - 63.8)	NA	59.6 (53.4 - 64.5)	62.6 (55 - 63.8)	NA
ENSG00000162460	female_genital_prolapse	316	5	2	5832	7	NA	56.8 (51.5 - 62.2)	56.6 (50.5 - 57.6)	58.7 (56.1 - 61.4)	57.7 (50.9 - 63.8)	56.6 (51.9 - 58.1)	NA
ENSG00000162460	gastritis_and_duodenitis	667	11	1	11496	12	NA	58.3 (50.3 - 64.4)	55.6 (48.9 - 61.5)	60.7 (60.7 - 60.7)	57.8 (50.5 - 64)	56.4 (49.5 - 61.4)	NA
ENSG00000162460	hearing_loss	252	4	2	4809	6	NA	60.1 (50.5 - 66.3)	67.5 (59.1 - 72.7)	58.9 (54.4 - 63.4)	59.5 (50.3 - 66.5)	65.3 (53.2 - 71.2)	NA
ENSG00000162460	hypertension	622	9	1	10692	10	NA	56.3 (50 - 62.4)	55.5 (48.5 - 61.9)	55.7 (55.7 - 55.7)	56.6 (50.3 - 62.5)	55.6 (49.4 - 61.9)	NA
ENSG00000162460	infection_of_skin_and_subcutaneous_tissues	191	4	1	3440	5	NA	58.2 (51 - 65.9)	54.4 (51.6 - 57.4)	75.6 (75.6 - 75.6)	57.3 (49.9 - 63.7)	55.8 (53.1 - 62.3)	NA
ENSG00000162460	menorrhagia_and_polymenorrhoea	508	4	1	8331	5	NA	45.7 (41.3 - 49.7)	50.8 (48.7 - 52.9)	42.6 (42.6 - 42.6)	45.5 (41.2 - 49.2)	49.9 (45.1 - 51.7)	NA
ENSG00000162460	migraine	368	3	2	6877	5	NA	46.5 (36.9 - 53.9)	37 (30.8 - 43.5)	45.4 (44.2 - 46.7)	46.4 (37.6 - 54.4)	42.9 (37 - 47.9)	NA
ENSG00000162460	osteoarthritis	1057	15	2	18351	17	NA	60.6 (54.6 - 65.2)	63.6 (55.3 - 67.2)	54.6 (51.2 - 58)	60.5 (54.4 - 65.7)	61.4 (54.5 - 66.7)	NA
ENSG00000162460	other_or_unspecified_infectious_organisms	412	7	1	6671	8	NA	59.3 (52.4 - 66.6)	56.6 (49.5 - 66.4)	68 (68 - 68)	60.6 (52.8 - 66.7)	59.5 (50.7 - 68.6)	NA
ENSG00000162460	peripheral_neuropathies	174	4	1	2751	5	NA	57.9 (50.1 - 63.6)	58.6 (47 - 63.9)	49.1 (49.1 - 49.1)	57.6 (50.5 - 63.8)	55.7 (49.1 - 61.5)	NA
ENSG00000162460	postmenopausal_bleeding	326	5	1	5318	6	NA	56.8 (54 - 60.6)	52.1 (51.2 - 59.6)	61.9 (61.9 - 61.9)	56.2 (53.2 - 59.9)	55.9 (51.4 - 61.3)	NA
ENSG00000162460	rosacea	216	5	NA	3589	5	NA	54 (46.8 - 60.3)	47.6 (37.1 - 52)	NA	53.7 (45.6 - 61.3)	47.6 (37.1 - 52)	NA
ENSG00000162460	urinary_incontinence	310	9	1	5638	10	NA	54.7 (46.5 - 62.4)	57.6 (52.7 - 63.8)	61.7 (61.7 - 61.7)	55 (47.8 - 62.4)	57.7 (53.9 - 63.3)	NA
ENSG00000162460	type_2_diabetes	304	5	NA	4937	5	NA	61.4 (55.5 - 66.6)	53.3 (46.7 - 60.1)	NA	61.7 (55.3 - 66.7)	53.3 (46.7 - 60.1)	NA
ENSG00000162460	CAD	932	10	1	16885	11	NA	58.2 (51.2 - 64)	59.2 (51.9 - 69.4)	61.8 (61.8 - 61.8)	58.6 (51.7 - 64.5)	60.8 (52.5 - 67.8)	NA
ENSG00000162460	COPD	710	9	1	13106	10	NA	59.5 (50.8 - 64.3)	63.6 (61.2 - 65.5)	60.7 (60.7 - 60.7)	59.1 (51.2 - 65.1)	63.1 (60.8 - 65.5)	NA
ENSG00000162460	DEP	632	7	NA	10409	7	NA	49.6 (40.7 - 56.7)	38.3 (33.9 - 53.3)	NA	49.5 (40.9 - 57.3)	38.3 (33.9 - 53.3)	NA
ENSG00000162460	PSOR	227	5	1	4262	6	NA	51.9 (41 - 60.4)	52.6 (45 - 66.9)	47.2 (47.2 - 47.2)	51.5 (40.7 - 60.2)	49.9 (45.5 - 63.3)	NA
ENSG00000162460	PRO	168	4	1	2926	5	NA	60.1 (51.4 - 65)	65.9 (61.3 - 70.5)	56.2 (56.2 - 56.2)	60.6 (52.6 - 66.5)	62.1 (59 - 69.7)	NA
ENSG00000162460	OLI	238	6	NA	4287	6	NA	46.2 (41.3 - 50)	38.5 (35.6 - 49.1)	NA	45.3 (39.2 - 49.4)	38.5 (35.6 - 49.1)	NA
ENSG00000162460	age_menarche	493	5	NA	8508	5	NA	13 (12 - 14)	13 (11 - 14)	NA	13 (12 - 14)	13 (11 - 14)	NA
ENSG00000162460	age_menopause	1595	18	1	27911	19	NA	51 (49 - 54)	52.5 (52 - 55)	50 (50 - 50)	51 (48 - 54)	52 (51.5 - 55)	NA
ENSG00000162688	age_menarche	233	1	5	8767	6	NA	13 (12 - 14.5)	14 (14 - 14)	13 (13 - 15)	13 (12 - 14)	13.5 (13 - 14.8)	NA
ENSG00000162688	age_menopause	790	2	8	28725	10	NA	51 (48 - 54)	50 (47.5 - 52.5)	51.5 (43.2 - 54)	51 (48 - 54)	51.5 (44.2 - 54)	NA
ENSG00000162909	asthma	389	3	2	12011	5	NA	48.9 (39.9 - 58.3)	22.3 (17 - 41.5)	49 (37.9 - 60)	50.1 (39.8 - 58.8)	26.8 (22.3 - 60.6)	NA
ENSG00000162909	dermatitis	312	3	2	10946	5	NA	52.1 (42.8 - 61.1)	36.1 (31.7 - 39.5)	34.2 (23.2 - 45.1)	53.5 (43.6 - 61.6)	36.1 (27.3 - 42.8)	NA
ENSG00000162909	enthesopathies_and_synovial_disorders	735	3	4	24324	7	2	54.4 (47.8 - 61.2)	53.7 (49.4 - 54.1)	50 (47.4 - 52)	54.5 (47.6 - 61.5)	51.4 (46.8 - 53.8)	57.3 (51.8 - 62.8)
ENSG00000162909	oesophagitis_and_oesophageal_ulcer	255	3	3	8210	6	1	56.2 (47.9 - 63.2)	56.3 (55.7 - 60.2)	68.8 (61.2 - 71.2)	57.4 (50.3 - 63.5)	60.2 (55.3 - 67.7)	37.1 (37.1 - 37.1)
ENSG00000162909	CAD	516	4	1	17306	5	1	58.2 (51.8 - 65)	58.1 (53 - 63.6)	39.4 (39.4 - 39.4)	58.5 (51.6 - 64.4)	53.8 (50.5 - 62.3)	64.9 (64.9 - 64.9)
ENSG00000162909	COPD	396	2	3	13425	5	NA	59.6 (52.2 - 65.2)	58.7 (56.3 - 61)	65.1 (52 - 66.1)	59.1 (51.2 - 65.1)	63.4 (53.9 - 65.1)	NA
ENSG00000162909	age_menopause	870	4	4	28646	8	1	51 (48 - 53)	51 (43.2 - 54.2)	51.5 (50.8 - 52)	51 (48 - 54)	51.5 (49.5 - 52.5)	50 (50 - 50)
ENSG00000171502	age_menopause	595	NA	5	28925	5	NA	51 (48 - 54)	NA	49 (48 - 52)	51 (48 - 54)	49 (48 - 52)	NA
ENSG00000171819	dermatitis	171	6	NA	11086	6	NA	52.6 (42.8 - 62.6)	46.5 (31.6 - 60.8)	NA	53.4 (43.6 - 61.6)	46.5 (31.6 - 60.8)	NA
ENSG00000171819	enthesopathies_and_synovial_disorders	433	5	NA	24630	5	NA	55 (48.3 - 61.4)	60.4 (45.6 - 66)	NA	54.5 (47.6 - 61.5)	60.4 (45.6 - 66)	NA
ENSG00000175262	abdominal_hernia	823	10	NA	10603	10	NA	57 (49.1 - 63.4)	51.5 (41.8 - 57.2)	NA	57.2 (48.8 - 64)	51.5 (41.8 - 57.2)	NA
ENSG00000175262	actinic_keratosis	360	6	NA	4684	6	NA	63.5 (57.7 - 68)	62.9 (58 - 66)	NA	63.6 (57.8 - 68.3)	62.9 (58 - 66)	NA
ENSG00000175262	anal_fissure	210	6	NA	2601	6	NA	48.9 (39 - 56.9)	50.2 (40.8 - 58.3)	NA	49.5 (40.4 - 58.4)	50.2 (40.8 - 58.3)	NA
ENSG00000175262	anxiety_disorders	687	13	NA	8328	13	NA	48 (39 - 56.8)	50.6 (41.4 - 59.9)	NA	49.7 (40.9 - 58)	50.6 (41.4 - 59.9)	NA
ENSG00000175262	appendicitis	253	7	1	3518	8	NA	30.3 (16.8 - 46.8)	22.9 (19.7 - 38.4)	29.5 (29.5 - 29.5)	33.4 (16.4 - 51.4)	26.2 (21.3 - 36.4)	NA
ENSG00000175262	asthma	895	8	3	11499	11	NA	50 (40.2 - 59.6)	59.8 (44.7 - 63)	57.1 (43.7 - 62.4)	50.1 (39.8 - 58.7)	59.7 (40.3 - 63.4)	NA
ENSG00000175262	atrial_fibrillation	175	4	1	2617	5	NA	65 (58.5 - 69.8)	61.9 (59.4 - 66.4)	68.2 (68.2 - 68.2)	65 (59 - 69.4)	64.2 (59.7 - 68.2)	NA
ENSG00000175262	bacterial_diseases	783	17	2	10661	19	NA	57.6 (48.7 - 64.8)	57.6 (50.2 - 65.1)	63.1 (58.7 - 67.4)	57.6 (49.3 - 64.3)	57.6 (50.5 - 65.3)	NA
ENSG00000175262	benign_neoplasm_of_colon_rectum_anus_and_anal_canal	560	6	NA	6901	6	NA	61.5 (55.4 - 66.9)	65.5 (61 - 69.3)	NA	61 (54.6 - 66.5)	65.5 (61 - 69.3)	NA
ENSG00000175262	copd	233	4	1	3039	5	NA	62.2 (57.1 - 67.8)	64.9 (59.9 - 66.1)	73.4 (73.4 - 73.4)	63.2 (57.4 - 68.1)	65.3 (64.6 - 68.6)	NA
ENSG00000175262	carcinoma_in_situ_cervical	204	4	1	2628	5	NA	48.8 (42.8 - 54.8)	46 (37.7 - 51.9)	62 (62 - 62)	49.5 (41.5 - 56.2)	51.9 (40 - 52)	NA
ENSG00000175262	carpal_tunnel_syndrome	372	9	NA	4941	9	NA	55.8 (49.9 - 62.2)	57.7 (50.8 - 67.4)	NA	56.2 (49.9 - 62.2)	57.7 (50.8 - 67.4)	NA
ENSG00000175262	cataract	719	8	1	9010	9	NA	65.5 (59.7 - 70)	66.7 (65.4 - 68.2)	73.4 (73.4 - 73.4)	65.1 (59.5 - 69.5)	67 (65.9 - 69.8)	NA
ENSG00000175262	cholecystitis	252	6	NA	3276	6	NA	58.4 (51.3 - 63.9)	61.2 (57.3 - 64.6)	NA	58.2 (51.4 - 64.1)	61.2 (57.3 - 64.6)	NA
ENSG00000175262	cholelithiasis	441	12	1	5780	13	NA	58.1 (49.8 - 63.2)	59.9 (49.7 - 63.5)	69.2 (69.2 - 69.2)	57.3 (50.6 - 63.4)	60.3 (50.1 - 65.2)	NA
ENSG00000175262	chronic_sinusitis	413	5	1	5205	6	NA	52 (42.8 - 60.5)	44.9 (42.2 - 55.7)	58.8 (58.8 - 58.8)	52.8 (43.8 - 60.6)	50.3 (42.9 - 58)	NA
ENSG00000175262	coronary_heart_disease_not_otherwise_specified	604	11	3	7743	14	NA	62.2 (57.6 - 67)	60.2 (57.2 - 62.2)	50.4 (47.5 - 62.2)	62.3 (57.3 - 66.9)	59.7 (55 - 62.9)	NA
ENSG00000175262	depression	595	13	NA	7508	13	NA	48.2 (40.7 - 56.1)	52.4 (44.8 - 62)	NA	48.9 (40.8 - 56.5)	52.4 (44.8 - 62)	NA
ENSG00000175262	dermatitis	872	14	2	10375	16	NA	53.8 (44.1 - 61.6)	48.6 (29.4 - 56.5)	49.7 (49.2 - 50.1)	53.4 (43.5 - 61.6)	49.1 (31 - 54.7)	NA
ENSG00000175262	diabetes	419	9	1	5419	10	NA	61.6 (53.9 - 66.5)	56.1 (52.4 - 59.5)	63.9 (63.9 - 63.9)	60.8 (54.1 - 66.1)	56.6 (52.5 - 59.6)	NA
ENSG00000175262	diaphragmatic_hernia	617	13	NA	8388	13	NA	59.8 (53.3 - 65.5)	52.9 (50.1 - 58.4)	NA	59.3 (52.9 - 65.3)	52.9 (50.1 - 58.4)	NA
ENSG00000175262	diverticular_disease_of_intestine	763	18	1	9837	19	NA	62.2 (56.4 - 67.3)	64.2 (55.9 - 67)	51.9 (51.9 - 51.9)	62.5 (56.8 - 67.4)	64.2 (53.7 - 66.8)	NA
ENSG00000175262	endometrial_hyperplasia_and_hypertrophy	58	5	NA	797	5	NA	53 (46.6 - 57.2)	50.1 (46 - 54.5)	NA	52 (47.4 - 56.9)	50.1 (46 - 54.5)	NA
ENSG00000175262	enthesopathies_and_synovial_disorders	1822	29	4	23213	33	NA	54.1 (47.3 - 61.2)	53.4 (46.7 - 62.3)	58.9 (50.7 - 64)	54.6 (47.6 - 61.5)	53.9 (46.7 - 63.8)	NA
ENSG00000175262	erectile_dysfunction	466	11	1	5875	12	NA	59.7 (53.6 - 65.2)	62.9 (54.9 - 66.7)	66.1 (66.1 - 66.1)	59.6 (53.4 - 64.5)	63.2 (56.1 - 66.7)	NA
ENSG00000175262	female_genital_prolapse	438	11	2	5704	13	NA	58.1 (51.3 - 63.4)	61.6 (57.3 - 65.6)	69.2 (68.5 - 69.9)	57.5 (50.9 - 63.8)	64.2 (60.2 - 67.7)	NA
ENSG00000175262	gastritis_and_duodenitis	850	15	3	11307	18	NA	57.9 (50.4 - 63.8)	56.2 (52.1 - 64.5)	67.6 (61 - 69.7)	57.8 (50.5 - 64)	57.3 (54.1 - 67.6)	NA
ENSG00000175262	gastro_oesophageal_reflux_disease	673	17	3	9444	20	NA	57.8 (51.1 - 64.3)	55.1 (51.6 - 59.5)	48.8 (48.6 - 52)	58.1 (51.4 - 64.1)	55.1 (49.7 - 58.8)	NA
ENSG00000175262	glaucoma	218	6	NA	2445	6	NA	63.2 (56.3 - 67.7)	63.8 (58.6 - 66.9)	NA	62.5 (55.9 - 67.5)	63.8 (58.6 - 66.9)	NA
ENSG00000175262	gout	279	6	NA	3610	6	NA	57 (50.1 - 64.3)	61.9 (60.3 - 63.6)	NA	58 (50 - 64.7)	61.9 (60.3 - 63.6)	NA
ENSG00000175262	haemangioma_any_site	104	3	2	1172	5	NA	54.2 (42.2 - 61.2)	53.3 (27.7 - 56.9)	51.1 (49.5 - 52.6)	55 (46.8 - 61.8)	53.3 (48 - 54.2)	NA
ENSG00000175262	hearing_loss	366	5	1	4695	6	NA	58.6 (49.1 - 65.2)	53.3 (50.2 - 56.1)	67.4 (67.4 - 67.4)	59.6 (50.4 - 66.6)	54.7 (50.9 - 56.9)	NA
ENSG00000175262	hypertension	826	18	2	10478	20	NA	56.3 (50.4 - 62)	58.5 (49.5 - 60.9)	57.6 (57.6 - 57.7)	56.6 (50.3 - 62.5)	58 (50.1 - 60.9)	NA
ENSG00000175262	infections_of_other_or_unspecified_organs	273	5	2	3788	7	NA	58.3 (49.4 - 65)	52 (50.8 - 63.6)	63.1 (58.7 - 67.4)	58.9 (50.7 - 65)	54.4 (51.4 - 66.5)	NA
ENSG00000175262	intervertebral_disc_disorders	440	5	NA	5643	5	NA	53.3 (45.1 - 61.2)	43.4 (42.4 - 49.6)	NA	53.4 (44.7 - 61.9)	43.4 (42.4 - 49.6)	NA
ENSG00000175262	irritable_bowel_syndrome	234	4	1	2984	5	NA	49.1 (41.3 - 57)	42.3 (38.5 - 48.9)	49.2 (49.2 - 49.2)	50.5 (42.6 - 58.3)	45.5 (39 - 49.2)	NA
ENSG00000175262	leiomyoma_of_uterus	406	12	NA	5346	12	NA	48.9 (44.4 - 53.7)	48.1 (43.1 - 52.7)	NA	49.4 (44.8 - 54.3)	48.1 (43.1 - 52.7)	NA
ENSG00000175262	menorrhagia_and_polymenorrhoea	671	8	NA	8165	8	NA	45.5 (41.1 - 49.2)	47.2 (46.3 - 50.5)	NA	45.6 (41.2 - 49.2)	47.2 (46.3 - 50.5)	NA
ENSG00000175262	migraine	529	10	1	6710	11	NA	46.9 (38.1 - 55.1)	51.8 (42.7 - 54.7)	28.9 (28.9 - 28.9)	46.4 (37.5 - 54.3)	50.7 (40 - 54.3)	NA
ENSG00000175262	obesity	529	7	NA	6494	7	NA	55 (47 - 62.1)	51.4 (49.7 - 64)	NA	55.2 (47.8 - 62.1)	51.4 (49.7 - 64)	NA
ENSG00000175262	oesophagitis_and_oesophageal_ulcer	566	13	2	7891	15	NA	56.8 (50.7 - 63.5)	57.5 (52.9 - 63.1)	51.8 (50.1 - 53.5)	57.4 (50.2 - 63.5)	55.6 (52.6 - 61.3)	NA
ENSG00000175262	osteoarthritis	1390	21	2	18012	23	NA	60.6 (54.1 - 65.4)	63 (57.1 - 67.5)	65.4 (64.1 - 66.6)	60.5 (54.4 - 65.7)	63 (57.8 - 67.7)	NA
ENSG00000175262	osteoporosis	269	5	1	3543	6	NA	62.5 (57.3 - 66.8)	62.5 (58.8 - 63)	71.3 (71.3 - 71.3)	62.1 (56.6 - 67)	62.7 (59.7 - 64.3)	NA
ENSG00000175262	other_anaemias	374	8	NA	4591	8	NA	55.9 (46.8 - 63.7)	61 (43.7 - 67.5)	NA	56.5 (47.3 - 65.3)	61 (43.7 - 67.5)	NA
ENSG00000175262	other_or_unspecified_infectious_organisms	491	10	1	6589	11	NA	59.4 (51.4 - 66)	55 (49.2 - 65.5)	64.9 (64.9 - 64.9)	60.7 (52.8 - 66.7)	59.2 (49.3 - 65.5)	NA
ENSG00000175262	primary_malignancy_breast	414	4	1	4740	5	NA	57 (50.9 - 63.1)	66.8 (64.6 - 69)	57.5 (57.5 - 57.5)	56.9 (50.7 - 63.2)	64.9 (63.5 - 68.8)	NA
ENSG00000175262	primary_malignancy_other_skin_and_subcutaneous_tissue	432	5	NA	5308	5	NA	63.1 (56.4 - 68)	57.4 (53.6 - 58.9)	NA	62.8 (56.3 - 67.9)	57.4 (53.6 - 58.9)	NA
ENSG00000175262	psoriasis	246	8	1	2996	9	NA	50.1 (39.5 - 58)	35.5 (22.2 - 41.5)	50.4 (50.4 - 50.4)	49.9 (38.1 - 59.3)	39.5 (26.6 - 45.2)	NA
ENSG00000175262	raynauds_syndrome	82	6	NA	946	6	NA	53.6 (43.9 - 61.2)	51.4 (44.9 - 65.5)	NA	53.2 (44.3 - 62.9)	51.4 (44.9 - 65.5)	NA
ENSG00000175262	rosacea	267	5	NA	3538	5	NA	53.7 (45.3 - 61.5)	59.6 (48 - 63.6)	NA	53.7 (45.7 - 61.2)	59.6 (48 - 63.6)	NA
ENSG00000175262	stable_angina	496	15	3	6078	18	NA	61.4 (56.6 - 66.1)	59.9 (55.6 - 65.2)	50.4 (47.5 - 62.2)	60.8 (55.5 - 65.8)	58.6 (53.7 - 65.3)	NA
ENSG00000175262	unstable_angina	134	4	1	1732	5	NA	59.8 (55.8 - 65.8)	56.7 (55.1 - 59.5)	44.6 (44.6 - 44.6)	60.8 (55.9 - 65.4)	56.3 (51.4 - 57)	NA
ENSG00000175262	urinary_incontinence	446	8	2	5502	10	NA	55.6 (47.9 - 61.7)	52.3 (48 - 58)	60.7 (56.1 - 65.3)	55 (47.7 - 62.5)	52.3 (49 - 58.6)	NA
ENSG00000175262	urinary_tract_infections	298	7	NA	3969	7	NA	60.1 (53.3 - 66.7)	59.2 (55.1 - 63.4)	NA	60.5 (52.6 - 66.4)	59.2 (55.1 - 63.4)	NA
ENSG00000175262	urolithiasis	239	6	NA	2856	6	NA	54.1 (44.2 - 61.2)	52 (48.5 - 58)	NA	54.5 (46.3 - 62)	52 (48.5 - 58)	NA
ENSG00000175262	urticaria	244	8	NA	2954	8	NA	54.2 (44 - 62.7)	51.3 (39.7 - 55.5)	NA	53.6 (44.1 - 61.1)	51.3 (39.7 - 55.5)	NA
ENSG00000175262	type_2_diabetes	375	9	1	4861	10	NA	62.1 (55 - 67)	56.1 (52.4 - 59.5)	63.9 (63.9 - 63.9)	61.6 (55.4 - 66.7)	56.6 (52.5 - 59.6)	NA
ENSG00000175262	BC	417	3	2	4805	5	NA	57 (50.9 - 63.1)	68.8 (66.1 - 69.2)	52 (49.2 - 54.7)	56.8 (50.6 - 63.2)	63.5 (57.5 - 68.8)	NA
ENSG00000175262	CAD	1249	25	4	16550	29	NA	59 (52.2 - 64.5)	57.3 (56.3 - 63.5)	47.5 (43.5 - 56.3)	58.5 (51.6 - 64.5)	57.1 (54.2 - 63.5)	NA
ENSG00000175262	COPD	1019	23	1	12783	24	NA	58.9 (51.6 - 65)	60.6 (50.5 - 64.2)	73.4 (73.4 - 73.4)	59.1 (51.2 - 65.1)	60.8 (50.9 - 64.7)	NA
ENSG00000175262	RF	398	7	NA	5241	7	NA	64.7 (59.7 - 68.5)	59.5 (58.6 - 64.3)	NA	64 (58.8 - 68)	59.5 (58.6 - 64.3)	NA
ENSG00000175262	RF_chronic	320	6	NA	4215	6	NA	64.5 (59.7 - 68.3)	59.1 (58.5 - 63.4)	NA	63.8 (58.9 - 67.6)	59.1 (58.5 - 63.4)	NA
ENSG00000175262	RF_ctrl_excl	398	7	NA	5241	7	NA	64.7 (59.7 - 68.5)	59.5 (58.6 - 64.3)	NA	64 (58.8 - 68)	59.5 (58.6 - 64.3)	NA
ENSG00000175262	DEP	843	19	2	10184	21	NA	49.7 (40.5 - 57.7)	52.3 (42.8 - 61.5)	59.6 (59.1 - 60.2)	49.5 (40.9 - 57.3)	52.4 (43.9 - 61.1)	NA
ENSG00000175262	PSOR	330	9	NA	4156	9	NA	51.8 (43.4 - 59.2)	40.5 (31.4 - 48.2)	NA	51.5 (40.6 - 60.3)	40.5 (31.4 - 48.2)	NA
ENSG00000175262	OLI	350	6	NA	4175	6	NA	45.4 (38.7 - 50.2)	44.7 (38.6 - 47.2)	NA	45.3 (39.4 - 49.3)	44.7 (38.6 - 47.2)	NA
ENSG00000175262	age_menarche	651	9	NA	8346	9	NA	13 (12 - 14)	14 (13 - 15)	NA	13 (12 - 14)	14 (13 - 15)	NA
ENSG00000175262	age_menopause	2145	40	4	27336	44	NA	51 (48 - 54)	52 (50.4 - 54)	50.5 (49.5 - 51.8)	51 (48 - 54)	52 (50 - 54)	NA
ENSG00000175984	abdominal_hernia	315	5	NA	11115	5	1	58.3 (49.1 - 64.4)	61.6 (39.3 - 61.9)	NA	57.2 (48.8 - 63.9)	61.6 (39.3 - 61.9)	45.8 (45.8 - 45.8)
ENSG00000175984	bacterial_diseases	311	5	2	11145	7	NA	59.5 (50.5 - 65.8)	63.2 (46 - 64.7)	58.1 (53.4 - 62.8)	57.5 (49.3 - 64.3)	63.2 (47.4 - 66.1)	NA
ENSG00000175984	enthesopathies_and_synovial_disorders	675	2	3	24387	5	1	54.6 (47.7 - 62)	52.9 (49.8 - 56.1)	53.9 (50.8 - 55.9)	54.5 (47.6 - 61.5)	53.9 (47.6 - 57.9)	49.7 (49.7 - 49.7)
ENSG00000175984	osteoarthritis	540	3	2	18880	5	NA	60.2 (54.8 - 65.6)	54.8 (53.9 - 58.7)	58.9 (57.3 - 60.6)	60.5 (54.4 - 65.7)	55.7 (54.8 - 62.2)	NA
ENSG00000175984	age_menopause	820	3	3	28698	6	1	51 (49 - 54)	51 (45.5 - 51.5)	50 (49.5 - 50.5)	51 (48 - 54)	50.5 (49.2 - 51)	57 (57 - 57)
ENSG00000177628	enthesopathies_and_synovial_disorders	533	5	1	24529	6	NA	54.8 (47.9 - 61.6)	57.5 (53.1 - 59.5)	36.3 (36.3 - 36.3)	54.5 (47.6 - 61.5)	55.3 (48.9 - 59)	NA
ENSG00000177628	gastro_oesophageal_reflux_disease	209	4	1	9923	5	NA	57.8 (51.1 - 63.5)	54.3 (52.9 - 55.7)	56.7 (56.7 - 56.7)	58.1 (51.4 - 64.1)	54.7 (53.9 - 56.7)	NA
ENSG00000177628	osteoarthritis	417	5	1	19002	6	NA	60.4 (54.9 - 65.3)	60.2 (59.8 - 62.9)	37.1 (37.1 - 37.1)	60.5 (54.4 - 65.7)	60 (55.1 - 62.2)	NA
ENSG00000177628	COPD	295	3	2	13525	5	1	59.6 (52 - 65.9)	59.4 (59.1 - 61)	58.1 (52.8 - 63.4)	59.1 (51.2 - 65.1)	59.4 (58.9 - 62.6)	51.3 (51.3 - 51.3)
ENSG00000177628	age_menopause	612	2	4	28906	6	1	51 (48 - 54)	56.2 (56.1 - 56.4)	51.5 (50 - 53.2)	51 (48 - 54)	54 (51.2 - 56.4)	53 (53 - 53)
ENSG00000186364	abdominal_hernia	7	14	1	10581	15	833	65.4 (57.5 - 68)	52.3 (48.7 - 63.4)	55.7 (55.7 - 55.7)	57.2 (48.8 - 64)	52.8 (48.8 - 62.8)	56.8 (49.1 - 63.7)
ENSG00000186364	allergic_and_chronic_rhinitis	6	9	NA	5729	9	422	42.4 (29.1 - 49.6)	41.5 (24.3 - 51)	NA	50.1 (39.6 - 59.6)	41.5 (24.3 - 51)	49.9 (39.8 - 60.1)
ENSG00000186364	asthma	9	19	NA	11469	19	908	54.4 (46.6 - 56.2)	53.2 (46.1 - 59.5)	NA	50.1 (39.8 - 58.8)	53.2 (46.1 - 59.5)	49.9 (39.7 - 59)
ENSG00000186364	benign_neoplasm_of_colon_rectum_anus_and_anal_canal	6	10	NA	6910	10	541	58.9 (57.4 - 59)	57.8 (55.3 - 63.1)	NA	61.1 (54.6 - 66.6)	57.8 (55.3 - 63.1)	60.8 (54.7 - 66.3)
ENSG00000186364	carpal_tunnel_syndrome	5	11	NA	4914	11	392	53 (35.7 - 54.7)	56.6 (54.4 - 60.2)	NA	56.2 (49.9 - 62.2)	56.6 (54.4 - 60.2)	56 (50.4 - 63)
ENSG00000186364	cataract	9	20	NA	9024	20	685	59.1 (55.1 - 62.1)	61.6 (56.8 - 65.1)	NA	65.1 (59.5 - 69.5)	61.6 (56.8 - 65.1)	65.2 (59.9 - 69.4)
ENSG00000186364	coronary_heart_disease_not_otherwise_specified	5	16	NA	7705	16	635	62 (57.6 - 65.1)	62 (60.5 - 68.5)	NA	62.3 (57.3 - 66.8)	62 (60.5 - 68.5)	62.3 (57.2 - 67)
ENSG00000186364	dermatitis	6	19	NA	10393	19	845	51.6 (44.5 - 54.1)	54.5 (48.6 - 61.5)	NA	53.4 (43.4 - 61.6)	54.5 (48.6 - 61.5)	53.4 (45.3 - 61.4)
ENSG00000186364	diabetes	6	10	NA	5403	10	429	59.7 (56.5 - 63.3)	62.1 (55.4 - 66.3)	NA	60.8 (54 - 66.1)	62.1 (55.4 - 66.3)	61.3 (54 - 66.7)
ENSG00000186364	diaphragmatic_hernia	7	9	1	8336	10	665	62.3 (51.9 - 67.6)	54.3 (49.5 - 68.5)	67.8 (67.8 - 67.8)	59.4 (53 - 65.3)	57.7 (50.1 - 68.3)	58.7 (52.8 - 65.3)
ENSG00000186364	enthesopathies_and_synovial_disorders	11	42	1	23145	43	1869	58.4 (47.6 - 61.2)	52.8 (47.8 - 58.2)	49.4 (49.4 - 49.4)	54.6 (47.6 - 61.5)	52.4 (47.9 - 57.9)	54.2 (47.4 - 61.1)
ENSG00000186364	gastritis_and_duodenitis	7	17	NA	11245	17	906	61.2 (55.7 - 64.8)	58.3 (53.7 - 60.3)	NA	57.8 (50.4 - 64)	58.3 (53.7 - 60.3)	57.9 (50.9 - 64.4)
ENSG00000186364	gastro_oesophageal_reflux_disease	7	19	NA	9346	19	765	53.1 (49.5 - 65.8)	57.4 (53.2 - 62.1)	NA	58.2 (51.4 - 64.1)	57.4 (53.2 - 62.1)	57.4 (50.8 - 64.8)
ENSG00000186364	infections_of_other_or_unspecified_organs	5	5	NA	3751	5	307	48.6 (36 - 61.7)	56.7 (52.9 - 59)	NA	59 (50.8 - 65.2)	56.7 (52.9 - 59)	58 (49.2 - 63.9)
ENSG00000186364	leiomyoma_of_uterus	5	10	NA	5308	10	441	54.8 (50.5 - 57.8)	48 (45.9 - 49)	NA	49.5 (44.8 - 54.3)	48 (45.9 - 49)	48.8 (44.1 - 53.7)
ENSG00000186364	menorrhagia_and_polymenorrhoea	5	16	NA	8137	16	686	47.8 (47.7 - 50.7)	46.8 (42.7 - 49.1)	NA	45.6 (41.2 - 49.3)	46.8 (42.7 - 49.1)	45.3 (40.6 - 49.1)
ENSG00000186364	osteoarthritis	10	40	1	17912	41	1462	63.1 (57.7 - 64.9)	58.7 (53.9 - 65.3)	65.3 (65.3 - 65.3)	60.5 (54.4 - 65.7)	58.9 (54.4 - 65.3)	60.7 (54.6 - 65.6)
ENSG00000186364	other_or_unspecified_infectious_organisms	7	9	NA	6550	9	525	61 (51.8 - 64.9)	66.5 (52.4 - 69.9)	NA	60.6 (52.8 - 66.7)	66.5 (52.4 - 69.9)	59.6 (51.7 - 65.8)
ENSG00000186364	postmenopausal_bleeding	5	10	NA	5199	10	436	58.8 (56.1 - 58.8)	55.8 (51.5 - 57.7)	NA	56.2 (53.2 - 59.9)	55.8 (51.5 - 57.7)	56.7 (53.9 - 60.4)
ENSG00000186364	stable_angina	5	13	1	6102	14	471	58.3 (57.5 - 59.2)	62 (59.4 - 65.9)	58.2 (58.2 - 58.2)	60.8 (55.5 - 65.8)	61.5 (59.1 - 65)	61.4 (56 - 65.7)
ENSG00000186364	urinary_incontinence	5	11	NA	5479	11	463	57.3 (54.9 - 67.7)	56.4 (52.6 - 69.4)	NA	55 (47.8 - 62.4)	56.4 (52.6 - 69.4)	55.2 (47.5 - 62.4)
ENSG00000186364	viral_diseases	5	5	NA	1487	5	120	41.4 (36 - 44.8)	51.6 (45.6 - 59)	NA	55.4 (46.4 - 62.8)	51.6 (45.6 - 59)	58 (47 - 64.1)
ENSG00000186364	type_2_diabetes	6	9	NA	4847	9	384	59.7 (56.5 - 63.3)	62.2 (57.9 - 66.4)	NA	61.7 (55.3 - 66.6)	62.2 (57.9 - 66.4)	61.8 (55.4 - 67.1)
ENSG00000186364	CAD	7	29	1	16446	30	1345	58.3 (56.3 - 60.5)	59.4 (57.2 - 62.1)	58 (58 - 58)	58.5 (51.6 - 64.5)	59.3 (57.3 - 62)	58.7 (51.7 - 64.3)
ENSG00000186364	COPD	8	19	1	12830	20	968	54.7 (50.2 - 60.8)	57.4 (53.4 - 62.8)	65.8 (65.8 - 65.8)	59.1 (51.2 - 65.1)	58.9 (53.9 - 63.2)	59.2 (50.6 - 65.1)
ENSG00000186364	age_menopause	17	43	NA	27178	43	2287	52 (51 - 54)	51 (44.5 - 53.5)	NA	51 (48 - 54)	51 (44.5 - 53.5)	51 (48 - 54)
ENSG00000187862	abdominal_hernia	615	13	NA	10807	13	1	56.8 (48.3 - 64)	59.7 (47.3 - 68.6)	NA	57.2 (48.8 - 63.9)	59.7 (47.3 - 68.6)	64.6 (64.6 - 64.6)
ENSG00000187862	allergic_and_chronic_rhinitis	334	7	NA	5825	7	NA	52 (39.3 - 60.2)	44 (39.7 - 47.9)	NA	49.9 (39.6 - 59.5)	44 (39.7 - 47.9)	NA
ENSG00000187862	anxiety_disorders	442	12	NA	8574	12	NA	49.4 (42.2 - 58.1)	44.9 (35 - 53.8)	NA	49.6 (40.7 - 57.9)	44.9 (35 - 53.8)	NA
ENSG00000187862	asthma	680	11	1	11713	12	NA	49.7 (38.7 - 58.9)	50 (44.8 - 54.8)	5.44 (5.44 - 5.44)	50.1 (39.8 - 58.8)	49.6 (42.5 - 54.3)	NA
ENSG00000187862	bacterial_diseases	622	13	2	10826	15	NA	57.5 (50.1 - 64.7)	50.4 (43.9 - 59.7)	49.5 (43.5 - 55.5)	57.6 (49.2 - 64.4)	50.4 (43.6 - 60.6)	NA
ENSG00000187862	benign_neoplasm_of_colon_rectum_anus_and_anal_canal	404	6	NA	7057	6	NA	61.3 (55.1 - 66.8)	56.9 (55.3 - 58.3)	NA	61 (54.6 - 66.5)	56.9 (55.3 - 58.3)	NA
ENSG00000187862	benign_neoplasm_of_ovary	127	6	1	2379	7	NA	47.7 (36.3 - 55.9)	48.5 (38.2 - 57.5)	43.5 (43.5 - 43.5)	46.7 (39.1 - 54.2)	44.5 (39.8 - 55.8)	NA
ENSG00000187862	copd	178	5	NA	3094	5	NA	63.7 (59.4 - 68.7)	61.1 (56.5 - 67.7)	NA	63.2 (57.2 - 68)	61.1 (56.5 - 67.7)	NA
ENSG00000187862	carcinoma_in_situ_cervical	143	7	NA	2687	7	NA	50.1 (39.8 - 56)	39.6 (31.8 - 51.5)	NA	49.4 (41.7 - 56.2)	39.6 (31.8 - 51.5)	NA
ENSG00000187862	carpal_tunnel_syndrome	282	5	NA	5035	5	NA	56.3 (51.3 - 61.7)	53.2 (48.5 - 58.8)	NA	56.1 (49.8 - 62.2)	53.2 (48.5 - 58.8)	NA
ENSG00000187862	cataract	517	13	1	9206	14	1	65 (59.4 - 69.5)	66.1 (60.5 - 69.8)	72.1 (72.1 - 72.1)	65.1 (59.5 - 69.5)	66.1 (61.3 - 70.3)	57.9 (57.9 - 57.9)
ENSG00000187862	cholelithiasis	331	4	1	5898	5	NA	57.1 (51.1 - 63.5)	44 (37.4 - 55.1)	62.8 (62.8 - 62.8)	57.3 (50.5 - 63.4)	50.5 (37.5 - 62.8)	NA
ENSG00000187862	chronic_sinusitis	311	9	NA	5304	9	NA	55.4 (43.9 - 62)	43.8 (39.9 - 47.4)	NA	52.6 (43.8 - 60.5)	43.8 (39.9 - 47.4)	NA
ENSG00000187862	coronary_heart_disease_not_otherwise_specified	452	6	1	7902	7	NA	62.1 (57.1 - 66.6)	65.3 (64.2 - 68.7)	58.9 (58.9 - 58.9)	62.3 (57.3 - 66.9)	64.7 (61.4 - 67.8)	NA
ENSG00000187862	depression	417	8	NA	7691	8	NA	48.8 (41.8 - 57.4)	46.4 (38.5 - 55.2)	NA	48.9 (40.8 - 56.4)	46.4 (38.5 - 55.2)	NA
ENSG00000187862	dermatitis	581	13	NA	10669	13	NA	53.2 (43.7 - 61.5)	48.3 (43.7 - 53.3)	NA	53.4 (43.5 - 61.6)	48.3 (43.7 - 53.3)	NA
ENSG00000187862	diabetes	283	5	NA	5560	5	NA	61.1 (53 - 66.2)	61.9 (61.8 - 63.4)	NA	60.9 (54.1 - 66.1)	61.9 (61.8 - 63.4)	NA
ENSG00000187862	diaphragmatic_hernia	458	9	2	8549	11	NA	58.8 (53.2 - 65.1)	59 (51.3 - 70.5)	64.7 (60.3 - 69.1)	59.4 (52.9 - 65.3)	59 (53.6 - 72)	NA
ENSG00000187862	diverticular_disease_of_intestine	563	11	NA	10045	11	NA	62.7 (56.9 - 67.4)	64.2 (60.3 - 71.7)	NA	62.5 (56.8 - 67.4)	64.2 (60.3 - 71.7)	NA
ENSG00000187862	enthesopathies_and_synovial_disorders	1307	27	1	23732	28	1	54.3 (47.2 - 61.1)	51.3 (43.3 - 59.6)	50.1 (50.1 - 50.1)	54.6 (47.6 - 61.5)	50.8 (43.8 - 59.3)	56.7 (56.7 - 56.7)
ENSG00000187862	gastritis_and_duodenitis	649	12	2	11512	14	NA	57.6 (49.8 - 64.2)	54.3 (49 - 60.7)	66.8 (64.2 - 69.5)	57.8 (50.5 - 64)	56.1 (49.7 - 62.2)	NA
ENSG00000187862	gastro_oesophageal_reflux_disease	527	10	2	9598	12	NA	57.7 (51.7 - 64.3)	58.5 (39.8 - 69.3)	57.8 (56.9 - 58.7)	58.1 (51.4 - 64.1)	57.8 (45.7 - 69)	NA
ENSG00000187862	hypertension	580	9	1	10734	10	NA	56.4 (50 - 62.7)	58.5 (55.8 - 64.9)	50.2 (50.2 - 50.2)	56.6 (50.3 - 62.4)	58.1 (55.5 - 64.1)	NA
ENSG00000187862	hypo_or_hyperthyroidism	221	6	NA	4234	6	NA	55.9 (48.2 - 62.3)	58.6 (55.7 - 61.7)	NA	56.3 (48.8 - 63.3)	58.6 (55.7 - 61.7)	NA
ENSG00000187862	infection_of_skin_and_subcutaneous_tissues	207	5	NA	3424	5	NA	57.3 (50.5 - 64.1)	49.5 (43.4 - 58.9)	NA	57.4 (49.9 - 63.8)	49.5 (43.4 - 58.9)	NA
ENSG00000187862	intervertebral_disc_disorders	321	4	1	5762	5	NA	54.6 (46.4 - 62.6)	47.2 (44.2 - 50.9)	36.7 (36.7 - 36.7)	53.3 (44.6 - 61.9)	44.3 (43.9 - 50)	NA
ENSG00000187862	iron_deficiency_anaemia	220	6	NA	3644	6	NA	54.4 (46.9 - 64)	50.8 (47 - 51.9)	NA	54.8 (46.6 - 64.7)	50.8 (47 - 51.9)	NA
ENSG00000187862	irritable_bowel_syndrome	164	5	NA	3054	5	NA	48.2 (40.6 - 57.8)	49.2 (48.6 - 52.4)	NA	50.5 (42.5 - 58.2)	49.2 (48.6 - 52.4)	NA
ENSG00000187862	leiomyoma_of_uterus	306	8	NA	5450	8	NA	48.9 (44.7 - 54)	48.5 (43.2 - 54.5)	NA	49.4 (44.8 - 54.3)	48.5 (43.2 - 54.5)	NA
ENSG00000187862	menorrhagia_and_polymenorrhoea	489	13	NA	8342	13	NA	45.4 (41.5 - 48.9)	42.4 (38.6 - 44.6)	NA	45.6 (41.2 - 49.3)	42.4 (38.6 - 44.6)	NA
ENSG00000187862	migraine	359	10	1	6880	11	NA	45.5 (36.8 - 53.2)	50.2 (37.3 - 56.5)	50.2 (50.2 - 50.2)	46.4 (37.6 - 54.4)	50.2 (38.8 - 56)	NA
ENSG00000187862	obesity	352	5	NA	6673	5	NA	55.6 (48 - 61.9)	53.7 (53.3 - 64.1)	NA	55.2 (47.7 - 62.1)	53.7 (53.3 - 64.1)	NA
ENSG00000187862	oesophagitis_and_oesophageal_ulcer	427	9	1	8035	10	NA	57.6 (51.1 - 64.1)	55.3 (48.6 - 67.5)	56 (56 - 56)	57.3 (50.2 - 63.5)	55.6 (48.8 - 66.3)	NA
ENSG00000187862	osteoarthritis	1027	17	1	18380	18	NA	60.7 (54.9 - 65.9)	60.9 (51.3 - 67.5)	63.8 (63.8 - 63.8)	60.5 (54.4 - 65.7)	61.4 (51.3 - 67.4)	NA
ENSG00000187862	other_anaemias	243	7	NA	4723	7	NA	56.4 (46.9 - 64.7)	46 (33.1 - 58.6)	NA	56.5 (47.3 - 65.2)	46 (33.1 - 58.6)	NA
ENSG00000187862	other_or_unspecified_infectious_organisms	380	5	NA	6706	5	NA	61.2 (53.5 - 67.4)	61.1 (56.5 - 65.2)	NA	60.5 (52.7 - 66.6)	61.1 (56.5 - 65.2)	NA
ENSG00000187862	peptic_ulcer_disease	184	5	1	3313	6	NA	53.8 (40.6 - 61.6)	65.1 (57.5 - 67.5)	28.5 (28.5 - 28.5)	53.5 (41.9 - 62.1)	61.3 (41.6 - 66.9)	NA
ENSG00000187862	peripheral_neuropathies	160	5	2	2763	7	NA	59 (50.9 - 64.9)	49.1 (46.3 - 66.8)	62.4 (59.5 - 65.3)	57.6 (50.4 - 63.7)	56.6 (47.7 - 67.4)	NA
ENSG00000187862	postmenopausal_bleeding	320	5	NA	5325	5	NA	56.4 (53 - 59.9)	58.6 (58.5 - 59.4)	NA	56.2 (53.3 - 60)	58.6 (58.5 - 59.4)	NA
ENSG00000187862	urinary_incontinence	299	5	NA	5654	5	NA	55.9 (47.9 - 61.9)	55.4 (44.1 - 56.4)	NA	54.9 (47.7 - 62.5)	55.4 (44.1 - 56.4)	NA
ENSG00000187862	urinary_tract_infections	235	5	NA	4034	5	NA	59.5 (51.6 - 66.1)	56.7 (46.3 - 59.2)	NA	60.5 (52.8 - 66.4)	56.7 (46.3 - 59.2)	NA
ENSG00000187862	urticaria	177	5	1	3022	6	1	52.1 (42.7 - 60.6)	51.4 (50.5 - 59.4)	43.1 (43.1 - 43.1)	53.7 (44.2 - 61.3)	51 (45 - 57.4)	59.9 (59.9 - 59.9)
ENSG00000187862	type_2_diabetes	254	5	NA	4987	5	NA	61.9 (54.1 - 67)	61.9 (61.8 - 63.4)	NA	61.7 (55.4 - 66.7)	61.9 (61.8 - 63.4)	NA
ENSG00000187862	CAD	960	11	2	16854	13	1	58.6 (52 - 64.7)	64 (49.8 - 67.5)	55.7 (54 - 57.3)	58.5 (51.6 - 64.4)	60.1 (50.9 - 66.4)	55.1 (55.1 - 55.1)
ENSG00000187862	COPD	759	13	NA	13054	13	NA	59.7 (51.1 - 65.4)	56.9 (51.2 - 67.3)	NA	59.1 (51.2 - 65.1)	56.9 (51.2 - 67.3)	NA
ENSG00000187862	STR_ctrl_excl	265	4	2	4807	6	NA	62.6 (55.6 - 67.9)	57.7 (50.3 - 65.9)	54.9 (52.5 - 57.3)	62.1 (55.3 - 67.7)	55.6 (50.5 - 62.8)	NA
ENSG00000187862	DEP	569	11	NA	10468	11	NA	49.6 (40.8 - 57.4)	46.6 (33.8 - 57.2)	NA	49.5 (40.9 - 57.3)	46.6 (33.8 - 57.2)	NA
ENSG00000187862	PSOR	234	5	NA	4256	5	NA	52.6 (40 - 61.5)	56.4 (55.7 - 59.2)	NA	51.4 (40.7 - 60.2)	56.4 (55.7 - 59.2)	NA
ENSG00000187862	OLI	231	4	1	4295	5	NA	44.3 (37.9 - 49.6)	31.8 (29.3 - 37.5)	42.6 (42.6 - 42.6)	45.4 (39.4 - 49.4)	33.1 (30.5 - 42.6)	NA
ENSG00000187862	age_menarche	501	7	2	8496	9	NA	13 (12 - 14)	13 (12.5 - 14)	13 (13 - 13)	13 (12 - 14)	13 (13 - 14)	NA
ENSG00000187862	age_menopause	1608	21	1	27895	22	NA	50 (48 - 53)	50 (48 - 52)	42 (42 - 42)	51 (48 - 54)	50 (48 - 51.8)	NA
ENSG00000188641	abdominal_hernia	526	1	6	10902	7	1	57.5 (48.5 - 64.6)	63.6 (63.6 - 63.6)	66.2 (63.1 - 68.3)	57.2 (48.8 - 63.9)	64.6 (63.1 - 68.1)	60.7 (60.7 - 60.7)
ENSG00000188641	allergic_and_chronic_rhinitis	280	3	2	5880	5	1	49.2 (39 - 58.8)	54.4 (37.9 - 56.3)	41.7 (41.7 - 41.7)	50.1 (39.6 - 59.7)	41.7 (41.7 - 54.4)	44.8 (44.8 - 44.8)
ENSG00000188641	anxiety_disorders	421	3	3	8600	6	1	50.3 (41.1 - 59)	53 (43.1 - 55.8)	45.1 (38.1 - 50.5)	49.5 (40.8 - 57.8)	49.1 (36.3 - 55.1)	36.8 (36.8 - 36.8)
ENSG00000188641	appendicitis	181	NA	7	3590	7	1	27.5 (16.5 - 51.1)	NA	38.2 (17.7 - 62.3)	33.4 (16.4 - 51)	38.2 (17.7 - 62.3)	25 (25 - 25)
ENSG00000188641	asthma	581	2	4	11817	6	1	49.9 (40 - 59.2)	33.5 (21.8 - 45.3)	43.1 (43.1 - 45.2)	50.1 (39.8 - 58.8)	43.1 (43 - 49.3)	25.3 (25.3 - 25.3)
ENSG00000188641	bacterial_diseases	523	1	6	10932	7	1	57.2 (49.5 - 63.9)	35.9 (35.9 - 35.9)	60.6 (55.2 - 64.7)	57.6 (49.3 - 64.4)	59.1 (49.7 - 63.8)	37.2 (37.2 - 37.2)
ENSG00000188641	benign_neoplasm_of_colon_rectum_anus_and_anal_canal	310	1	4	7150	5	2	60.6 (55.5 - 66.5)	59.2 (59.2 - 59.2)	57.1 (50.3 - 64)	61.1 (54.6 - 66.5)	59.2 (52.3 - 62)	54.6 (54.6 - 54.6)
ENSG00000188641	carpal_tunnel_syndrome	248	4	2	5067	6	1	56.2 (50 - 61.8)	52.6 (45.5 - 60)	55 (54.4 - 55.7)	56.1 (49.9 - 62.2)	55 (47.8 - 58.6)	65 (65 - 65)
ENSG00000188641	chronic_sinusitis	250	5	NA	5368	5	1	52.2 (41.3 - 59.7)	54.4 (39.9 - 57.8)	NA	52.8 (44 - 60.6)	54.4 (39.9 - 57.8)	56.7 (56.7 - 56.7)
ENSG00000188641	coronary_heart_disease_not_otherwise_specified	357	1	5	7997	6	1	62.5 (57.4 - 67.5)	66.7 (66.7 - 66.7)	68.4 (67.7 - 68.6)	62.3 (57.3 - 66.8)	68.1 (66.9 - 68.6)	67 (67 - 67)
ENSG00000188641	dermatitis	509	2	8	10743	10	1	52.8 (42.6 - 61.2)	56.7 (53.3 - 60)	54.2 (50 - 57.4)	53.4 (43.6 - 61.6)	54.2 (50.3 - 58.4)	66.6 (66.6 - 66.6)
ENSG00000188641	diabetes	256	2	3	5586	5	1	59.2 (54 - 65.8)	41.1 (40.3 - 41.9)	53.4 (47.6 - 59.6)	60.9 (54 - 66.2)	42.8 (41.7 - 53.4)	39.8 (39.8 - 39.8)
ENSG00000188641	diverticular_disease_of_intestine	454	1	5	10155	6	4	62.2 (57.7 - 67.2)	57.8 (57.8 - 57.8)	70.2 (59.4 - 70.9)	62.5 (56.8 - 67.4)	64.8 (58.2 - 70.7)	68.7 (63.5 - 70.6)
ENSG00000188641	enthesopathies_and_synovial_disorders	1137	4	12	23912	16	3	54.1 (47.5 - 61.6)	49.4 (45.8 - 53.3)	48.9 (47 - 64)	54.6 (47.6 - 61.5)	48.9 (46.8 - 60.6)	58.7 (58.6 - 63.1)
ENSG00000188641	female_genital_prolapse	265	2	3	5883	5	2	57.4 (50.2 - 63)	55.2 (48.8 - 61.7)	64.8 (62 - 65.2)	57.6 (51 - 63.8)	64.8 (59.1 - 65.5)	58.3 (56.9 - 59.6)
ENSG00000188641	gastritis_and_duodenitis	565	1	5	11602	6	2	57.3 (49.5 - 63.7)	64.2 (64.2 - 64.2)	62 (55.2 - 69.6)	57.8 (50.5 - 64)	63.1 (56.9 - 68.2)	67 (66.9 - 67)
ENSG00000188641	gastro_oesophageal_reflux_disease	458	4	5	9669	9	1	57.8 (51.7 - 63.7)	57 (55.6 - 60.7)	58 (42.6 - 62.7)	58.1 (51.4 - 64.1)	58 (54.9 - 62.7)	63.2 (63.2 - 63.2)
ENSG00000188641	hypertension	495	4	8	10815	12	2	56.1 (50.7 - 62.2)	48.4 (38.9 - 59.2)	60.2 (51.3 - 62.8)	56.6 (50.3 - 62.5)	58.4 (50.9 - 62.8)	37.1 (31 - 43.2)
ENSG00000188641	intervertebral_disc_disorders	275	2	4	5807	6	NA	54.1 (45.6 - 62.7)	37.9 (33.9 - 42)	64.6 (51.4 - 72)	53.3 (44.7 - 61.9)	51.8 (36.1 - 68.1)	NA
ENSG00000188641	menorrhagia_and_polymenorrhoea	433	2	6	8403	8	NA	44.9 (40.7 - 48.8)	38.3 (37.4 - 39.3)	47.4 (46 - 49.4)	45.6 (41.2 - 49.3)	46.2 (41.4 - 48.6)	NA
ENSG00000188641	migraine	340	3	5	6902	8	NA	46.4 (39.2 - 53.6)	43.9 (42.2 - 46.3)	45.9 (39.7 - 55)	46.4 (37.5 - 54.4)	44.9 (40.2 - 50.2)	NA
ENSG00000188641	neuromuscular_dysfunction_of_bladder	88	3	3	1811	6	1	57.8 (51.3 - 64.2)	48.9 (43.3 - 55.8)	62.7 (62.5 - 64.2)	58.1 (49.9 - 64.5)	62.5 (52.3 - 62.7)	59 (59 - 59)
ENSG00000188641	oesophagitis_and_oesophageal_ulcer	384	1	6	8080	7	1	57.4 (51 - 63.7)	63.2 (63.2 - 63.2)	60.5 (55.9 - 66.9)	57.3 (50.2 - 63.5)	63 (56.6 - 65.7)	53.4 (53.4 - 53.4)
ENSG00000188641	osteoarthritis	856	4	9	18551	13	5	60.7 (55 - 66.2)	56.4 (44.7 - 65.9)	60.2 (58.3 - 67.2)	60.5 (54.4 - 65.7)	60.2 (56.6 - 67.2)	61.7 (61.6 - 63.1)
ENSG00000188641	urinary_incontinence	225	3	3	5727	6	NA	53.7 (46.5 - 61.6)	41.8 (40.9 - 50.8)	61.6 (60.1 - 63.2)	55 (47.8 - 62.4)	59.3 (46 - 61.1)	NA
ENSG00000188641	BC	217	2	3	5005	5	NA	56.8 (50 - 62.7)	48.8 (41.6 - 56)	56.6 (55.7 - 63.6)	56.9 (50.6 - 63.2)	56.6 (54.8 - 63.1)	NA
ENSG00000188641	CAD	776	4	7	17036	11	5	59 (51.6 - 64.8)	62.6 (56.8 - 64.8)	66.7 (59.9 - 68.1)	58.5 (51.6 - 64.4)	64.2 (59.4 - 67.2)	61.5 (58.2 - 67)
ENSG00000188641	COPD	607	9	3	13207	12	NA	59.7 (52.6 - 65.2)	57.5 (55.2 - 63.5)	44.8 (39.6 - 53.3)	59.1 (51.2 - 65.1)	56.6 (51.4 - 62.2)	NA
ENSG00000188641	RF	224	1	4	5417	5	NA	64.1 (59.8 - 68)	67.7 (67.7 - 67.7)	60.6 (59.2 - 63.8)	64.1 (58.8 - 68)	62 (59.2 - 67.7)	NA
ENSG00000188641	RF_ctrl_excl	224	1	4	5417	5	NA	64.1 (59.8 - 68)	67.7 (67.7 - 67.7)	60.6 (59.2 - 63.8)	64.1 (58.8 - 68)	62 (59.2 - 67.7)	NA
ENSG00000188641	DEP	453	4	2	10589	6	NA	49.3 (40 - 57.1)	49.7 (41 - 58.9)	50.2 (48.7 - 51.8)	49.5 (40.9 - 57.3)	50.2 (44.3 - 55.3)	NA
ENSG00000188641	PSOR	195	3	2	4295	5	NA	51.7 (41.7 - 60.2)	45.6 (44.6 - 51.2)	37 (21.4 - 52.6)	51.5 (40.7 - 60.2)	45.6 (43.7 - 56.9)	NA
ENSG00000188641	age_menarche	395	2	7	8602	9	NA	13 (12 - 14)	14.5 (14.2 - 14.8)	14 (13 - 15)	13 (12 - 14)	14 (13 - 15)	NA
ENSG00000188641	age_menopause	1334	3	11	28174	14	3	51 (48 - 53)	40 (39.5 - 46.5)	54 (50.5 - 55)	51 (48 - 54)	52.5 (46.2 - 54.8)	52 (41.5 - 53.5)
ENSG00000189433	death	449	14	2	3904	16	1	67.6 (62.9 - 71.1)	66.6 (58.6 - 71.1)	64.7 (63.7 - 65.8)	67.7 (62.9 - 71.4)	66 (61.1 - 69.9)	57.8 (57.8 - 57.8)
ENSG00000189433	abdominal_hernia	1172	23	7	10233	30	1	57 (48.3 - 63.7)	59.6 (53.7 - 64.5)	64.1 (48.2 - 66.5)	57.2 (48.9 - 64)	60 (53.5 - 65.9)	61 (61 - 61)
ENSG00000189433	actinic_keratosis	544	18	3	4485	21	NA	64 (58.1 - 68.8)	63.6 (58.6 - 68.3)	60.1 (55.1 - 64.2)	63.6 (57.7 - 68.2)	62.8 (58.2 - 68.3)	NA
ENSG00000189433	allergic_and_chronic_rhinitis	688	16	4	5458	20	NA	50.5 (38.5 - 59.4)	50.4 (41.8 - 62.5)	39.4 (35.9 - 44.5)	50 (39.7 - 59.6)	47.1 (38.3 - 60.3)	NA
ENSG00000189433	anal_fissure	304	9	2	2502	11	NA	51.3 (41.2 - 59.7)	45.6 (42 - 46.8)	41.9 (40.7 - 43.1)	49.1 (40.3 - 58.1)	44.2 (40.9 - 46.3)	NA
ENSG00000189433	anxiety_disorders	951	21	2	8053	23	1	49.4 (41 - 57.9)	47.7 (39.6 - 58.2)	61.8 (54.8 - 68.8)	49.6 (40.8 - 57.9)	47.8 (41.5 - 59.9)	53.4 (53.4 - 53.4)
ENSG00000189433	appendicitis	386	10	6	3377	16	NA	34.4 (14.7 - 51.1)	18.7 (14 - 36.2)	41.6 (30.8 - 45)	33.2 (16.5 - 51.1)	25.8 (14.9 - 44.8)	NA
ENSG00000189433	asthma	1335	35	7	11026	42	2	49.8 (39.3 - 58.5)	52.4 (31.9 - 63.9)	40.7 (37 - 53.4)	50.1 (39.8 - 58.9)	51.4 (32.8 - 62.4)	57.8 (57.3 - 58.2)
ENSG00000189433	atrial_fibrillation	324	2	3	2467	5	1	65.3 (60.1 - 70)	63.1 (55.8 - 70.3)	69 (66.1 - 70.7)	64.9 (58.7 - 69.4)	69 (63.3 - 72.5)	72.9 (72.9 - 72.9)
ENSG00000189433	bacterial_diseases	1229	20	8	10205	28	1	57.7 (49.1 - 64.8)	59.8 (53.2 - 67.7)	57 (38 - 65.5)	57.6 (49.3 - 64.3)	58.5 (52.6 - 66.2)	54.5 (54.5 - 54.5)
ENSG00000189433	benign_neoplasm_and_polyp_of_uterus	385	6	7	3051	13	NA	55.2 (50 - 60.5)	54.5 (50.6 - 60.8)	51.2 (50.3 - 53.2)	54.8 (49.5 - 59.7)	51.2 (50.5 - 58.3)	NA
ENSG00000189433	benign_neoplasm_of_colon_rectum_anus_and_anal_canal	792	25	6	6644	31	NA	61 (54.7 - 65.9)	60.2 (56.8 - 65.6)	58.5 (49.9 - 64.5)	61.1 (54.6 - 66.6)	60.1 (56.1 - 65.9)	NA
ENSG00000189433	benign_neoplasm_of_ovary	262	5	1	2245	6	NA	47.1 (39.9 - 54.2)	51.5 (51 - 55.7)	19.2 (19.2 - 19.2)	46.7 (38.9 - 54.2)	51.2 (50.7 - 54.7)	NA
ENSG00000189433	copd	345	12	2	2917	14	1	63.3 (57.8 - 67.8)	64 (58.1 - 66.2)	56 (54.2 - 57.9)	63.2 (57.4 - 68.1)	62.5 (56.3 - 65.4)	75.9 (75.9 - 75.9)
ENSG00000189433	carcinoma_in_situ_cervical	296	7	1	2533	8	NA	49.4 (40.8 - 56)	48.2 (41.1 - 49.4)	56 (56 - 56)	49.4 (41.7 - 56.2)	48.8 (43 - 51)	NA
ENSG00000189433	carpal_tunnel_syndrome	546	12	2	4762	14	NA	56.2 (50 - 61.9)	55.7 (52.9 - 60.7)	62.8 (58.2 - 67.4)	56.1 (49.9 - 62.2)	55.7 (53.2 - 62.2)	NA
ENSG00000189433	cataract	998	17	8	8713	25	2	65.5 (60.1 - 69.4)	66.7 (58.6 - 69.1)	64.9 (60.3 - 68)	65 (59.5 - 69.5)	66 (58.6 - 68.8)	62.8 (60.1 - 65.4)
ENSG00000189433	cholecystitis	394	6	1	3133	7	NA	59 (51.9 - 64.1)	56.4 (53 - 58.8)	63.2 (63.2 - 63.2)	58.1 (51.3 - 64.1)	56.6 (54 - 61.4)	NA
ENSG00000189433	cholelithiasis	691	13	2	5528	15	NA	57.3 (51.2 - 63.8)	57.9 (52 - 61.6)	50.6 (44.2 - 56.9)	57.3 (50.4 - 63.3)	57.9 (50.2 - 62.4)	NA
ENSG00000189433	chronic_sinusitis	613	10	3	4998	13	NA	53.2 (42.9 - 60.3)	47.1 (40.2 - 61.4)	41 (39.4 - 48)	52.7 (43.9 - 60.6)	44.2 (39.8 - 59.7)	NA
ENSG00000189433	coronary_heart_disease_not_otherwise_specified	870	17	6	7465	23	3	61.8 (56.5 - 66.2)	61.1 (55.8 - 65.7)	55.5 (53.6 - 58.4)	62.3 (57.4 - 66.9)	59.3 (55.1 - 64.9)	62.9 (62.1 - 68.3)
ENSG00000189433	depression	852	16	8	7240	24	NA	48.7 (40.7 - 56.5)	43.2 (35.7 - 47.7)	49 (45.4 - 53.5)	48.9 (40.9 - 56.5)	45.7 (38.8 - 50.7)	NA
ENSG00000189433	dermatitis	1160	28	4	10070	32	1	53.2 (43.3 - 61.9)	51.3 (45.8 - 65.3)	50.1 (37.3 - 52.6)	53.4 (43.6 - 61.6)	51.3 (45.8 - 63.8)	64.6 (64.6 - 64.6)
ENSG00000189433	diabetes	607	15	4	5220	19	2	60.6 (53.9 - 66.2)	63.7 (53.8 - 68.7)	58.3 (48.6 - 67.3)	60.9 (54 - 66.1)	63.7 (51.9 - 68.4)	67.7 (63.5 - 71.9)
ENSG00000189433	diaphragmatic_hernia	927	23	8	8060	31	NA	59.5 (54 - 65.4)	58.3 (54.4 - 61.4)	60.5 (56.9 - 68)	59.3 (52.9 - 65.3)	59.2 (54.4 - 63.2)	NA
ENSG00000189433	diverticular_disease_of_intestine	1136	26	7	9448	33	2	62.3 (56.4 - 67)	67.1 (58.1 - 70.8)	62 (58.7 - 65.7)	62.5 (56.8 - 67.4)	65.6 (58.3 - 69.2)	53.6 (49.2 - 58.1)
ENSG00000189433	enthesopathies_and_synovial_disorders	2594	70	18	22385	88	1	54.7 (47.3 - 61.7)	54.5 (49 - 59.7)	55.2 (48.5 - 62)	54.5 (47.6 - 61.5)	54.5 (48.9 - 61)	59.9 (59.9 - 59.9)
ENSG00000189433	erectile_dysfunction	681	20	6	5643	26	3	59.7 (53.5 - 64.9)	59.4 (55.5 - 65.5)	49.4 (47.3 - 58)	59.6 (53.4 - 64.5)	59.3 (50.3 - 64.7)	69.9 (67.8 - 71.3)
ENSG00000189433	female_genital_prolapse	636	11	3	5505	14	NA	57.9 (51.2 - 64)	57.8 (52.4 - 64.9)	65 (58.5 - 65.3)	57.6 (50.9 - 63.7)	60.2 (52.4 - 65.4)	NA
ENSG00000189433	fracture_of_wrist	167	5	1	1225	6	NA	56.7 (44.5 - 62.3)	51.1 (50.1 - 56.3)	48.8 (48.8 - 48.8)	56.2 (45.4 - 63.3)	50.6 (49.1 - 55)	NA
ENSG00000189433	gastritis_and_duodenitis	1272	38	10	10855	48	NA	57.8 (50.2 - 64.7)	58.3 (49.8 - 62.8)	54.3 (45.3 - 57.8)	57.8 (50.5 - 64)	57.1 (48.4 - 60.9)	NA
ENSG00000189433	gastro_oesophageal_reflux_disease	1020	37	4	9074	41	2	58.7 (52.3 - 64.4)	58.8 (54.5 - 62.7)	62.7 (59.8 - 65.8)	58 (51.2 - 64.1)	59.3 (54.9 - 63)	54.1 (50.8 - 57.4)
ENSG00000189433	glaucoma	283	5	NA	2381	5	NA	62.4 (54.8 - 67.1)	51.7 (44.6 - 68.8)	NA	62.6 (56 - 67.5)	51.7 (44.6 - 68.8)	NA
ENSG00000189433	gout	429	5	2	3459	7	NA	57.2 (49.2 - 64.5)	58.8 (48.9 - 67.3)	64.6 (62 - 67.3)	58 (50.2 - 64.7)	59.3 (53.9 - 68.6)	NA
ENSG00000189433	haemangioma_any_site	119	3	2	1157	5	NA	55.4 (47.4 - 61.7)	51.3 (49.8 - 61.1)	55.7 (48.3 - 63.1)	54.9 (46.5 - 61.5)	51.3 (48.4 - 70.5)	NA
ENSG00000189433	hearing_loss	566	11	3	4486	14	1	60.1 (51.5 - 67.1)	54 (48.7 - 58.2)	58 (55.8 - 58.9)	59.5 (50.2 - 66.4)	54.1 (52.5 - 59.3)	70.6 (70.6 - 70.6)
ENSG00000189433	heart_failure	159	5	1	1350	6	NA	65.2 (60.2 - 69.2)	66.1 (59.2 - 73.3)	64.4 (64.4 - 64.4)	65.3 (59.4 - 69.6)	65.2 (60.5 - 71.5)	NA
ENSG00000189433	hyperplasia_of_prostate	301	5	NA	2438	5	NA	59.4 (55 - 65.6)	56.5 (56.3 - 59.5)	NA	61.3 (56.3 - 65.6)	56.5 (56.3 - 59.5)	NA
ENSG00000189433	hypertension	1171	21	12	10117	33	3	56.6 (50.1 - 62.5)	57.3 (49.3 - 64.5)	57.1 (46.3 - 61.1)	56.6 (50.3 - 62.4)	57.3 (49 - 63.4)	51 (49.3 - 55.6)
ENSG00000189433	hypo_or_hyperthyroidism	443	6	2	4008	8	2	56.9 (49.9 - 63.3)	65.1 (55.3 - 66.6)	57.1 (56.2 - 58)	56.2 (48.7 - 63.2)	61.3 (54.6 - 66.5)	68.4 (66.1 - 70.7)
ENSG00000189433	infection_of_skin_and_subcutaneous_tissues	397	7	2	3230	9	NA	57.7 (49.3 - 64.9)	61.3 (56.8 - 68.8)	50.2 (41.9 - 58.5)	57.4 (50.2 - 63.7)	61.3 (54.3 - 67.9)	NA
ENSG00000189433	infections_of_other_or_unspecified_organs	429	8	3	3627	11	1	58.2 (50.7 - 64.9)	62.6 (58.8 - 68.4)	65.3 (59.7 - 65.6)	58.9 (50.7 - 65)	63.4 (57.6 - 66.5)	53.3 (53.3 - 53.3)
ENSG00000189433	intervertebral_disc_disorders	625	17	4	5441	21	1	53.7 (44.4 - 62.2)	52.6 (45.3 - 61.9)	57.9 (48.5 - 66.2)	53.3 (44.8 - 61.8)	52.6 (45.3 - 62.7)	46.1 (46.1 - 46.1)
ENSG00000189433	iron_deficiency_anaemia	405	12	4	3449	16	NA	53.4 (46.6 - 64.6)	56.7 (43.9 - 64.8)	53.8 (48 - 61.5)	54.9 (46.6 - 64.7)	56.7 (46.7 - 64.8)	NA
ENSG00000189433	irritable_bowel_syndrome	331	12	4	2876	16	NA	50.8 (42.1 - 57.9)	51.8 (47.3 - 56.5)	52.9 (47 - 57.8)	50.3 (42.4 - 58.1)	51.8 (47.3 - 56.5)	NA
ENSG00000189433	leiomyoma_of_uterus	626	15	4	5119	19	NA	48.7 (44.4 - 53.5)	50.7 (44.3 - 54.8)	53.4 (50.6 - 56.7)	49.4 (44.8 - 54.3)	50.8 (46.3 - 55.6)	NA
ENSG00000189433	lower_respiratory_tract_infections	375	8	NA	3290	8	NA	62.9 (54.6 - 68.4)	61.7 (58.3 - 66.1)	NA	62.5 (55.5 - 68)	61.7 (58.3 - 66.1)	NA
ENSG00000189433	menorrhagia_and_polymenorrhoea	910	22	2	7908	24	2	45.8 (41.3 - 49.4)	44.3 (41.3 - 47.1)	47.9 (47.1 - 48.8)	45.5 (41.2 - 49.2)	44.7 (41.4 - 47.8)	43.4 (40.8 - 46)
ENSG00000189433	migraine	740	19	8	6481	27	2	46.8 (37.5 - 54.8)	42 (35.7 - 50)	47.4 (43.2 - 54.8)	46.4 (37.5 - 54.4)	45.1 (38.4 - 52.2)	52 (48.4 - 55.7)
ENSG00000189433	myocardial_infarction	312	7	3	2483	10	NA	61.6 (56.5 - 66.4)	59.8 (57.5 - 64.5)	72.5 (58.9 - 73)	62.1 (57.5 - 67)	61.7 (56.6 - 65.6)	NA
ENSG00000189433	nasal_polyp	239	8	2	2062	10	1	51.8 (43.4 - 62.3)	55.9 (49.8 - 58.5)	39.8 (37.1 - 42.6)	52.9 (43.9 - 60.2)	54 (43 - 57.4)	23.7 (23.7 - 23.7)
ENSG00000189433	neuromuscular_dysfunction_of_bladder	195	6	1	1704	7	NA	58.7 (50.4 - 65.5)	61.6 (50.4 - 68.3)	63 (63 - 63)	58 (50 - 64.4)	62.5 (53.8 - 66.6)	NA
ENSG00000189433	nonrheumatic_mitral_valve_disorders	77	6	1	648	7	NA	62.2 (53.3 - 66.2)	59.3 (50 - 67.5)	52.3 (52.3 - 52.3)	62.1 (54.4 - 68.2)	52.9 (50.6 - 66.9)	NA
ENSG00000189433	obesity	696	14	3	6315	17	2	55.2 (47.7 - 61.7)	55.3 (48 - 65.6)	44.6 (40.7 - 53.8)	55.2 (47.7 - 62.2)	52.3 (45.8 - 63.5)	60.2 (55.4 - 65)
ENSG00000189433	oesophagitis_and_oesophageal_ulcer	866	25	6	7575	31	NA	57.1 (50 - 63.8)	60 (55.8 - 63)	56.7 (48.8 - 59.8)	57.3 (50.3 - 63.5)	59.6 (53.2 - 61.9)	NA
ENSG00000189433	osteoarthritis	2049	38	7	17328	45	3	60.1 (54.5 - 65.6)	60.5 (55.8 - 65.4)	57.5 (52.4 - 68.4)	60.6 (54.4 - 65.7)	60.2 (55.3 - 65.9)	61 (60.1 - 67.1)
ENSG00000189433	osteoporosis	422	6	6	3384	12	NA	61.1 (56.2 - 67.1)	64.9 (58.1 - 71.2)	68.4 (65.7 - 71.2)	62.3 (56.8 - 66.9)	66.8 (63.6 - 71.6)	NA
ENSG00000189433	other_anaemias	484	14	6	4469	20	NA	55.6 (47.1 - 65.6)	57.7 (45.2 - 63.8)	54.5 (49.5 - 61.4)	56.6 (47.3 - 65.1)	57.7 (48.9 - 63)	NA
ENSG00000189433	other_or_unspecified_infectious_organisms	726	15	3	6346	18	1	60.5 (51.9 - 67.2)	61.4 (49.6 - 69.1)	56.2 (48.7 - 61.5)	60.6 (52.9 - 66.6)	60.2 (49.2 - 67.8)	56.4 (56.4 - 56.4)
ENSG00000189433	peptic_ulcer_disease	382	9	3	3109	12	NA	54.2 (43 - 61.5)	46.4 (43.2 - 58.8)	53.4 (45.1 - 56)	53.5 (41.7 - 62.1)	49.9 (42.9 - 58.6)	NA
ENSG00000189433	peripheral_neuropathies	302	7	1	2619	8	1	57.3 (50.2 - 63.9)	58.3 (54.3 - 62.8)	44.7 (44.7 - 44.7)	57.7 (50.4 - 63.7)	58.3 (48.9 - 62)	59.1 (59.1 - 59.1)
ENSG00000189433	postmenopausal_bleeding	596	13	6	5034	19	1	56.1 (53.6 - 59.5)	59.1 (55.4 - 59.6)	55.6 (52.2 - 59.9)	56.2 (53.2 - 60)	58.4 (54.4 - 60.4)	52 (52 - 52)
ENSG00000189433	primary_malignancy_bladder	88	4	1	805	5	NA	63.4 (59.1 - 67)	64.1 (58.4 - 69.6)	63.9 (63.9 - 63.9)	63.9 (58 - 68.3)	63.9 (60.1 - 68.1)	NA
ENSG00000189433	primary_malignancy_breast	546	11	7	4594	18	1	57.6 (51.3 - 63.6)	55.3 (51.7 - 61.5)	56.1 (55 - 63.1)	56.8 (50.7 - 63.1)	56 (53.5 - 62.2)	45.7 (45.7 - 45.7)
ENSG00000189433	primary_malignancy_other_skin_and_subcutaneous_tissue	632	9	8	5093	17	3	62.1 (56.9 - 67.7)	64.8 (59.5 - 73.2)	58.2 (52.5 - 64.5)	62.9 (56.3 - 68)	61 (56.9 - 67.9)	59.6 (57.1 - 62.5)
ENSG00000189433	primary_malignancy_prostate	164	5	NA	1176	5	NA	64.8 (61.3 - 68.7)	65.5 (61 - 70.3)	NA	64.9 (60.7 - 69)	65.5 (61 - 70.3)	NA
ENSG00000189433	psoriasis	336	7	2	2906	9	NA	50 (37.4 - 59)	50.1 (41.7 - 58.3)	63.9 (63.1 - 64.6)	49.9 (38.3 - 59.2)	55.2 (43.9 - 61.7)	NA
ENSG00000189433	pulmonary_embolism	165	5	1	1219	6	NA	60.8 (54.3 - 66.2)	66 (55.6 - 72.2)	50 (50 - 50)	61.1 (53.1 - 67.1)	60.8 (55.4 - 70.6)	NA
ENSG00000189433	rosacea	417	11	1	3379	12	2	52.1 (44.8 - 59.9)	54 (39.8 - 58.5)	60.4 (60.4 - 60.4)	53.8 (45.8 - 61.4)	55.8 (40.7 - 59.1)	54.2 (47 - 61.3)
ENSG00000189433	seborrheic_dermatitis	237	14	NA	2022	14	NA	54.6 (44.4 - 62.6)	53.9 (46.1 - 60.8)	NA	54.8 (46.3 - 62.8)	53.9 (46.1 - 60.8)	NA
ENSG00000189433	secondary_malignancy_lymph_nodes	198	5	4	1565	9	1	62.1 (54.7 - 66.7)	60 (58.9 - 64.4)	58.9 (55.9 - 63.4)	61.2 (54.3 - 66.6)	60 (56.4 - 64.4)	57.8 (57.8 - 57.8)
ENSG00000189433	secondary_malignancy_liver_and_intrahepatic_bile_duct	93	4	1	677	5	NA	65.7 (59.8 - 68.9)	58 (51.4 - 65.4)	58.5 (58.5 - 58.5)	65.5 (60.1 - 69.8)	58.5 (51.8 - 64.2)	NA
ENSG00000189433	septicaemia	127	4	1	1022	5	NA	64.3 (57.1 - 69.3)	60.1 (49.1 - 70.6)	56.2 (56.2 - 56.2)	63.8 (57.4 - 68.6)	56.2 (50.2 - 70.1)	NA
ENSG00000189433	spondylosis	261	8	2	2132	10	1	57.1 (48.5 - 63.4)	56 (50.7 - 57.9)	51 (47 - 55.1)	54.6 (47.6 - 61.5)	56 (45.6 - 58.6)	46.1 (46.1 - 46.1)
ENSG00000189433	stable_angina	669	18	5	5898	23	2	61.1 (55.5 - 65.8)	56.9 (53 - 66.8)	59.8 (55.5 - 72.5)	60.9 (55.6 - 65.8)	58.4 (54.1 - 68)	67.4 (64.3 - 70.5)
ENSG00000189433	unstable_angina	177	8	4	1680	12	2	61.5 (56.1 - 65.4)	60.4 (54 - 64)	57.5 (55.1 - 62.9)	60.7 (55.9 - 65.5)	59.6 (54.3 - 64)	68.5 (64.9 - 72.2)
ENSG00000189433	urinary_incontinence	626	13	3	5316	16	NA	54.8 (47.5 - 62.2)	52.3 (42.7 - 66.7)	53.7 (53.7 - 56)	55 (47.8 - 62.4)	53.7 (45.2 - 63.3)	NA
ENSG00000189433	urinary_tract_infections	440	7	5	3822	12	NA	61 (52 - 66.9)	60.4 (56.8 - 64.5)	57.7 (41.1 - 65.9)	60.4 (52.7 - 66.4)	59 (55.4 - 66.2)	NA
ENSG00000189433	urolithiasis	332	7	1	2761	8	NA	54.3 (45.8 - 61.6)	52.6 (49.8 - 57.5)	66.8 (66.8 - 66.8)	54.6 (46.3 - 62)	53.2 (50.2 - 61.7)	NA
ENSG00000189433	urticaria	353	10	1	2842	11	NA	54.5 (46.3 - 61.4)	47.6 (38.6 - 54.2)	58.4 (58.4 - 58.4)	53.5 (44 - 61.2)	49.4 (38.8 - 55)	NA
ENSG00000189433	type_2_diabetes	548	12	4	4680	16	2	61.2 (55.7 - 66.7)	66.3 (53.8 - 69.1)	58.3 (48.6 - 67.3)	61.7 (55.3 - 66.6)	65.8 (52.7 - 68.6)	67.7 (63.5 - 71.9)
ENSG00000189433	BC	543	12	7	4664	19	1	57.6 (51 - 63.6)	55.1 (49.3 - 61)	56.1 (55 - 63)	56.8 (50.6 - 63.1)	56 (52.7 - 61.9)	45.7 (45.7 - 45.7)
ENSG00000189433	CAD	1870	40	12	15903	52	3	58.3 (51.5 - 64.5)	53.5 (45.3 - 61.6)	57.4 (52.3 - 60.1)	58.6 (51.7 - 64.5)	54.9 (48.1 - 61)	61.2 (60.1 - 67.4)
ENSG00000189433	COPD	1480	33	10	12301	43	2	59.3 (51.5 - 65.2)	55.4 (52.3 - 63.5)	56 (46.1 - 65.3)	59.1 (51.2 - 65.1)	55.4 (50.5 - 64)	68.4 (64.7 - 72.2)
ENSG00000189433	RF	565	7	2	5072	9	NA	64.6 (59.5 - 68.6)	63 (59 - 66.8)	69.7 (69.1 - 70.4)	64 (58.8 - 67.9)	64.5 (60.4 - 69.2)	NA
ENSG00000189433	RF_chronic	459	7	2	4073	9	NA	64.3 (59.4 - 68)	63 (59 - 66.8)	69.7 (69.1 - 70.4)	63.8 (59 - 67.6)	64.5 (60.4 - 69.2)	NA
ENSG00000189433	RF_ctrl_excl	565	7	2	5072	9	NA	64.6 (59.5 - 68.6)	63 (59 - 66.8)	69.7 (69.1 - 70.4)	64 (58.8 - 67.9)	64.5 (60.4 - 69.2)	NA
ENSG00000189433	STR	289	3	4	2417	7	NA	61.8 (54 - 68.9)	72.6 (70.3 - 73.1)	59.1 (48.7 - 65.8)	61.9 (54.3 - 68.3)	68 (59.1 - 71.2)	NA
ENSG00000189433	STR_ctrl_excl	530	8	4	4536	12	NA	62 (55.1 - 68)	68.5 (64.6 - 72.8)	59.1 (48.7 - 65.8)	62.1 (55.3 - 67.6)	66.4 (61.4 - 70.6)	NA
ENSG00000189433	STR_hem	87	2	3	710	5	NA	57.4 (51.3 - 65.2)	70.8 (69.4 - 72.3)	53.8 (43.7 - 64.3)	57.7 (49.6 - 66.4)	68 (53.8 - 73.7)	NA
ENSG00000189433	DEP	1210	24	8	9806	32	NA	49.4 (40.6 - 57.8)	41.3 (36.2 - 49.7)	51.7 (49.1 - 59.5)	49.5 (41 - 57.3)	46 (36.7 - 53.5)	NA
ENSG00000189433	PSOR	470	9	2	4014	11	NA	51.8 (42.2 - 60.7)	61.2 (42.9 - 61.7)	61.4 (60.8 - 61.9)	51.4 (40.6 - 60.1)	61.2 (46.5 - 62)	NA
ENSG00000189433	PRO	341	3	2	2753	5	NA	59.8 (51.3 - 66.4)	61.5 (58.9 - 65.6)	64.9 (60.5 - 69.2)	60.6 (52.7 - 66.5)	61.5 (56.2 - 69.7)	NA
ENSG00000189433	OLI	480	9	2	4039	11	1	45.1 (39 - 49.2)	43.2 (33.3 - 47.8)	35.5 (31.1 - 40)	45.3 (39.4 - 49.4)	43.2 (33.2 - 47.3)	43.6 (43.6 - 43.6)
ENSG00000189433	age_menarche	963	28	5	8009	33	1	13 (12 - 14)	14 (13 - 14)	13.5 (13 - 15)	13 (12 - 14)	14 (13 - 14)	10 (10 - 10)
ENSG00000189433	age_menopause	3033	70	18	26396	88	8	51 (48 - 53.5)	51 (49 - 54)	51 (50 - 54.5)	51 (48 - 54)	51 (49 - 54)	48.5 (46.8 - 51.2)
ENSG00000198691	death	246	2	3	4116	5	3	67.9 (62.9 - 71.3)	69.6 (69.4 - 69.8)	62 (58.8 - 67.8)	67.7 (62.9 - 71.4)	69.2 (62 - 70)	60.6 (60.4 - 66.5)
ENSG00000198691	abdominal_hernia	657	3	13	10759	16	4	55.7 (47.1 - 62.8)	62.7 (56.3 - 63.9)	55.2 (53.6 - 62.2)	57.3 (48.9 - 64)	56 (53.1 - 62.4)	60.5 (56.4 - 64.4)
ENSG00000198691	allergic_and_chronic_rhinitis	319	1	7	5837	8	2	50.1 (37.6 - 59.5)	66.5 (66.5 - 66.5)	45 (36.4 - 47.4)	50.1 (39.7 - 59.6)	45.4 (36.7 - 53.3)	45.6 (37.4 - 53.8)
ENSG00000198691	anxiety_disorders	538	NA	9	8477	9	4	49.1 (40.2 - 57.8)	NA	45.1 (37.1 - 53)	49.6 (40.8 - 57.9)	45.1 (37.1 - 53)	42.3 (40.6 - 47.1)
ENSG00000198691	asthma	683	1	8	11706	9	7	50 (39.4 - 58.8)	56 (56 - 56)	38.7 (36.9 - 42.1)	50.1 (39.8 - 58.8)	39.2 (38 - 47)	37.9 (21.7 - 42)
ENSG00000198691	bacterial_diseases	629	1	8	10821	9	4	57.7 (48.8 - 64.2)	41.1 (41.1 - 41.1)	56.1 (41.1 - 66.3)	57.6 (49.3 - 64.4)	55.7 (41.1 - 66)	56.8 (55.6 - 60.7)
ENSG00000198691	carpal_tunnel_syndrome	294	NA	5	5022	5	1	56.3 (50.6 - 63)	NA	53.2 (51.1 - 61.9)	56.1 (49.8 - 62.2)	53.2 (51.1 - 61.9)	31.4 (31.4 - 31.4)
ENSG00000198691	cataract	547	1	6	9180	7	4	65 (59.2 - 69.4)	64.9 (64.9 - 64.9)	69.2 (63.7 - 71)	65.1 (59.6 - 69.5)	67.8 (63.6 - 70.8)	66.3 (62.8 - 67.1)
ENSG00000198691	chronic_sinusitis	311	1	4	5307	5	1	53.4 (45.4 - 59.5)	66.5 (66.5 - 66.5)	39.8 (36.7 - 45.3)	52.7 (43.8 - 60.6)	42.7 (37 - 53.1)	29.2 (29.2 - 29.2)
ENSG00000198691	coronary_heart_disease_not_otherwise_specified	460	1	7	7891	8	2	62.1 (56.7 - 67)	69.2 (69.2 - 69.2)	54.1 (50.7 - 66.6)	62.3 (57.3 - 66.9)	59.7 (51.3 - 68.2)	56.5 (50 - 63)
ENSG00000198691	dermatitis	623	NA	9	10627	9	4	54 (43.7 - 61.2)	NA	50.2 (40.6 - 59.1)	53.4 (43.5 - 61.6)	50.2 (40.6 - 59.1)	43.2 (37.1 - 51.4)
ENSG00000198691	diabetes	327	NA	7	5510	7	4	60.1 (53.9 - 65.4)	NA	55.1 (53.2 - 61.4)	60.9 (54 - 66.2)	55.1 (53.2 - 61.4)	59.6 (52.4 - 62.2)
ENSG00000198691	diaphragmatic_hernia	535	2	7	8466	9	8	59.1 (52.8 - 64.3)	68 (67 - 69.1)	56.8 (52.3 - 58.8)	59.4 (53 - 65.4)	57.4 (52.6 - 65.9)	56.6 (53.9 - 59)
ENSG00000198691	diverticular_disease_of_intestine	621	1	8	9985	9	4	61.4 (56.1 - 66.9)	69.6 (69.6 - 69.6)	64.5 (52.4 - 70.6)	62.5 (56.8 - 67.4)	65.4 (52.4 - 69.8)	60.9 (57.9 - 62.3)
ENSG00000198691	enthesopathies_and_synovial_disorders	1422	NA	24	23610	24	12	54.1 (47.4 - 61.3)	NA	52.9 (44.6 - 58.5)	54.6 (47.6 - 61.5)	52.9 (44.6 - 58.5)	49.4 (47 - 52.7)
ENSG00000198691	female_genital_prolapse	322	NA	5	5828	5	NA	57.5 (50.3 - 64.4)	NA	60 (52.6 - 65.6)	57.6 (51 - 63.7)	60 (52.6 - 65.6)	NA
ENSG00000198691	gastritis_and_duodenitis	719	NA	11	11440	11	5	58.5 (51.2 - 64.4)	NA	59 (49.3 - 64.9)	57.7 (50.4 - 64)	59 (49.3 - 64.9)	54.6 (42.6 - 60.1)
ENSG00000198691	gastro_oesophageal_reflux_disease	588	2	8	9534	10	5	58.2 (51.8 - 64.4)	59.7 (56.6 - 62.8)	57.1 (55.1 - 62.2)	58.1 (51.4 - 64.1)	57.1 (54 - 64.2)	55.6 (51.1 - 57.1)
ENSG00000198691	hearing_loss	266	NA	5	4794	5	2	59.8 (51.3 - 65.9)	NA	55.2 (54.5 - 56.7)	59.5 (50.3 - 66.5)	55.2 (54.5 - 56.7)	46.3 (43.8 - 48.9)
ENSG00000198691	hypertension	642	NA	8	10673	8	1	57.1 (50.7 - 62.3)	NA	46.7 (40 - 53.7)	56.6 (50.3 - 62.5)	46.7 (40 - 53.7)	51.9 (51.9 - 51.9)
ENSG00000198691	intervertebral_disc_disorders	330	1	4	5751	5	2	53.6 (45.3 - 62)	52.1 (52.1 - 52.1)	51.9 (49.1 - 53.6)	53.3 (44.7 - 61.9)	52.1 (51.6 - 52.2)	39.9 (39.5 - 40.2)
ENSG00000198691	menorrhagia_and_polymenorrhoea	517	NA	9	8316	9	2	45.3 (40.7 - 49.1)	NA	44.7 (38.8 - 46.8)	45.6 (41.2 - 49.3)	44.7 (38.8 - 46.8)	41.1 (40.7 - 41.5)
ENSG00000198691	migraine	427	NA	5	6815	5	3	46.1 (35.9 - 54.2)	NA	52.5 (38.3 - 54)	46.4 (37.8 - 54.4)	52.5 (38.3 - 54)	35 (29.6 - 40.5)
ENSG00000198691	oesophagitis_and_oesophageal_ulcer	527	1	9	7931	10	4	57.4 (50.5 - 63.6)	65.9 (65.9 - 65.9)	57.4 (55.9 - 61.9)	57.3 (50.2 - 63.5)	58.1 (56.1 - 64.9)	55.2 (53.9 - 56.7)
ENSG00000198691	osteoarthritis	1095	2	17	18303	19	8	60.6 (54.5 - 65.5)	48.2 (46.5 - 49.9)	55.1 (53.6 - 64)	60.5 (54.4 - 65.7)	55 (51.2 - 61.1)	61.3 (51.5 - 64.3)
ENSG00000198691	other_anaemias	297	NA	6	4668	6	2	56 (47.4 - 64.8)	NA	67 (62.7 - 71.1)	56.5 (47.3 - 65.2)	67 (62.7 - 71.1)	50.4 (45.9 - 54.9)
ENSG00000198691	postmenopausal_bleeding	327	NA	5	5314	5	4	56.5 (53.7 - 60)	NA	52.6 (52.1 - 54.1)	56.2 (53.2 - 60)	52.6 (52.1 - 54.1)	62.3 (59.5 - 64.3)
ENSG00000198691	primary_malignancy_breast	302	1	9	4844	10	3	56.2 (50.8 - 63.5)	40.8 (40.8 - 40.8)	56.8 (49.9 - 59)	56.9 (50.7 - 63.2)	55.9 (48.7 - 58.7)	64.2 (61.1 - 67.3)
ENSG00000198691	stable_angina	320	1	4	6265	5	2	60.6 (55.1 - 65.7)	69.1 (69.1 - 69.1)	63.3 (59.1 - 65.8)	60.9 (55.6 - 65.8)	65.1 (61.6 - 67.8)	48.5 (46.1 - 50.9)
ENSG00000198691	type_2_diabetes	286	NA	7	4949	7	4	61.1 (56.2 - 66.3)	NA	55.1 (53.2 - 61.4)	61.7 (55.3 - 66.7)	55.1 (53.2 - 61.4)	59.6 (52.4 - 62.2)
ENSG00000198691	BC	296	1	9	4918	10	3	56.6 (50.9 - 63.7)	40.8 (40.8 - 40.8)	56.8 (49.9 - 59)	56.9 (50.6 - 63.1)	55.9 (48.7 - 58.7)	66.7 (65.5 - 68.5)
ENSG00000198691	CAD	990	2	15	16814	17	7	58.2 (51.5 - 64.3)	60.6 (56.4 - 64.9)	54.1 (50.7 - 63.7)	58.6 (51.6 - 64.5)	54.1 (51.8 - 65)	59.3 (50.5 - 66.1)
ENSG00000198691	COPD	798	2	10	13009	12	7	58.8 (49.6 - 65.2)	55.5 (51.9 - 59.2)	52.4 (47.6 - 59.6)	59.2 (51.3 - 65.1)	52.4 (47.6 - 61.4)	59.1 (48.3 - 64.2)
ENSG00000198691	RF	333	1	4	5306	5	2	63.9 (57.6 - 68.3)	41.2 (41.2 - 41.2)	57.2 (53.5 - 59.8)	64.1 (59 - 68)	55.2 (48.5 - 59.3)	68.7 (68.4 - 68.9)
ENSG00000198691	RF_ctrl_excl	333	1	4	5306	5	2	63.9 (57.6 - 68.3)	41.2 (41.2 - 41.2)	57.2 (53.5 - 59.8)	64.1 (59 - 68)	55.2 (48.5 - 59.3)	68.7 (68.4 - 68.9)
ENSG00000198691	DEP	623	NA	8	10416	8	1	50.2 (41.8 - 58.2)	NA	40.4 (34.5 - 55.2)	49.5 (40.8 - 57.3)	40.4 (34.5 - 55.2)	48.6 (48.6 - 48.6)
ENSG00000198691	age_menarche	515	2	9	8478	11	2	13 (12 - 14)	13 (12.5 - 13.5)	14 (12 - 14)	13 (12 - 14)	14 (12 - 14)	15 (15 - 15)
ENSG00000198691	age_menopause	1622	2	33	27860	35	8	51 (48 - 54)	43 (42 - 44)	50 (49 - 53)	51 (48 - 54)	50 (47.5 - 52.8)	51 (49.5 - 52)
ENSG00000204624	age_menopause	394	3	2	29125	5	1	51 (48 - 53)	52 (49 - 54.5)	48.5 (47.8 - 49.2)	51 (48 - 54)	50 (47 - 52)	49 (49 - 49)
ENSG00000222046	abdominal_hernia	501	5	NA	10930	5	NA	56.8 (48.8 - 63.7)	67.6 (63.7 - 69.7)	NA	57.2 (48.8 - 63.9)	67.6 (63.7 - 69.7)	NA
ENSG00000222046	allergic_and_chronic_rhinitis	249	5	NA	5912	5	NA	49.6 (40.3 - 59.6)	62.7 (49.8 - 66.9)	NA	50.1 (39.5 - 59.6)	62.7 (49.8 - 66.9)	NA
ENSG00000222046	asthma	575	11	NA	11819	11	NA	51.2 (40.3 - 59.9)	44.1 (40.3 - 54.1)	NA	50 (39.8 - 58.8)	44.1 (40.3 - 54.1)	NA
ENSG00000222046	bacterial_diseases	515	9	NA	10939	9	NA	56.4 (49.5 - 64.3)	59.2 (48.8 - 66)	NA	57.6 (49.3 - 64.4)	59.2 (48.8 - 66)	NA
ENSG00000222046	benign_neoplasm_of_colon_rectum_anus_and_anal_canal	329	8	NA	7130	8	NA	61.4 (54.9 - 66.2)	59.5 (54.8 - 64.4)	NA	61 (54.6 - 66.5)	59.5 (54.8 - 64.4)	NA
ENSG00000222046	cataract	431	8	1	9298	9	NA	65.3 (59.6 - 69.2)	65.3 (60.6 - 66.9)	73.8 (73.8 - 73.8)	65.1 (59.5 - 69.5)	65.5 (64.5 - 67.3)	NA
ENSG00000222046	dermatitis	507	6	NA	10750	6	NA	54.9 (44.9 - 61.8)	56.4 (44.1 - 62.9)	NA	53.4 (43.5 - 61.6)	56.4 (44.1 - 62.9)	NA
ENSG00000222046	diaphragmatic_hernia	415	10	NA	8593	10	NA	58.7 (52.7 - 65.2)	63.5 (56.3 - 65.1)	NA	59.4 (53 - 65.3)	63.5 (56.3 - 65.1)	NA
ENSG00000222046	diverticular_disease_of_intestine	480	6	NA	10133	6	NA	62.3 (57.3 - 67)	64.2 (58.9 - 66.7)	NA	62.5 (56.7 - 67.4)	64.2 (58.9 - 66.7)	NA
ENSG00000222046	enthesopathies_and_synovial_disorders	1130	23	1	23914	24	NA	54.6 (47.8 - 61.2)	56.9 (43.2 - 61.9)	54.4 (54.4 - 54.4)	54.5 (47.6 - 61.5)	56.5 (44.8 - 61.7)	NA
ENSG00000222046	gastritis_and_duodenitis	562	7	2	11604	9	NA	57.9 (50.5 - 63.8)	60.6 (56.2 - 62.2)	58.1 (50.5 - 65.7)	57.8 (50.4 - 64)	60.6 (54.8 - 62.2)	NA
ENSG00000222046	gastro_oesophageal_reflux_disease	446	7	2	9682	9	NA	58.1 (51.8 - 64.4)	58.1 (57.8 - 62.8)	54.4 (53.8 - 55.1)	58.1 (51.4 - 64.1)	58 (55.7 - 62.1)	NA
ENSG00000222046	hypertension	508	6	NA	10810	6	NA	56.3 (50.2 - 62.5)	53.2 (50.3 - 57.2)	NA	56.6 (50.3 - 62.5)	53.2 (50.3 - 57.2)	NA
ENSG00000222046	lower_respiratory_tract_infections	159	7	1	3506	8	NA	64.1 (56.7 - 68.5)	59.5 (59.1 - 66.5)	71.8 (71.8 - 71.8)	62.5 (55.3 - 68)	60.6 (59.2 - 71.5)	NA
ENSG00000222046	migraine	326	5	NA	6919	5	NA	46.1 (39.3 - 53.7)	39.9 (29.8 - 47.4)	NA	46.4 (37.5 - 54.4)	39.9 (29.8 - 47.4)	NA
ENSG00000222046	obesity	305	6	NA	6719	6	NA	55.9 (48.3 - 62.4)	61.3 (47.2 - 63.9)	NA	55.2 (47.7 - 62.1)	61.3 (47.2 - 63.9)	NA
ENSG00000222046	oesophagitis_and_oesophageal_ulcer	363	3	2	8104	5	NA	58 (51.3 - 63.9)	62.1 (50.7 - 63.8)	54.4 (53.8 - 55.1)	57.3 (50.2 - 63.5)	55.7 (53.1 - 62.1)	NA
ENSG00000222046	osteoarthritis	836	11	NA	18578	11	NA	60.3 (53.9 - 65.2)	58.6 (56.5 - 63.9)	NA	60.5 (54.4 - 65.7)	58.6 (56.5 - 63.9)	NA
ENSG00000222046	other_anaemias	208	6	NA	4759	6	NA	57.2 (49.5 - 64.8)	62.9 (56.5 - 64.9)	NA	56.4 (47.1 - 65.2)	62.9 (56.5 - 64.9)	NA
ENSG00000222046	other_or_unspecified_infectious_organisms	324	8	1	6758	9	NA	60.5 (52.2 - 66.6)	60.6 (59.2 - 70.2)	71.8 (71.8 - 71.8)	60.6 (52.7 - 66.7)	61.6 (59.2 - 71.4)	NA
ENSG00000222046	BC	238	5	NA	4984	5	NA	56.9 (51.3 - 62.5)	53.4 (48.2 - 60.4)	NA	56.9 (50.6 - 63.2)	53.4 (48.2 - 60.4)	NA
ENSG00000222046	COPD	632	5	1	13188	6	NA	58.2 (51.1 - 64.1)	66.8 (59.2 - 68)	56.9 (56.9 - 56.9)	59.2 (51.2 - 65.1)	63 (57.6 - 67.7)	NA
ENSG00000222046	STR_ctrl_excl	225	6	1	4846	7	NA	62.6 (56.4 - 67.8)	63.9 (58.9 - 67.5)	72.6 (72.6 - 72.6)	62.1 (55.2 - 67.7)	67.1 (59.5 - 69.4)	NA
ENSG00000222046	age_menarche	416	10	NA	8580	10	NA	13 (12 - 14)	13 (12 - 13.8)	NA	13 (12 - 14)	13 (12 - 13.8)	NA
ENSG00000222046	age_menopause	1275	18	3	28229	21	NA	51 (48 - 53)	50.5 (50 - 53.8)	48 (44 - 49)	51 (48 - 54)	50 (49 - 53)	NA
ENSG00000240038	COPD	169	3	2	13652	5	NA	59 (50.7 - 65.8)	43.1 (40.3 - 43.4)	62.5 (61.4 - 63.6)	59.1 (51.2 - 65.1)	43.8 (43.1 - 60.4)	NA
ENSG00000084636	enthesopathies_and_synovial_disorders	610	1	4	24450	5	3	55.1 (47.7 - 61.7)	35 (35 - 35)	47 (40.8 - 53.2)	54.5 (47.6 - 61.5)	41.1 (40 - 52.9)	55.1 (52.3 - 59.7)
ENSG00000084636	osteoarthritis	471	1	4	18948	5	1	60.4 (54.6 - 65.9)	65.4 (65.4 - 65.4)	67.1 (61.3 - 68.3)	60.5 (54.4 - 65.7)	67.1 (65.4 - 67.2)	66.9 (66.9 - 66.9)
ENSG00000259030	osteoarthritis	306	3	2	19112	5	2	60.2 (54.9 - 66)	61.3 (59.4 - 63.5)	60.4 (59.3 - 61.5)	60.5 (54.4 - 65.7)	61.3 (58.2 - 62.7)	57.7 (56.4 - 59)
ENSG00000259030	age_menopause	436	2	4	29080	6	3	50 (48 - 53)	46.5 (40.2 - 52.8)	47 (44.5 - 49.2)	51 (48 - 54)	47 (43.5 - 49.8)	55 (55 - 55)
ENSG00000116748	death	347	3	6	4014	9	NA	67.9 (63.3 - 71.1)	63.9 (61.8 - 66.3)	68.3 (60.8 - 68.8)	67.7 (62.9 - 71.4)	67.9 (59.7 - 68.8)	NA
ENSG00000116748	abdominal_hernia	930	17	3	10486	20	NA	57.6 (49 - 63.9)	62 (58.7 - 65.2)	44 (40.3 - 55.3)	57.1 (48.8 - 63.9)	61.9 (50.8 - 65.6)	NA
ENSG00000116748	acne	71	3	2	926	5	NA	30.9 (18.7 - 46)	21.1 (19.3 - 22.6)	50.1 (40.1 - 60.1)	34.8 (23 - 45.3)	24.1 (21.1 - 30.1)	NA
ENSG00000116748	actinic_keratosis	416	6	7	4620	13	1	64.6 (59.1 - 68.8)	67.9 (64.3 - 71.8)	58.6 (55.9 - 60.8)	63.5 (57.6 - 68.2)	63 (58.4 - 67.8)	60.3 (60.3 - 60.3)
ENSG00000116748	acute_kidney_injury	68	4	2	842	6	NA	66.5 (59.3 - 70.5)	60.8 (58.1 - 64.8)	64.7 (63.3 - 66.2)	66.5 (61.2 - 70.4)	62.3 (59.5 - 66.5)	NA
ENSG00000116748	allergic_and_chronic_rhinitis	467	9	6	5684	15	NA	52.1 (40.2 - 59.8)	55.7 (48.6 - 61.4)	56.8 (54.9 - 59.9)	49.9 (39.4 - 59.6)	56.4 (49.8 - 61.3)	NA
ENSG00000116748	anxiety_disorders	714	14	8	8292	22	NA	48.8 (40.3 - 57.5)	44.5 (40.1 - 52.5)	54 (52.4 - 57.5)	49.7 (40.8 - 57.9)	51 (42.4 - 54.6)	NA
ENSG00000116748	appendicitis	296	4	4	3475	8	NA	34.9 (17.7 - 49.9)	33.4 (16.2 - 50.2)	27.8 (21.4 - 34.5)	33.2 (16.3 - 51.1)	27.8 (16.2 - 46.3)	NA
ENSG00000116748	asthma	979	17	8	11401	25	NA	50.9 (40.7 - 58.5)	43.6 (35.7 - 58.4)	49.8 (39.8 - 59.9)	50 (39.7 - 58.8)	45.3 (35.7 - 59.6)	NA
ENSG00000116748	bacterial_diseases	982	17	13	10451	30	NA	56.9 (48.2 - 64)	55.2 (46.2 - 57.9)	58.1 (49.1 - 62.3)	57.6 (49.4 - 64.4)	55.7 (47 - 60.7)	NA
ENSG00000116748	benign_neoplasm_and_polyp_of_uterus	281	3	3	3161	6	1	55 (49.3 - 59.7)	49.2 (49.2 - 51.5)	61 (59.9 - 61.6)	54.8 (49.6 - 59.7)	56.3 (50.4 - 60.5)	59.5 (59.5 - 59.5)
ENSG00000116748	benign_neoplasm_of_colon_rectum_anus_and_anal_canal	596	10	7	6850	17	4	60.7 (54.6 - 66.5)	61.6 (58.5 - 63.5)	64.4 (58.9 - 66)	61.1 (54.6 - 66.5)	61.9 (57.7 - 65.3)	68.5 (67.5 - 69.3)
ENSG00000116748	benign_neoplasm_of_ovary	226	4	1	2282	5	NA	46.4 (38.6 - 55.9)	52.1 (44.2 - 56.4)	49.1 (49.1 - 49.1)	46.8 (39.1 - 54.1)	49.1 (49 - 55.2)	NA
ENSG00000116748	copd	263	4	3	3007	7	NA	63.3 (57.2 - 68.2)	60.6 (57.7 - 64.1)	60.2 (58.2 - 62.9)	63.2 (57.4 - 68)	60.2 (57.5 - 64.4)	NA
ENSG00000116748	carcinoma_in_situ_cervical	218	5	2	2612	7	NA	48.7 (43.1 - 55.6)	53.8 (38.5 - 54.4)	55 (53 - 56.9)	49.5 (41.6 - 56.2)	53.8 (44.8 - 55.6)	NA
ENSG00000116748	carpal_tunnel_syndrome	434	6	7	4875	13	NA	56.2 (49.2 - 62.2)	60.3 (51.6 - 66.4)	57.8 (56.4 - 60.5)	56.1 (50 - 62.2)	57.8 (55.2 - 62.6)	NA
ENSG00000116748	cataract	786	7	6	8937	13	2	65.8 (59.9 - 69.5)	60.7 (60.4 - 61.9)	65.9 (61.1 - 70.5)	65 (59.5 - 69.5)	61.9 (60.4 - 65.9)	53 (52.6 - 53.4)
ENSG00000116748	cholecystitis	328	7	1	3198	8	NA	57.6 (52 - 64.5)	56.9 (47.3 - 63.8)	31.1 (31.1 - 31.1)	58.3 (51.3 - 64.1)	55.9 (39.1 - 62.8)	NA
ENSG00000116748	cholelithiasis	557	8	3	5666	11	NA	58.1 (51 - 64.4)	55.9 (41.1 - 62.8)	54.6 (42.9 - 57.1)	57.3 (50.5 - 63.3)	54.8 (40.7 - 60.7)	NA
ENSG00000116748	chronic_sinusitis	441	7	4	5170	11	2	52.5 (42.7 - 60.2)	61.2 (49.8 - 62.6)	55.4 (49 - 56.6)	52.8 (43.9 - 60.6)	56.4 (49.8 - 61.5)	57 (57 - 57.1)
ENSG00000116748	coronary_heart_disease_not_otherwise_specified	671	9	5	7676	14	NA	62.4 (57.7 - 67.3)	57.3 (54.9 - 58.2)	59.1 (55 - 61.2)	62.3 (57.3 - 66.8)	57.7 (54.9 - 60.7)	NA
ENSG00000116748	depression	664	11	3	7438	14	NA	47.9 (40.5 - 55.3)	47.9 (38.2 - 62.2)	44.3 (36.9 - 47.9)	49 (40.9 - 56.6)	46.1 (36.1 - 55.9)	NA
ENSG00000116748	dermatitis	908	10	6	10339	16	NA	54.1 (43.6 - 62.6)	56.8 (50.6 - 62.6)	57.9 (50.4 - 61.8)	53.4 (43.5 - 61.5)	57.2 (49.3 - 63)	NA
ENSG00000116748	diabetes	493	6	5	5342	11	2	60.7 (54.3 - 65.9)	55.7 (50.3 - 56.9)	61.3 (61.3 - 68.2)	60.9 (54 - 66.1)	57 (55.5 - 62.5)	57.8 (54.1 - 61.5)
ENSG00000116748	diabetic_ophthalmic_complications	163	5	1	1804	6	NA	59.6 (55.1 - 65.2)	62.2 (56.6 - 62.4)	62.3 (62.3 - 62.3)	61.5 (55 - 66.8)	62.2 (58 - 62.4)	NA
ENSG00000116748	diaphragmatic_hernia	787	15	8	8207	23	1	58.8 (52.3 - 64.8)	62.3 (55.9 - 66.7)	62 (59.9 - 72.1)	59.4 (53 - 65.3)	62.1 (57 - 68)	68.2 (68.2 - 68.2)
ENSG00000116748	diverticular_disease_of_intestine	852	9	9	9745	18	4	63.2 (57.3 - 67.9)	61.1 (57 - 65.7)	63.9 (57.5 - 67.1)	62.4 (56.7 - 67.4)	62.3 (57.2 - 66.8)	67.6 (64.2 - 67.8)
ENSG00000116748	enthesopathies_and_synovial_disorders	1973	27	18	23046	45	4	54.6 (47.9 - 61.6)	55.2 (45.8 - 61.4)	56.7 (47.3 - 61.1)	54.5 (47.6 - 61.5)	56.2 (46 - 61.3)	53.8 (50.4 - 58.5)
ENSG00000116748	erectile_dysfunction	533	11	3	5806	14	NA	60.2 (54.1 - 64.9)	58.2 (53.9 - 62.1)	52.7 (51.6 - 54.3)	59.6 (53.4 - 64.5)	56 (52.7 - 61.4)	NA
ENSG00000116748	female_genital_prolapse	518	5	5	5626	10	1	57.1 (50.3 - 63.4)	52.2 (48.5 - 64)	64.7 (63 - 73.5)	57.7 (51.1 - 63.8)	63.5 (50.4 - 65.2)	61.3 (61.3 - 61.3)
ENSG00000116748	female_infertility	91	6	NA	1060	6	NA	34.5 (29.1 - 38.5)	30.6 (28.4 - 33.6)	NA	33.9 (29.5 - 37.9)	30.6 (28.4 - 33.6)	NA
ENSG00000116748	female_pelvic_inflammatory_disease	85	4	1	923	5	NA	48.3 (40.7 - 57.9)	42 (35.4 - 48.5)	49.1 (49.1 - 49.1)	47.3 (41 - 55)	46.2 (37.8 - 49.1)	NA
ENSG00000116748	gastritis_and_duodenitis	999	11	7	11158	18	NA	57.3 (50.6 - 63.7)	58.1 (56.5 - 62.9)	59 (56.6 - 61.3)	57.8 (50.4 - 64)	58.1 (56.3 - 62)	NA
ENSG00000116748	gastro_oesophageal_reflux_disease	858	13	5	9260	18	1	57.8 (51.5 - 63.7)	53.3 (49 - 61)	63.6 (62 - 66.8)	58.1 (51.4 - 64.2)	59.4 (50.3 - 63.7)	53.8 (53.8 - 53.8)
ENSG00000116748	glaucoma	197	7	3	2462	10	NA	63 (57.2 - 68)	60.4 (51 - 64.9)	61.8 (61.7 - 62.4)	62.5 (55.8 - 67.5)	61.7 (60.2 - 63.5)	NA
ENSG00000116748	gout	303	6	2	3584	8	NA	57.6 (50.6 - 64.4)	62.5 (56.9 - 67.9)	48.2 (44.4 - 52)	58 (50 - 64.7)	57.6 (54.3 - 66.5)	NA
ENSG00000116748	heart_failure	104	5	2	1404	7	NA	64.9 (59.6 - 69.9)	66.4 (50.1 - 66.8)	50.4 (48.4 - 52.4)	65.3 (59.4 - 69.5)	54.5 (48.2 - 66.6)	NA
ENSG00000116748	hyperplasia_of_prostate	214	4	2	2524	6	NA	60.9 (56.4 - 66.1)	66.7 (60.4 - 72.8)	63.9 (62 - 65.8)	61.2 (56.1 - 65.6)	64.8 (60.5 - 70.6)	NA
ENSG00000116748	hypertension	842	19	6	10454	25	3	56.5 (50.1 - 62.5)	57.7 (51.4 - 61)	55.5 (49.6 - 66)	56.6 (50.3 - 62.5)	57.7 (51.1 - 61.1)	61.4 (59.2 - 61.5)
ENSG00000116748	hypo_or_hyperthyroidism	397	6	1	4057	7	NA	56.4 (48.3 - 63.9)	57.8 (52.1 - 64.6)	33.6 (33.6 - 33.6)	56.2 (48.8 - 63.2)	57.4 (45.6 - 62.5)	NA
ENSG00000116748	infection_of_skin_and_subcutaneous_tissues	314	8	6	3308	14	NA	56.2 (49.3 - 63.5)	56.5 (47.7 - 58.1)	52.4 (46.5 - 58)	57.4 (50.1 - 63.9)	56.5 (47 - 58)	NA
ENSG00000116748	infections_of_other_or_unspecified_organs	360	4	3	3701	7	NA	58.3 (49.2 - 64.1)	57.4 (57 - 59.3)	65 (63 - 66.8)	58.9 (50.8 - 65.1)	61 (57.4 - 65)	NA
ENSG00000116748	intervertebral_disc_disorders	492	7	5	5584	12	NA	52.7 (44.1 - 61)	56.5 (51.2 - 66.9)	56.7 (45.2 - 58.1)	53.4 (44.8 - 61.9)	56.6 (48.4 - 60.2)	NA
ENSG00000116748	iron_deficiency_anaemia	336	12	NA	3522	12	NA	54.2 (46 - 64.1)	57.9 (50.1 - 64.9)	NA	54.9 (46.6 - 64.7)	57.9 (50.1 - 64.9)	NA
ENSG00000116748	irritable_bowel_syndrome	287	3	2	2931	5	NA	49 (42.3 - 58.6)	47.2 (45.9 - 52.1)	56.5 (54.6 - 58.5)	50.5 (42.4 - 58.1)	52.7 (47.2 - 57)	NA
ENSG00000116748	ischaemic_stroke	99	3	3	1199	6	NA	64.5 (59.5 - 69.9)	62.5 (58.7 - 65.1)	64.4 (60.7 - 65)	64.4 (57.4 - 69.4)	63.4 (58.4 - 65.4)	NA
ENSG00000116748	leiomyoma_of_uterus	479	7	5	5272	12	1	49.5 (45.1 - 54.2)	49.2 (46.1 - 55.7)	58.7 (47.7 - 59)	49.4 (44.8 - 54.2)	50.3 (46.1 - 59.2)	59.5 (59.5 - 59.5)
ENSG00000116748	lower_respiratory_tract_infections	297	3	4	3368	7	1	62.2 (55.8 - 68.2)	66.8 (65 - 66.8)	60.4 (58.1 - 63.1)	62.6 (55.3 - 68)	63.2 (60.4 - 66.5)	59.7 (59.7 - 59.7)
ENSG00000116748	menorrhagia_and_polymenorrhoea	702	8	4	8130	12	NA	45.6 (40.9 - 49.3)	41.7 (37.5 - 46.2)	46.7 (45.1 - 47.2)	45.5 (41.2 - 49.3)	43.9 (40.7 - 46.7)	NA
ENSG00000116748	migraine	626	9	8	6604	17	3	46 (37.9 - 53.9)	52.4 (35.1 - 54.2)	40.4 (30.7 - 50.6)	46.5 (37.5 - 54.4)	46.8 (30.8 - 54.2)	42.8 (42.4 - 48.1)
ENSG00000116748	myocardial_infarction	188	3	2	2612	5	NA	62.2 (57.1 - 67.2)	63.7 (60.8 - 65.7)	60.1 (59.6 - 60.6)	62.1 (57.3 - 66.9)	61.2 (59 - 63.7)	NA
ENSG00000116748	nasal_polyp	181	4	1	2126	5	NA	53.3 (42.3 - 59.2)	57.4 (50.9 - 61.8)	53.9 (53.9 - 53.9)	52.7 (43.9 - 60.5)	53.9 (53.4 - 61.4)	NA
ENSG00000116748	neuromuscular_dysfunction_of_bladder	165	3	2	1736	5	NA	57.8 (49.8 - 63.6)	64.4 (58.1 - 67.4)	61.9 (60.6 - 63.2)	58.1 (50 - 64.5)	64.4 (59.2 - 64.5)	NA
ENSG00000116748	obesity	573	9	7	6440	16	1	55.1 (47.8 - 61.7)	58.3 (50.3 - 60)	60.1 (53 - 64.8)	55.2 (47.7 - 62.2)	58.9 (50.1 - 63.3)	69 (69 - 69)
ENSG00000116748	oesophagitis_and_oesophageal_ulcer	742	10	6	7713	16	1	56.5 (49.9 - 63)	59.3 (54 - 63.2)	56.3 (52 - 62.7)	57.4 (50.3 - 63.6)	58.8 (52.3 - 63.6)	53.8 (53.8 - 53.8)
ENSG00000116748	osteoarthritis	1627	21	13	17759	34	5	60.9 (54.8 - 66.1)	59 (54.1 - 64.9)	58.5 (53.8 - 63.1)	60.5 (54.4 - 65.6)	58.5 (53.9 - 63.2)	55.3 (55 - 56.1)
ENSG00000116748	other_anaemias	422	7	6	4537	13	1	55.1 (46.5 - 64.8)	50.9 (43.2 - 62.6)	56.1 (52.2 - 61.5)	56.6 (47.3 - 65.2)	52.2 (47.5 - 62.1)	58.4 (58.4 - 58.4)
ENSG00000116748	other_or_unspecified_infectious_organisms	566	8	7	6507	15	3	61 (53.9 - 67.3)	58.5 (56.4 - 64.1)	63.8 (57.5 - 65.9)	60.5 (52.6 - 66.6)	59.6 (56.5 - 65.9)	57.6 (56.8 - 58.7)
ENSG00000116748	peptic_ulcer_disease	274	3	2	3223	5	1	52.9 (42.2 - 61.1)	58 (40.7 - 62.6)	57.2 (57.1 - 57.2)	53.6 (41.8 - 62.2)	57.2 (57.1 - 58)	28.1 (28.1 - 28.1)
ENSG00000116748	peripheral_neuropathies	240	6	1	2682	7	1	57.2 (50.1 - 63)	63.1 (54.2 - 66.7)	56.5 (56.5 - 56.5)	57.7 (50.4 - 63.8)	59.7 (54.4 - 66.7)	56.6 (56.6 - 56.6)
ENSG00000116748	postcoital_and_contact_bleeding	129	5	NA	1214	5	NA	46.4 (40.9 - 54.2)	40.9 (39.4 - 48.2)	NA	47 (40.4 - 52.9)	40.9 (39.4 - 48.2)	NA
ENSG00000116748	postmenopausal_bleeding	469	4	5	5171	9	1	56.4 (53.8 - 60.1)	56.9 (53.2 - 62.7)	57 (56.6 - 61)	56.2 (53.2 - 59.9)	57 (55.2 - 61)	56.5 (56.5 - 56.5)
ENSG00000116748	primary_malignancy_breast	393	6	5	4755	11	NA	57.1 (50.9 - 62.1)	53.9 (52.7 - 55.6)	61.9 (54.4 - 62)	56.9 (50.7 - 63.3)	54.4 (53.1 - 61.4)	NA
ENSG00000116748	primary_malignancy_other_skin_and_subcutaneous_tissue	457	7	4	5277	11	NA	62.7 (56.3 - 68.1)	62.7 (60.2 - 69.2)	62.1 (58.2 - 65.1)	62.8 (56.3 - 67.9)	62.7 (59.4 - 67.3)	NA
ENSG00000116748	psoriasis	261	2	3	2985	5	NA	49.4 (39.6 - 58.5)	47.2 (43.4 - 51)	24.5 (19.4 - 40.5)	50 (38.1 - 59.2)	39.6 (24.5 - 54.8)	NA
ENSG00000116748	retinal_detachments_and_breaks	94	4	2	1344	6	NA	59.7 (53.5 - 63.3)	57.2 (52.5 - 59.1)	60.6 (55.1 - 66.1)	58.8 (52.4 - 63.9)	57.2 (51.2 - 60.6)	NA
ENSG00000116748	rosacea	305	4	1	3500	5	NA	53.6 (46.6 - 61.3)	48.5 (36.8 - 59.2)	51.6 (51.6 - 51.6)	53.7 (45.6 - 61.3)	51.6 (37.9 - 59)	NA
ENSG00000116748	seborrheic_dermatitis	171	6	1	2095	7	NA	54.3 (45.6 - 62.6)	45.9 (34.3 - 56.1)	73.7 (73.7 - 73.7)	54.8 (46 - 62.8)	49.4 (37 - 63.1)	NA
ENSG00000116748	secondary_malignancy_lymph_nodes	138	3	3	1629	6	NA	60.2 (54.8 - 66.4)	56.1 (54.2 - 56.5)	54.4 (50.8 - 57.3)	61.4 (54.3 - 66.7)	55.2 (52.9 - 56.7)	NA
ENSG00000116748	spondylosis	182	5	2	2213	7	2	55.8 (50.1 - 63.1)	59.6 (54 - 61.1)	53 (50.3 - 55.7)	54.7 (47.4 - 61.7)	58.4 (50.8 - 60.4)	59.8 (56.1 - 63.4)
ENSG00000116748	stable_angina	515	10	3	6062	13	2	60.7 (55.6 - 65.5)	58.2 (54.9 - 63.7)	59.1 (57 - 59.9)	60.9 (55.5 - 65.9)	59.1 (55 - 60.7)	63.1 (61.1 - 65.1)
ENSG00000116748	urinary_incontinence	499	6	5	5446	11	2	55 (47.3 - 61.5)	52.3 (42.9 - 65.3)	64.5 (63.7 - 68.4)	55 (47.8 - 62.5)	63.7 (46.4 - 67.4)	54.6 (51.1 - 58.2)
ENSG00000116748	urinary_tract_infections	357	3	5	3909	8	NA	59.1 (50.3 - 66.2)	53.3 (48.5 - 54.4)	62.4 (60.1 - 65)	60.5 (52.9 - 66.4)	57.8 (51.9 - 63.1)	NA
ENSG00000116748	urolithiasis	252	3	2	2843	5	1	54.9 (45.7 - 62.5)	50.5 (49.7 - 51.9)	54.3 (49.2 - 59.4)	54.5 (46.3 - 61.9)	50.5 (48.9 - 53.3)	61.1 (61.1 - 61.1)
ENSG00000116748	viral_diseases	116	4	1	1496	5	NA	53.3 (45 - 59.8)	65.9 (63.1 - 66.9)	61 (61 - 61)	55.6 (46.5 - 63)	65 (61 - 66.8)	NA
ENSG00000116748	type_2_diabetes	434	5	5	4801	10	1	61.3 (56 - 66.7)	56.6 (54.8 - 57)	61.3 (61.3 - 68.2)	61.7 (55.3 - 66.7)	59.1 (56.4 - 63.1)	65.3 (65.3 - 65.3)
ENSG00000116748	BC	395	6	3	4823	9	NA	56.9 (50.4 - 62)	53.9 (52.7 - 55.6)	54.4 (53 - 58.2)	56.9 (50.6 - 63.3)	54.1 (52.4 - 56.1)	NA
ENSG00000116748	CAD	1433	27	11	16355	38	2	58.3 (51.9 - 64.4)	56.5 (49.7 - 61.5)	59.1 (51.7 - 63.7)	58.6 (51.6 - 64.5)	57.6 (49.6 - 63.1)	53.1 (50.1 - 56.2)
ENSG00000116748	COPD	1103	14	14	12695	28	NA	59.5 (51.7 - 65.8)	59 (54.9 - 65)	58.2 (56.2 - 64.4)	59.1 (51.2 - 65)	58.7 (55.7 - 64.8)	NA
ENSG00000116748	INF	100	6	NA	1119	6	NA	34.6 (28.8 - 38.5)	30.6 (28.4 - 33.6)	NA	33.9 (29.5 - 38.2)	30.6 (28.4 - 33.6)	NA
ENSG00000116748	RF	425	8	6	5207	14	NA	64.7 (58.8 - 68.5)	61.6 (55.8 - 67.3)	62.4 (57.5 - 65.9)	64 (58.9 - 68)	62.3 (56.1 - 67.1)	NA
ENSG00000116748	RF_acute	79	5	2	966	7	NA	66 (59 - 70.3)	62.9 (58.7 - 70.7)	64.7 (63.3 - 66.2)	66.4 (60.9 - 70.4)	62.9 (60.2 - 69.2)	NA
ENSG00000116748	RF_chronic	344	5	3	4189	8	NA	64.5 (59.3 - 68.1)	63.6 (60.2 - 67.7)	63 (59.5 - 64.9)	63.8 (59 - 67.6)	63.3 (59.2 - 67.1)	NA
ENSG00000116748	RF_ctrl_excl	425	8	6	5207	14	NA	64.7 (58.8 - 68.5)	61.6 (55.8 - 67.3)	62.4 (57.5 - 65.9)	64 (58.9 - 68)	62.3 (56.1 - 67.1)	NA
ENSG00000116748	STR	205	8	6	2494	14	NA	61.8 (53.4 - 68.2)	60.2 (56.6 - 64.4)	61.3 (57.6 - 64.2)	61.9 (54.3 - 68.4)	60.8 (57.1 - 64.2)	NA
ENSG00000116748	STR_ctrl_excl	404	13	6	4655	19	NA	62.2 (55.6 - 67.8)	57.9 (53.2 - 67.7)	61.3 (57.6 - 64.2)	62.1 (55.3 - 67.7)	59 (54.7 - 65)	NA
ENSG00000116748	STR_hem	56	4	1	741	5	NA	55.7 (47.4 - 65.7)	57.5 (50.1 - 61.4)	63.5 (63.5 - 63.5)	57.7 (49.8 - 66.2)	57.9 (57.2 - 63.5)	NA
ENSG00000116748	STR_isc	134	6	4	1638	10	NA	63.2 (56.9 - 69.4)	59.8 (55.5 - 63.1)	61.7 (58.5 - 64.7)	63.6 (56.1 - 69.1)	60.8 (57.1 - 64.1)	NA
ENSG00000116748	DEP	880	15	4	10149	19	NA	49.3 (40 - 56.5)	51.6 (41.3 - 61.2)	41.4 (36.3 - 44.1)	49.6 (41 - 57.4)	46.6 (39.7 - 59.8)	NA
ENSG00000116748	PSOR	350	4	4	4137	8	NA	51.4 (41.3 - 59.4)	51.5 (46.1 - 55.6)	39 (22 - 54.3)	51.5 (40.7 - 60.3)	50.9 (35.8 - 55.2)	NA
ENSG00000116748	OLI	338	8	NA	4184	8	1	45.6 (39.7 - 49.2)	45.5 (43.1 - 50)	NA	45.3 (39.2 - 49.4)	45.5 (43.1 - 50)	53.6 (53.6 - 53.6)
ENSG00000116748	age_menarche	719	16	4	8267	20	NA	13 (12 - 14)	14 (13 - 15)	12 (12 - 12.8)	13 (12 - 14)	14 (12.8 - 15)	NA
ENSG00000116748	age_menopause	2366	26	17	27114	43	2	51 (48 - 54)	50 (48.2 - 53.4)	52 (49 - 54)	51 (48 - 54)	51 (48.8 - 53.8)	52.5 (52.2 - 52.8)
ENSG00000116783	osteoarthritis	295	3	2	19125	5	NA	60.2 (54.8 - 66)	61.3 (59.4 - 63.5)	60.4 (59.3 - 61.5)	60.5 (54.4 - 65.7)	61.3 (58.2 - 62.7)	NA
ENSG00000116783	age_menopause	426	2	4	29091	6	2	50 (48 - 53)	46.5 (40.2 - 52.8)	47 (44.5 - 49.2)	51 (48 - 54)	47 (43.5 - 49.8)	55 (55 - 55)
ENSG00000116977	death	274	6	NA	4090	6	NA	67.7 (62.1 - 70.6)	61.2 (59.5 - 68.6)	NA	67.7 (62.9 - 71.4)	61.2 (59.5 - 68.6)	NA
ENSG00000116977	abdominal_hernia	669	11	NA	10756	11	NA	57.3 (48.5 - 64.4)	62.9 (56 - 66.1)	NA	57.2 (48.8 - 63.9)	62.9 (56 - 66.1)	NA
ENSG00000116977	allergic_and_chronic_rhinitis	388	4	1	5773	5	NA	50.4 (39.7 - 59.6)	61.4 (55.5 - 63)	57.3 (57.3 - 57.3)	50 (39.5 - 59.6)	60.2 (57.3 - 62.7)	NA
ENSG00000116977	anal_fissure	154	6	NA	2657	6	NA	46.4 (39.7 - 57.2)	56.3 (51.1 - 63.5)	NA	49.5 (40.4 - 58.3)	56.3 (51.1 - 63.5)	NA
ENSG00000116977	anxiety_disorders	530	11	1	8486	12	NA	49 (39.8 - 57.6)	44.5 (37 - 55.3)	45.2 (45.2 - 45.2)	49.6 (40.8 - 57.9)	44.6 (37.3 - 53.3)	NA
ENSG00000116977	asthma	759	10	NA	11636	10	NA	51.2 (39.5 - 60.1)	50.5 (39.6 - 56.4)	NA	50 (39.8 - 58.7)	50.5 (39.6 - 56.4)	NA
ENSG00000116977	bacterial_diseases	705	9	NA	10749	9	NA	57.2 (48 - 63.1)	57.1 (45.1 - 60.5)	NA	57.6 (49.4 - 64.4)	57.1 (45.1 - 60.5)	NA
ENSG00000116977	benign_neoplasm_and_polyp_of_uterus	229	5	NA	3215	5	NA	54.9 (48.8 - 59.1)	53.8 (50.5 - 62.1)	NA	54.8 (49.6 - 59.8)	53.8 (50.5 - 62.1)	NA
ENSG00000116977	benign_neoplasm_of_colon_rectum_anus_and_anal_canal	467	12	NA	6988	12	NA	60.6 (54 - 66.4)	60.1 (57.9 - 65.2)	NA	61.1 (54.7 - 66.5)	60.1 (57.9 - 65.2)	NA
ENSG00000116977	benign_neoplasm_of_ovary	147	6	NA	2360	6	NA	44.9 (39.6 - 53.2)	46.5 (38.6 - 54.8)	NA	46.9 (39 - 54.3)	46.5 (38.6 - 54.8)	NA
ENSG00000116977	carcinoma_in_situ_cervical	174	5	NA	2658	5	NA	51.2 (42 - 58.5)	50.8 (41.6 - 51.5)	NA	49.4 (41.6 - 56.1)	50.8 (41.6 - 51.5)	NA
ENSG00000116977	cataract	628	13	NA	9097	13	NA	64.8 (59.2 - 69.3)	65.9 (63.3 - 68.7)	NA	65.1 (59.6 - 69.5)	65.9 (63.3 - 68.7)	NA
ENSG00000116977	cholelithiasis	377	7	NA	5850	7	NA	56.6 (48.9 - 63.3)	61.9 (60.2 - 65.5)	NA	57.4 (50.6 - 63.4)	61.9 (60.2 - 65.5)	NA
ENSG00000116977	coronary_heart_disease_not_otherwise_specified	493	7	NA	7861	7	NA	62.8 (57.7 - 67.3)	64.9 (57.1 - 69)	NA	62.2 (57.3 - 66.8)	64.9 (57.1 - 69)	NA
ENSG00000116977	depression	496	9	NA	7611	9	NA	48.4 (40.1 - 56.1)	46 (39.4 - 59.3)	NA	48.9 (40.9 - 56.5)	46 (39.4 - 59.3)	NA
ENSG00000116977	dermatitis	706	11	NA	10546	11	NA	53.2 (43.4 - 61.3)	52.5 (40.4 - 61.4)	NA	53.4 (43.6 - 61.6)	52.5 (40.4 - 61.4)	NA
ENSG00000116977	diaphragmatic_hernia	566	14	NA	8438	14	NA	59.5 (52.9 - 65.6)	59.4 (51.6 - 66.5)	NA	59.4 (53 - 65.3)	59.4 (51.6 - 66.5)	NA
ENSG00000116977	diverticular_disease_of_intestine	636	20	NA	9963	20	NA	63.1 (57.9 - 67.5)	65.9 (57.8 - 68.7)	NA	62.4 (56.7 - 67.4)	65.9 (57.8 - 68.7)	NA
ENSG00000116977	enthesopathies_and_synovial_disorders	1581	21	1	23465	22	NA	54 (47.4 - 60.9)	53.6 (51.3 - 59.8)	52.9 (52.9 - 52.9)	54.6 (47.6 - 61.5)	53.3 (51.4 - 59.4)	NA
ENSG00000116977	female_genital_prolapse	407	6	NA	5742	6	NA	58.3 (51.3 - 64.3)	62.7 (58.1 - 63.8)	NA	57.5 (51 - 63.7)	62.7 (58.1 - 63.8)	NA
ENSG00000116977	gastritis_and_duodenitis	748	16	NA	11411	16	NA	57.5 (49.9 - 63.6)	60 (52.5 - 65.7)	NA	57.8 (50.5 - 64)	60 (52.5 - 65.7)	NA
ENSG00000116977	gastro_oesophageal_reflux_disease	636	12	NA	9489	12	NA	58 (51.6 - 64.1)	59.9 (53 - 63.2)	NA	58.1 (51.4 - 64.1)	59.9 (53 - 63.2)	NA
ENSG00000116977	glaucoma	179	5	NA	2485	5	NA	62.8 (57.2 - 67.4)	61.7 (53 - 62.6)	NA	62.5 (55.8 - 67.5)	61.7 (53 - 62.6)	NA
ENSG00000116977	hearing_loss	303	6	NA	4758	6	NA	59.5 (49.7 - 66.7)	60 (56.3 - 64.6)	NA	59.5 (50.4 - 66.4)	60 (56.3 - 64.6)	NA
ENSG00000116977	hypertension	705	11	NA	10608	11	NA	56.8 (50.1 - 62.6)	57.6 (51.7 - 60.6)	NA	56.6 (50.3 - 62.4)	57.6 (51.7 - 60.6)	NA
ENSG00000116977	intervertebral_disc_disorders	382	7	NA	5699	7	NA	51.2 (43.3 - 61)	54.5 (50 - 66.6)	NA	53.4 (44.8 - 61.9)	54.5 (50 - 66.6)	NA
ENSG00000116977	iron_deficiency_anaemia	246	5	NA	3619	5	NA	52.7 (45.9 - 63.6)	53 (49.5 - 62.2)	NA	54.9 (46.6 - 64.7)	53 (49.5 - 62.2)	NA
ENSG00000116977	irritable_bowel_syndrome	197	8	NA	3018	8	NA	50.1 (41.4 - 56.8)	62.1 (57.1 - 64.5)	NA	50.4 (42.4 - 58.2)	62.1 (57.1 - 64.5)	NA
ENSG00000116977	leiomyoma_of_uterus	372	6	NA	5386	6	NA	48.7 (44.6 - 53.6)	48.8 (45.5 - 55)	NA	49.4 (44.8 - 54.3)	48.8 (45.5 - 55)	NA
ENSG00000116977	menorrhagia_and_polymenorrhoea	553	15	NA	8276	15	NA	45.9 (41.4 - 49.1)	47.8 (44.8 - 52.4)	NA	45.5 (41.1 - 49.3)	47.8 (44.8 - 52.4)	NA
ENSG00000116977	migraine	458	9	NA	6783	9	NA	46 (39.1 - 55.3)	45.7 (37.1 - 52.5)	NA	46.4 (37.5 - 54.3)	45.7 (37.1 - 52.5)	NA
ENSG00000116977	obesity	393	9	NA	6628	9	NA	55.1 (47.9 - 62.4)	55.5 (51 - 64.5)	NA	55.2 (47.7 - 62.1)	55.5 (51 - 64.5)	NA
ENSG00000116977	oesophagitis_and_oesophageal_ulcer	512	11	NA	7949	11	NA	57.3 (51.3 - 63.8)	61.7 (56.6 - 64.8)	NA	57.3 (50.2 - 63.5)	61.7 (56.6 - 64.8)	NA
ENSG00000116977	osteoarthritis	1182	19	NA	18224	19	NA	60.8 (55 - 66.2)	65 (56.7 - 67.6)	NA	60.5 (54.4 - 65.6)	65 (56.7 - 67.6)	NA
ENSG00000116977	osteoporosis	229	9	NA	3580	9	NA	62.7 (56.4 - 67.5)	61.9 (58.1 - 66)	NA	62.1 (56.7 - 66.9)	61.9 (58.1 - 66)	NA
ENSG00000116977	other_anaemias	310	12	NA	4651	12	NA	55.6 (47.9 - 65.1)	52.4 (43.4 - 56.5)	NA	56.5 (47.3 - 65.2)	52.4 (43.4 - 56.5)	NA
ENSG00000116977	other_or_unspecified_infectious_organisms	482	9	NA	6600	9	NA	59.7 (51.6 - 65.5)	54.6 (47.9 - 64.6)	NA	60.6 (52.9 - 66.7)	54.6 (47.9 - 64.6)	NA
ENSG00000116977	postmenopausal_bleeding	348	8	1	5293	9	NA	56 (53.6 - 58.8)	59.7 (56.2 - 62.7)	54.7 (54.7 - 54.7)	56.2 (53.2 - 60)	58.7 (54.7 - 62.1)	NA
ENSG00000116977	primary_malignancy_breast	336	7	NA	4816	7	NA	57.6 (51.6 - 63.6)	51.2 (49.8 - 56.1)	NA	56.9 (50.6 - 63.1)	51.2 (49.8 - 56.1)	NA
ENSG00000116977	primary_malignancy_other_skin_and_subcutaneous_tissue	346	10	NA	5389	10	NA	63.6 (56.7 - 68.5)	64.7 (59.7 - 66.7)	NA	62.7 (56.3 - 67.9)	64.7 (59.7 - 66.7)	NA
ENSG00000116977	primary_malignancy_colorectal_and_anus	99	5	NA	1419	5	NA	62.2 (55.5 - 67.3)	65.1 (61.3 - 65.1)	NA	62.9 (57.2 - 67.9)	65.1 (61.3 - 65.1)	NA
ENSG00000116977	rosacea	234	6	NA	3570	6	NA	53.6 (46 - 60.7)	61.8 (56.2 - 66.3)	NA	53.7 (45.6 - 61.3)	61.8 (56.2 - 66.3)	NA
ENSG00000116977	stable_angina	403	9	NA	6180	9	NA	61.4 (55.7 - 66.1)	61.4 (51.6 - 69.9)	NA	60.8 (55.5 - 65.8)	61.4 (51.6 - 69.9)	NA
ENSG00000116977	urinary_incontinence	375	5	1	5577	6	NA	54.9 (47 - 62.7)	57.3 (55.9 - 59.9)	67.3 (67.3 - 67.3)	55 (47.8 - 62.4)	58.6 (56.3 - 60)	NA
ENSG00000116977	BC	332	5	NA	4890	5	NA	56.8 (51.2 - 63.4)	51 (48.6 - 51.2)	NA	56.9 (50.5 - 63.1)	51 (48.6 - 51.2)	NA
ENSG00000116977	CAD	1062	19	NA	16747	19	NA	59 (52 - 65)	55.7 (51.9 - 66.1)	NA	58.5 (51.6 - 64.4)	55.7 (51.9 - 66.1)	NA
ENSG00000116977	COPD	843	12	1	12970	13	NA	59.2 (52 - 65)	60 (50.4 - 62.2)	50.8 (50.8 - 50.8)	59.1 (51.2 - 65.1)	59.3 (50.8 - 62.1)	NA
ENSG00000116977	CC	131	6	NA	1809	6	NA	62.9 (55.5 - 67.2)	64.6 (62 - 65.1)	NA	62.9 (57 - 67.9)	64.6 (62 - 65.1)	NA
ENSG00000116977	STR	162	5	NA	2546	5	NA	61.1 (52.9 - 67.4)	72.2 (67.9 - 74.1)	NA	61.9 (54.3 - 68.4)	72.2 (67.9 - 74.1)	NA
ENSG00000116977	STR_ctrl_excl	326	8	NA	4744	8	NA	62.4 (55.2 - 66.9)	67.6 (63.9 - 72.7)	NA	62.1 (55.3 - 67.7)	67.6 (63.9 - 72.7)	NA
ENSG00000116977	DEP	695	12	NA	10341	12	NA	49.9 (40.9 - 57.4)	49.1 (38.9 - 52.1)	NA	49.5 (40.9 - 57.3)	49.1 (38.9 - 52.1)	NA
ENSG00000116977	OLI	270	6	1	4254	7	NA	45.3 (38.8 - 49.5)	43.5 (40.7 - 46.5)	53.3 (53.3 - 53.3)	45.3 (39.3 - 49.4)	44.6 (41.2 - 47.1)	NA
ENSG00000116977	age_menarche	550	8	NA	8448	8	NA	13 (12 - 14)	13.5 (13 - 14)	NA	13 (12 - 14)	13.5 (13 - 14)	NA
ENSG00000116977	age_menopause	1847	33	NA	27645	33	NA	51 (48 - 54)	50 (49 - 53)	NA	51 (48 - 54)	50 (49 - 53)	NA
ENSG00000117091	death	286	7	NA	4077	7	NA	67.3 (63.6 - 70.7)	64.6 (62.8 - 65.1)	NA	67.8 (62.9 - 71.4)	64.6 (62.8 - 65.1)	NA
ENSG00000117091	abdominal_hernia	728	12	NA	10696	12	NA	57 (49.4 - 63.6)	56.4 (46.3 - 67.5)	NA	57.2 (48.8 - 64)	56.4 (46.3 - 67.5)	NA
ENSG00000117091	actinic_keratosis	325	9	NA	4716	9	NA	63.9 (58.7 - 68.8)	62.7 (56.4 - 64.1)	NA	63.6 (57.6 - 68.2)	62.7 (56.4 - 64.1)	NA
ENSG00000117091	alcohol_problems	143	5	NA	1913	5	NA	55.3 (46.4 - 63.3)	41.8 (35.6 - 47.3)	NA	54.8 (46.7 - 63.3)	41.8 (35.6 - 47.3)	NA
ENSG00000117091	allergic_and_chronic_rhinitis	366	5	NA	5795	5	NA	50.6 (39.4 - 60)	48.6 (45.4 - 62.2)	NA	50 (39.5 - 59.6)	48.6 (45.4 - 62.2)	NA
ENSG00000117091	anxiety_disorders	568	14	NA	8446	14	NA	49.6 (40.6 - 57.6)	52.5 (45 - 60.7)	NA	49.6 (40.8 - 57.9)	52.5 (45 - 60.7)	NA
ENSG00000117091	asthma	797	19	NA	11589	19	NA	48.7 (39.3 - 57.2)	49.5 (41.8 - 60.2)	NA	50.2 (39.8 - 58.9)	49.5 (41.8 - 60.2)	NA
ENSG00000117091	bacterial_diseases	715	10	1	10737	11	NA	57.9 (48.8 - 64.2)	57.9 (54.3 - 67)	48 (48 - 48)	57.5 (49.4 - 64.4)	57.7 (51 - 64.5)	NA
ENSG00000117091	benign_neoplasm_of_colon_rectum_anus_and_anal_canal	490	6	NA	6971	6	NA	61 (54.7 - 66.7)	67.5 (65.1 - 69.9)	NA	61 (54.6 - 66.5)	67.5 (65.1 - 69.9)	NA
ENSG00000117091	carpal_tunnel_syndrome	338	6	NA	4978	6	NA	57.2 (50 - 62.2)	50.9 (38.8 - 54.4)	NA	56.1 (49.9 - 62.2)	50.9 (38.8 - 54.4)	NA
ENSG00000117091	cataract	587	15	NA	9136	15	NA	65.4 (59.9 - 69.4)	62.7 (58.2 - 68.1)	NA	65.1 (59.5 - 69.5)	62.7 (58.2 - 68.1)	NA
ENSG00000117091	cholecystitis	222	5	NA	3307	5	NA	57.1 (49.8 - 62.7)	58.9 (57.7 - 59.5)	NA	58.3 (51.5 - 64.1)	58.9 (57.7 - 59.5)	NA
ENSG00000117091	cholelithiasis	394	9	NA	5831	9	NA	56.8 (49.3 - 61.9)	54.3 (48.4 - 59.3)	NA	57.4 (50.7 - 63.5)	54.3 (48.4 - 59.3)	NA
ENSG00000117091	chronic_sinusitis	367	5	NA	5252	5	NA	52.5 (42.9 - 59.9)	56.2 (48.6 - 62.2)	NA	52.8 (43.9 - 60.6)	56.2 (48.6 - 62.2)	NA
ENSG00000117091	coronary_heart_disease_not_otherwise_specified	563	6	NA	7792	6	NA	63 (58.2 - 67.4)	67.6 (64.9 - 69.8)	NA	62.2 (57.2 - 66.8)	67.6 (64.9 - 69.8)	NA
ENSG00000117091	depression	501	10	NA	7605	10	NA	47.7 (40.4 - 55.2)	47.5 (41.9 - 52.2)	NA	49 (40.9 - 56.5)	47.5 (41.9 - 52.2)	NA
ENSG00000117091	dermatitis	721	12	NA	10530	12	NA	53.9 (44.3 - 61.9)	55.8 (52.9 - 59.1)	NA	53.4 (43.5 - 61.6)	55.8 (52.9 - 59.1)	NA
ENSG00000117091	diabetes	419	10	NA	5419	10	NA	61.2 (53.7 - 66.4)	61.7 (60.8 - 64.2)	NA	60.9 (54 - 66.1)	61.7 (60.8 - 64.2)	NA
ENSG00000117091	diaphragmatic_hernia	539	8	NA	8471	8	NA	59.1 (52.2 - 65)	63 (60.3 - 69.6)	NA	59.4 (53 - 65.3)	63 (60.3 - 69.6)	NA
ENSG00000117091	diverticular_disease_of_intestine	669	10	NA	9940	10	NA	61.8 (56.7 - 67.3)	63.2 (59.5 - 67.3)	NA	62.5 (56.8 - 67.4)	63.2 (59.5 - 67.3)	NA
ENSG00000117091	enthesopathies_and_synovial_disorders	1594	21	NA	23453	21	NA	54.6 (47.7 - 61.8)	51.7 (46.6 - 62.3)	NA	54.5 (47.6 - 61.5)	51.7 (46.6 - 62.3)	NA
ENSG00000117091	erectile_dysfunction	442	8	NA	5903	8	NA	59.6 (52.8 - 64.2)	59.9 (57.3 - 64.9)	NA	59.6 (53.5 - 64.6)	59.9 (57.3 - 64.9)	NA
ENSG00000117091	gastritis_and_duodenitis	789	20	1	11365	21	NA	57.3 (49.8 - 64.1)	59.4 (52.4 - 62.5)	60.3 (60.3 - 60.3)	57.8 (50.5 - 64)	59.5 (53.5 - 62)	NA
ENSG00000117091	gastro_oesophageal_reflux_disease	656	14	NA	9467	14	NA	58.1 (50.6 - 63.9)	59.8 (57.5 - 65.1)	NA	58.1 (51.4 - 64.1)	59.8 (57.5 - 65.1)	NA
ENSG00000117091	hyperplasia_of_prostate	170	5	NA	2569	5	NA	61.2 (55.7 - 65.6)	66.8 (64.7 - 66.9)	NA	61.2 (56.2 - 65.6)	66.8 (64.7 - 66.9)	NA
ENSG00000117091	hypertension	699	5	NA	10620	5	NA	56.3 (49.6 - 62.1)	55.3 (45.1 - 56.9)	NA	56.6 (50.3 - 62.5)	55.3 (45.1 - 56.9)	NA
ENSG00000117091	hypo_or_hyperthyroidism	279	6	NA	4176	6	NA	56.9 (49.1 - 63)	48.2 (43.7 - 50.5)	NA	56.2 (48.8 - 63.2)	48.2 (43.7 - 50.5)	NA
ENSG00000117091	intervertebral_disc_disorders	375	6	NA	5707	6	NA	52.6 (44.1 - 59.7)	49.4 (41 - 60.9)	NA	53.4 (44.8 - 62)	49.4 (41 - 60.9)	NA
ENSG00000117091	iron_deficiency_anaemia	274	7	NA	3589	7	NA	54.4 (46.9 - 64.7)	53.1 (45.6 - 57.9)	NA	54.9 (46.6 - 64.7)	53.1 (45.6 - 57.9)	NA
ENSG00000117091	leiomyoma_of_uterus	374	8	NA	5382	8	NA	48.4 (44.2 - 52.6)	46.9 (44.9 - 51.9)	NA	49.5 (44.8 - 54.4)	46.9 (44.9 - 51.9)	NA
ENSG00000117091	lower_respiratory_tract_infections	261	7	NA	3405	7	NA	61.7 (54.5 - 66.9)	62.6 (61.1 - 64.4)	NA	62.6 (55.5 - 68.1)	62.6 (61.1 - 64.4)	NA
ENSG00000117091	menorrhagia_and_polymenorrhoea	566	13	NA	8265	13	NA	45.9 (41.6 - 49.3)	46.1 (43.6 - 50.4)	NA	45.5 (41.1 - 49.2)	46.1 (43.6 - 50.4)	NA
ENSG00000117091	migraine	470	7	NA	6773	7	NA	46.8 (38.2 - 55.3)	46.1 (22.6 - 53.8)	NA	46.4 (37.5 - 54.3)	46.1 (22.6 - 53.8)	NA
ENSG00000117091	obesity	473	11	NA	6546	11	NA	53.5 (46.6 - 61.7)	53.8 (50.2 - 58.9)	NA	55.3 (47.8 - 62.2)	53.8 (50.2 - 58.9)	NA
ENSG00000117091	oesophagitis_and_oesophageal_ulcer	561	6	NA	7905	6	NA	56.8 (49.3 - 63.3)	59.8 (59.6 - 60)	NA	57.4 (50.4 - 63.6)	59.8 (59.6 - 60)	NA
ENSG00000117091	osteoarthritis	1252	26	NA	18147	26	NA	60.6 (54.9 - 65.7)	56.8 (50.8 - 63.4)	NA	60.5 (54.4 - 65.7)	56.8 (50.8 - 63.4)	NA
ENSG00000117091	osteoporosis	240	6	NA	3572	6	NA	62.6 (56.6 - 66.8)	56.9 (55.3 - 62.1)	NA	62.1 (56.7 - 67)	56.9 (55.3 - 62.1)	NA
ENSG00000117091	other_anaemias	308	9	NA	4656	9	NA	55.7 (47.3 - 64.2)	47.9 (40.1 - 61.8)	NA	56.5 (47.3 - 65.2)	47.9 (40.1 - 61.8)	NA
ENSG00000117091	other_or_unspecified_infectious_organisms	479	8	NA	6604	8	NA	59.5 (51.7 - 65.9)	62 (58.7 - 64.2)	NA	60.6 (52.8 - 66.7)	62 (58.7 - 64.2)	NA
ENSG00000117091	peptic_ulcer_disease	221	6	1	3275	7	NA	53.1 (40.7 - 61.7)	44.3 (32.2 - 47.7)	60.3 (60.3 - 60.3)	53.6 (42 - 62.1)	47.7 (35.1 - 54)	NA
ENSG00000117091	peripheral_neuropathies	171	6	NA	2753	6	NA	57.8 (51 - 64.2)	56.7 (49 - 59.1)	NA	57.6 (50.4 - 63.7)	56.7 (49 - 59.1)	NA
ENSG00000117091	postmenopausal_bleeding	352	5	NA	5293	5	NA	56.8 (53.7 - 60.1)	60 (54.6 - 63)	NA	56.2 (53.2 - 60)	60 (54.6 - 63)	NA
ENSG00000117091	primary_malignancy_breast	325	5	NA	4829	5	NA	56.7 (50.6 - 62.7)	60.6 (52.7 - 63.7)	NA	56.9 (50.7 - 63.2)	60.6 (52.7 - 63.7)	NA
ENSG00000117091	primary_malignancy_other_skin_and_subcutaneous_tissue	372	10	NA	5363	10	NA	62.2 (55.5 - 67.2)	63.1 (55.5 - 65.9)	NA	62.9 (56.4 - 68)	63.1 (55.5 - 65.9)	NA
ENSG00000117091	rosacea	248	5	NA	3557	5	NA	53.7 (46.6 - 60.6)	36.8 (35.6 - 47.9)	NA	53.7 (45.6 - 61.3)	36.8 (35.6 - 47.9)	NA
ENSG00000117091	stable_angina	452	9	NA	6131	9	NA	62.3 (56.4 - 66.9)	64.7 (60.8 - 68.2)	NA	60.8 (55.5 - 65.7)	64.7 (60.8 - 68.2)	NA
ENSG00000117091	urinary_incontinence	355	12	NA	5591	12	NA	56.4 (48.2 - 63.6)	58.4 (45.4 - 64.2)	NA	54.9 (47.7 - 62.3)	58.4 (45.4 - 64.2)	NA
ENSG00000117091	urinary_tract_infections	268	5	1	4000	6	NA	60.9 (52.1 - 66.5)	69.6 (59.4 - 72.1)	48 (48 - 48)	60.4 (52.7 - 66.4)	64.5 (55.2 - 71.5)	NA
ENSG00000117091	type_2_diabetes	373	8	NA	4865	8	NA	61.8 (56.4 - 66.9)	61.7 (60.8 - 63.8)	NA	61.6 (55.3 - 66.7)	61.7 (60.8 - 63.8)	NA
ENSG00000117091	CAD	1104	23	NA	16701	23	NA	59.2 (51.8 - 64.9)	58.8 (51.8 - 64.6)	NA	58.5 (51.6 - 64.4)	58.8 (51.8 - 64.6)	NA
ENSG00000117091	COPD	872	9	NA	12945	9	NA	59.3 (50.8 - 65.1)	60.4 (50.9 - 65.8)	NA	59.1 (51.2 - 65.1)	60.4 (50.9 - 65.8)	NA
ENSG00000117091	STR_ctrl_excl	336	6	NA	4736	6	NA	61.3 (55.6 - 67.3)	61.4 (59.6 - 64.2)	NA	62.2 (55.3 - 67.8)	61.4 (59.6 - 64.2)	NA
ENSG00000117091	DEP	673	9	NA	10366	9	NA	49.3 (41.2 - 57.2)	41.3 (35.2 - 57.2)	NA	49.5 (40.9 - 57.3)	41.3 (35.2 - 57.2)	NA
ENSG00000117091	age_menarche	556	9	NA	8441	9	NA	13 (12 - 14)	14 (11 - 14)	NA	13 (12 - 14)	14 (11 - 14)	NA
ENSG00000117091	age_menopause	1854	33	NA	27638	33	NA	51 (49 - 54)	50 (48 - 52)	NA	51 (48 - 54)	50 (48 - 52)	NA
ENSG00000117322	osteoarthritis	444	4	1	18975	5	1	61.1 (55.4 - 65.9)	63.9 (58.3 - 66.9)	63.5 (63.5 - 63.5)	60.5 (54.4 - 65.7)	63.5 (61.2 - 66.6)	59.8 (59.8 - 59.8)
ENSG00000127423	enthesopathies_and_synovial_disorders	359	5	1	24658	6	45	54.1 (47.5 - 61.7)	46.4 (45.5 - 50.7)	53.7 (53.7 - 53.7)	54.6 (47.6 - 61.5)	48.6 (45.7 - 53)	54.5 (45.9 - 61)
ENSG00000132681	bacterial_diseases	421	1	6	11031	7	4	58 (49.2 - 64.8)	36 (36 - 36)	61.7 (58 - 64.9)	57.5 (49.3 - 64.3)	59.4 (54 - 64.6)	52.1 (49 - 59.4)
ENSG00000132681	cataract	341	NA	5	9390	5	2	64.9 (59.6 - 69.1)	NA	65.9 (64.6 - 68)	65.1 (59.5 - 69.5)	65.9 (64.6 - 68)	67.6 (63.9 - 71.3)
ENSG00000132681	cholelithiasis	225	3	3	6002	6	1	57.3 (51.3 - 64)	66.1 (66 - 66.2)	56.4 (50.3 - 62.2)	57.3 (50.5 - 63.3)	66 (58.8 - 66.3)	62.5 (62.5 - 62.5)
ENSG00000132681	depression	286	2	3	7824	5	1	49.3 (41.6 - 56.3)	42.3 (37.9 - 46.6)	46.1 (43.9 - 51.3)	48.8 (40.8 - 56.5)	46.1 (41.6 - 51)	44.6 (44.6 - 44.6)
ENSG00000132681	dermatitis	384	1	6	10872	7	NA	54.4 (41.2 - 62.3)	63.8 (63.8 - 63.8)	60 (52.9 - 66.1)	53.4 (43.6 - 61.6)	63.8 (53.4 - 65.8)	NA
ENSG00000132681	diaphragmatic_hernia	323	2	4	8689	6	NA	60 (54 - 65.1)	53.5 (53.1 - 54)	60.5 (57.2 - 63.5)	59.3 (52.9 - 65.3)	56.4 (53.9 - 61.5)	NA
ENSG00000132681	diverticular_disease_of_intestine	413	NA	6	10199	6	1	62.8 (56.8 - 67.4)	NA	54.3 (52.6 - 58.2)	62.5 (56.8 - 67.4)	54.3 (52.6 - 58.2)	55.9 (55.9 - 55.9)
ENSG00000132681	enthesopathies_and_synovial_disorders	889	1	9	24167	10	2	55.6 (48.1 - 62)	57.2 (57.2 - 57.2)	54.2 (40.7 - 61.2)	54.5 (47.6 - 61.5)	55.7 (43.3 - 60.3)	56.7 (52.8 - 60.7)
ENSG00000132681	gastritis_and_duodenitis	464	NA	8	11699	8	4	57.7 (49.5 - 64.2)	NA	62.1 (59.1 - 68)	57.8 (50.5 - 64)	62.1 (59.1 - 68)	56.1 (55.4 - 60.7)
ENSG00000132681	hypertension	441	NA	5	10876	5	2	57.5 (51.5 - 62.7)	NA	57.1 (52.6 - 58.1)	56.5 (50.3 - 62.4)	57.1 (52.6 - 58.1)	42.3 (40.2 - 44.4)
ENSG00000132681	leiomyoma_of_uterus	211	3	2	5547	5	1	49.1 (45.3 - 53.6)	56.2 (48.8 - 57.6)	53.8 (52.4 - 55.1)	49.4 (44.8 - 54.3)	56.2 (51.1 - 56.5)	49.3 (49.3 - 49.3)
ENSG00000132681	menorrhagia_and_polymenorrhoea	317	3	2	8522	5	NA	45.9 (41.6 - 49.2)	56 (42.1 - 56.2)	54.1 (53.9 - 54.3)	45.5 (41.2 - 49.2)	54.5 (53.7 - 56)	NA
ENSG00000132681	osteoarthritis	705	1	8	18709	9	2	60.4 (54.2 - 65.5)	48 (48 - 48)	62 (60.5 - 63.6)	60.5 (54.4 - 65.7)	61.8 (60 - 63.1)	65 (64 - 66)
ENSG00000132681	osteoporosis	137	1	4	3676	5	NA	62.4 (56.4 - 67.5)	68.2 (68.2 - 68.2)	58.9 (53.5 - 65.4)	62.1 (56.7 - 66.9)	63.3 (54.6 - 68.2)	NA
ENSG00000132681	primary_malignancy_breast	177	4	1	4977	5	NA	58.5 (51.3 - 64.4)	57.3 (48.9 - 62.7)	56.4 (56.4 - 56.4)	56.8 (50.7 - 63.1)	56.4 (54.4 - 60.1)	NA
ENSG00000132681	BC	185	4	1	5037	5	NA	58.5 (51 - 65.2)	57.4 (49.1 - 62.7)	56.4 (56.4 - 56.4)	56.8 (50.6 - 63.1)	56.4 (54.8 - 60.1)	NA
ENSG00000132681	CAD	621	1	10	17196	11	NA	58.7 (52.1 - 64.2)	60.3 (60.3 - 60.3)	53.7 (49.1 - 63.4)	58.5 (51.6 - 64.5)	54.5 (49.2 - 62.5)	NA
ENSG00000132681	COPD	508	NA	9	13309	9	NA	58.7 (51.4 - 65.5)	NA	53.4 (48.1 - 59.6)	59.1 (51.2 - 65.1)	53.4 (48.1 - 59.6)	NA
ENSG00000132681	DEP	386	1	4	10654	5	3	48.9 (40 - 56.6)	51 (51 - 51)	48.3 (45 - 52.4)	49.5 (40.9 - 57.3)	50.5 (46.1 - 51)	54.3 (38.4 - 54.8)
ENSG00000132681	OLI	167	1	4	4358	5	1	45.6 (37.2 - 49.9)	34 (34 - 34)	50.8 (45 - 51.9)	45.3 (39.4 - 49.4)	50.2 (34 - 51.3)	41.9 (41.9 - 41.9)
ENSG00000132681	age_menopause	1109	5	9	28400	14	2	51 (48 - 54)	45 (45 - 49)	52 (48 - 54)	51 (48 - 54)	49.5 (45.5 - 52.8)	53 (51.5 - 54.5)
ENSG00000132781	benign_neoplasm_of_colon_rectum_anus_and_anal_canal	147	5	7	7307	12	1	61.7 (56.2 - 66.7)	53.5 (53.1 - 53.9)	55.9 (47.3 - 57.7)	61.1 (54.6 - 66.5)	53.7 (47.9 - 56.3)	54.5 (54.5 - 54.5)
ENSG00000132781	primary_malignancy_colorectal_and_anus	39	3	3	1478	6	NA	63.2 (57.7 - 67)	52 (49.7 - 52.9)	52.2 (47.9 - 53)	62.9 (57.2 - 67.9)	52.1 (48.6 - 53.4)	NA
ENSG00000132781	CC	49	3	4	1890	7	NA	62.7 (56.7 - 67)	52 (49.7 - 52.9)	50.2 (46.9 - 52.6)	63 (57 - 67.9)	52 (47.7 - 53)	NA
ENSG00000135773	age_menopause	672	2	4	28846	6	1	51 (48 - 54)	48.5 (47.8 - 49.2)	54.5 (53 - 55)	51 (48 - 54)	52 (50 - 54.8)	51.5 (51.5 - 51.5)
ENSG00000142606	enthesopathies_and_synovial_disorders	431	3	2	24632	5	NA	54.8 (47.9 - 61.2)	55.1 (41.1 - 60.3)	52.6 (52 - 53.2)	54.5 (47.6 - 61.5)	53.7 (51.4 - 55.1)	NA
ENSG00000143341	abdominal_hernia	462	3	6	10963	9	2	57 (46.3 - 62.8)	52.7 (49.9 - 59.1)	67.5 (60.7 - 72.5)	57.2 (48.9 - 64)	62.8 (59.4 - 72.2)	30.1 (15.7 - 44.5)
ENSG00000143341	allergic_and_chronic_rhinitis	245	1	6	5912	7	2	49.8 (39.1 - 60)	55.9 (55.9 - 55.9)	43.6 (26.9 - 59.4)	50.1 (39.6 - 59.6)	44.8 (32 - 60.1)	54.7 (54.1 - 55.3)
ENSG00000143341	anxiety_disorders	385	1	4	8637	5	1	48.6 (40.2 - 57.2)	47.6 (47.6 - 47.6)	40 (25.3 - 55.7)	49.6 (40.8 - 57.9)	47.6 (25.7 - 54.4)	50.2 (50.2 - 50.2)
ENSG00000143341	asthma	505	1	6	11891	7	2	51 (40.5 - 58.5)	66.7 (66.7 - 66.7)	59.7 (54.5 - 66.1)	50 (39.7 - 58.8)	62.6 (55.3 - 67)	52.8 (52.6 - 53)
ENSG00000143341	benign_neoplasm_of_colon_rectum_anus_and_anal_canal	329	1	6	7130	7	1	60.5 (54.7 - 66.3)	55.5 (55.5 - 55.5)	55.3 (51.5 - 60.4)	61.1 (54.6 - 66.5)	55.5 (52.6 - 58.8)	58.5 (58.5 - 58.5)
ENSG00000143341	cataract	348	3	4	9379	7	4	64.8 (59.6 - 69.3)	57.5 (31.9 - 58.4)	68.5 (64.1 - 72.4)	65.1 (59.5 - 69.5)	59.3 (58.4 - 68.5)	65.2 (63.1 - 67.3)
ENSG00000143341	coronary_heart_disease_not_otherwise_specified	334	1	4	8022	5	NA	62 (57.6 - 67.1)	55 (55 - 55)	63.4 (56.6 - 69.8)	62.3 (57.3 - 66.9)	58.9 (55 - 68)	NA
ENSG00000143341	dermatitis	426	2	4	10829	6	2	52.8 (42.9 - 61.2)	50.4 (47.7 - 53.1)	50.1 (45.3 - 52.8)	53.4 (43.6 - 61.6)	50.1 (45.8 - 54.2)	60.8 (59.5 - 62.1)
ENSG00000143341	diaphragmatic_hernia	368	2	4	8642	6	2	59.9 (53.3 - 65.8)	49.6 (45.2 - 54)	53.2 (52.6 - 57)	59.3 (52.9 - 65.3)	53.2 (52.4 - 57.3)	61.2 (58.4 - 64.1)
ENSG00000143341	diverticular_disease_of_intestine	419	2	5	10192	7	1	62.3 (56.8 - 67.3)	60.6 (53.1 - 68.1)	59.4 (58.8 - 62)	62.5 (56.8 - 67.4)	59.4 (57.6 - 64.7)	60.7 (60.7 - 60.7)
ENSG00000143341	enthesopathies_and_synovial_disorders	963	2	10	24087	12	6	54.4 (47.5 - 61.6)	50.6 (46.2 - 55)	51.1 (49.1 - 58.7)	54.5 (47.6 - 61.5)	51.1 (48.5 - 59.6)	56.5 (49.1 - 65.4)
ENSG00000143341	gastritis_and_duodenitis	499	3	8	11663	11	2	57.9 (51.1 - 64)	58.4 (56.8 - 67)	51.3 (47.7 - 55.5)	57.8 (50.4 - 64)	53.9 (50.8 - 59.4)	60.4 (58 - 62.7)
ENSG00000143341	gastro_oesophageal_reflux_disease	383	2	8	9743	10	1	58.8 (51.9 - 64.2)	61.8 (60.1 - 63.4)	59 (56.3 - 62.7)	58.1 (51.3 - 64.1)	59.2 (57.4 - 64)	63.5 (63.5 - 63.5)
ENSG00000143341	gout	149	2	3	3740	5	1	57.6 (49.3 - 64.4)	66.5 (66.2 - 66.8)	53.7 (50.8 - 65.1)	57.9 (50.1 - 64.7)	65.8 (53.7 - 67.1)	65.5 (65.5 - 65.5)
ENSG00000143341	hypertension	464	2	5	10851	7	2	56.6 (50.2 - 62.5)	60.4 (55.1 - 65.8)	58.8 (54.1 - 60.7)	56.6 (50.3 - 62.5)	58.8 (51.9 - 61.3)	48.8 (45.7 - 51.9)
ENSG00000143341	menorrhagia_and_polymenorrhoea	353	2	4	8485	6	NA	45.3 (41.2 - 49.1)	46.4 (46 - 46.9)	46.3 (45.8 - 48.3)	45.6 (41.2 - 49.3)	46.3 (45.7 - 47.1)	NA
ENSG00000143341	oesophagitis_and_oesophageal_ulcer	351	3	6	8111	9	1	58.7 (51.5 - 63.9)	67.2 (62.8 - 67.6)	60.2 (58.5 - 60.7)	57.3 (50.2 - 63.5)	60.5 (58.4 - 67.2)	63.5 (63.5 - 63.5)
ENSG00000143341	osteoarthritis	757	2	7	18652	9	7	59.5 (53.5 - 65.1)	64 (63.8 - 64.2)	60.7 (58.2 - 67.2)	60.6 (54.5 - 65.7)	63.5 (58.8 - 66.7)	60.4 (58.3 - 66.2)
ENSG00000143341	other_or_unspecified_infectious_organisms	296	1	5	6789	6	NA	59.8 (52 - 66.7)	52.4 (52.4 - 52.4)	62.3 (60.9 - 69.1)	60.6 (52.8 - 66.7)	61.6 (54.5 - 67.4)	NA
ENSG00000143341	primary_malignancy_other_skin_and_subcutaneous_tissue	226	3	3	5511	6	2	62.1 (56.7 - 68.1)	70 (66.5 - 71.1)	68.8 (64.2 - 71.6)	62.8 (56.3 - 67.9)	69.4 (64.4 - 71.6)	68.6 (67.5 - 69.7)
ENSG00000143341	psoriasis	116	2	3	3130	5	NA	49.2 (36.3 - 57.2)	61.1 (56.4 - 65.8)	45.2 (37.9 - 52.5)	49.9 (38.3 - 59.2)	51.7 (45.2 - 59.8)	NA
ENSG00000143341	urticaria	131	1	4	3069	5	1	52.3 (43.2 - 59.9)	56.2 (56.2 - 56.2)	54.2 (40.1 - 68.7)	53.7 (44.1 - 61.2)	56.2 (41.1 - 67.4)	43 (43 - 43)
ENSG00000143341	CAD	691	4	10	17123	14	NA	59.1 (51.4 - 65.3)	49.2 (48.3 - 51.1)	58.7 (50.2 - 65.9)	58.5 (51.6 - 64.4)	54.2 (48.9 - 59.4)	NA
ENSG00000143341	COPD	549	4	9	13259	13	5	59.1 (52 - 64.9)	56.6 (53.9 - 60.2)	57.8 (51.6 - 64.1)	59.1 (51.2 - 65.1)	57.8 (51.6 - 64.1)	55.8 (55.1 - 59.2)
ENSG00000143341	RF	229	2	5	5408	7	2	64.2 (59.3 - 68)	67.2 (66.2 - 68.2)	69.4 (63.8 - 74.4)	64.1 (58.9 - 68)	69.2 (64.5 - 71.9)	62.6 (60.6 - 64.6)
ENSG00000143341	RF_chronic	186	2	4	4347	6	2	63.7 (59.1 - 67.4)	67.2 (66.2 - 68.2)	69.1 (61.9 - 74.8)	63.8 (59 - 67.7)	67.2 (64.2 - 73.1)	62.6 (60.6 - 64.6)
ENSG00000143341	RF_ctrl_excl	229	2	5	5408	7	2	64.2 (59.3 - 68)	67.2 (66.2 - 68.2)	69.4 (63.8 - 74.4)	64.1 (58.9 - 68)	69.2 (64.5 - 71.9)	62.6 (60.6 - 64.6)
ENSG00000143341	STR_ctrl_excl	194	1	4	4878	5	1	64.3 (56.4 - 69)	73.2 (73.2 - 73.2)	65.5 (58.8 - 71.9)	62 (55.2 - 67.6)	71.2 (59.8 - 73.2)	69.9 (69.9 - 69.9)
ENSG00000143341	PSOR	160	2	7	4326	9	NA	50.3 (38.2 - 61)	61.1 (56.4 - 65.8)	50.4 (43.9 - 56.7)	51.5 (40.8 - 60.2)	51.7 (45.2 - 59.8)	NA
ENSG00000143341	age_menopause	1108	6	10	28395	16	6	51 (49 - 54)	49.5 (48 - 51)	51.5 (48.5 - 52.9)	51 (48 - 54)	51 (48 - 52.6)	53.5 (52.2 - 54.8)
ENSG00000143631	death	561	6	18	3782	24	3	68 (63 - 71.6)	66 (64.3 - 68.2)	66.7 (63.3 - 70)	67.7 (62.9 - 71.3)	66.7 (63.5 - 69.8)	61.3 (55.8 - 66.9)
ENSG00000143631	abdominal_hernia	1300	12	36	10084	48	4	57 (48.7 - 64)	56.2 (50.5 - 60.8)	53.6 (50 - 63)	57.2 (48.8 - 63.9)	53.6 (50 - 63)	50.3 (49.4 - 52.5)
ENSG00000143631	actinic_keratosis	677	10	20	4342	30	1	63 (57.3 - 68.1)	62.2 (61.9 - 64.1)	64.5 (61.5 - 67.4)	63.7 (57.8 - 68.3)	62.9 (61.6 - 67)	55.2 (55.2 - 55.2)
ENSG00000143631	alcohol_problems	226	3	5	1826	8	1	53.7 (46.5 - 63.7)	50.7 (49.7 - 56.1)	55.9 (50.1 - 65.8)	55 (46.6 - 63.2)	53.3 (49.7 - 62.7)	55.7 (55.7 - 55.7)
ENSG00000143631	allergic_and_chronic_rhinitis	744	10	18	5390	28	4	50.5 (39.4 - 59.3)	49.8 (40.3 - 60.6)	46.9 (36.9 - 53.9)	50 (39.6 - 59.7)	47.2 (38 - 57.7)	50.2 (43.7 - 51.1)
ENSG00000143631	anal_fissure	332	2	8	2473	10	2	49.1 (40.1 - 58.3)	35.2 (28.8 - 41.7)	48.5 (31.6 - 63.7)	49.5 (40.4 - 58.2)	47.5 (28.8 - 60)	46.1 (42 - 50.2)
ENSG00000143631	anorectal_fistula	93	1	4	726	5	NA	50.9 (44.9 - 57.8)	22.3 (22.3 - 22.3)	39.4 (33 - 46.4)	50.8 (42.6 - 58)	34 (30.2 - 44.8)	NA
ENSG00000143631	anxiety_disorders	1029	18	24	7954	42	3	49.8 (42.4 - 58.2)	51.9 (46.1 - 55)	47.5 (38.2 - 60.6)	49.5 (40.6 - 57.8)	50.2 (43.4 - 56.3)	55.7 (46 - 61.6)
ENSG00000143631	appendicitis	446	5	9	3318	14	1	34.8 (16 - 51.5)	32.8 (32.6 - 44.1)	55.6 (44.7 - 57.7)	32.9 (16.4 - 50.9)	45.5 (35 - 57.6)	10.1 (10.1 - 10.1)
ENSG00000143631	asthma	1517	33	96	10753	129	6	49.7 (38.1 - 58.7)	45.8 (21.4 - 53.6)	42.7 (26.5 - 53.9)	50.2 (40 - 58.9)	43.8 (26.1 - 53.9)	53.4 (51.1 - 57.5)
ENSG00000143631	atrial_fibrillation	336	2	12	2447	14	NA	65.8 (59.2 - 69.6)	59.9 (56.4 - 63.5)	66.7 (62.8 - 69.6)	64.8 (58.8 - 69.4)	66.4 (60.7 - 68.3)	NA
ENSG00000143631	bacterial_diseases	1356	11	38	10054	49	4	57.8 (49.8 - 64.6)	49.8 (43.7 - 63.8)	54.4 (44 - 59)	57.6 (49.3 - 64.4)	53.2 (44 - 60.4)	56.7 (54.3 - 58.6)
ENSG00000143631	benign_neoplasm_and_polyp_of_uterus	389	7	8	3045	15	NA	55.1 (50 - 59.6)	52.7 (52.5 - 55.2)	59.1 (55.2 - 62)	54.8 (49.5 - 59.8)	55.7 (52.5 - 60.9)	NA
ENSG00000143631	benign_neoplasm_of_colon_rectum_anus_and_anal_canal	884	6	19	6556	25	2	60.3 (53.5 - 66)	62 (54.4 - 67.8)	60.1 (55.2 - 62.3)	61.2 (54.8 - 66.6)	60.1 (54.8 - 63.5)	63.6 (61.8 - 65.5)
ENSG00000143631	benign_neoplasm_of_ovary	278	7	6	2220	13	2	46.6 (36.8 - 55)	47.1 (37.6 - 59.6)	49.2 (45.9 - 51.5)	46.8 (39.3 - 54.2)	48.5 (42.3 - 57.6)	39.5 (34.5 - 44.5)
ENSG00000143631	bronchiectasis	101	1	7	642	8	NA	62.9 (54.6 - 68.1)	75.3 (75.3 - 75.3)	66.4 (62.3 - 69.5)	62.1 (52.5 - 67.1)	67.4 (63.1 - 71.5)	NA
ENSG00000143631	copd	375	8	20	2874	28	NA	63 (56.1 - 67.7)	61.8 (61 - 64.7)	62.9 (58.8 - 66.6)	63.3 (57.5 - 68.1)	62.2 (59.3 - 66.6)	NA
ENSG00000143631	carcinoma_in_situ_cervical	327	6	5	2499	11	NA	48.8 (41.7 - 56)	42.6 (37.1 - 50.7)	42.3 (37 - 49.7)	49.6 (41.7 - 56.2)	42.3 (36.7 - 51)	NA
ENSG00000143631	carpal_tunnel_syndrome	606	13	25	4676	38	2	56.8 (50.4 - 63.3)	57.8 (47.1 - 59.9)	55.4 (52 - 61.6)	56.1 (49.8 - 62.1)	56.5 (49.7 - 61.2)	50.1 (46 - 54.2)
ENSG00000143631	cataract	1140	10	36	8547	46	5	65.3 (59.9 - 69.6)	62.4 (60 - 69.3)	66.1 (58.1 - 68.2)	65.1 (59.5 - 69.5)	65.8 (58.6 - 68.9)	66.7 (65.8 - 67.1)
ENSG00000143631	cholecystitis	417	5	15	3096	20	1	58.7 (51.6 - 63.8)	61.8 (59.9 - 62.5)	58.4 (47.2 - 65.2)	58.2 (51.3 - 64.1)	60.9 (49.8 - 65.2)	68.7 (68.7 - 68.7)
ENSG00000143631	cholelithiasis	692	5	24	5512	29	1	57.9 (51.6 - 63.9)	61.8 (59.4 - 62.5)	62.3 (55.8 - 65.3)	57.2 (50.4 - 63.3)	61.9 (56.8 - 65.2)	60.3 (60.3 - 60.3)
ENSG00000143631	chronic_sinusitis	642	10	12	4959	22	1	52.8 (43.8 - 60.4)	55.1 (48.8 - 63.3)	57 (53.8 - 60.1)	52.7 (43.8 - 60.6)	56.2 (51.8 - 61.9)	25.4 (25.4 - 25.4)
ENSG00000143631	coronary_heart_disease_not_otherwise_specified	960	7	28	7365	35	1	62.2 (57.4 - 67.1)	57 (53.9 - 63.9)	62.5 (58.9 - 67.3)	62.3 (57.3 - 66.8)	61.9 (57.4 - 67.2)	61 (61 - 61)
ENSG00000143631	depression	927	11	32	7146	43	NA	49 (41.3 - 57.2)	47.5 (41.6 - 53)	46.5 (38.6 - 53.8)	48.9 (40.8 - 56.4)	46.9 (39.6 - 53.9)	NA
ENSG00000143631	dermatitis	1425	36	65	9730	101	7	52.9 (41.9 - 61.5)	48.1 (26.9 - 58.9)	52.1 (36 - 60.1)	53.5 (43.7 - 61.6)	51.4 (34.6 - 60)	44.6 (39.4 - 57.9)
ENSG00000143631	diabetes	673	7	18	5147	25	3	60.9 (54 - 66)	54.2 (49.5 - 60.4)	63.4 (57.3 - 66.3)	60.9 (54 - 66.1)	60.3 (54.2 - 65.8)	55.6 (48.1 - 61.7)
ENSG00000143631	diabetic_ophthalmic_complications	236	5	6	1724	11	2	60.8 (54.6 - 66.5)	57.5 (56.1 - 63.9)	58.7 (49.4 - 67.8)	61.5 (55.2 - 66.7)	57.5 (50.8 - 64.3)	57.9 (54.6 - 61.3)
ENSG00000143631	diaphragmatic_hernia	1039	9	28	7939	37	3	58.7 (52.4 - 64.9)	65.6 (60.5 - 68.5)	58.1 (54.3 - 66.9)	59.5 (53 - 65.3)	60.5 (54.5 - 67.4)	58.4 (55.2 - 60)
ENSG00000143631	diverticular_disease_of_intestine	1189	10	39	9377	49	4	62.8 (57.1 - 67.5)	61 (53.1 - 68)	60.6 (55.4 - 65.4)	62.4 (56.8 - 67.4)	60.9 (54.8 - 65.5)	64.7 (58.6 - 66.9)
ENSG00000143631	ear_and_upper_respiratory_tract_infections	171	1	7	1633	8	3	54.1 (45.6 - 60.9)	60.3 (60.3 - 60.3)	51.3 (49.4 - 58.6)	55.1 (47 - 62.3)	54.1 (49.4 - 60.3)	55.5 (51.4 - 60.8)
ENSG00000143631	endometrial_hyperplasia_and_hypertrophy	105	1	4	750	5	NA	51.1 (46.2 - 55.7)	52.6 (52.6 - 52.6)	53.7 (49.9 - 59.2)	52 (47.4 - 56.9)	52.6 (50.1 - 57.4)	NA
ENSG00000143631	endometriosis	187	4	8	1377	12	NA	43.2 (38.6 - 49.1)	46.2 (43.4 - 48)	42.8 (41.3 - 45.6)	44.2 (38.7 - 50)	43.6 (41.3 - 47.7)	NA
ENSG00000143631	enthesopathies_and_synovial_disorders	3020	40	82	21917	122	9	54.7 (47.6 - 61.9)	53.2 (48.7 - 62.7)	53.6 (46.6 - 59.3)	54.5 (47.6 - 61.4)	53.6 (47.4 - 59.9)	56.9 (51.2 - 65.1)
ENSG00000143631	epilepsy	99	2	3	767	5	NA	35.9 (18.6 - 47.4)	43.5 (40.6 - 46.4)	29.8 (20.5 - 35.3)	34.9 (18.1 - 50.1)	37.8 (29.8 - 40.8)	NA
ENSG00000143631	erectile_dysfunction	771	6	26	5547	32	3	59.3 (53.2 - 64.5)	62.8 (58.1 - 64.4)	57.8 (54.8 - 63.1)	59.7 (53.5 - 64.6)	58.1 (55 - 64.4)	60.7 (54.4 - 61.8)
ENSG00000143631	female_genital_prolapse	725	9	20	5400	29	1	57.2 (50.1 - 63.8)	58.5 (53.2 - 60.8)	57.1 (48.8 - 62.6)	57.7 (51.1 - 63.8)	58.5 (49.7 - 62.6)	65.8 (65.8 - 65.8)
ENSG00000143631	female_pelvic_inflammatory_disease	116	1	6	890	7	NA	46.3 (40.7 - 55.1)	39.7 (39.7 - 39.7)	38.9 (38 - 50.9)	47.4 (41.1 - 55.2)	39 (38.3 - 47.3)	NA
ENSG00000143631	fracture_of_wrist	174	1	4	1218	5	1	56.3 (44.6 - 63.3)	50.2 (50.2 - 50.2)	49.4 (38.7 - 60)	56.3 (45.4 - 63.2)	50.2 (39 - 59.9)	40.1 (40.1 - 40.1)
ENSG00000143631	gastritis_and_duodenitis	1419	18	35	10700	53	3	57.7 (50.7 - 63.7)	48.6 (41.1 - 64.9)	54.9 (48.7 - 61.7)	57.8 (50.4 - 64.1)	53.4 (46.4 - 62.1)	61.6 (58 - 63.8)
ENSG00000143631	gastro_oesophageal_reflux_disease	1158	10	30	8936	40	3	57.8 (51.4 - 64.1)	62.6 (56.5 - 66.4)	54.8 (50.1 - 60.3)	58.2 (51.4 - 64.1)	57.3 (50.5 - 63.2)	54.5 (54.2 - 58)
ENSG00000143631	glaucoma	299	4	8	2357	12	1	63.4 (56.9 - 67.9)	63 (57 - 67.2)	61.5 (60.3 - 66.4)	62.4 (55.8 - 67.5)	62 (60.3 - 66.4)	49 (49 - 49)
ENSG00000143631	gout	444	1	13	3435	14	2	57.3 (49.4 - 63.6)	36.7 (36.7 - 36.7)	52.3 (49 - 63.6)	58 (50.1 - 64.7)	52.1 (48.4 - 62.5)	58.6 (54.1 - 63.2)
ENSG00000143631	haemangioma_any_site	144	1	6	1129	7	1	55.1 (45.4 - 62.6)	62.1 (62.1 - 62.1)	59.4 (58.6 - 60.7)	54.9 (46.7 - 61.5)	59.8 (58.8 - 61.5)	49.4 (49.4 - 49.4)
ENSG00000143631	hearing_loss	595	6	15	4448	21	3	59.8 (51.2 - 66.1)	52.9 (45.8 - 60.8)	56.8 (46.8 - 65.6)	59.5 (50.3 - 66.6)	56.8 (45.8 - 63.6)	47.3 (43.8 - 57.5)
ENSG00000143631	heart_failure	184	NA	7	1324	7	NA	65.7 (60.9 - 69.9)	NA	60.2 (58.1 - 70.2)	65.2 (59.3 - 69.5)	60.2 (58.1 - 70.2)	NA
ENSG00000143631	hyperplasia_of_prostate	301	4	12	2426	16	1	61.5 (57 - 65.9)	59.3 (57.6 - 61.2)	55.3 (53.5 - 59.4)	61.2 (56.1 - 65.6)	57.2 (54.1 - 60.8)	60 (60 - 60)
ENSG00000143631	hypertension	1304	8	32	9974	40	6	56.1 (50 - 62)	66.8 (62.7 - 69.5)	57.6 (52.8 - 61.8)	56.6 (50.3 - 62.5)	58.9 (54.1 - 64)	48.4 (42.8 - 55.6)
ENSG00000143631	hypertrophy_of_nasal_turbinates	77	2	4	619	6	NA	47.7 (42.9 - 56.6)	58.2 (54.7 - 61.7)	48.2 (39.6 - 55.4)	51.3 (44.3 - 57.2)	53.2 (43.8 - 56)	NA
ENSG00000143631	hypo_or_hyperthyroidism	524	5	14	3918	19	NA	56.1 (48.7 - 63.4)	58.6 (57.9 - 59.8)	56.1 (48.8 - 59.2)	56.3 (48.8 - 63.2)	57.9 (49 - 59.6)	NA
ENSG00000143631	infection_of_skin_and_subcutaneous_tissues	454	2	10	3168	12	2	57.6 (51.1 - 63.8)	65.7 (65.4 - 66.1)	45.1 (40 - 53.8)	57.4 (49.9 - 63.9)	49.3 (41.7 - 56.5)	56.7 (56.1 - 57.2)
ENSG00000143631	infections_of_other_or_unspecified_organs	487	8	15	3554	23	4	58.9 (51 - 64.7)	51.6 (48.8 - 59.9)	55.2 (44.9 - 58.8)	58.9 (50.7 - 65.2)	54.6 (45.9 - 59.2)	59.4 (54.2 - 62.3)
ENSG00000143631	intervertebral_disc_disorders	753	6	13	5312	19	4	53.7 (46 - 62.3)	51.7 (47.6 - 52.9)	56.8 (41 - 63.4)	53.3 (44.5 - 61.8)	54.4 (44.4 - 61.3)	64.2 (55.1 - 68.2)
ENSG00000143631	iron_deficiency_anaemia	430	5	9	3425	14	1	54.8 (47.5 - 63.7)	62.3 (53.7 - 64)	55.9 (49.8 - 58)	54.8 (46.4 - 64.8)	56.7 (50.8 - 61)	61.1 (61.1 - 61.1)
ENSG00000143631	irritable_bowel_syndrome	365	4	11	2842	15	1	51.7 (43.6 - 59.2)	39.5 (31.7 - 49)	52.3 (41.1 - 63.4)	50.3 (42.2 - 58)	48.7 (38.9 - 58.8)	50.4 (50.4 - 50.4)
ENSG00000143631	ischaemic_stroke	156	2	4	1141	6	1	65.1 (57 - 69.9)	61.7 (58.3 - 65.2)	68.9 (66.3 - 70)	64.3 (57.6 - 69.5)	68.5 (62.3 - 69.3)	64.7 (64.7 - 64.7)
ENSG00000143631	leiomyoma_of_uterus	678	8	21	5056	29	1	49.5 (44.7 - 54.7)	50.5 (48.9 - 52.2)	50 (43.5 - 52.9)	49.3 (44.8 - 54.2)	50.3 (45.2 - 52.9)	46.3 (46.3 - 46.3)
ENSG00000143631	lower_respiratory_tract_infections	449	5	15	3203	20	1	61.7 (55.1 - 68)	62.5 (61.1 - 63.9)	58.5 (56.3 - 63.1)	62.6 (55.4 - 68.1)	60.7 (57 - 63.7)	66 (66 - 66)
ENSG00000143631	menorrhagia_and_polymenorrhoea	1057	9	26	7751	35	1	45.4 (41.5 - 49.3)	49.5 (42.3 - 50.4)	46.3 (41.8 - 49.2)	45.6 (41.1 - 49.2)	46.4 (41.7 - 49.8)	51.1 (51.1 - 51.1)
ENSG00000143631	migraine	847	9	20	6372	29	2	46.8 (38.5 - 53.7)	49.2 (42.6 - 50.3)	44.9 (38.3 - 49.9)	46.3 (37.4 - 54.5)	46.8 (40.8 - 50.3)	47.7 (46.8 - 48.6)
ENSG00000143631	mycoses	66	2	3	522	5	NA	61.6 (51.2 - 65.4)	64.3 (64.3 - 64.4)	55.7 (50.6 - 62.7)	62 (54.5 - 67.3)	64.2 (55.7 - 64.5)	NA
ENSG00000143631	myocardial_infarction	325	4	11	2464	15	1	62.3 (57.9 - 66.6)	60.1 (57 - 62.2)	56.5 (52.4 - 63)	62.1 (57.2 - 66.9)	58.5 (52.4 - 63.8)	61 (61 - 61)
ENSG00000143631	nasal_polyp	271	4	12	2023	16	2	52.3 (43.5 - 60.1)	54.3 (52.5 - 59.3)	54.2 (36.3 - 60.9)	52.9 (43.9 - 60.4)	54.2 (46.2 - 60.9)	55.5 (54.4 - 56.6)
ENSG00000143631	neuromuscular_dysfunction_of_bladder	223	3	4	1676	7	NA	58.9 (50.6 - 64.3)	66.7 (56.2 - 69.3)	52.2 (46.1 - 58.1)	58 (50 - 64.5)	57 (46.6 - 64.2)	NA
ENSG00000143631	obesity	800	6	21	6200	27	3	55.2 (47.9 - 62)	56.8 (53.2 - 61)	57.2 (52.6 - 59)	55.2 (47.7 - 62.2)	57.2 (52.8 - 59.7)	52.2 (49.3 - 54.7)
ENSG00000143631	obstructive_and_reflux_uropathy	140	2	3	979	5	1	59.2 (53 - 66.3)	55.5 (51.1 - 60)	65.7 (65.3 - 65.8)	59.4 (50 - 66)	65 (64.4 - 65.7)	59.4 (59.4 - 59.4)
ENSG00000143631	oesophagitis_and_oesophageal_ulcer	1000	9	26	7435	35	2	57 (50.1 - 63.3)	61.7 (41.8 - 66.1)	57.2 (50.6 - 61.2)	57.4 (50.3 - 63.6)	57.3 (49.8 - 62.1)	58 (56.2 - 59.7)
ENSG00000143631	osteoarthritis	2188	22	54	17152	76	9	60.5 (54.3 - 65.8)	60.7 (53.9 - 66.3)	59 (52.9 - 64.9)	60.5 (54.4 - 65.7)	59.1 (53.1 - 65.3)	63.9 (57.4 - 65.8)
ENSG00000143631	osteoporosis	438	4	12	3362	16	2	62 (56.4 - 66.8)	65.1 (59.3 - 69.9)	60.4 (55.7 - 66.4)	62.2 (56.7 - 67)	61 (56.9 - 66.7)	63.6 (62.5 - 64.7)
ENSG00000143631	other_anaemias	563	7	21	4382	28	NA	55.8 (47.2 - 63.9)	63.7 (56.6 - 66)	59.8 (52.6 - 65.1)	56.5 (47.3 - 65.4)	60 (53.4 - 65.3)	NA
ENSG00000143631	other_or_unspecified_infectious_organisms	815	10	27	6236	37	3	60.1 (52.9 - 66.9)	62.6 (60.5 - 64.8)	58.5 (50.4 - 63.4)	60.6 (52.7 - 66.7)	60.4 (54.8 - 63.9)	55.5 (51.4 - 60.8)
ENSG00000143631	peptic_ulcer_disease	407	5	4	3087	9	NA	52.8 (39.8 - 60.7)	59.6 (53.2 - 62.4)	48.1 (39.2 - 56.6)	53.7 (42 - 62.2)	53.4 (51.8 - 62.4)	NA
ENSG00000143631	peripheral_arterial_disease	115	1	4	1014	5	NA	61.9 (56.8 - 67.2)	68.5 (68.5 - 68.5)	65.2 (59.6 - 69.9)	61.5 (54.9 - 67.2)	68.5 (60.7 - 69.8)	NA
ENSG00000143631	peripheral_neuropathies	363	3	8	2554	11	2	57.4 (50.9 - 63.7)	54.9 (54.6 - 56.1)	64.8 (60.3 - 66.8)	57.7 (50.3 - 63.7)	60.4 (56.1 - 66.6)	60.1 (57.8 - 62.3)
ENSG00000143631	peritonitis	105	1	4	709	5	1	57.7 (50.8 - 64.7)	64.1 (64.1 - 64.1)	64.6 (62 - 66.5)	58.1 (47.5 - 64.9)	64.1 (63.2 - 66)	48.6 (48.6 - 48.6)
ENSG00000143631	postmenopausal_bleeding	672	7	10	4961	17	NA	55.8 (53.3 - 59.4)	57.6 (53.5 - 61.7)	57.3 (55.4 - 60.7)	56.3 (53.3 - 60)	57.6 (54.3 - 60.7)	NA
ENSG00000143631	postviral_fatigue_syndrome_neurasthenia_and_fibromyalgia	152	2	3	1136	5	NA	49 (42.9 - 55.5)	47.8 (44.4 - 51.2)	48.1 (44.8 - 48.8)	49.7 (42.7 - 57.6)	48.1 (41.5 - 49.5)	NA
ENSG00000143631	primary_malignancy_breast	614	8	13	4523	21	1	57.6 (50.7 - 63.4)	56.7 (49 - 60.6)	51.6 (49.7 - 55.3)	56.8 (50.7 - 63.2)	52.5 (49.7 - 58)	55.4 (55.4 - 55.4)
ENSG00000143631	primary_malignancy_malignant_melanoma	167	NA	5	1199	5	NA	61.7 (53.5 - 67.3)	NA	70.7 (59.8 - 72.6)	58 (50 - 64.4)	70.7 (59.8 - 72.6)	NA
ENSG00000143631	primary_malignancy_oro_pharyngeal	33	2	3	312	5	NA	56.5 (50.9 - 66)	50.9 (44.2 - 57.6)	66.1 (53 - 68)	59 (52.1 - 64.7)	64.2 (39.9 - 66.1)	NA
ENSG00000143631	primary_malignancy_other_organs	122	5	1	802	6	1	60 (52.7 - 68.2)	64.3 (62.7 - 68.3)	61.5 (61.5 - 61.5)	60.2 (53 - 66.7)	63.5 (61.8 - 67.3)	58.8 (58.8 - 58.8)
ENSG00000143631	primary_malignancy_other_skin_and_subcutaneous_tissue	732	8	24	4978	32	3	63.2 (57.2 - 68.3)	65.3 (60.7 - 66.9)	64.5 (55.6 - 69.5)	62.7 (56.2 - 67.9)	65.3 (55.9 - 67.9)	45.2 (43 - 57.2)
ENSG00000143631	primary_malignancy_prostate	158	2	6	1178	8	1	64.9 (61 - 68.3)	61.8 (60.9 - 62.7)	65.8 (60 - 72.9)	65 (60.7 - 69.1)	64.7 (59.5 - 68.2)	60.3 (60.3 - 60.3)
ENSG00000143631	primary_malignancy_colorectal_and_anus	164	2	4	1353	6	NA	62.5 (56.3 - 67.7)	68 (67.9 - 68.2)	61.9 (60.5 - 62.8)	62.9 (57.2 - 67.9)	63.3 (61.6 - 66.8)	NA
ENSG00000143631	psoriasis	369	2	4	2876	6	NA	50.2 (38.9 - 59.9)	54.8 (47.8 - 61.9)	52.3 (51.1 - 54.9)	49.9 (38.2 - 59.1)	52.3 (50.1 - 58.9)	NA
ENSG00000143631	pulmonary_embolism	184	1	10	1195	11	NA	60.1 (53.3 - 66.5)	68.9 (68.9 - 68.9)	59 (57.2 - 65.8)	61.1 (53.2 - 67)	59.7 (57.3 - 68.2)	NA
ENSG00000143631	retinal_detachments_and_breaks	183	3	5	1253	8	NA	58.2 (53.3 - 63.6)	57.4 (57.4 - 62.2)	58.8 (57.6 - 59.7)	59 (52.4 - 63.9)	58.2 (57.4 - 60.1)	NA
ENSG00000143631	rheumatoid_arthritis	159	2	3	1075	5	1	58.9 (51.4 - 65.3)	69.5 (67.6 - 71.5)	52.1 (48.4 - 58.3)	56.1 (48.4 - 63.6)	64.6 (52.1 - 65.6)	57.1 (57.1 - 57.1)
ENSG00000143631	rosacea	359	2	5	3443	7	1	52.9 (45.2 - 60.8)	59.7 (58.5 - 60.9)	48.6 (41.2 - 54.5)	53.7 (45.7 - 61.3)	54.5 (44.9 - 56.1)	48.4 (48.4 - 48.4)
ENSG00000143631	seborrheic_dermatitis	265	3	9	1995	12	1	54.4 (45.5 - 62.6)	49.7 (38.9 - 55.9)	60 (52.7 - 66.6)	54.8 (46 - 62.8)	58.8 (48.8 - 66.2)	51.7 (51.7 - 51.7)
ENSG00000143631	secondary_malignancy_lymph_nodes	200	2	9	1562	11	NA	60.2 (53.2 - 66.6)	56.3 (50.3 - 62.3)	60.1 (58 - 66)	61.3 (54.4 - 66.6)	60.1 (53.9 - 66.6)	NA
ENSG00000143631	septicaemia	126	2	6	1020	8	NA	63.6 (57 - 69.3)	67.5 (65.1 - 69.8)	62.7 (62.2 - 65.4)	63.9 (57.3 - 68.5)	63 (62.2 - 67.1)	NA
ENSG00000143631	sleep_apnoea	206	1	5	1249	6	NA	56 (50.1 - 63.5)	62.4 (62.4 - 62.4)	52.1 (46.8 - 55.1)	56.8 (49.9 - 62.9)	53.6 (48.1 - 60.2)	NA
ENSG00000143631	spondylosis	289	5	7	2102	12	1	54.6 (47 - 61.8)	51.1 (46.1 - 55.7)	52.7 (46.6 - 61.1)	54.7 (47.8 - 61.8)	51.9 (46.1 - 58.8)	57.1 (57.1 - 57.1)
ENSG00000143631	stable_angina	762	5	15	5809	20	1	61 (55.4 - 66)	62.8 (56.4 - 66.4)	60.3 (58.6 - 64.2)	60.9 (55.6 - 65.8)	60.4 (57.8 - 66.4)	61.6 (61.6 - 61.6)
ENSG00000143631	stroke_nos	47	2	3	358	5	NA	60.7 (52.5 - 67.7)	64.1 (61.9 - 66.3)	68.3 (61.3 - 68.9)	61.3 (53.6 - 67.8)	68.3 (59.7 - 68.5)	NA
ENSG00000143631	tinnitus	242	1	5	1812	6	1	56.3 (48.4 - 64.3)	44.1 (44.1 - 44.1)	63.5 (51.5 - 67.9)	56.6 (49.9 - 62.9)	57.5 (46 - 66.8)	36.8 (36.8 - 36.8)
ENSG00000143631	unstable_angina	211	1	7	1652	8	NA	61.3 (57.6 - 65.4)	57 (57 - 57)	61 (59.9 - 66)	60.6 (55.8 - 65.5)	60.7 (59.4 - 65.8)	NA
ENSG00000143631	urinary_incontinence	717	4	19	5216	23	2	55.2 (47.8 - 62)	58.1 (53.7 - 61.8)	56.4 (43.3 - 63.1)	55 (47.7 - 62.4)	56.4 (46.4 - 62.8)	65.5 (62.3 - 68.6)
ENSG00000143631	urinary_tract_infections	492	6	12	3763	18	1	59.7 (51.3 - 66.3)	50.5 (47.1 - 64.6)	58.4 (40.6 - 63.9)	60.5 (52.9 - 66.4)	55.2 (45.7 - 64)	50.1 (50.1 - 50.1)
ENSG00000143631	urolithiasis	375	6	10	2709	16	1	53.5 (45.6 - 60.9)	60.8 (51.2 - 63.8)	61.5 (52.9 - 65.5)	54.6 (46.3 - 62.1)	60.8 (51.6 - 65.1)	59.4 (59.4 - 59.4)
ENSG00000143631	urticaria	344	5	14	2842	19	1	53.9 (45 - 61.4)	56.6 (55.2 - 57.2)	53.5 (49.7 - 62.9)	53.5 (43.9 - 61.2)	55.2 (50.4 - 62.2)	41.5 (41.5 - 41.5)
ENSG00000143631	venous_thromboembolic_disease	210	1	5	1327	6	NA	58.5 (51.5 - 64.4)	65.5 (65.5 - 65.5)	54 (53.1 - 58.2)	57.8 (50 - 64.8)	56.1 (53.4 - 63.7)	NA
ENSG00000143631	viral_diseases	187	1	8	1419	9	2	56.7 (46.5 - 63.1)	53.4 (53.4 - 53.4)	57.4 (43.8 - 61.4)	55.3 (46.4 - 62.9)	57.3 (44.6 - 60)	55.3 (50 - 60.7)
ENSG00000143631	vitamin_b12_deficiency_anaemia	128	2	3	1065	5	1	58.6 (51.8 - 66.1)	55.5 (52.1 - 58.8)	69.7 (69.3 - 71.5)	59.7 (51.8 - 67)	68.9 (62.2 - 69.7)	59.8 (59.8 - 59.8)
ENSG00000143631	type_2_diabetes	602	5	16	4620	21	3	61.7 (54.7 - 66.7)	54.2 (52.7 - 60.4)	63.4 (57.5 - 66)	61.7 (55.4 - 66.7)	60.4 (55.3 - 65.8)	64.6 (52.6 - 66.2)
ENSG00000143631	BC	620	8	14	4583	22	2	57.4 (50.7 - 63.3)	56.7 (49 - 60.8)	52.1 (49.9 - 59.3)	56.8 (50.6 - 63.1)	52.9 (49.8 - 60.3)	60.9 (58.1 - 63.7)
ENSG00000143631	CAD	2101	17	56	15652	73	2	58.2 (51.1 - 64.2)	55 (48.7 - 60.4)	58.7 (50.9 - 66.4)	58.6 (51.7 - 64.5)	57.5 (50 - 65.8)	55.8 (53.2 - 58.4)
ENSG00000143631	COPD	1631	24	62	12107	86	2	59.2 (51.4 - 65.3)	57.6 (50.5 - 62.3)	60.1 (52.9 - 66)	59.1 (51.2 - 65)	59.8 (51.5 - 65.8)	64.1 (60.6 - 67.5)
ENSG00000143631	RF	684	5	15	4939	20	3	63.5 (58.6 - 67.5)	68.4 (64.2 - 72.1)	60.2 (54.6 - 67.8)	64.1 (59 - 68.1)	61.4 (56.1 - 69.1)	61 (59.1 - 66.7)
ENSG00000143631	RF_chronic	567	3	11	3959	14	1	63.5 (58.7 - 67.5)	64.2 (60.5 - 68.1)	57.4 (52.7 - 61.5)	63.9 (59.1 - 67.7)	59.3 (55.4 - 63.5)	62.9 (62.9 - 62.9)
ENSG00000143631	RF_ctrl_excl	684	5	15	4939	20	3	63.5 (58.6 - 67.5)	68.4 (64.2 - 72.1)	60.2 (54.6 - 67.8)	64.1 (59 - 68.1)	61.4 (56.1 - 69.1)	61 (59.1 - 66.7)
ENSG00000143631	STR	318	3	8	2383	11	1	61.6 (52.8 - 68.5)	54.8 (53.6 - 61.7)	64.9 (59.1 - 70)	61.9 (54.4 - 68.3)	61.6 (55.2 - 69.1)	64.7 (64.7 - 64.7)
ENSG00000143631	STR_ctrl_excl	604	4	11	4457	15	2	61.6 (54.2 - 67.7)	61.7 (54.2 - 69.1)	61.6 (59.9 - 68.9)	62.2 (55.5 - 67.7)	61.6 (57.5 - 69.1)	61.5 (60.2 - 62.7)
ENSG00000143631	STR_isc	209	3	7	1562	10	1	64.2 (55.5 - 69.6)	54.8 (53.6 - 61.7)	61.6 (57.9 - 68.9)	63.4 (56.3 - 69.1)	60.9 (55 - 68.6)	64.7 (64.7 - 64.7)
ENSG00000143631	DEP	1273	11	30	9731	41	3	49.7 (41.1 - 57.8)	41.6 (33.8 - 51.7)	49.4 (43.4 - 58.3)	49.5 (40.8 - 57.2)	47.5 (40.4 - 56.2)	51.8 (46.5 - 57.6)
ENSG00000143631	PSOR	514	5	6	3970	11	NA	52.2 (42.1 - 60.4)	54.4 (40.7 - 58.5)	54.2 (50.4 - 59.5)	51.4 (40.7 - 60.2)	54.4 (45.1 - 59.7)	NA
ENSG00000143631	PRO	351	7	10	2730	17	1	60 (53.1 - 66.3)	61.3 (56.9 - 63.3)	66 (51.6 - 71.5)	60.6 (52.6 - 66.5)	62.5 (53.1 - 66.3)	58.6 (58.6 - 58.6)
ENSG00000143631	OLI	551	7	16	3956	23	1	45.9 (40.8 - 49.7)	49.5 (39.1 - 52.7)	45.6 (40 - 48.7)	45.2 (39.2 - 49.4)	45.8 (40 - 49.3)	36 (36 - 36)
ENSG00000143631	age_menarche	1051	16	27	7909	43	3	13 (12 - 14)	14 (12.8 - 15)	13 (12 - 15)	13 (12 - 14)	14 (12 - 15)	14 (13 - 15)
ENSG00000143631	age_menopause	3417	37	80	25975	117	16	51 (48 - 53)	51 (47 - 52)	51.5 (49 - 53)	51 (48 - 54)	51 (48 - 53)	51 (49.8 - 54.2)
ENSG00000023839	enthesopathies_and_synovial_disorders	640	NA	6	24420	6	2	54.3 (47.5 - 60.6)	NA	53 (50.7 - 63.3)	54.5 (47.6 - 61.5)	53 (50.7 - 63.3)	48.8 (45.7 - 51.9)
ENSG00000023839	osteoarthritis	423	NA	6	18993	6	3	59.9 (54.6 - 65.3)	NA	63.8 (59.8 - 67.3)	60.5 (54.4 - 65.7)	63.8 (59.8 - 67.3)	54.1 (53.7 - 54.9)
ENSG00000023839	age_menopause	736	NA	5	28783	5	1	51 (48 - 53.6)	NA	50 (46 - 53)	51 (48 - 54)	50 (46 - 53)	52 (52 - 52)
ENSG00000070748	bacterial_diseases	418	1	4	11040	5	NA	57.2 (48.3 - 64.7)	70.9 (70.9 - 70.9)	65.6 (62.1 - 69.4)	57.6 (49.3 - 64.3)	68.7 (62.4 - 70.9)	NA
ENSG00000070748	benign_neoplasm_of_colon_rectum_anus_and_anal_canal	295	2	3	7167	5	NA	61.6 (55.4 - 66.5)	71.9 (71 - 72.7)	62.4 (61.7 - 65.2)	61 (54.6 - 66.5)	68 (62.4 - 70.1)	NA
ENSG00000070748	enthesopathies_and_synovial_disorders	968	3	5	24092	8	NA	53.8 (47 - 61.7)	61.6 (51.1 - 66.6)	54.1 (53.5 - 59.7)	54.6 (47.6 - 61.5)	56.9 (52.5 - 61)	NA
ENSG00000070748	gastritis_and_duodenitis	441	2	3	11729	5	NA	56.9 (50.6 - 63.8)	55.5 (50.7 - 60.3)	72.2 (64.7 - 73.8)	57.8 (50.4 - 64)	65.2 (57.1 - 72.2)	NA
ENSG00000070748	menorrhagia_and_polymenorrhoea	341	2	3	8498	5	NA	45.5 (41.3 - 48.5)	47 (43.2 - 50.7)	53.8 (47.4 - 56)	45.6 (41.2 - 49.3)	53.8 (40.9 - 54.5)	NA
ENSG00000070748	osteoarthritis	729	2	8	18686	10	NA	61 (55.1 - 66.4)	70.1 (70 - 70.2)	60.8 (56.5 - 65.3)	60.5 (54.4 - 65.7)	62.9 (57.9 - 69.2)	NA
ENSG00000070748	CAD	658	2	4	17164	6	NA	57.5 (50.5 - 64.5)	53.8 (47.6 - 59.9)	55 (44.2 - 64.6)	58.6 (51.7 - 64.5)	55 (42.5 - 64.8)	NA
ENSG00000070748	DEP	435	4	2	10607	6	NA	50.3 (41.7 - 56.9)	49.3 (44.3 - 51.4)	57.2 (56.8 - 57.6)	49.5 (40.8 - 57.4)	51.6 (48.4 - 55.3)	NA
ENSG00000070748	age_menarche	372	2	3	8629	5	NA	13 (12 - 14)	12 (11 - 13)	11 (10.5 - 13.5)	13 (12 - 14)	11 (10 - 14)	NA
ENSG00000070748	age_menopause	1163	5	5	28352	10	NA	51 (48 - 54)	53 (52 - 55)	48 (48 - 52)	51 (48 - 54)	52 (49 - 53.8)	NA
ENSG00000156510	enthesopathies_and_synovial_disorders	688	2	4	24370	6	4	54.1 (47.8 - 61.5)	58.3 (56.2 - 60.3)	48.7 (43.9 - 53.5)	54.6 (47.6 - 61.5)	52.7 (47.5 - 59.1)	50.5 (47.9 - 53.6)
ENSG00000156510	erectile_dysfunction	181	NA	5	6166	5	1	57.8 (53.7 - 62.9)	NA	53.4 (47.8 - 64)	59.7 (53.4 - 64.6)	53.4 (47.8 - 64)	59.5 (59.5 - 59.5)
ENSG00000156510	osteoarthritis	525	3	2	18894	5	1	60.9 (54.7 - 65.7)	59.4 (59.2 - 64.1)	49.5 (48.9 - 50.1)	60.5 (54.4 - 65.7)	59 (50.7 - 59.4)	64.5 (64.5 - 64.5)
ENSG00000156510	age_menopause	797	1	5	28720	6	2	51 (48 - 54)	51 (51 - 51)	51 (49 - 54)	51 (48 - 54)	51 (49.5 - 53.2)	46.5 (45.8 - 47.2)
ENSG00000181192	osteoarthritis	446	4	2	18973	6	NA	60.7 (54.5 - 65.4)	62.4 (62 - 63)	61.4 (60.1 - 62.8)	60.5 (54.4 - 65.7)	62.4 (61.8 - 63.5)	NA
ENSG00000181192	CAD	398	3	2	17424	5	1	60.3 (53.5 - 66)	52.5 (46.6 - 54.9)	51.7 (43.8 - 59.5)	58.5 (51.6 - 64.4)	52.5 (40.7 - 57.3)	60.5 (60.5 - 60.5)
ENSG00000188611	enthesopathies_and_synovial_disorders	408	6	NA	24652	6	2	55.4 (48.4 - 62.1)	54.3 (47.1 - 58.8)	NA	54.5 (47.6 - 61.5)	54.3 (47.1 - 58.8)	63.2 (59.4 - 66.9)
ENSG00000188611	CAD	311	5	1	17508	6	3	59 (52.4 - 64.5)	51.6 (46.9 - 61.1)	65.7 (65.7 - 65.7)	58.5 (51.6 - 64.5)	56.4 (48.1 - 64.5)	58 (56.3 - 61.1)
ENSG00000068976	diaphragmatic_hernia	280	NA	5	8733	5	NA	60 (52.6 - 65.9)	NA	64.6 (59.2 - 66.4)	59.3 (53 - 65.3)	64.6 (59.2 - 66.4)	NA
ENSG00000068976	diverticular_disease_of_intestine	342	1	4	10272	5	NA	62.4 (56.3 - 67.8)	59.6 (59.6 - 59.6)	63.4 (61.4 - 65.2)	62.5 (56.8 - 67.4)	62.2 (59.6 - 64.6)	NA
ENSG00000068976	enthesopathies_and_synovial_disorders	792	2	7	24264	9	3	54.8 (48.1 - 61.6)	55.2 (52.7 - 57.7)	52.6 (48.6 - 62.2)	54.5 (47.6 - 61.5)	52.6 (50.3 - 61.7)	42.2 (39.7 - 54.2)
ENSG00000068976	gastritis_and_duodenitis	362	1	8	11802	9	2	56.8 (49.4 - 63.2)	59.5 (59.5 - 59.5)	58.1 (54.7 - 59.9)	57.8 (50.5 - 64)	58.8 (55.8 - 59.5)	70.1 (68.8 - 71.4)
ENSG00000068976	gastro_oesophageal_reflux_disease	313	NA	6	9818	6	NA	58.9 (51.5 - 65.7)	NA	58.6 (56.6 - 58.8)	58.1 (51.4 - 64.1)	58.6 (56.6 - 58.8)	NA
ENSG00000068976	hypertension	349	NA	5	10968	5	2	55.8 (49.9 - 62)	NA	54.5 (50.4 - 54.8)	56.6 (50.3 - 62.5)	54.5 (50.4 - 54.8)	65.4 (64.6 - 66.2)
ENSG00000068976	osteoarthritis	623	NA	7	18793	7	2	60.7 (54.3 - 65.7)	NA	61.4 (57.5 - 64.1)	60.5 (54.4 - 65.7)	61.4 (57.5 - 64.1)	53.5 (49.7 - 57.3)
ENSG00000068976	peptic_ulcer_disease	112	NA	5	3386	5	NA	53.3 (37.7 - 62.1)	NA	57.3 (44.1 - 61.6)	53.6 (41.9 - 62.1)	57.3 (44.1 - 61.6)	NA
ENSG00000068976	CAD	561	NA	6	17257	6	4	59.3 (52.2 - 65.3)	NA	44.5 (37.1 - 54.9)	58.5 (51.6 - 64.4)	44.5 (37.1 - 54.9)	52.4 (51 - 53.4)
ENSG00000068976	age_menopause	925	NA	5	28593	5	2	51 (48 - 53)	NA	50 (48 - 51)	51 (48 - 54)	50 (48 - 51)	48.5 (47.8 - 49.2)
ENSG00000188162	COPD	350	1	5	13469	6	1	60 (51.9 - 65.5)	43 (43 - 43)	44 (43.1 - 45.7)	59.1 (51.2 - 65.1)	43.6 (43 - 45.3)	62.3 (62.3 - 62.3)
ENSG00000188162	age_menarche	223	1	4	8775	5	3	13 (12 - 14)	15 (15 - 15)	13.5 (13 - 14)	13 (12 - 14)	14 (13 - 14)	12 (11.5 - 12.5)
ENSG00000189057	allergic_and_chronic_rhinitis	326	3	2	5835	5	NA	50.4 (40 - 59.9)	48.6 (31.9 - 49.9)	52.1 (44.6 - 59.6)	50 (39.5 - 59.6)	48.6 (37.2 - 51.2)	NA
ENSG00000189057	asthma	632	11	NA	11762	11	NA	49.8 (38.7 - 59)	57.7 (44.9 - 61)	NA	50.1 (39.8 - 58.8)	57.7 (44.9 - 61)	NA
ENSG00000189057	bacterial_diseases	587	7	NA	10869	7	NA	57.5 (49.8 - 64.2)	61.1 (59.5 - 63.6)	NA	57.6 (49.3 - 64.4)	61.1 (59.5 - 63.6)	NA
ENSG00000189057	cataract	508	9	NA	9221	9	NA	64.9 (60 - 69.5)	69.5 (66.5 - 74.2)	NA	65.1 (59.5 - 69.5)	69.5 (66.5 - 74.2)	NA
ENSG00000189057	coronary_heart_disease_not_otherwise_specified	408	6	NA	7947	6	NA	61.6 (55.9 - 66.6)	66.3 (64.9 - 69.5)	NA	62.3 (57.3 - 66.9)	66.3 (64.9 - 69.5)	NA
ENSG00000189057	depression	402	10	1	7703	11	NA	49.5 (41.1 - 58.2)	53 (41.1 - 57)	37.7 (37.7 - 37.7)	48.8 (40.8 - 56.4)	52.9 (40.6 - 56.2)	NA
ENSG00000189057	dermatitis	535	9	NA	10719	9	NA	53.5 (43.4 - 62.5)	52.3 (44.2 - 58.7)	NA	53.4 (43.5 - 61.6)	52.3 (44.2 - 58.7)	NA
ENSG00000189057	diabetes	319	5	NA	5524	5	NA	60.1 (53.2 - 66.3)	68.5 (63.6 - 68.9)	NA	60.9 (54.1 - 66.1)	68.5 (63.6 - 68.9)	NA
ENSG00000189057	diverticular_disease_of_intestine	556	6	NA	10057	6	NA	62.9 (57 - 67.7)	64.3 (61.2 - 66.4)	NA	62.5 (56.8 - 67.4)	64.3 (61.2 - 66.4)	NA
ENSG00000189057	dysmenorrhoea	39	5	NA	787	5	NA	44.4 (39.3 - 48.2)	40.9 (37.1 - 41.5)	NA	42.6 (37.5 - 46.5)	40.9 (37.1 - 41.5)	NA
ENSG00000189057	enthesopathies_and_synovial_disorders	1206	19	1	23842	20	NA	54 (46.8 - 61.5)	56.4 (49 - 61.4)	58.2 (58.2 - 58.2)	54.6 (47.6 - 61.5)	57 (49.1 - 61.1)	NA
ENSG00000189057	erectile_dysfunction	350	4	1	5998	5	NA	59.7 (54.1 - 64.5)	61 (57.2 - 62.4)	66.4 (66.4 - 66.4)	59.6 (53.4 - 64.6)	62.4 (59.5 - 62.6)	NA
ENSG00000189057	female_genital_prolapse	304	7	NA	5844	7	NA	58.1 (51.3 - 64.4)	55.6 (51.9 - 57.3)	NA	57.6 (50.9 - 63.8)	55.6 (51.9 - 57.3)	NA
ENSG00000189057	gastritis_and_duodenitis	629	12	NA	11534	12	NA	57.9 (50.1 - 64.4)	53.4 (45.9 - 59.3)	NA	57.8 (50.5 - 64)	53.4 (45.9 - 59.3)	NA
ENSG00000189057	gastro_oesophageal_reflux_disease	512	10	NA	9615	10	NA	56.8 (50.7 - 63.9)	60.5 (49.4 - 67.6)	NA	58.2 (51.4 - 64.1)	60.5 (49.4 - 67.6)	NA
ENSG00000189057	hypertension	530	6	2	10786	8	NA	57.1 (50.3 - 62.8)	61.8 (60.7 - 64.2)	50 (42.3 - 57.6)	56.6 (50.3 - 62.4)	61.8 (58.2 - 65)	NA
ENSG00000189057	menorrhagia_and_polymenorrhoea	442	4	1	8397	5	NA	44.9 (40.6 - 48.3)	39.7 (39.3 - 41)	46.7 (46.7 - 46.7)	45.6 (41.2 - 49.3)	39.9 (39.5 - 44.5)	NA
ENSG00000189057	migraine	368	5	NA	6877	5	NA	45.8 (38 - 54.1)	31.3 (20.5 - 38.6)	NA	46.4 (37.5 - 54.4)	31.3 (20.5 - 38.6)	NA
ENSG00000189057	oesophagitis_and_oesophageal_ulcer	410	7	NA	8055	7	NA	56.7 (49.7 - 62.8)	54.9 (51.6 - 66.4)	NA	57.4 (50.3 - 63.5)	54.9 (51.6 - 66.4)	NA
ENSG00000189057	osteoarthritis	942	10	2	18471	12	NA	60.6 (53.9 - 66.1)	60.1 (53.6 - 62.1)	66.8 (65.6 - 68.1)	60.5 (54.5 - 65.7)	61.4 (54.9 - 65.5)	NA
ENSG00000189057	osteoporosis	205	5	NA	3608	5	NA	62.5 (57.1 - 67.6)	56.5 (55.7 - 58)	NA	62.2 (56.7 - 66.9)	56.5 (55.7 - 58)	NA
ENSG00000189057	other_anaemias	267	8	1	4697	9	NA	58.2 (49.3 - 65.9)	66.5 (61.6 - 68.8)	48.7 (48.7 - 48.7)	56.4 (47.1 - 65.1)	65.9 (58 - 68.1)	NA
ENSG00000189057	primary_malignancy_breast	237	5	NA	4917	5	NA	57.2 (50.5 - 62.5)	52.6 (50.5 - 60)	NA	56.9 (50.7 - 63.2)	52.6 (50.5 - 60)	NA
ENSG00000189057	primary_malignancy_other_skin_and_subcutaneous_tissue	294	4	2	5445	6	NA	62.1 (56.2 - 68.3)	47.5 (45.7 - 53.4)	66.1 (65.1 - 67.1)	62.8 (56.4 - 67.9)	56.6 (46.6 - 65.7)	NA
ENSG00000189057	rosacea	181	7	NA	3622	7	NA	54 (45.9 - 61.9)	50.7 (42.5 - 60.3)	NA	53.7 (45.7 - 61.2)	50.7 (42.5 - 60.3)	NA
ENSG00000189057	urinary_incontinence	303	5	NA	5650	5	NA	55.2 (47.7 - 62.3)	54.7 (50.1 - 55.4)	NA	55 (47.8 - 62.4)	54.7 (50.1 - 55.4)	NA
ENSG00000189057	BC	247	6	NA	4974	6	NA	56.5 (50 - 62.5)	51.9 (50.7 - 58.1)	NA	56.9 (50.6 - 63.2)	51.9 (50.7 - 58.1)	NA
ENSG00000189057	CAD	909	12	1	16906	13	NA	58.2 (51.6 - 64.6)	61.7 (52.3 - 65.5)	73.5 (73.5 - 73.5)	58.6 (51.6 - 64.4)	64.2 (52.3 - 66.3)	NA
ENSG00000189057	COPD	728	8	NA	13090	8	NA	59.1 (51 - 64.8)	54 (43.2 - 61.7)	NA	59.1 (51.2 - 65.1)	54 (43.2 - 61.7)	NA
ENSG00000189057	DEP	551	13	1	10483	14	NA	49.7 (40.4 - 58.4)	53.1 (50.4 - 61)	54.5 (54.5 - 54.5)	49.5 (40.9 - 57.2)	53.8 (51 - 60.6)	NA
ENSG00000189057	PSOR	218	7	NA	4270	7	NA	51.7 (42.5 - 59.7)	44.7 (34.8 - 49.4)	NA	51.5 (40.7 - 60.3)	44.7 (34.8 - 49.4)	NA
ENSG00000189057	age_menarche	436	11	NA	8559	11	NA	13 (12 - 14)	14 (12.5 - 14.5)	NA	13 (12 - 14)	14 (12.5 - 14.5)	NA
ENSG00000189057	age_menopause	1406	25	2	28092	27	NA	51 (49 - 54)	50 (48 - 55)	55.5 (55.2 - 55.8)	51 (48 - 54)	50 (48 - 55)	NA
ENSG00000196611	allergic_and_chronic_rhinitis	255	2	6	5903	8	NA	49.9 (40.3 - 60.5)	66.7 (66 - 67.4)	55 (49 - 63.1)	50.1 (39.5 - 59.5)	62.1 (49.5 - 66)	NA
ENSG00000196611	anxiety_disorders	423	2	5	8598	7	NA	50.3 (41.9 - 58.2)	47.8 (44.2 - 51.3)	60.7 (51.6 - 61.3)	49.5 (40.7 - 57.9)	54.9 (46.1 - 61)	NA
ENSG00000196611	asthma	564	5	3	11833	8	NA	49.2 (38.8 - 57.8)	53.8 (43.1 - 56.4)	59.6 (49.3 - 61.4)	50.1 (39.8 - 58.9)	55.1 (42.1 - 60.5)	NA
ENSG00000196611	bacterial_diseases	478	1	4	10980	5	NA	57.8 (49.7 - 64.5)	55.8 (55.8 - 55.8)	49.1 (45 - 52.9)	57.6 (49.3 - 64.4)	49.8 (48.5 - 55.8)	NA
ENSG00000196611	cataract	427	3	2	9306	5	NA	65.1 (59.2 - 69.5)	71 (68.9 - 73.6)	67.3 (66.7 - 67.9)	65.1 (59.5 - 69.5)	68.5 (66.8 - 71)	NA
ENSG00000196611	chronic_sinusitis	227	2	5	5390	7	NA	54.8 (44.8 - 61.9)	66.7 (66 - 67.4)	64.1 (64 - 64.9)	52.7 (43.7 - 60.4)	64.9 (64.1 - 66.7)	NA
ENSG00000196611	coronary_heart_disease_not_otherwise_specified	408	2	3	7948	5	NA	62.6 (57 - 66.5)	64.7 (62.9 - 66.5)	55.2 (54.8 - 59.1)	62.3 (57.3 - 66.9)	61 (55.2 - 63.1)	NA
ENSG00000196611	depression	378	2	5	7731	7	NA	48.1 (40.2 - 56.2)	52.2 (47.8 - 56.6)	55.9 (50.1 - 60.7)	48.9 (40.9 - 56.5)	55.9 (49.9 - 60.9)	NA
ENSG00000196611	dermatitis	511	2	6	10744	8	NA	52.4 (41.9 - 60.8)	32.7 (24.6 - 40.7)	63.9 (40.3 - 67)	53.5 (43.6 - 61.6)	56.3 (31.9 - 65)	NA
ENSG00000196611	diaphragmatic_hernia	422	1	5	8590	6	NA	59.4 (52.7 - 65)	54.7 (54.7 - 54.7)	58 (52.3 - 62.6)	59.4 (53 - 65.3)	56.4 (52.9 - 61.4)	NA
ENSG00000196611	diverticular_disease_of_intestine	491	1	6	10121	7	NA	62.5 (56.6 - 67.3)	51.1 (51.1 - 51.1)	64.3 (59.8 - 67.7)	62.5 (56.8 - 67.4)	60.9 (58 - 67.7)	NA
ENSG00000196611	enthesopathies_and_synovial_disorders	1125	5	7	23931	12	NA	54.7 (47.9 - 61.1)	58.8 (55.5 - 67)	54.7 (38.9 - 63.6)	54.5 (47.6 - 61.5)	56.6 (50.1 - 67.5)	NA
ENSG00000196611	gastritis_and_duodenitis	527	1	4	11643	5	NA	58.1 (50.5 - 63.8)	61.6 (61.6 - 61.6)	62.3 (58.9 - 64.8)	57.8 (50.4 - 64)	61.6 (59.9 - 64.7)	NA
ENSG00000196611	gastro_oesophageal_reflux_disease	447	1	4	9685	5	NA	58.1 (51.2 - 63.6)	54.7 (54.7 - 54.7)	57 (53.7 - 60.3)	58.1 (51.4 - 64.1)	56 (54.7 - 58)	NA
ENSG00000196611	lower_respiratory_tract_infections	176	4	3	3490	7	NA	63.9 (57.5 - 68.8)	61 (58.6 - 65.2)	57.4 (56 - 62.4)	62.5 (55.2 - 68)	58.6 (58 - 65.3)	NA
ENSG00000196611	oesophagitis_and_oesophageal_ulcer	394	2	5	8071	7	NA	56.7 (49.7 - 62.6)	58.3 (56.5 - 60.1)	56 (54.3 - 58)	57.4 (50.3 - 63.6)	56 (54.5 - 60)	NA
ENSG00000196611	osteoarthritis	822	6	8	18589	14	NA	60.7 (54.5 - 65.7)	63.6 (62.3 - 66.8)	59.6 (57.7 - 60.2)	60.5 (54.4 - 65.7)	60.6 (58.9 - 64.2)	NA
ENSG00000196611	other_or_unspecified_infectious_organisms	328	4	4	6755	8	NA	61.5 (53.6 - 66.7)	61 (58.6 - 65.2)	53.3 (51.6 - 57.8)	60.5 (52.7 - 66.7)	58.6 (53.9 - 64.3)	NA
ENSG00000196611	stable_angina	316	2	5	6269	7	NA	61.4 (56.1 - 66.2)	64.6 (62.8 - 66.5)	60.2 (53.9 - 60.6)	60.8 (55.5 - 65.8)	60.6 (57.1 - 62)	NA
ENSG00000196611	CAD	812	3	8	17005	11	NA	59.2 (52.2 - 64.9)	61 (49.2 - 64.6)	48 (40.4 - 56.5)	58.5 (51.6 - 64.4)	53.9 (39.8 - 60.8)	NA
ENSG00000196611	COPD	599	5	5	13217	10	NA	58.4 (50.5 - 64.8)	56.1 (51.6 - 64.9)	57.4 (56.8 - 67.7)	59.2 (51.2 - 65.1)	57.1 (52.7 - 67)	NA
ENSG00000196611	DEP	519	2	5	10522	7	NA	50.2 (40.7 - 57.5)	57.6 (55.9 - 59.3)	50.1 (49.8 - 55.2)	49.5 (40.9 - 57.3)	54.2 (49.9 - 58.1)	NA
ENSG00000196611	age_menarche	404	4	1	8597	5	NA	13 (12 - 14)	13 (12 - 14.2)	10 (10 - 10)	13 (12 - 14)	12 (12 - 14)	NA
ENSG00000196611	age_menopause	1294	7	9	28215	16	NA	51 (48.5 - 54)	50 (49.5 - 53)	49 (47 - 51)	51 (48 - 54)	50 (47.8 - 52.5)	NA
ENSG00000197580	gastritis_and_duodenitis	352	3	3	11817	6	NA	57.4 (50.8 - 64)	59 (53.6 - 59.1)	62.6 (57.3 - 63.7)	57.8 (50.4 - 64)	59.1 (53.8 - 61.7)	NA
ENSG00000197580	COPD	387	2	6	13430	8	1	58.8 (51 - 64.6)	58.4 (58.1 - 58.7)	62.2 (59.1 - 65.3)	59.1 (51.2 - 65.1)	60.1 (58.2 - 64)	52.1 (52.1 - 52.1)
ENSG00000197580	DEP	322	NA	5	10721	5	NA	50.4 (42 - 57.1)	NA	45.8 (40.2 - 50.6)	49.5 (40.8 - 57.3)	45.8 (40.2 - 50.6)	NA
ENSG00000278870	abdominal_hernia	369	5	NA	11062	5	NA	57.7 (48.9 - 63.8)	57 (52.7 - 62.6)	NA	57.2 (48.8 - 63.9)	57 (52.7 - 62.6)	NA
ENSG00000278870	enthesopathies_and_synovial_disorders	750	8	NA	24310	8	NA	54.6 (48.2 - 61.3)	59.7 (46.3 - 66.3)	NA	54.5 (47.6 - 61.5)	59.7 (46.3 - 66.3)	NA
ENSG00000278870	osteoarthritis	570	6	2	18847	8	NA	60 (54.4 - 65.9)	55.2 (45.1 - 67.1)	63.7 (61.4 - 66)	60.5 (54.4 - 65.7)	58.9 (49.5 - 68.7)	NA
ENSG00000278870	CAD	553	6	2	17267	8	NA	58.6 (51.5 - 64.4)	56.3 (44.5 - 63.6)	57.5 (56.7 - 58.4)	58.5 (51.6 - 64.5)	57.5 (50.1 - 61)	NA
ENSG00000278870	age_menopause	876	2	4	28643	6	NA	51 (48 - 54)	50 (50 - 50)	51.5 (50.2 - 52.2)	51 (48 - 54)	50.5 (50 - 51.8)	NA
ENSG00000110719	osteoarthritis	433	2	4	18985	6	1	60.8 (54.9 - 66.1)	55.3 (50.8 - 59.8)	54.4 (50 - 60)	60.5 (54.4 - 65.7)	54.4 (49.2 - 62.7)	67.8 (67.8 - 67.8)
ENSG00000133816	oesophagitis_and_oesophageal_ulcer	255	1	4	8212	5	NA	56 (50.3 - 61.9)	57.9 (57.9 - 57.9)	56.1 (55.5 - 58.4)	57.4 (50.3 - 63.6)	56.2 (55.9 - 57.9)	NA
ENSG00000137474	abdominal_hernia	381	NA	6	11049	6	NA	56.9 (48.7 - 63.5)	NA	61.1 (49.7 - 64.9)	57.2 (48.8 - 63.9)	61.1 (49.7 - 64.9)	NA
ENSG00000137474	anxiety_disorders	293	NA	5	8730	5	NA	49.8 (41.9 - 57.5)	NA	47.1 (44 - 53.9)	49.6 (40.8 - 57.9)	47.1 (44 - 53.9)	NA
ENSG00000137474	enthesopathies_and_synovial_disorders	843	1	8	24216	9	NA	54.9 (47.8 - 61.7)	48 (48 - 48)	55.4 (53.2 - 57.7)	54.5 (47.6 - 61.5)	54 (51.3 - 56.9)	NA
ENSG00000137474	leiomyoma_of_uterus	202	1	6	5555	7	NA	49.3 (45.3 - 54.5)	44.7 (44.7 - 44.7)	46.9 (42.6 - 56.3)	49.4 (44.8 - 54.2)	44.7 (43 - 54.2)	NA
ENSG00000137474	menorrhagia_and_polymenorrhoea	288	1	4	8551	5	NA	45.1 (41.1 - 49.3)	44.7 (44.7 - 44.7)	51.8 (47.1 - 54.3)	45.6 (41.2 - 49.2)	51.4 (44.7 - 52.2)	NA
ENSG00000137474	osteoarthritis	655	1	5	18764	6	NA	60.8 (55.2 - 66)	67.2 (67.2 - 67.2)	58.6 (54.2 - 60.4)	60.5 (54.4 - 65.7)	59.5 (55.3 - 65.5)	NA
ENSG00000137474	age_menopause	1003	2	8	28511	10	1	51 (48 - 54)	48.5 (47.8 - 49.2)	53 (51.5 - 55.2)	51 (48 - 54)	52.5 (50 - 54.5)	50 (50 - 50)
ENSG00000137760	asthma	514	4	2	11885	6	NA	49.4 (38.7 - 58.8)	58.3 (48.5 - 64)	57.5 (57.3 - 57.6)	50.1 (39.8 - 58.8)	57.5 (54.2 - 61.9)	NA
ENSG00000137760	bacterial_diseases	504	7	3	10948	10	1	58.4 (50.4 - 65.1)	56.7 (46.3 - 63.7)	62 (57.6 - 62.1)	57.5 (49.2 - 64.3)	59.4 (49.2 - 62.8)	48.4 (48.4 - 48.4)
ENSG00000137760	benign_neoplasm_of_colon_rectum_anus_and_anal_canal	330	4	2	7130	6	1	60.7 (54.9 - 66.2)	53.5 (50.7 - 56.4)	60.8 (57.8 - 63.8)	61.1 (54.6 - 66.5)	55.1 (52.4 - 58.5)	54.8 (54.8 - 54.8)
ENSG00000137760	diabetes	230	4	2	5612	6	NA	60.3 (52.4 - 65.1)	69.6 (65.8 - 73.5)	57.1 (53.8 - 60.5)	60.9 (54.1 - 66.2)	65.3 (63.1 - 71)	NA
ENSG00000137760	diaphragmatic_hernia	394	6	3	8615	9	NA	58.9 (52.5 - 64.8)	56 (52.5 - 60.7)	60.4 (52.9 - 62.5)	59.4 (53 - 65.3)	57 (51.6 - 62)	NA
ENSG00000137760	diverticular_disease_of_intestine	477	8	4	10129	12	1	62.9 (56.7 - 67.3)	59.4 (51.6 - 64.2)	63.9 (62.5 - 65.5)	62.5 (56.8 - 67.4)	62.3 (57.7 - 65.1)	53.8 (53.8 - 53.8)
ENSG00000137760	enthesopathies_and_synovial_disorders	1041	3	3	24020	6	1	54.9 (48 - 61.4)	58.6 (58.2 - 59.2)	66.3 (64 - 67.5)	54.5 (47.6 - 61.5)	60.7 (58.9 - 65.2)	54.9 (54.9 - 54.9)
ENSG00000137760	erectile_dysfunction	283	4	2	6064	6	NA	59 (53.1 - 64.1)	63.7 (57.6 - 67.1)	61.5 (60.7 - 62.4)	59.6 (53.5 - 64.6)	62 (60.1 - 65.8)	NA
ENSG00000137760	gastritis_and_duodenitis	545	3	3	11624	6	NA	57.5 (50.2 - 63.6)	57 (50.1 - 63.2)	62.2 (55.6 - 62.4)	57.8 (50.5 - 64)	59.6 (51.1 - 62.5)	NA
ENSG00000137760	gastro_oesophageal_reflux_disease	473	3	4	9657	7	NA	58.1 (52 - 64.1)	49.3 (45.3 - 61.1)	57.4 (50.1 - 64.3)	58.1 (51.4 - 64.1)	50.4 (49.2 - 64.4)	NA
ENSG00000137760	oesophagitis_and_oesophageal_ulcer	385	3	3	8081	6	NA	57.5 (51.1 - 63.4)	55 (52.2 - 64)	58 (54.2 - 61.2)	57.3 (50.2 - 63.5)	56.5 (51.6 - 62.8)	NA
ENSG00000137760	osteoarthritis	841	6	5	18573	11	NA	60.3 (54.7 - 65.3)	60.7 (57.2 - 63.3)	59.9 (51.6 - 62.4)	60.5 (54.4 - 65.7)	59.9 (54 - 62.9)	NA
ENSG00000137760	urinary_tract_infections	203	3	2	4066	5	NA	61.8 (54 - 67.3)	63 (50.6 - 63.7)	57.6 (55.4 - 59.8)	60.4 (52.7 - 66.4)	62 (53.2 - 63)	NA
ENSG00000137760	DEP	510	4	1	10533	5	NA	48.5 (39.5 - 57.9)	54.1 (45.9 - 63.1)	48.8 (48.8 - 48.8)	49.6 (41 - 57.3)	48.8 (46.4 - 61.8)	NA
ENSG00000137760	age_menopause	1204	9	7	28305	16	NA	51 (48 - 54)	52 (45 - 53)	55 (52 - 55.8)	51 (48 - 54)	52.5 (49.8 - 55.6)	NA
ENSG00000149243	depression	201	1	4	7899	5	11	49.9 (41.8 - 57.9)	41.9 (41.9 - 41.9)	37.4 (30.1 - 47)	48.8 (40.8 - 56.4)	41.9 (31.1 - 43.8)	54.7 (49 - 58.3)
ENSG00000149243	enthesopathies_and_synovial_disorders	550	NA	5	24481	5	32	55 (47.8 - 61.6)	NA	53.8 (51.4 - 66.2)	54.5 (47.6 - 61.5)	53.8 (51.4 - 66.2)	58.4 (51.8 - 62.3)
ENSG00000149243	osteoarthritis	484	1	5	18903	6	32	59.9 (54.2 - 65.8)	61.6 (61.6 - 61.6)	54.6 (54.5 - 58.2)	60.5 (54.4 - 65.7)	56.4 (54.6 - 60.7)	58.2 (54.1 - 64)
ENSG00000149243	age_menopause	731	1	5	28731	6	57	51 (48 - 53)	42 (42 - 42)	52 (48 - 53)	51 (48 - 54)	50 (43.5 - 52.8)	51 (48 - 54)
ENSG00000162337	enthesopathies_and_synovial_disorders	613	NA	9	24443	9	3	54.8 (47.2 - 61.5)	NA	55.1 (53.2 - 58.5)	54.5 (47.6 - 61.5)	55.1 (53.2 - 58.5)	54.1 (47.2 - 54.2)
ENSG00000162337	gastro_oesophageal_reflux_disease	244	2	5	9886	7	NA	59.2 (51.5 - 64.9)	63.1 (58.3 - 67.8)	62.2 (60.9 - 62.5)	58.1 (51.4 - 64.1)	62.2 (57.2 - 63.7)	NA
ENSG00000162337	obesity	168	1	4	6857	5	NA	54.7 (47.7 - 61.4)	47.2 (47.2 - 47.2)	47.6 (36.3 - 53.8)	55.2 (47.7 - 62.2)	47.2 (41.6 - 53.7)	NA
ENSG00000162337	oesophagitis_and_oesophageal_ulcer	208	1	5	8257	6	1	58.5 (50.4 - 64.1)	53.6 (53.6 - 53.6)	57 (54.6 - 62.2)	57.3 (50.2 - 63.5)	55.8 (53.8 - 60.9)	50.6 (50.6 - 50.6)
ENSG00000162337	osteoarthritis	470	2	4	18944	6	5	60.2 (54 - 64.8)	60.7 (59.9 - 61.5)	66.8 (66.1 - 68.9)	60.5 (54.4 - 65.7)	65.8 (63.1 - 67)	59.1 (58.8 - 65.5)
ENSG00000162337	CAD	440	2	5	17380	7	1	58.8 (52.1 - 64.6)	66.1 (63.5 - 68.6)	60.3 (59.8 - 62.5)	58.5 (51.6 - 64.5)	60.9 (60.1 - 66.8)	56.6 (56.6 - 56.6)
ENSG00000162337	age_menopause	721	2	3	28797	5	2	51 (48 - 54)	52 (52 - 52)	50 (48.5 - 51)	51 (48 - 54)	52 (50 - 52)	44 (41.5 - 46.5)
ENSG00000166670	abdominal_hernia	591	12	1	10832	13	NA	56.7 (49.1 - 63.9)	50 (43.9 - 62.5)	37.4 (37.4 - 37.4)	57.2 (48.8 - 63.9)	48.8 (41.1 - 61.7)	NA
ENSG00000166670	allergic_and_chronic_rhinitis	334	7	NA	5824	7	1	50.9 (40.4 - 59.7)	42.4 (33.3 - 49.6)	NA	50 (39.4 - 59.6)	42.4 (33.3 - 49.6)	51.8 (51.8 - 51.8)
ENSG00000166670	anxiety_disorders	501	6	3	8518	9	NA	50.2 (41.3 - 57.7)	46.6 (38.2 - 58.3)	50.5 (39 - 56.8)	49.5 (40.7 - 57.9)	49.8 (36.4 - 61.1)	NA
ENSG00000166670	appendicitis	219	5	1	3554	6	NA	32.7 (15.3 - 51.1)	38.2 (30.4 - 45.7)	27.2 (27.2 - 27.2)	33.3 (16.4 - 51.1)	34.3 (28 - 43.8)	NA
ENSG00000166670	asthma	625	3	3	11774	6	NA	49.1 (38.7 - 57.7)	56.5 (47 - 59.7)	50.1 (41.5 - 54.8)	50.2 (39.8 - 58.9)	53.3 (40.6 - 58.7)	NA
ENSG00000166670	bacterial_diseases	632	4	3	10823	7	1	56.5 (47.7 - 64)	54 (44.6 - 63.8)	56.8 (51.6 - 62.6)	57.6 (49.4 - 64.4)	56.8 (45.8 - 64.9)	52.4 (52.4 - 52.4)
ENSG00000166670	benign_neoplasm_of_colon_rectum_anus_and_anal_canal	376	3	2	7085	5	1	60.5 (55.2 - 65.6)	44.4 (44 - 56.1)	59.5 (56.5 - 62.6)	61.1 (54.6 - 66.6)	53.5 (44.4 - 65.6)	58.8 (58.8 - 58.8)
ENSG00000166670	cataract	539	5	3	9190	8	1	64.7 (59.6 - 69.4)	66.3 (64.7 - 66.3)	71.6 (66.8 - 71.9)	65.1 (59.5 - 69.5)	66.3 (64.1 - 70.4)	67.1 (67.1 - 67.1)
ENSG00000166670	chronic_sinusitis	303	5	1	5315	6	NA	51.2 (43.1 - 60.4)	39.4 (27.1 - 42.4)	57.7 (57.7 - 57.7)	52.9 (44 - 60.6)	40.9 (30.2 - 49.7)	NA
ENSG00000166670	depression	414	5	1	7696	6	NA	49.7 (42.2 - 56.7)	47.5 (36.4 - 54.2)	62.8 (62.8 - 62.8)	48.8 (40.8 - 56.4)	50.9 (39.2 - 59.5)	NA
ENSG00000166670	dermatitis	587	1	4	10671	5	NA	54 (44 - 62)	54.6 (54.6 - 54.6)	43.8 (26.5 - 59.2)	53.4 (43.5 - 61.6)	54.6 (29.8 - 57.8)	NA
ENSG00000166670	diabetes	296	5	3	5544	8	NA	60.8 (53.2 - 66.4)	59.1 (55.5 - 67.4)	61.5 (59.7 - 63)	60.9 (54.1 - 66.1)	60.3 (57.2 - 65.2)	NA
ENSG00000166670	diaphragmatic_hernia	468	5	NA	8545	5	NA	59.6 (52.9 - 66)	68.8 (63.1 - 69.1)	NA	59.3 (53 - 65.3)	68.8 (63.1 - 69.1)	NA
ENSG00000166670	diverticular_disease_of_intestine	544	7	2	10066	9	NA	62.5 (57.1 - 67)	55.9 (48.6 - 60.7)	61.5 (60.4 - 62.7)	62.5 (56.8 - 67.4)	59.3 (55.2 - 62.1)	NA
ENSG00000166670	enthesopathies_and_synovial_disorders	1333	14	6	23714	20	1	55.1 (47.9 - 61.8)	53.3 (40.3 - 60.7)	52.9 (49.2 - 58.5)	54.5 (47.6 - 61.4)	53.3 (41.2 - 60.2)	47.7 (47.7 - 47.7)
ENSG00000166670	erectile_dysfunction	344	3	2	6004	5	NA	59.7 (53 - 64.4)	59 (52.4 - 60.7)	62.4 (60.7 - 64.1)	59.6 (53.5 - 64.6)	59 (58.9 - 62.4)	NA
ENSG00000166670	gastritis_and_duodenitis	631	10	1	11533	11	NA	57.8 (50 - 64.9)	60.4 (48.3 - 64.8)	36.4 (36.4 - 36.4)	57.8 (50.5 - 64)	58.4 (46.3 - 64.8)	NA
ENSG00000166670	gastro_oesophageal_reflux_disease	540	8	4	9585	12	NA	57.8 (50.1 - 64.8)	57.7 (52.1 - 64.7)	57.6 (54.3 - 61.5)	58.1 (51.4 - 64.1)	57.6 (52.7 - 64.5)	NA
ENSG00000166670	hearing_loss	285	4	2	4776	6	NA	60.1 (51.8 - 66.5)	58.9 (50.6 - 66.1)	68.8 (67.9 - 69.7)	59.5 (50.2 - 66.4)	65.5 (56.3 - 69.7)	NA
ENSG00000166670	hyperplasia_of_prostate	152	3	2	2587	5	NA	61 (55.9 - 65.5)	56.4 (56.3 - 60.3)	55.6 (55.2 - 56)	61.2 (56.1 - 65.6)	56.4 (56.2 - 56.5)	NA
ENSG00000166670	hypertension	615	6	5	10698	11	NA	56.7 (50.7 - 62.6)	62.2 (57.4 - 67.2)	59.4 (54.5 - 59.5)	56.6 (50.3 - 62.4)	59.5 (55.5 - 64)	NA
ENSG00000166670	leiomyoma_of_uterus	286	4	2	5472	6	NA	49 (44.8 - 53.5)	53.3 (50 - 56.6)	50.6 (49.2 - 52)	49.4 (44.8 - 54.3)	52 (48.7 - 55.4)	NA
ENSG00000166670	menorrhagia_and_polymenorrhoea	527	7	1	8309	8	NA	45.5 (40.5 - 49.4)	48.4 (43.2 - 49.7)	41.4 (41.4 - 41.4)	45.6 (41.2 - 49.2)	48 (40.7 - 49.3)	NA
ENSG00000166670	migraine	355	5	NA	6888	5	2	46 (37.2 - 55.3)	51.2 (50.6 - 53.7)	NA	46.4 (37.6 - 54.4)	51.2 (50.6 - 53.7)	39.1 (28.9 - 49.3)
ENSG00000166670	obesity	392	7	2	6629	9	NA	56.2 (47.8 - 62.1)	44.7 (35.9 - 58.2)	62.5 (62.1 - 62.9)	55.2 (47.7 - 62.1)	56.9 (42.3 - 61.7)	NA
ENSG00000166670	oesophagitis_and_oesophageal_ulcer	426	5	3	8038	8	NA	57.6 (50.5 - 64.2)	62.4 (52.6 - 64.9)	54.8 (53.7 - 62)	57.3 (50.2 - 63.5)	58.6 (52.7 - 66)	NA
ENSG00000166670	osteoarthritis	1040	10	4	18370	14	1	61.3 (55.1 - 66.7)	63.6 (58.5 - 68.4)	58.1 (56.3 - 61.3)	60.4 (54.4 - 65.6)	60.4 (57.7 - 68)	61.7 (61.7 - 61.7)
ENSG00000166670	other_anaemias	250	7	1	4715	8	NA	57 (47.3 - 65.8)	62.5 (44.2 - 64.9)	75.1 (75.1 - 75.1)	56.5 (47.3 - 65.1)	62.9 (45.7 - 66.9)	NA
ENSG00000166670	peptic_ulcer_disease	202	4	1	3296	5	NA	49.3 (39.4 - 59.3)	45.1 (35 - 57)	36.5 (36.5 - 36.5)	53.8 (41.9 - 62.3)	36.5 (36 - 54.2)	NA
ENSG00000166670	postmenopausal_bleeding	318	2	3	5327	5	NA	56.3 (52.8 - 60.6)	54.5 (54 - 55)	52.3 (51.9 - 54.8)	56.2 (53.3 - 59.9)	53.5 (52.3 - 55.5)	NA
ENSG00000166670	primary_malignancy_other_skin_and_subcutaneous_tissue	284	1	4	5456	5	NA	63.9 (57.6 - 68.1)	66.1 (66.1 - 66.1)	68.3 (67.4 - 70.3)	62.7 (56.2 - 67.9)	67.5 (67.3 - 69.1)	NA
ENSG00000166670	stable_angina	334	6	NA	6252	6	NA	61.3 (56 - 65.9)	61.5 (52.1 - 68.7)	NA	60.9 (55.5 - 65.8)	61.5 (52.1 - 68.7)	NA
ENSG00000166670	urinary_incontinence	318	5	1	5634	6	NA	55.4 (48.3 - 62.5)	53.6 (52.9 - 54.4)	63.4 (63.4 - 63.4)	55 (47.7 - 62.4)	54 (53.1 - 58.2)	NA
ENSG00000166670	type_2_diabetes	263	5	3	4975	8	NA	61.8 (54.9 - 66.5)	59.1 (55.5 - 67.4)	61.5 (59.7 - 63)	61.7 (55.4 - 66.7)	60.3 (57.2 - 65.2)	NA
ENSG00000166670	CAD	921	8	4	16895	12	NA	58.5 (51.7 - 64.9)	52.1 (43.9 - 68)	55.8 (55.1 - 59.9)	58.5 (51.6 - 64.4)	55.5 (47.7 - 68)	NA
ENSG00000166670	COPD	706	3	2	13115	5	NA	59.5 (52.3 - 65.3)	62 (51.4 - 63.4)	51 (45.4 - 56.6)	59.1 (51.2 - 65.1)	62 (40.8 - 62.2)	NA
ENSG00000166670	DEP	579	3	2	10464	5	NA	49.8 (42.3 - 57.4)	47.5 (37.4 - 50.9)	45.2 (36.4 - 54)	49.5 (40.8 - 57.3)	47.5 (27.6 - 54.2)	NA
ENSG00000166670	PSOR	226	4	1	4264	5	NA	50.5 (40.5 - 60.3)	42.5 (21.3 - 58.3)	63.7 (63.7 - 63.7)	51.5 (40.8 - 60.2)	56.9 (28.1 - 62.3)	NA
ENSG00000166670	age_menarche	457	8	1	8540	9	NA	13 (12 - 14)	14 (13.8 - 15.2)	13 (13 - 13)	13 (12 - 14)	14 (13 - 15)	NA
ENSG00000166670	age_menopause	1568	14	6	27935	20	2	51 (48 - 53)	50 (47.2 - 51)	52.5 (50.5 - 53)	51 (48 - 54)	50 (47.8 - 52.2)	50.5 (50.2 - 50.8)
ENSG00000166884	cataract	321	5	NA	9412	5	NA	65 (59.9 - 69.4)	63.4 (57.1 - 65.8)	NA	65.1 (59.5 - 69.5)	63.4 (57.1 - 65.8)	NA
ENSG00000166884	depression	267	7	NA	7842	7	NA	48.2 (39.9 - 55)	51.8 (48.9 - 56.1)	NA	48.9 (40.9 - 56.5)	51.8 (48.9 - 56.1)	NA
ENSG00000166884	enthesopathies_and_synovial_disorders	786	8	NA	24274	8	NA	54.3 (48 - 61.5)	57.4 (49.6 - 64.7)	NA	54.6 (47.6 - 61.5)	57.4 (49.6 - 64.7)	NA
ENSG00000166884	gastro_oesophageal_reflux_disease	299	6	NA	9832	6	NA	58.1 (52.8 - 64.9)	64.5 (56.5 - 68.7)	NA	58.1 (51.3 - 64.1)	64.5 (56.5 - 68.7)	NA
ENSG00000166884	oesophagitis_and_oesophageal_ulcer	236	7	NA	8229	7	NA	56.5 (49.6 - 64)	62.6 (55.4 - 66.7)	NA	57.4 (50.3 - 63.5)	62.6 (55.4 - 66.7)	NA
ENSG00000166884	osteoarthritis	616	5	NA	18804	5	NA	60.4 (54.3 - 65.6)	55.5 (54.3 - 63.6)	NA	60.5 (54.4 - 65.7)	55.5 (54.3 - 63.6)	NA
ENSG00000166884	CAD	558	7	NA	17263	7	NA	59.1 (51.8 - 64.9)	57.4 (54 - 61.2)	NA	58.5 (51.6 - 64.4)	57.4 (54 - 61.2)	NA
ENSG00000166884	DEP	352	8	NA	10688	8	NA	50.2 (41.4 - 56)	46.8 (43 - 50.3)	NA	49.5 (40.9 - 57.4)	46.8 (43 - 50.3)	NA
ENSG00000166884	age_menarche	311	5	NA	8690	5	NA	13 (12 - 14)	16 (15 - 16)	NA	13 (12 - 14)	16 (15 - 16)	NA
ENSG00000166884	age_menopause	995	10	NA	28520	10	NA	51 (48 - 53.8)	50 (48.2 - 51.4)	NA	51 (48 - 54)	50 (48.2 - 51.4)	NA
ENSG00000172289	enthesopathies_and_synovial_disorders	533	5	NA	24530	5	NA	54.9 (48.2 - 61.5)	58.1 (39.3 - 58.6)	NA	54.5 (47.6 - 61.5)	58.1 (39.3 - 58.6)	NA
ENSG00000172289	age_menopause	637	5	1	28882	6	NA	51 (48.5 - 54)	51 (50 - 53)	45 (45 - 45)	51 (48 - 54)	50.5 (46.2 - 52.5)	NA
ENSG00000175514	osteoarthritis	498	1	5	18921	6	NA	59.8 (53.7 - 65.8)	60.7 (60.7 - 60.7)	59.7 (59.4 - 60.4)	60.5 (54.5 - 65.7)	60 (59.5 - 60.6)	NA
ENSG00000175514	age_menopause	759	2	6	28758	8	NA	51 (48 - 54)	51.5 (50.2 - 52.8)	50 (50 - 52.2)	51 (48 - 54)	50 (49.8 - 53)	NA
ENSG00000076555	asthma	357	3	4	12037	7	4	50.6 (39.1 - 60.2)	53.3 (41.6 - 59.2)	45.4 (36.1 - 54)	50.1 (39.8 - 58.8)	51.8 (34.5 - 56.9)	53.7 (47.9 - 58)
ENSG00000076555	age_menopause	826	1	4	28689	5	5	51 (48.6 - 54)	52 (52 - 52)	52.5 (48.8 - 53.5)	51 (48 - 54)	52 (52 - 53)	50 (47 - 51)
ENSG00000257046	enthesopathies_and_synovial_disorders	584	3	2	24477	5	2	53.8 (47.3 - 61.1)	58.6 (57.8 - 60.9)	59 (53.5 - 64.5)	54.6 (47.6 - 61.5)	58.6 (57 - 63.2)	56.3 (51.4 - 61.1)
ENSG00000257046	age_menopause	607	3	2	28913	5	NA	51 (48 - 54)	50 (49.5 - 51)	46.5 (45.8 - 47.2)	51 (48 - 54)	49 (48 - 50)	NA
ENSG00000084110	abdominal_hernia	409	1	4	11021	5	1	57.8 (48.8 - 64)	43.3 (43.3 - 43.3)	52.8 (43.3 - 58.6)	57.2 (48.8 - 63.9)	50.6 (43.3 - 55.1)	53.5 (53.5 - 53.5)
ENSG00000084110	carpal_tunnel_syndrome	198	2	3	5119	5	NA	55.6 (48.4 - 61.6)	50.8 (45.7 - 55.9)	66.3 (62.9 - 67.3)	56.2 (50 - 62.2)	61 (59.6 - 66.3)	NA
ENSG00000084110	enthesopathies_and_synovial_disorders	901	3	4	24157	7	3	55 (48.4 - 61.7)	56.9 (54.5 - 57.3)	56.1 (54.5 - 57.8)	54.5 (47.6 - 61.5)	56.8 (53.7 - 57.3)	63.7 (58.1 - 63.9)
ENSG00000084110	gastritis_and_duodenitis	413	4	2	11754	6	2	57.3 (51.2 - 63.7)	49.7 (37.9 - 61.2)	64.2 (62.1 - 66.2)	57.8 (50.4 - 64)	60.1 (44.4 - 63.3)	53.5 (51.4 - 55.7)
ENSG00000084110	CAD	684	1	4	17137	5	2	59.1 (51.8 - 64.4)	51.1 (51.1 - 51.1)	46.3 (31.8 - 60.1)	58.5 (51.6 - 64.5)	51.1 (36.3 - 56.3)	62.4 (60.5 - 64.3)
ENSG00000084110	age_menopause	1042	1	4	28472	5	6	51 (48 - 54)	42 (42 - 42)	49.2 (47 - 50.9)	51 (48 - 54)	48 (44 - 50.5)	51.5 (48.8 - 53.5)
ENSG00000123384	bacterial_diseases	528	3	4	10928	7	NA	58.2 (49.6 - 64.7)	50.2 (40.7 - 60)	54.4 (40.7 - 66)	57.5 (49.3 - 64.3)	50.2 (38.5 - 66.1)	NA
ENSG00000123384	cataract	415	NA	6	9316	6	1	65.1 (59.9 - 69.1)	NA	67.2 (62.7 - 68.3)	65.1 (59.5 - 69.5)	67.2 (62.7 - 68.3)	68.1 (68.1 - 68.1)
ENSG00000123384	dermatitis	516	2	3	10736	5	6	52.4 (42.3 - 62.1)	55.3 (50.2 - 60.3)	57.3 (54.7 - 63.2)	53.5 (43.6 - 61.6)	57.3 (52.1 - 65.3)	52.3 (42.8 - 53.7)
ENSG00000123384	diverticular_disease_of_intestine	457	1	4	10156	5	1	62.6 (57.4 - 67.5)	65.8 (65.8 - 65.8)	59.8 (54.6 - 63.5)	62.5 (56.8 - 67.4)	62.3 (57.3 - 65.8)	60.1 (60.1 - 60.1)
ENSG00000123384	enthesopathies_and_synovial_disorders	1167	1	12	23883	13	5	54.7 (47.9 - 62)	35 (35 - 35)	53.3 (45.9 - 60.4)	54.5 (47.6 - 61.4)	53.2 (43.2 - 60.2)	53.1 (52.4 - 62.8)
ENSG00000123384	gastro_oesophageal_reflux_disease	457	1	4	9675	5	NA	57.6 (51.7 - 64.4)	31.7 (31.7 - 31.7)	59.8 (51.9 - 65.7)	58.1 (51.4 - 64.1)	56.2 (38.8 - 63.5)	NA
ENSG00000123384	hypertension	518	1	4	10798	5	3	57.1 (51.1 - 62.9)	55.4 (55.4 - 55.4)	48.9 (41.3 - 59.5)	56.6 (50.2 - 62.4)	55.4 (41.8 - 56.1)	56.8 (56.2 - 58.9)
ENSG00000123384	infection_of_skin_and_subcutaneous_tissues	164	2	4	3466	6	NA	58 (49.2 - 63.8)	47.6 (39.4 - 55.8)	54.4 (40.7 - 66)	57.4 (50.1 - 63.8)	53.4 (36.3 - 65.4)	NA
ENSG00000123384	intervertebral_disc_disorders	257	NA	5	5826	5	NA	54.7 (46.3 - 63.8)	NA	52.8 (51 - 62.9)	53.3 (44.7 - 61.8)	52.8 (51 - 62.9)	NA
ENSG00000123384	menorrhagia_and_polymenorrhoea	391	2	3	8446	5	2	45.8 (41.1 - 49.2)	50 (49.4 - 50.6)	47.7 (41.7 - 50)	45.5 (41.2 - 49.3)	48.9 (47.7 - 51.1)	47.2 (44.2 - 50.3)
ENSG00000123384	migraine	307	1	4	6938	5	NA	46.3 (37.7 - 55.1)	30 (30 - 30)	55.1 (51.3 - 58.3)	46.4 (37.5 - 54.3)	52.4 (47.8 - 57.8)	NA
ENSG00000123384	osteoarthritis	869	NA	7	18547	7	2	60.4 (53.6 - 65.7)	NA	58.2 (54.7 - 65.8)	60.5 (54.5 - 65.7)	58.2 (54.7 - 65.8)	63.4 (62.1 - 64.6)
ENSG00000123384	CAD	794	NA	6	17026	6	2	59 (51.4 - 64.5)	NA	56.9 (47.3 - 64.6)	58.5 (51.6 - 64.5)	56.9 (47.3 - 64.6)	46.7 (43.8 - 49.5)
ENSG00000123384	DEP	451	NA	5	10590	5	2	49.6 (41 - 58)	NA	43.2 (42.4 - 43.4)	49.5 (40.9 - 57.3)	43.2 (42.4 - 43.4)	55.2 (52.8 - 57.5)
ENSG00000123384	age_menarche	360	1	5	8640	6	NA	13 (12 - 14)	14 (14 - 14)	14 (13 - 14)	13 (12 - 14)	14 (13.2 - 14)	NA
ENSG00000123384	age_menopause	1272	2	14	28232	16	5	51 (48 - 53.6)	47.5 (46.2 - 48.8)	51 (47.2 - 54.8)	51 (48 - 54)	50 (47 - 54.2)	54 (48 - 55)
ENSG00000127311	abdominal_hernia	577	10	1	10847	11	1	57.4 (48.4 - 63.4)	55.9 (47.9 - 65)	61 (61 - 61)	57.2 (48.8 - 64)	56 (48.9 - 64.4)	56.8 (56.8 - 56.8)
ENSG00000127311	allergic_and_chronic_rhinitis	269	6	1	5890	7	NA	51.5 (40.6 - 60.7)	48.5 (42.4 - 51.5)	27.8 (27.8 - 27.8)	50 (39.4 - 59.5)	48 (39 - 50.6)	NA
ENSG00000127311	asthma	586	9	NA	11809	9	1	52 (41 - 60.2)	55.6 (43.5 - 56.6)	NA	50 (39.7 - 58.8)	55.6 (43.5 - 56.6)	49.5 (49.5 - 49.5)
ENSG00000127311	bacterial_diseases	542	11	NA	10909	11	1	58.2 (49.5 - 65.7)	50.1 (46.4 - 60.6)	NA	57.6 (49.3 - 64.3)	50.1 (46.4 - 60.6)	37.4 (37.4 - 37.4)
ENSG00000127311	benign_neoplasm_of_colon_rectum_anus_and_anal_canal	357	8	NA	7101	8	1	61.3 (54.4 - 66.3)	60.9 (54.3 - 66.1)	NA	61 (54.7 - 66.5)	60.9 (54.3 - 66.1)	63.2 (63.2 - 63.2)
ENSG00000127311	cataract	452	6	NA	9279	6	1	65 (59.3 - 69.6)	72.9 (72 - 73.4)	NA	65.1 (59.6 - 69.5)	72.9 (72 - 73.4)	69.3 (69.3 - 69.3)
ENSG00000127311	coronary_heart_disease_not_otherwise_specified	429	6	NA	7926	6	NA	62.3 (57.6 - 66.8)	59.8 (56.1 - 62.2)	NA	62.3 (57.3 - 66.9)	59.8 (56.1 - 62.2)	NA
ENSG00000127311	depression	366	5	NA	7745	5	NA	48.8 (40.3 - 56.6)	49.2 (48.6 - 53.3)	NA	48.9 (40.9 - 56.5)	49.2 (48.6 - 53.3)	NA
ENSG00000127311	dermatitis	560	6	1	10695	7	1	55 (44.3 - 62.9)	47.1 (42 - 56)	59.5 (59.5 - 59.5)	53.4 (43.5 - 61.6)	48.8 (43.2 - 59)	62.3 (62.3 - 62.3)
ENSG00000127311	diaphragmatic_hernia	432	6	1	8579	7	NA	58.8 (52.6 - 65.4)	53.5 (53 - 60)	44.3 (44.3 - 44.3)	59.4 (53 - 65.3)	53.2 (49 - 58)	NA
ENSG00000127311	diverticular_disease_of_intestine	527	8	NA	10083	8	1	63.5 (57 - 67.5)	62.6 (59.8 - 69.1)	NA	62.4 (56.8 - 67.4)	62.6 (59.8 - 69.1)	56.8 (56.8 - 56.8)
ENSG00000127311	enthesopathies_and_synovial_disorders	1300	11	2	23754	13	1	54.2 (47.2 - 61.4)	50.6 (38.9 - 52.4)	48.9 (48 - 49.7)	54.6 (47.6 - 61.5)	50.6 (43.5 - 51.9)	49.8 (49.8 - 49.8)
ENSG00000127311	gastritis_and_duodenitis	600	9	2	11563	11	1	58.5 (51.1 - 64.7)	46 (42.4 - 56.8)	69.7 (69 - 70.4)	57.7 (50.4 - 64)	47.2 (43.8 - 60.7)	53.6 (53.6 - 53.6)
ENSG00000127311	gastro_oesophageal_reflux_disease	484	7	1	9645	8	NA	58.5 (50.8 - 64.7)	54.4 (50.5 - 59.6)	72.5 (72.5 - 72.5)	58.1 (51.4 - 64.1)	56.3 (52.2 - 61.5)	NA
ENSG00000127311	hypertension	540	5	NA	10778	5	1	56.9 (50.2 - 62.6)	57.3 (54.3 - 57.5)	NA	56.6 (50.3 - 62.5)	57.3 (54.3 - 57.5)	52.3 (52.3 - 52.3)
ENSG00000127311	hypo_or_hyperthyroidism	193	4	1	4263	5	NA	55 (48.7 - 61.9)	54.7 (49.1 - 56.6)	26.6 (26.6 - 26.6)	56.4 (48.8 - 63.3)	53.7 (35.3 - 55.7)	NA
ENSG00000127311	menorrhagia_and_polymenorrhoea	456	7	NA	8380	7	1	46 (41.6 - 49.7)	45.1 (43.7 - 46.3)	NA	45.5 (41.1 - 49.2)	45.1 (43.7 - 46.3)	54.2 (54.2 - 54.2)
ENSG00000127311	oesophagitis_and_oesophageal_ulcer	420	5	1	8046	6	NA	57.2 (48.8 - 63.8)	54.5 (53.8 - 58.1)	71.2 (71.2 - 71.2)	57.3 (50.4 - 63.5)	56.3 (54 - 62)	NA
ENSG00000127311	osteoarthritis	966	9	2	18445	11	3	60.6 (54.5 - 65.9)	60.2 (59.2 - 68.1)	66 (64.8 - 67.2)	60.5 (54.4 - 65.7)	63.6 (59.5 - 68.3)	65.2 (61.5 - 66.1)
ENSG00000127311	peripheral_neuropathies	154	5	NA	2771	5	NA	59 (50.8 - 63.8)	58.9 (53.3 - 64.3)	NA	57.6 (50.3 - 63.7)	58.9 (53.3 - 64.3)	NA
ENSG00000127311	CAD	921	9	1	16897	10	NA	58.8 (52.4 - 64.6)	59 (55.2 - 62.5)	45.9 (45.9 - 45.9)	58.5 (51.6 - 64.4)	57.6 (54.5 - 62)	NA
ENSG00000127311	DEP	543	6	1	10498	7	NA	49.2 (39.6 - 57.2)	51.7 (47.2 - 58.2)	52.6 (52.6 - 52.6)	49.5 (41 - 57.3)	52.6 (48.2 - 56.6)	NA
ENSG00000127311	OLI	229	7	NA	4295	7	NA	46.3 (40 - 49.9)	43.1 (41.1 - 45.9)	NA	45.3 (39.2 - 49.4)	43.1 (41.1 - 45.9)	NA
ENSG00000127311	age_menarche	455	6	1	8544	7	NA	13 (12 - 14)	12.8 (12 - 13.9)	14 (14 - 14)	13 (12 - 14)	13.5 (12 - 14)	NA
ENSG00000127311	age_menopause	1399	18	2	28104	20	2	52 (50 - 55)	50 (48 - 50.9)	50.5 (48.2 - 52.8)	51 (48 - 53)	50 (47.8 - 51)	48 (45 - 51)
ENSG00000130035	enthesopathies_and_synovial_disorders	366	5	NA	24697	5	NA	55.3 (47.9 - 62.2)	58.9 (48 - 59.2)	NA	54.5 (47.6 - 61.5)	58.9 (48 - 59.2)	NA
ENSG00000135406	enthesopathies_and_synovial_disorders	442	4	1	24621	5	NA	54.1 (47.9 - 61)	41 (40.6 - 41.9)	51.2 (51.2 - 51.2)	54.6 (47.6 - 61.5)	41 (40.9 - 44.4)	NA
ENSG00000135502	anxiety_disorders	145	2	3	8739	5	139	50.5 (43.7 - 59.4)	61.9 (58.5 - 65.3)	37.1 (35.5 - 52.8)	49.6 (40.8 - 57.9)	55 (37.1 - 68.5)	47.7 (39.9 - 57.2)
ENSG00000135502	asthma	198	3	2	11999	5	203	50.9 (40 - 60)	59.4 (52.3 - 67)	37.4 (36.5 - 38.2)	50 (39.8 - 58.8)	45.3 (39.1 - 59.4)	50.5 (41.5 - 58.5)
ENSG00000135502	gastritis_and_duodenitis	202	2	3	11764	5	204	58.6 (52 - 64)	63.8 (62.9 - 64.8)	44.6 (40.6 - 56.5)	57.8 (50.4 - 64)	61.9 (44.6 - 65.8)	57.6 (50.9 - 64.2)
ENSG00000135502	gastro_oesophageal_reflux_disease	154	1	5	9812	6	165	58.5 (50.2 - 64.3)	62 (62 - 62)	43.4 (41.1 - 61.7)	58.1 (51.4 - 64.1)	52.6 (41.7 - 62)	57.6 (49.5 - 62.9)
ENSG00000135502	osteoarthritis	282	2	4	18832	6	305	60.7 (53.1 - 67)	53.7 (47.1 - 60.2)	54.8 (43.9 - 65.5)	60.5 (54.4 - 65.7)	54.8 (41.7 - 66.2)	60.9 (54.6 - 65.6)
ENSG00000135502	CAD	276	2	5	17267	7	278	58.6 (51.6 - 64.5)	58.4 (56.2 - 60.6)	52.6 (48.4 - 59.6)	58.5 (51.6 - 64.5)	54 (50.5 - 61.2)	58.4 (52.2 - 65)
ENSG00000135502	COPD	218	3	2	13390	5	213	58.2 (48.8 - 65.2)	64.7 (62.3 - 65.3)	44.3 (38.2 - 50.4)	59.2 (51.2 - 65.1)	59.9 (56.5 - 64.7)	58.3 (51.4 - 64.3)
ENSG00000135502	age_menopause	427	1	6	28645	7	446	50 (48 - 53)	41 (41 - 41)	51.5 (50.2 - 53.5)	51 (48 - 54)	51 (47.5 - 53)	50 (48 - 54)
ENSG00000136011	age_menopause	400	NA	5	29118	5	2	51 (48 - 54)	NA	53 (50 - 54)	51 (48 - 54)	53 (50 - 54)	51.5 (49.8 - 53.2)
ENSG00000139531	abdominal_hernia	275	3	3	11155	6	NA	56.1 (49.7 - 63.4)	63.6 (58 - 65.3)	53.1 (51.7 - 61.6)	57.2 (48.8 - 63.9)	58.4 (52.5 - 66.2)	NA
ENSG00000139531	dermatitis	287	4	2	10970	6	NA	53.6 (42.9 - 61.7)	62.9 (54.3 - 67.2)	59.2 (58.5 - 60)	53.4 (43.6 - 61.6)	59.9 (58 - 65.3)	NA
ENSG00000139531	primary_malignancy_other_skin_and_subcutaneous_tissue	149	NA	5	5591	5	NA	62.8 (57.5 - 68.2)	NA	60.1 (57.6 - 62.5)	62.8 (56.3 - 67.9)	60.1 (57.6 - 62.5)	NA
ENSG00000139531	CAD	454	NA	5	17369	5	NA	59 (51.8 - 65)	NA	57.4 (55.9 - 58.8)	58.5 (51.6 - 64.4)	57.4 (55.9 - 58.8)	NA
ENSG00000166866	actinic_keratosis	189	2	4	4855	6	NA	64.9 (59.7 - 68.4)	66.3 (65.1 - 67.5)	59.4 (57.5 - 65.6)	63.6 (57.7 - 68.3)	62.7 (58.5 - 67.5)	NA
ENSG00000166866	bacterial_diseases	496	NA	6	10961	6	NA	57.3 (49.5 - 64.9)	NA	59.2 (51.5 - 69)	57.6 (49.3 - 64.3)	59.2 (51.5 - 69)	NA
ENSG00000166866	cataract	386	2	3	9347	5	NA	64.1 (58.4 - 69)	56.9 (53.1 - 60.8)	68.3 (68.1 - 71.7)	65.1 (59.6 - 69.5)	67.9 (64.6 - 68.3)	NA
ENSG00000166866	enthesopathies_and_synovial_disorders	1015	1	5	24044	6	3	54.7 (47.6 - 61.8)	68.3 (68.3 - 68.3)	43.4 (41.9 - 49.9)	54.5 (47.6 - 61.5)	46.7 (42.3 - 61.7)	63.6 (54.6 - 66.3)
ENSG00000166866	hearing_loss	203	2	3	4859	5	NA	59.3 (50.3 - 66.6)	54.7 (53.6 - 55.7)	47.5 (45.7 - 61.4)	59.5 (50.3 - 66.5)	52.5 (47.5 - 56.8)	NA
ENSG00000166866	hypertension	493	NA	5	10826	5	NA	56 (49.8 - 62.5)	NA	56.2 (47.9 - 64.2)	56.6 (50.3 - 62.4)	56.2 (47.9 - 64.2)	NA
ENSG00000166866	CAD	753	1	5	17067	6	2	58.9 (51.8 - 64.5)	49.9 (49.9 - 49.9)	49.9 (48.3 - 54)	58.5 (51.6 - 64.4)	49.9 (48.7 - 53)	62.5 (60.9 - 64)
ENSG00000166866	DEP	437	NA	5	10605	5	1	48.8 (41.5 - 57.9)	NA	49.8 (45.9 - 65.3)	49.6 (40.9 - 57.3)	49.8 (45.9 - 65.3)	40.9 (40.9 - 40.9)
ENSG00000166866	age_menopause	1154	2	7	28360	9	2	51 (49 - 53)	52.5 (51.2 - 53.8)	46 (43 - 51)	51 (48 - 54)	50 (45 - 52)	48 (46.5 - 49.5)
ENSG00000170523	enthesopathies_and_synovial_disorders	571	5	NA	24492	5	NA	54.5 (48.5 - 61.1)	56.4 (53.8 - 63)	NA	54.5 (47.6 - 61.5)	56.4 (53.8 - 63)	NA
ENSG00000174527	bacterial_diseases	292	2	3	11166	5	NA	58.1 (50.4 - 64.3)	69 (66.6 - 71.4)	48 (43.4 - 55.7)	57.5 (49.3 - 64.4)	63.4 (48 - 64.2)	NA
ENSG00000174527	enthesopathies_and_synovial_disorders	659	2	6	24401	8	NA	54.5 (47.9 - 61.5)	64.4 (57.5 - 71.3)	55.3 (49.2 - 59.4)	54.5 (47.6 - 61.5)	55.3 (50.1 - 60.8)	NA
ENSG00000174527	osteoarthritis	494	2	4	18925	6	NA	60.3 (54.4 - 65.5)	46.8 (44.7 - 48.8)	68.9 (62.6 - 70.5)	60.5 (54.4 - 65.7)	59.3 (48.1 - 69.5)	NA
ENSG00000174527	other_or_unspecified_infectious_organisms	157	2	4	6928	6	NA	61.2 (52.4 - 66.9)	50.2 (49.3 - 51)	61.7 (51.2 - 70.5)	60.6 (52.8 - 66.7)	52.6 (49.3 - 65.9)	NA
ENSG00000174527	age_menopause	784	1	6	28731	7	3	51 (48 - 53)	49 (49 - 49)	49.5 (42 - 54.8)	51 (48 - 54)	49 (44 - 53.5)	51 (49.5 - 52.5)
ENSG00000102595	age_menopause	654	3	2	28865	5	1	51 (48 - 53)	54 (53.5 - 54.5)	46 (44 - 48)	51 (48 - 54)	53 (50 - 54)	48 (48 - 48)
ENSG00000120699	enthesopathies_and_synovial_disorders	769	5	1	24293	6	NA	53.4 (46.8 - 61)	57.9 (57.4 - 63.5)	55.6 (55.6 - 55.6)	54.6 (47.6 - 61.5)	57.6 (56.1 - 62.1)	NA
ENSG00000120699	CAD	571	3	2	17252	5	NA	58.3 (50 - 64.8)	58.7 (56.5 - 59.7)	57.5 (56.2 - 58.8)	58.5 (51.7 - 64.4)	58.7 (54.9 - 60.1)	NA
ENSG00000120699	age_menarche	252	3	3	8748	6	NA	13 (12 - 15)	13 (12.5 - 13)	14 (13.5 - 14.5)	13 (12 - 14)	13 (13 - 13.8)	NA
ENSG00000120699	age_menopause	831	4	4	28686	8	NA	51 (48 - 53)	52 (49.8 - 54.5)	50 (45 - 52.8)	51 (48 - 54)	51 (48.8 - 54.2)	NA
ENSG00000123191	abdominal_hernia	487	1	6	10941	7	1	57 (47.9 - 63.6)	39.2 (39.2 - 39.2)	42.6 (10.2 - 61.6)	57.2 (48.8 - 64)	39.2 (14.8 - 61.4)	52.9 (52.9 - 52.9)
ENSG00000123191	asthma	534	1	8	11862	9	NA	50 (38.8 - 59)	51.7 (51.7 - 51.7)	52.6 (40 - 59.6)	50.1 (39.8 - 58.8)	51.7 (40.7 - 59.5)	NA
ENSG00000123191	copd	127	2	3	3145	5	NA	63.1 (55.8 - 68.1)	53.7 (52.6 - 54.8)	67.3 (65.7 - 72.5)	63.2 (57.5 - 68)	64.2 (55.9 - 67.3)	NA
ENSG00000123191	carpal_tunnel_syndrome	212	1	4	5104	5	1	57.4 (49.3 - 63.3)	56.6 (56.6 - 56.6)	51.4 (49.3 - 53.5)	56.1 (49.9 - 62.2)	51.5 (51.3 - 56.6)	56.1 (56.1 - 56.1)
ENSG00000123191	cataract	425	NA	7	9306	7	NA	65.1 (59.6 - 69.4)	NA	59.6 (54.6 - 61.7)	65.1 (59.5 - 69.5)	59.6 (54.6 - 61.7)	NA
ENSG00000123191	depression	349	NA	7	7760	7	NA	49.2 (41.8 - 56.9)	NA	46.1 (35.7 - 52.2)	48.9 (40.8 - 56.4)	46.1 (35.7 - 52.2)	NA
ENSG00000123191	dermatitis	495	1	6	10760	7	1	53 (44.3 - 61.3)	53.7 (53.7 - 53.7)	58.1 (53.5 - 63)	53.4 (43.5 - 61.6)	54.6 (53.4 - 62.6)	51.7 (51.7 - 51.7)
ENSG00000123191	diaphragmatic_hernia	375	1	5	8637	6	NA	59.9 (53.6 - 65.7)	58.4 (58.4 - 58.4)	57.5 (53.3 - 60.1)	59.3 (52.9 - 65.3)	57.9 (54.4 - 59.7)	NA
ENSG00000123191	enthesopathies_and_synovial_disorders	1118	2	9	23937	11	2	54.5 (47.4 - 61.2)	65.6 (64.6 - 66.7)	54.2 (52 - 56.4)	54.5 (47.6 - 61.5)	55.6 (52.1 - 61.2)	54.9 (50.3 - 59.5)
ENSG00000123191	gastro_oesophageal_reflux_disease	440	1	8	9687	9	1	57.4 (51.2 - 63.6)	46 (46 - 46)	53.4 (44.7 - 61.5)	58.1 (51.4 - 64.1)	52.8 (45.1 - 59.1)	61.1 (61.1 - 61.1)
ENSG00000123191	hearing_loss	240	NA	5	4822	5	NA	58 (49.3 - 64.6)	NA	52.9 (35.9 - 69)	59.6 (50.4 - 66.6)	52.9 (35.9 - 69)	NA
ENSG00000123191	hypertension	527	2	8	10787	10	NA	56.8 (50.9 - 62)	58.7 (56.7 - 60.6)	59.3 (52.3 - 65.5)	56.6 (50.3 - 62.5)	58.8 (53.4 - 64.9)	NA
ENSG00000123191	oesophagitis_and_oesophageal_ulcer	361	NA	6	8105	6	NA	56.9 (49.8 - 63.3)	NA	53.4 (49.6 - 60.7)	57.4 (50.3 - 63.5)	53.4 (49.6 - 60.7)	NA
ENSG00000123191	osteoarthritis	824	2	10	18588	12	1	60.9 (54.5 - 66.3)	57.1 (54.3 - 59.9)	62.6 (58.1 - 65.9)	60.5 (54.4 - 65.7)	62.6 (57.3 - 64.7)	59.2 (59.2 - 59.2)
ENSG00000123191	postmenopausal_bleeding	242	NA	5	5403	5	NA	56.6 (54 - 60.6)	NA	56.4 (54.9 - 58.5)	56.2 (53.2 - 59.9)	56.4 (54.9 - 58.5)	NA
ENSG00000123191	CAD	792	1	10	17024	11	1	58.3 (51.1 - 64.3)	52.4 (52.4 - 52.4)	52.7 (50.4 - 62.3)	58.6 (51.7 - 64.5)	52.4 (50.4 - 62.1)	66.8 (66.8 - 66.8)
ENSG00000123191	COPD	583	3	9	13231	12	NA	58.5 (50.5 - 64.7)	55.9 (53.7 - 55.9)	62.8 (58.6 - 69.7)	59.2 (51.2 - 65.1)	58.7 (55.2 - 65.6)	NA
ENSG00000123191	DEP	472	NA	9	10567	9	NA	49.7 (42 - 57)	NA	46.1 (37.2 - 55.5)	49.5 (40.8 - 57.3)	46.1 (37.2 - 55.5)	NA
ENSG00000123191	age_menarche	411	NA	5	8590	5	NA	13 (12 - 14)	NA	12 (12 - 14)	13 (12 - 14)	12 (12 - 14)	NA
ENSG00000123191	age_menopause	1290	5	20	28207	25	3	51 (48 - 54)	50 (48 - 54)	52 (44.8 - 55)	51 (48 - 54)	52 (45 - 54)	51 (50.5 - 51.5)
ENSG00000133106	asthma	583	9	NA	11813	9	NA	50.2 (38.8 - 59.6)	49.2 (43 - 54.2)	NA	50.1 (39.8 - 58.8)	49.2 (43 - 54.2)	NA
ENSG00000133106	bacterial_diseases	472	6	NA	10985	6	NA	58.5 (49.5 - 64.3)	62.7 (61.8 - 63.2)	NA	57.5 (49.3 - 64.4)	62.7 (61.8 - 63.2)	NA
ENSG00000133106	benign_neoplasm_of_colon_rectum_anus_and_anal_canal	364	6	NA	7097	6	NA	61.3 (55.4 - 66.8)	58.9 (52.8 - 61.9)	NA	61 (54.6 - 66.5)	58.9 (52.8 - 61.9)	NA
ENSG00000133106	carpal_tunnel_syndrome	258	4	1	5059	5	NA	56.4 (50.1 - 62.1)	61.4 (54.3 - 67.5)	60.6 (60.6 - 60.6)	56.1 (49.9 - 62.2)	60.6 (57.6 - 65.2)	NA
ENSG00000133106	cataract	464	6	NA	9268	6	NA	65.8 (59.1 - 70)	60.2 (55.4 - 64.2)	NA	65.1 (59.5 - 69.5)	60.2 (55.4 - 64.2)	NA
ENSG00000133106	depression	378	7	NA	7731	7	NA	47.8 (40.1 - 55.9)	45.2 (34.8 - 53.4)	NA	48.9 (40.9 - 56.5)	45.2 (34.8 - 53.4)	NA
ENSG00000133106	diaphragmatic_hernia	427	11	NA	8580	11	NA	59.1 (52.9 - 65.1)	50.5 (48.7 - 57)	NA	59.4 (53 - 65.3)	50.5 (48.7 - 57)	NA
ENSG00000133106	enthesopathies_and_synovial_disorders	1156	9	1	23901	10	1	54.2 (47.3 - 61.2)	55.3 (49.1 - 59.8)	62.7 (62.7 - 62.7)	54.6 (47.6 - 61.5)	56.6 (49.4 - 61.9)	53.8 (53.8 - 53.8)
ENSG00000133106	gastritis_and_duodenitis	562	6	NA	11607	6	NA	58 (50.9 - 64.8)	49.1 (43.8 - 55.7)	NA	57.8 (50.4 - 64)	49.1 (43.8 - 55.7)	NA
ENSG00000133106	gastro_oesophageal_reflux_disease	465	5	NA	9667	5	NA	57.5 (51.3 - 63.6)	61.5 (49.9 - 62.2)	NA	58.1 (51.4 - 64.1)	61.5 (49.9 - 62.2)	NA
ENSG00000133106	hypertension	552	5	NA	10767	5	NA	56.4 (49.4 - 63.1)	51.5 (51.4 - 58.4)	NA	56.6 (50.3 - 62.4)	51.5 (51.4 - 58.4)	NA
ENSG00000133106	infections_of_other_or_unspecified_organs	180	5	NA	3883	5	NA	59 (50.7 - 64.3)	63.2 (62.3 - 67.1)	NA	58.8 (50.7 - 65.1)	63.2 (62.3 - 67.1)	NA
ENSG00000133106	menorrhagia_and_polymenorrhoea	409	8	NA	8427	8	NA	45.4 (41.4 - 48.6)	47.7 (46.7 - 50.6)	NA	45.6 (41.1 - 49.3)	47.7 (46.7 - 50.6)	NA
ENSG00000133106	oesophagitis_and_oesophageal_ulcer	390	5	NA	8077	5	NA	57.5 (49.6 - 63.8)	53.6 (48.3 - 61.5)	NA	57.3 (50.3 - 63.5)	53.6 (48.3 - 61.5)	NA
ENSG00000133106	osteoarthritis	926	9	1	18489	10	NA	60.6 (54.4 - 65.6)	57.9 (57.1 - 60.5)	52.4 (52.4 - 52.4)	60.5 (54.4 - 65.7)	57.7 (53.6 - 60)	NA
ENSG00000133106	other_anaemias	259	5	NA	4709	5	NA	56.2 (45.6 - 64.6)	47.1 (45.3 - 60.8)	NA	56.5 (47.4 - 65.2)	47.1 (45.3 - 60.8)	NA
ENSG00000133106	postmenopausal_bleeding	281	5	NA	5364	5	NA	56.1 (53.6 - 59.7)	55.4 (54.8 - 57)	NA	56.2 (53.2 - 60)	55.4 (54.8 - 57)	NA
ENSG00000133106	urinary_incontinence	268	9	1	5680	10	NA	56.6 (48.1 - 63.5)	57.1 (44.2 - 60)	54.9 (54.9 - 54.9)	54.9 (47.7 - 62.4)	56 (46.3 - 59.7)	NA
ENSG00000133106	CAD	827	10	NA	16990	10	1	58.9 (51.9 - 63.9)	53.2 (51.1 - 60.9)	NA	58.5 (51.6 - 64.5)	53.2 (51.1 - 60.9)	64.7 (64.7 - 64.7)
ENSG00000133106	COPD	636	8	NA	13182	8	NA	59.2 (51.1 - 65.2)	49.6 (46.1 - 56.7)	NA	59.1 (51.2 - 65.1)	49.6 (46.1 - 56.7)	NA
ENSG00000133106	DEP	532	7	NA	10509	7	NA	49.4 (41 - 57.1)	49.7 (31.9 - 54.8)	NA	49.5 (40.9 - 57.3)	49.7 (31.9 - 54.8)	NA
ENSG00000133106	age_menarche	405	6	NA	8595	6	NA	13 (12 - 14)	12.5 (11.2 - 13)	NA	13 (12 - 14)	12.5 (11.2 - 13)	NA
ENSG00000133106	age_menopause	1393	17	1	28114	18	NA	50 (48 - 53)	51 (50 - 54.5)	52 (52 - 52)	51 (48 - 54)	51.5 (50 - 53.9)	NA
ENSG00000151835	asthma	546	NA	6	11853	6	NA	50 (40 - 58.7)	NA	56.8 (56.2 - 58.2)	50.1 (39.8 - 58.8)	56.8 (56.2 - 58.2)	NA
ENSG00000151835	bacterial_diseases	488	NA	8	10966	8	1	57.2 (48.4 - 64)	NA	62.4 (56.2 - 67.4)	57.6 (49.3 - 64.4)	62.4 (56.2 - 67.4)	59.9 (59.9 - 59.9)
ENSG00000151835	copd	157	NA	6	3114	6	NA	62.6 (56.4 - 68)	NA	61.7 (53.5 - 64.7)	63.2 (57.4 - 68.1)	61.7 (53.5 - 64.7)	NA
ENSG00000151835	cataract	406	NA	5	9327	5	NA	64.6 (59 - 68.6)	NA	62 (61.6 - 64)	65.1 (59.6 - 69.5)	62 (61.6 - 64)	NA
ENSG00000151835	cholelithiasis	278	NA	5	5950	5	1	56.9 (50.7 - 62.8)	NA	52.6 (50.3 - 53)	57.4 (50.5 - 63.4)	52.6 (50.3 - 53)	40.7 (40.7 - 40.7)
ENSG00000151835	coronary_heart_disease_not_otherwise_specified	364	1	6	7989	7	1	62.4 (57.4 - 66.6)	56.1 (56.1 - 56.1)	64.8 (61.6 - 66.6)	62.3 (57.3 - 66.9)	63.2 (58.6 - 66.5)	71.2 (71.2 - 71.2)
ENSG00000151835	enthesopathies_and_synovial_disorders	1121	NA	9	23933	9	5	54.8 (47.3 - 61.3)	NA	57.2 (50.8 - 58.9)	54.5 (47.6 - 61.5)	57.2 (50.8 - 58.9)	55.7 (52 - 57.8)
ENSG00000151835	female_genital_prolapse	294	1	4	5855	5	1	58.7 (52.3 - 65.2)	45.8 (45.8 - 45.8)	58.5 (53.8 - 61.2)	57.6 (50.9 - 63.7)	57.5 (45.8 - 59.6)	70 (70 - 70)
ENSG00000151835	gastritis_and_duodenitis	530	1	5	11639	6	NA	58.3 (49.7 - 64.2)	65.6 (65.6 - 65.6)	61 (57 - 61.9)	57.8 (50.5 - 64)	61.5 (58 - 64.7)	NA
ENSG00000151835	gastro_oesophageal_reflux_disease	469	NA	6	9660	6	2	58.7 (52 - 64.4)	NA	64.6 (58.7 - 69)	58.1 (51.4 - 64.1)	64.6 (58.7 - 69)	50.3 (50 - 50.6)
ENSG00000151835	hypertension	505	NA	8	10809	8	2	57.3 (50.7 - 62.6)	NA	57.1 (53.1 - 60.8)	56.6 (50.3 - 62.4)	57.1 (53.1 - 60.8)	53.7 (45.4 - 62)
ENSG00000151835	osteoarthritis	871	3	4	18544	7	3	61.2 (54.4 - 66.1)	66.8 (61.9 - 66.9)	52.7 (44.5 - 57.9)	60.5 (54.4 - 65.7)	57.8 (52.3 - 62.6)	57.6 (56.6 - 59.8)
ENSG00000151835	stable_angina	309	1	6	6276	7	NA	60.5 (55.1 - 65.8)	55.6 (55.6 - 55.6)	61.9 (52.7 - 66.9)	60.9 (55.6 - 65.8)	60.3 (52.9 - 65.8)	NA
ENSG00000151835	CAD	774	2	8	17043	10	1	58.2 (51.7 - 64.4)	62.2 (58.8 - 65.6)	61.1 (55.3 - 66.1)	58.6 (51.6 - 64.5)	61.1 (55.4 - 66.2)	70.9 (70.9 - 70.9)
ENSG00000151835	COPD	639	NA	12	13174	12	1	57.7 (49.3 - 64.4)	NA	60.1 (54.7 - 65.6)	59.2 (51.3 - 65.1)	60.1 (54.7 - 65.6)	65.6 (65.6 - 65.6)
ENSG00000151835	RF	229	1	5	5411	6	NA	64.3 (60 - 68.3)	69 (69 - 69)	62.5 (61.7 - 68.4)	64 (58.8 - 68)	65.5 (61.9 - 68.8)	NA
ENSG00000151835	RF_ctrl_excl	229	1	5	5411	6	NA	64.3 (60 - 68.3)	69 (69 - 69)	62.5 (61.7 - 68.4)	64 (58.8 - 68)	65.5 (61.9 - 68.8)	NA
ENSG00000151835	DEP	511	NA	7	10529	7	1	50.2 (40.6 - 57.9)	NA	56.5 (45.1 - 57.4)	49.5 (40.9 - 57.3)	56.5 (45.1 - 57.4)	32.4 (32.4 - 32.4)
ENSG00000151835	age_menarche	408	NA	5	8593	5	NA	13 (12 - 14)	NA	14 (12.5 - 14)	13 (12 - 14)	14 (12.5 - 14)	NA
ENSG00000151835	age_menopause	1334	3	9	28176	12	3	51 (48 - 54)	48 (47.5 - 51.5)	50 (49 - 52)	51 (48 - 54)	50 (47.8 - 52.8)	50 (48 - 53.5)
ENSG00000165474	hearing_loss	138	1	4	4924	5	NA	57.6 (49.3 - 65)	48.5 (48.5 - 48.5)	38.1 (34.5 - 43.2)	59.6 (50.4 - 66.5)	41.3 (35 - 48.5)	NA
ENSG00000092054	age_menopause	455	NA	5	29060	5	5	51 (49 - 54)	NA	53 (50 - 53)	51 (48 - 54)	53 (50 - 53)	54 (51 - 56.5)
ENSG00000100504	abdominal_hernia	721	7	9	10695	16	4	57.2 (48.7 - 64)	44.4 (33.3 - 54.2)	62 (59.4 - 70.7)	57.2 (48.8 - 63.9)	60.6 (43.5 - 67.1)	50.2 (45.1 - 57.5)
ENSG00000100504	actinic_keratosis	270	2	6	4768	8	4	64.9 (58.8 - 68.5)	55.9 (49.7 - 62.1)	58.2 (54.2 - 65.3)	63.5 (57.7 - 68.3)	58.2 (53.6 - 67)	66.3 (64.4 - 68.8)
ENSG00000100504	anxiety_disorders	555	6	6	8458	12	3	50.5 (41.4 - 57.9)	54.4 (41.2 - 59.6)	41 (37.4 - 51.2)	49.5 (40.7 - 57.9)	46.4 (37.6 - 58.3)	45.5 (41.2 - 50.2)
ENSG00000100504	asthma	757	5	6	11634	11	3	50.1 (40.1 - 58.8)	38.3 (25.3 - 51.3)	45.3 (37.8 - 52.8)	50.1 (39.8 - 58.8)	44.1 (33.6 - 53.1)	57.6 (53.3 - 58.8)
ENSG00000100504	bacterial_diseases	743	5	14	10697	19	4	57.5 (49.6 - 64.6)	41.3 (38.3 - 53.9)	55.4 (48.5 - 60.8)	57.6 (49.3 - 64.4)	53.9 (47.5 - 57.6)	51.6 (48.8 - 58.5)
ENSG00000100504	benign_neoplasm_and_polyp_of_uterus	199	3	2	3244	5	1	54.7 (50.5 - 60.9)	61.2 (56 - 61.2)	44.1 (42.4 - 45.8)	54.8 (49.5 - 59.7)	50.8 (47.4 - 61.2)	65.3 (65.3 - 65.3)
ENSG00000100504	benign_neoplasm_of_colon_rectum_anus_and_anal_canal	452	2	3	7010	5	NA	60.5 (54.1 - 66.3)	61.8 (61 - 62.6)	56.8 (53.6 - 60.1)	61.1 (54.7 - 66.5)	60.2 (56.8 - 63.4)	NA
ENSG00000100504	benign_neoplasm_of_stomach_and_duodenum	25	3	2	444	5	NA	58.4 (50.3 - 63.6)	60.2 (58.8 - 64.5)	57.9 (56.4 - 59.5)	58.5 (52.4 - 63.5)	60.2 (57.3 - 61.1)	NA
ENSG00000100504	cataract	634	2	7	9093	9	2	65 (59.1 - 69.8)	55.7 (51.3 - 60)	62.6 (52.5 - 67.2)	65.1 (59.6 - 69.5)	62.6 (47 - 65.4)	59.5 (54.7 - 64.2)
ENSG00000100504	cholelithiasis	389	1	5	5838	6	1	57.6 (51.5 - 62.6)	59.7 (59.7 - 59.7)	54 (49 - 55.6)	57.3 (50.5 - 63.4)	54.8 (50.3 - 58.6)	69 (69 - 69)
ENSG00000100504	chronic_sinusitis	349	NA	5	5270	5	NA	50.9 (42 - 59.5)	NA	54 (43.6 - 55.3)	52.9 (44 - 60.6)	54 (43.6 - 55.3)	NA
ENSG00000100504	coronary_heart_disease_not_otherwise_specified	548	3	9	7800	12	1	62.8 (57.1 - 67.1)	58.7 (56.9 - 62.5)	58.4 (54.3 - 59.8)	62.3 (57.3 - 66.9)	58.5 (54.9 - 59.8)	67.2 (67.2 - 67.2)
ENSG00000100504	depression	499	5	6	7604	11	2	48.8 (40.3 - 56.8)	40.7 (31.5 - 51.1)	49.3 (47 - 53.2)	48.9 (40.9 - 56.4)	48.8 (40.3 - 52.7)	50.9 (50.3 - 51.4)
ENSG00000100504	dermatitis	703	8	5	10542	13	5	53.6 (43.6 - 61.4)	52.4 (43.7 - 61.6)	60.1 (54 - 62.6)	53.4 (43.5 - 61.6)	55.5 (45 - 62.6)	45.7 (45.2 - 55.6)
ENSG00000100504	diabetes	393	2	5	5447	7	1	61 (54.6 - 66.6)	54.3 (50.5 - 58)	61.6 (55.9 - 66)	60.9 (54 - 66.1)	61.6 (51.3 - 63.9)	73.4 (73.4 - 73.4)
ENSG00000100504	diaphragmatic_hernia	586	1	10	8416	11	5	59 (52.8 - 64.6)	60.2 (60.2 - 60.2)	54.5 (51.7 - 57.9)	59.4 (53 - 65.3)	55.2 (52.4 - 59.4)	70.4 (65 - 72.8)
ENSG00000100504	diverticular_disease_of_intestine	673	5	6	9931	11	4	62.1 (56.5 - 67.3)	66.8 (60.2 - 69.7)	66.6 (64.9 - 71.4)	62.5 (56.8 - 67.4)	66.8 (62.7 - 71.2)	68.2 (64.9 - 71.9)
ENSG00000100504	enthesopathies_and_synovial_disorders	1594	6	17	23444	23	7	53.9 (47.3 - 60.8)	59.1 (57 - 64.2)	56.2 (53.6 - 62.7)	54.6 (47.6 - 61.5)	57 (55 - 64.1)	61.5 (50.8 - 62.6)
ENSG00000100504	female_genital_prolapse	389	4	3	5759	7	NA	56.4 (51 - 63.5)	59.4 (54.3 - 63.7)	51.7 (50 - 58.2)	57.7 (51 - 63.8)	56.6 (50 - 63.4)	NA
ENSG00000100504	gastritis_and_duodenitis	767	8	14	11381	22	5	56.7 (49.7 - 63.1)	56.6 (50.7 - 66.2)	56.6 (48.3 - 60.6)	57.8 (50.5 - 64.1)	56.6 (48.3 - 61.9)	62.5 (39 - 65)
ENSG00000100504	gastro_oesophageal_reflux_disease	623	1	10	9500	11	3	57.6 (51.3 - 64.1)	67.9 (67.9 - 67.9)	58.1 (51.2 - 66.8)	58.1 (51.4 - 64.1)	59.6 (52.8 - 67.6)	70.4 (65.1 - 70.6)
ENSG00000100504	hearing_loss	320	1	6	4738	7	2	60.4 (50.4 - 66.8)	72.2 (72.2 - 72.2)	55.7 (48.8 - 60.9)	59.5 (50.3 - 66.4)	56.3 (50.9 - 65.1)	68.1 (67.8 - 68.4)
ENSG00000100504	hypertension	727	4	6	10582	10	5	57 (50.9 - 63.1)	48.3 (42.5 - 52.6)	55.1 (46.7 - 58.6)	56.6 (50.3 - 62.4)	53.3 (44.1 - 55.3)	58.8 (54.1 - 62.8)
ENSG00000100504	infection_of_skin_and_subcutaneous_tissues	229	3	4	3399	7	1	57.8 (50.4 - 64.5)	41.3 (39.8 - 51.1)	53.7 (50.4 - 55.6)	57.4 (49.9 - 63.8)	52.2 (43.2 - 55.9)	48.9 (48.9 - 48.9)
ENSG00000100504	infections_of_other_or_unspecified_organs	279	1	5	3782	6	1	58.7 (50.8 - 65.4)	53.9 (53.9 - 53.9)	48.5 (48.4 - 56.4)	58.9 (50.7 - 65)	51.2 (48.5 - 55.8)	48.6 (48.6 - 48.6)
ENSG00000100504	intervertebral_disc_disorders	397	2	4	5685	6	NA	53 (43.9 - 62.6)	61.7 (59.1 - 64.2)	50.5 (33.8 - 67.1)	53.3 (44.8 - 61.9)	61.5 (40 - 66.7)	NA
ENSG00000100504	leiomyoma_of_uterus	343	2	4	5415	6	NA	48.8 (44.5 - 53.9)	50.9 (44.2 - 57.5)	50.6 (43.8 - 55.4)	49.4 (44.8 - 54.3)	50.6 (39.8 - 56.8)	NA
ENSG00000100504	menorrhagia_and_polymenorrhoea	540	6	9	8287	15	2	45.8 (41.9 - 49.4)	47.4 (44.4 - 50.7)	45 (42 - 47.2)	45.5 (41.1 - 49.2)	45 (43 - 48.9)	44.1 (42.9 - 45.2)
ENSG00000100504	migraine	466	2	7	6773	9	2	46.8 (37.4 - 55.3)	25.7 (20.4 - 31)	42.6 (34.4 - 53.2)	46.4 (37.6 - 54.3)	36.9 (31.8 - 47.6)	51.4 (49.8 - 53)
ENSG00000100504	obesity	432	2	5	6589	7	2	55.3 (47.7 - 62.6)	47 (41.3 - 52.8)	42.6 (40.7 - 58.5)	55.2 (47.8 - 62.1)	42.6 (38.2 - 58.5)	64.5 (63.5 - 65.6)
ENSG00000100504	oesophagitis_and_oesophageal_ulcer	526	2	11	7931	13	2	56.6 (49.4 - 62.3)	70.8 (69.4 - 72.3)	55.9 (51.8 - 59.2)	57.4 (50.3 - 63.6)	58 (54 - 65.4)	68.2 (67 - 69.3)
ENSG00000100504	osteoarthritis	1191	14	13	18198	27	9	60.2 (54.2 - 65.4)	62.2 (55.4 - 66.2)	60 (56 - 67)	60.5 (54.4 - 65.7)	60.6 (55.5 - 66.7)	61 (55.3 - 65.4)
ENSG00000100504	osteoporosis	239	3	5	3569	8	2	61.9 (57.2 - 66.6)	64.3 (63.4 - 67.2)	56.2 (48.3 - 56.9)	62.2 (56.7 - 67)	59.6 (54.2 - 64.9)	62.4 (59.4 - 65.5)
ENSG00000100504	other_anaemias	304	3	5	4659	8	2	57.7 (46.2 - 65.5)	56.8 (52.8 - 62.8)	56.6 (36.8 - 66.6)	56.4 (47.3 - 65.2)	56.7 (45.8 - 67.2)	51.4 (45.2 - 57.6)
ENSG00000100504	other_or_unspecified_infectious_organisms	490	2	5	6592	7	2	61.7 (53.3 - 67.3)	57.9 (56.5 - 59.4)	54.2 (45.2 - 64)	60.5 (52.7 - 66.6)	55.1 (49.7 - 62.4)	71.1 (71 - 71.2)
ENSG00000100504	peptic_ulcer_disease	233	4	4	3262	8	NA	55.6 (43.9 - 63)	56 (44.9 - 66.6)	60.1 (47.8 - 63.3)	53.4 (41.7 - 61.8)	60.1 (44.9 - 66.6)	NA
ENSG00000100504	primary_malignancy_breast	296	2	3	4857	5	1	58.1 (50.4 - 63.7)	58.4 (53.3 - 63.5)	64.6 (60.2 - 65.8)	56.8 (50.7 - 63.1)	64.6 (55.7 - 67)	53.8 (53.8 - 53.8)
ENSG00000100504	primary_malignancy_other_skin_and_subcutaneous_tissue	351	6	6	5382	12	NA	62.6 (55.1 - 67.5)	59.4 (54.4 - 63.7)	61.8 (59.9 - 67)	62.8 (56.4 - 68)	61.8 (57.9 - 63.8)	NA
ENSG00000100504	psoriasis	210	2	3	3033	5	3	48.3 (39 - 58.6)	36.3 (27.3 - 45.4)	29.8 (25.6 - 46.3)	50 (38.2 - 59.2)	29.8 (21.3 - 54.4)	54.1 (49.8 - 60.9)
ENSG00000100504	rosacea	235	3	2	3568	5	2	54.3 (46.3 - 62.2)	59.7 (57.3 - 65.1)	52.9 (52.1 - 53.7)	53.7 (45.6 - 61.2)	54.9 (54.4 - 59.7)	46.6 (46.2 - 47)
ENSG00000100504	spondylosis	149	2	4	2249	6	NA	56 (48.6 - 61.7)	66 (65.5 - 66.6)	56.5 (52.7 - 60.9)	54.7 (47.7 - 61.8)	61.5 (55.8 - 66.6)	NA
ENSG00000100504	stable_angina	405	2	8	6175	10	2	61.6 (56.2 - 66.5)	57.1 (56.4 - 57.9)	57.5 (51.6 - 62.3)	60.8 (55.5 - 65.8)	57.5 (54.6 - 59.1)	59.8 (56.1 - 63.5)
ENSG00000100504	urinary_tract_infections	272	1	4	3994	5	3	60.9 (54 - 66.8)	55.1 (55.1 - 55.1)	66.3 (63.8 - 68.1)	60.4 (52.6 - 66.4)	64.6 (61.5 - 67.9)	54.4 (54.3 - 62.7)
ENSG00000100504	urticaria	199	NA	5	3001	5	1	51.5 (43.1 - 62.4)	NA	39.4 (35.9 - 56.6)	53.7 (44.1 - 61.1)	39.4 (35.9 - 56.6)	63.1 (63.1 - 63.1)
ENSG00000100504	type_2_diabetes	348	2	5	4890	7	1	62 (56.2 - 67.2)	54.3 (50.5 - 58)	61.6 (55.9 - 66)	61.7 (55.3 - 66.6)	61.6 (51.3 - 63.9)	73.4 (73.4 - 73.4)
ENSG00000100504	BC	307	3	3	4913	6	1	58.9 (50.5 - 63.7)	63.8 (56 - 66.2)	64.6 (60.2 - 65.8)	56.8 (50.6 - 63.1)	64.2 (57.7 - 66.4)	53.8 (53.8 - 53.8)
ENSG00000100504	CAD	1132	5	14	16671	19	6	58.7 (51.5 - 64.8)	55.1 (40.7 - 58.7)	55.4 (46.4 - 57.4)	58.5 (51.6 - 64.4)	55.3 (44.5 - 58.1)	63.2 (52.8 - 67)
ENSG00000100504	COPD	880	3	13	12925	16	5	59.4 (51 - 65.4)	52.3 (51 - 55.6)	58.5 (50.5 - 63.1)	59.1 (51.2 - 65)	58.3 (50.3 - 62.9)	60.7 (51.4 - 71.4)
ENSG00000100504	DEP	664	5	12	10365	17	2	49.2 (41.1 - 57.4)	44.6 (43.3 - 44.9)	49.1 (46.3 - 52.8)	49.5 (40.9 - 57.3)	46.4 (44.6 - 49.7)	50.9 (50.3 - 51.4)
ENSG00000100504	PSOR	275	2	3	4209	5	6	51.2 (42.1 - 60.1)	36.3 (27.3 - 45.4)	29.8 (25.6 - 46.7)	51.5 (40.7 - 60.3)	29.8 (21.3 - 54.4)	53.5 (47.3 - 54.7)
ENSG00000100504	PRO	176	3	3	2916	6	1	60.9 (54 - 66.3)	49.3 (46.1 - 56)	64.3 (60.1 - 67.6)	60.5 (52.5 - 66.5)	59.3 (51 - 63.8)	62 (62 - 62)
ENSG00000100504	age_menarche	593	4	7	8399	11	3	13 (12 - 14)	12.5 (11.8 - 13.4)	13 (12.5 - 14)	13 (12 - 14)	13 (12 - 14)	13 (11.5 - 14)
ENSG00000100504	age_menopause	1853	15	20	27630	35	7	51 (48 - 54)	50 (48 - 52)	51 (48.5 - 53.1)	51 (48 - 54)	50 (48 - 52.5)	50 (49.5 - 51.5)
ENSG00000100557	death	370	14	NA	3986	14	NA	68 (62.8 - 71.7)	70.1 (67.1 - 72.7)	NA	67.7 (62.9 - 71.3)	70.1 (67.1 - 72.7)	NA
ENSG00000100557	abdominal_hernia	834	16	NA	10586	16	NA	56.9 (49.2 - 63.7)	58 (47.7 - 64.6)	NA	57.2 (48.8 - 63.9)	58 (47.7 - 64.6)	NA
ENSG00000100557	actinic_keratosis	365	8	NA	4677	8	NA	63.9 (57.6 - 68.1)	66.2 (63.8 - 67.9)	NA	63.6 (57.8 - 68.3)	66.2 (63.8 - 67.9)	NA
ENSG00000100557	allergic_and_chronic_rhinitis	462	11	NA	5693	11	NA	50.5 (40.1 - 59.1)	46.3 (38.1 - 62.3)	NA	49.9 (39.5 - 59.6)	46.3 (38.1 - 62.3)	NA
ENSG00000100557	anxiety_disorders	682	18	NA	8328	18	NA	49.9 (41.8 - 57.3)	53.5 (45.9 - 57.3)	NA	49.5 (40.7 - 57.9)	53.5 (45.9 - 57.3)	NA
ENSG00000100557	appendicitis	279	6	NA	3494	6	NA	36.1 (17.7 - 51.1)	38.2 (34.8 - 51)	NA	32.9 (16.2 - 51)	38.2 (34.8 - 51)	NA
ENSG00000100557	asthma	955	14	NA	11436	14	NA	49.3 (38.9 - 58.5)	61.5 (44.2 - 63.7)	NA	50.1 (39.8 - 58.8)	61.5 (44.2 - 63.7)	NA
ENSG00000100557	atrial_fibrillation	214	4	1	2578	5	NA	65.3 (60 - 69.2)	65.6 (61.3 - 70.4)	58.8 (58.8 - 58.8)	64.9 (58.8 - 69.5)	61.4 (60.8 - 69.9)	NA
ENSG00000100557	bacterial_diseases	794	24	1	10644	25	NA	57.7 (50.6 - 64.9)	55 (43.9 - 64)	66.9 (66.9 - 66.9)	57.6 (49.2 - 64.3)	55.7 (44.2 - 66.7)	NA
ENSG00000100557	benign_neoplasm_of_colon_rectum_anus_and_anal_canal	561	13	NA	6893	13	NA	61.7 (54.8 - 66.6)	65.1 (60.4 - 70.1)	NA	61 (54.6 - 66.5)	65.1 (60.4 - 70.1)	NA
ENSG00000100557	benign_neoplasm_of_ovary	175	5	NA	2333	5	NA	46.8 (38.9 - 55)	46.8 (44.6 - 52.3)	NA	46.7 (39.1 - 54.2)	46.8 (44.6 - 52.3)	NA
ENSG00000100557	copd	238	7	NA	3032	7	NA	64.9 (58.4 - 68.9)	68.9 (64.2 - 71.2)	NA	63.1 (57.3 - 68)	68.9 (64.2 - 71.2)	NA
ENSG00000100557	carcinoma_in_situ_cervical	223	6	NA	2608	6	NA	48.4 (41.8 - 55.6)	56.6 (52.9 - 58.4)	NA	49.5 (41.6 - 56.2)	56.6 (52.9 - 58.4)	NA
ENSG00000100557	carpal_tunnel_syndrome	387	7	NA	4928	7	NA	55.3 (49.7 - 61.5)	64.5 (53.5 - 67.7)	NA	56.2 (49.9 - 62.2)	64.5 (53.5 - 67.7)	NA
ENSG00000100557	cataract	713	18	NA	9007	18	NA	65 (59.3 - 69.6)	65.3 (60.8 - 68.7)	NA	65.1 (59.6 - 69.5)	65.3 (60.8 - 68.7)	NA
ENSG00000100557	cholecystitis	242	6	NA	3286	6	NA	58.1 (51.8 - 63)	61.5 (50.7 - 65)	NA	58.2 (51.3 - 64.1)	61.5 (50.7 - 65)	NA
ENSG00000100557	cholelithiasis	455	14	NA	5765	14	NA	57.5 (50.5 - 63.4)	57.2 (49.7 - 62.5)	NA	57.3 (50.5 - 63.4)	57.2 (49.7 - 62.5)	NA
ENSG00000100557	chronic_sinusitis	435	8	NA	5181	8	NA	51 (43.4 - 58.6)	42.3 (37.7 - 55.2)	NA	53 (43.9 - 60.7)	42.3 (37.7 - 55.2)	NA
ENSG00000100557	coronary_heart_disease_not_otherwise_specified	622	13	NA	7726	13	NA	62.3 (57.3 - 66.6)	62.2 (59.7 - 66.4)	NA	62.3 (57.3 - 66.9)	62.2 (59.7 - 66.4)	NA
ENSG00000100557	depression	573	14	NA	7529	14	NA	48.9 (41.1 - 56.1)	50.3 (47 - 54.7)	NA	48.8 (40.8 - 56.5)	50.3 (47 - 54.7)	NA
ENSG00000100557	dermatitis	814	19	1	10429	20	NA	54.3 (45.8 - 62.1)	60 (48.3 - 65.3)	38 (38 - 38)	53.4 (43.3 - 61.6)	58.1 (47.2 - 64.9)	NA
ENSG00000100557	diabetes	453	11	NA	5384	11	NA	61.3 (54.4 - 65.8)	61.5 (57.1 - 66.2)	NA	60.9 (54 - 66.2)	61.5 (57.1 - 66.2)	NA
ENSG00000100557	diaphragmatic_hernia	670	22	NA	8326	22	NA	59.3 (53.2 - 65.9)	62 (55.4 - 67.7)	NA	59.3 (52.9 - 65.2)	62 (55.4 - 67.7)	NA
ENSG00000100557	diverticular_disease_of_intestine	778	25	NA	9816	25	NA	62.5 (56.8 - 67.4)	65.9 (61.7 - 69.4)	NA	62.5 (56.8 - 67.4)	65.9 (61.7 - 69.4)	NA
ENSG00000100557	ear_and_upper_respiratory_tract_infections	108	5	NA	1702	5	NA	55.8 (46 - 63.1)	61.9 (48.6 - 63.8)	NA	54.9 (47 - 62.2)	61.9 (48.6 - 63.8)	NA
ENSG00000100557	enthesopathies_and_synovial_disorders	1912	36	NA	23120	36	NA	54.4 (47.5 - 61)	55.2 (48.8 - 61.5)	NA	54.5 (47.6 - 61.5)	55.2 (48.8 - 61.5)	NA
ENSG00000100557	erectile_dysfunction	445	16	NA	5892	16	NA	59.8 (53.9 - 64.6)	60.9 (55.7 - 64)	NA	59.6 (53.4 - 64.6)	60.9 (55.7 - 64)	NA
ENSG00000100557	female_genital_prolapse	468	13	NA	5674	13	NA	57.2 (50 - 63.6)	66.9 (56.6 - 68.3)	NA	57.6 (51.1 - 63.8)	66.9 (56.6 - 68.3)	NA
ENSG00000100557	female_pelvic_inflammatory_disease	72	6	NA	935	6	NA	49.3 (42.1 - 57)	48.3 (40.8 - 53.1)	NA	47.2 (41 - 55)	48.3 (40.8 - 53.1)	NA
ENSG00000100557	gastritis_and_duodenitis	923	23	1	11228	24	NA	57.6 (50 - 64.2)	61.3 (56 - 64.2)	55.9 (55.9 - 55.9)	57.8 (50.5 - 64)	61 (55.6 - 64.2)	NA
ENSG00000100557	gastro_oesophageal_reflux_disease	765	22	NA	9350	22	NA	57.8 (50.9 - 64.3)	60 (54.4 - 64.2)	NA	58.1 (51.4 - 64.1)	60 (54.4 - 64.2)	NA
ENSG00000100557	gout	291	9	NA	3595	9	NA	58.8 (50.7 - 64.5)	59.6 (58 - 67.5)	NA	57.8 (50 - 64.7)	59.6 (58 - 67.5)	NA
ENSG00000100557	hearing_loss	372	6	NA	4689	6	NA	60.2 (51.7 - 66.3)	56.8 (49.3 - 65)	NA	59.4 (50.3 - 66.5)	56.8 (49.3 - 65)	NA
ENSG00000100557	hyperplasia_of_prostate	233	9	NA	2502	9	NA	61.9 (56.6 - 65.8)	62.3 (53.6 - 64)	NA	61.1 (56.1 - 65.6)	62.3 (53.6 - 64)	NA
ENSG00000100557	hypertension	817	16	NA	10491	16	NA	55.9 (49 - 61.8)	56.3 (45.6 - 62.2)	NA	56.6 (50.4 - 62.5)	56.3 (45.6 - 62.2)	NA
ENSG00000100557	hypo_or_hyperthyroidism	337	7	NA	4117	7	NA	56.1 (48.3 - 63.4)	53.7 (46 - 65.3)	NA	56.3 (48.8 - 63.1)	53.7 (46 - 65.3)	NA
ENSG00000100557	infections_of_other_or_unspecified_organs	297	9	NA	3762	9	NA	58.5 (50.8 - 65.2)	60.8 (58.7 - 64.2)	NA	58.9 (50.7 - 65)	60.8 (58.7 - 64.2)	NA
ENSG00000100557	irritable_bowel_syndrome	245	6	NA	2972	6	NA	50.3 (42 - 57.4)	49 (39.4 - 59.2)	NA	50.4 (42.4 - 58.2)	49 (39.4 - 59.2)	NA
ENSG00000100557	leiomyoma_of_uterus	458	12	NA	5294	12	NA	49.7 (44.9 - 55.1)	51.8 (48.2 - 54.4)	NA	49.3 (44.8 - 54.1)	51.8 (48.2 - 54.4)	NA
ENSG00000100557	lower_respiratory_tract_infections	256	7	NA	3410	7	NA	62.9 (55 - 68.2)	58.9 (49.1 - 64.5)	NA	62.6 (55.4 - 68)	58.9 (49.1 - 64.5)	NA
ENSG00000100557	menorrhagia_and_polymenorrhoea	714	13	1	8116	14	NA	45.7 (41.1 - 49.5)	46.7 (43.9 - 49.9)	46.3 (46.3 - 46.3)	45.5 (41.2 - 49.2)	46.5 (44.2 - 49.8)	NA
ENSG00000100557	migraine	538	11	1	6700	12	NA	46.5 (37.1 - 53.8)	38.7 (26.8 - 52.1)	67.4 (67.4 - 67.4)	46.4 (37.6 - 54.4)	45.1 (27.2 - 53.8)	NA
ENSG00000100557	nasal_polyp	165	6	NA	2141	6	NA	52.1 (44.9 - 61.1)	56.3 (42 - 66.4)	NA	52.9 (43.7 - 60.3)	56.3 (42 - 66.4)	NA
ENSG00000100557	obesity	532	12	NA	6486	12	NA	55.3 (47.2 - 62)	54.1 (50.8 - 61.6)	NA	55.2 (47.8 - 62.2)	54.1 (50.8 - 61.6)	NA
ENSG00000100557	oesophagitis_and_oesophageal_ulcer	607	19	NA	7846	19	NA	57.2 (50.2 - 63.6)	60.4 (51.7 - 64.6)	NA	57.3 (50.3 - 63.5)	60.4 (51.7 - 64.6)	NA
ENSG00000100557	osteoarthritis	1476	33	NA	17916	33	NA	60.3 (54.3 - 65.4)	61.2 (57.7 - 66.6)	NA	60.5 (54.4 - 65.7)	61.2 (57.7 - 66.6)	NA
ENSG00000100557	osteoporosis	283	9	NA	3526	9	NA	61.9 (56.4 - 67.4)	54 (49.2 - 64.5)	NA	62.2 (56.7 - 66.9)	54 (49.2 - 64.5)	NA
ENSG00000100557	other_anaemias	376	5	NA	4592	5	NA	57.4 (47.1 - 65.2)	47.5 (40.2 - 65.9)	NA	56.4 (47.3 - 65.2)	47.5 (40.2 - 65.9)	NA
ENSG00000100557	other_or_unspecified_infectious_organisms	472	16	NA	6603	16	NA	60.8 (52.7 - 67.3)	61 (51.9 - 68.2)	NA	60.6 (52.7 - 66.6)	61 (51.9 - 68.2)	NA
ENSG00000100557	peptic_ulcer_disease	247	5	NA	3251	5	NA	51.6 (40.5 - 61.2)	56.1 (54.9 - 69.6)	NA	53.7 (41.9 - 62.2)	56.1 (54.9 - 69.6)	NA
ENSG00000100557	postmenopausal_bleeding	389	10	NA	5251	10	NA	56.4 (53.3 - 61)	56.3 (54.3 - 58.8)	NA	56.2 (53.3 - 59.9)	56.3 (54.3 - 58.8)	NA
ENSG00000100557	primary_malignancy_breast	371	16	NA	4772	16	NA	57.3 (50.6 - 63.4)	52.6 (50.3 - 57.1)	NA	56.9 (50.7 - 63.2)	52.6 (50.3 - 57.1)	NA
ENSG00000100557	primary_malignancy_other_skin_and_subcutaneous_tissue	425	9	NA	5311	9	NA	62.6 (55.2 - 67.6)	65.5 (64.3 - 68.1)	NA	62.8 (56.4 - 68)	65.5 (64.3 - 68.1)	NA
ENSG00000100557	primary_malignancy_prostate	84	5	NA	1256	5	NA	64.2 (60.8 - 68.7)	68.1 (67.6 - 68.4)	NA	65 (60.7 - 69)	68.1 (67.6 - 68.4)	NA
ENSG00000100557	psoriasis	253	6	NA	2992	6	NA	49.1 (37.7 - 59.1)	48.6 (39.6 - 59.3)	NA	50 (38.2 - 59.2)	48.6 (39.6 - 59.3)	NA
ENSG00000100557	pulmonary_embolism	98	5	NA	1287	5	NA	61.4 (54.4 - 67.4)	68.3 (63.7 - 71.2)	NA	60.9 (53.1 - 66.9)	68.3 (63.7 - 71.2)	NA
ENSG00000100557	rosacea	309	9	NA	3492	9	NA	54.7 (45.5 - 61.4)	52.9 (37.7 - 57.3)	NA	53.7 (45.7 - 61.2)	52.9 (37.7 - 57.3)	NA
ENSG00000100557	stable_angina	542	10	NA	6040	10	NA	60.4 (55.6 - 65.6)	60.8 (55.2 - 63.5)	NA	60.9 (55.5 - 65.8)	60.8 (55.2 - 63.5)	NA
ENSG00000100557	unstable_angina	155	5	NA	1711	5	NA	60.8 (56.2 - 65.5)	57.9 (56.9 - 58.1)	NA	60.8 (55.9 - 65.5)	57.9 (56.9 - 58.1)	NA
ENSG00000100557	urinary_incontinence	444	6	NA	5508	6	NA	55.5 (47.8 - 63)	56.3 (52.5 - 63.9)	NA	54.9 (47.7 - 62.4)	56.3 (52.5 - 63.9)	NA
ENSG00000100557	urinary_tract_infections	300	8	1	3965	9	NA	61.1 (53 - 66.3)	58.8 (53.5 - 64)	66.9 (66.9 - 66.9)	60.4 (52.6 - 66.4)	62 (54.3 - 66.8)	NA
ENSG00000100557	urolithiasis	229	5	NA	2867	5	NA	55.1 (46.9 - 61.4)	46.9 (36.2 - 55.3)	NA	54.5 (46.2 - 62)	46.9 (36.2 - 55.3)	NA
ENSG00000100557	urticaria	244	5	NA	2957	5	NA	53.8 (44 - 61.4)	60.6 (47 - 60.6)	NA	53.6 (44.1 - 61.2)	60.6 (47 - 60.6)	NA
ENSG00000100557	venous_thromboembolic_disease	107	5	NA	1431	5	NA	60 (50.2 - 66.1)	60.4 (55 - 68.3)	NA	57.7 (50.2 - 64.7)	60.4 (55 - 68.3)	NA
ENSG00000100557	type_2_diabetes	406	11	NA	4829	11	NA	62 (55.1 - 66.3)	63.5 (57.1 - 67)	NA	61.7 (55.4 - 66.7)	63.5 (57.1 - 67)	NA
ENSG00000100557	BC	371	15	NA	4841	15	NA	56.8 (50 - 63.2)	52.6 (50.1 - 56.7)	NA	56.9 (50.6 - 63.2)	52.6 (50.1 - 56.7)	NA
ENSG00000100557	CAD	1363	30	NA	16435	30	NA	58.6 (52 - 64.3)	56.5 (52.5 - 61.7)	NA	58.5 (51.6 - 64.5)	56.5 (52.5 - 61.7)	NA
ENSG00000100557	COPD	1051	13	NA	12762	13	NA	59 (50.6 - 65.5)	59.9 (54.8 - 68.9)	NA	59.1 (51.3 - 65)	59.9 (54.8 - 68.9)	NA
ENSG00000100557	CC	144	5	NA	1797	5	NA	61.7 (55.6 - 68)	63.8 (61.7 - 66.7)	NA	63 (57 - 67.9)	63.8 (61.7 - 66.7)	NA
ENSG00000100557	RF	423	9	NA	5214	9	NA	64.6 (59.3 - 68.2)	66 (63.7 - 67.2)	NA	64 (58.9 - 68)	66 (63.7 - 67.2)	NA
ENSG00000100557	RF_chronic	333	7	NA	4201	7	NA	64 (59.2 - 67.9)	66 (64 - 66.8)	NA	63.8 (59 - 67.6)	66 (64 - 66.8)	NA
ENSG00000100557	RF_ctrl_excl	423	9	NA	5214	9	NA	64.6 (59.3 - 68.2)	66 (63.7 - 67.2)	NA	64 (58.9 - 68)	66 (63.7 - 67.2)	NA
ENSG00000100557	STR	204	6	NA	2503	6	NA	62.1 (53.8 - 68.5)	61.8 (59.1 - 65.6)	NA	61.9 (54.3 - 68.3)	61.8 (59.1 - 65.6)	NA
ENSG00000100557	STR_ctrl_excl	372	10	NA	4696	10	NA	62.5 (55.3 - 67.7)	62.1 (59.1 - 66)	NA	62.1 (55.3 - 67.7)	62.1 (59.1 - 66)	NA
ENSG00000100557	DEP	794	13	NA	10241	13	NA	49.2 (39.8 - 56.8)	48.9 (37.9 - 51.5)	NA	49.6 (41 - 57.4)	48.9 (37.9 - 51.5)	NA
ENSG00000100557	PSOR	341	8	NA	4146	8	NA	51.2 (39.4 - 60.3)	50.3 (41.9 - 58)	NA	51.5 (40.8 - 60.2)	50.3 (41.9 - 58)	NA
ENSG00000100557	PRO	224	6	NA	2869	6	NA	61.7 (54.3 - 66.7)	63.5 (60.5 - 66.3)	NA	60.3 (52.4 - 66.5)	63.5 (60.5 - 66.3)	NA
ENSG00000100557	age_menarche	687	10	1	8308	11	NA	13 (12 - 14)	13 (13 - 14)	12 (12 - 12)	13 (12 - 14)	13 (13 - 14)	NA
ENSG00000100557	age_menopause	2259	40	NA	27226	40	NA	51 (48 - 54)	52 (49 - 53)	NA	51 (48 - 54)	52 (49 - 53)	NA
ENSG00000100767	enthesopathies_and_synovial_disorders	816	NA	6	24235	6	11	54.6 (47.5 - 61.4)	NA	57.1 (53.9 - 64.8)	54.5 (47.6 - 61.5)	57.1 (53.9 - 64.8)	48.5 (46.9 - 58.1)
ENSG00000100767	gastritis_and_duodenitis	378	NA	6	11789	6	2	57 (50.4 - 63.8)	NA	58.4 (55.9 - 65.7)	57.8 (50.4 - 64)	58.4 (55.9 - 65.7)	53.4 (50.8 - 56)
ENSG00000100767	age_menopause	902	NA	5	28610	5	8	51 (49 - 54)	NA	52 (51 - 54)	51 (48 - 54)	52 (51 - 54)	51.5 (48.8 - 52.2)
ENSG00000100938	death	416	10	1	3943	11	NA	67.4 (63.1 - 70.9)	69.2 (63.1 - 72.8)	71.9 (71.9 - 71.9)	67.7 (62.9 - 71.4)	69.4 (64.6 - 72.7)	NA
ENSG00000100938	abdominal_hernia	1056	18	1	10361	19	NA	57.5 (49.5 - 63.9)	55.5 (51.2 - 62)	69 (69 - 69)	57.2 (48.8 - 63.9)	56.5 (51.2 - 62.7)	NA
ENSG00000100938	actinic_keratosis	478	12	NA	4559	12	1	64 (58.1 - 68.8)	61.3 (56.4 - 65.4)	NA	63.6 (57.7 - 68.2)	61.3 (56.4 - 65.4)	50.4 (50.4 - 50.4)
ENSG00000100938	alcohol_problems	188	7	1	1865	8	NA	54.5 (47.4 - 63.2)	52.6 (45.5 - 55.1)	61.9 (61.9 - 61.9)	54.9 (46.5 - 63.3)	53.7 (47 - 57)	NA
ENSG00000100938	allergic_and_chronic_rhinitis	574	12	3	5577	15	NA	51.1 (40.9 - 59.7)	45.8 (33.1 - 54)	54.1 (53.1 - 58.2)	49.9 (39.4 - 59.6)	51.2 (38.5 - 55)	NA
ENSG00000100938	anal_fissure	267	9	2	2539	11	NA	49 (38.4 - 57.4)	41.9 (28 - 44.5)	55.5 (52.4 - 58.6)	49.5 (40.5 - 58.4)	42.7 (34.4 - 47.3)	NA
ENSG00000100938	anxiety_disorders	852	17	1	8158	18	NA	49.5 (41.3 - 57.9)	46.1 (38.8 - 58.6)	66.6 (66.6 - 66.6)	49.6 (40.7 - 57.9)	46.3 (40 - 58.7)	NA
ENSG00000100938	appendicitis	327	6	2	3444	8	NA	36.7 (16.3 - 49.9)	32.8 (18.3 - 39.2)	35 (32.8 - 37.2)	32.9 (16.4 - 51.2)	34.3 (24.6 - 39.5)	NA
ENSG00000100938	asthma	1185	30	NA	11189	30	1	50 (39.4 - 59.8)	54.2 (39.6 - 59)	NA	50.1 (39.8 - 58.8)	54.2 (39.6 - 59)	47 (47 - 47)
ENSG00000100938	atrial_fibrillation	269	10	NA	2518	10	NA	65.4 (59 - 70)	64.9 (60.6 - 69.7)	NA	64.9 (58.9 - 69.4)	64.9 (60.6 - 69.7)	NA
ENSG00000100938	bacterial_diseases	1083	20	NA	10359	20	1	57.7 (49.5 - 64.7)	49.8 (46.4 - 58.9)	NA	57.6 (49.3 - 64.3)	49.8 (46.4 - 58.9)	47.6 (47.6 - 47.6)
ENSG00000100938	benign_neoplasm_and_polyp_of_uterus	326	12	2	3109	14	NA	54.5 (49.3 - 60.1)	57.5 (55.2 - 60.5)	61.9 (60 - 63.8)	54.8 (49.6 - 59.7)	57.6 (55.9 - 60.8)	NA
ENSG00000100938	benign_neoplasm_of_colon_rectum_anus_and_anal_canal	655	15	1	6795	16	1	61.2 (54.6 - 66.7)	62.6 (58 - 65.6)	59.8 (59.8 - 59.8)	61 (54.6 - 66.5)	62.1 (58.4 - 65.1)	66.6 (66.6 - 66.6)
ENSG00000100938	benign_neoplasm_of_ovary	214	6	1	2292	7	NA	46.3 (38.5 - 54.5)	46.5 (38.8 - 52.2)	74.2 (74.2 - 74.2)	46.8 (39.1 - 54.2)	51.9 (39.6 - 54.1)	NA
ENSG00000100938	copd	299	4	1	2973	5	NA	65.1 (59.3 - 68.8)	55.3 (52.3 - 56.9)	59.9 (59.9 - 59.9)	63.1 (57.2 - 68)	56.9 (53.7 - 56.9)	NA
ENSG00000100938	carcinoma_in_situ_cervical	274	6	NA	2557	6	NA	50.4 (41.8 - 57.2)	50 (45.3 - 59.1)	NA	49.4 (41.6 - 56.1)	50 (45.3 - 59.1)	NA
ENSG00000100938	carpal_tunnel_syndrome	465	15	NA	4842	15	NA	57.1 (50.7 - 63.1)	61.2 (57.5 - 65.8)	NA	56.1 (49.8 - 62.1)	61.2 (57.5 - 65.8)	NA
ENSG00000100938	cataract	885	23	1	8828	24	1	65 (59 - 69.3)	66.1 (58.2 - 69.3)	71.2 (71.2 - 71.2)	65.1 (59.6 - 69.5)	66.2 (58.6 - 69.6)	67 (67 - 67)
ENSG00000100938	cholecystitis	342	11	NA	3181	11	NA	59.1 (52 - 64.5)	57.3 (53.2 - 66.5)	NA	58.1 (51.3 - 64)	57.3 (53.2 - 66.5)	NA
ENSG00000100938	cholelithiasis	598	19	1	5616	20	NA	58.1 (51.2 - 63.6)	53.5 (50.1 - 60.1)	65.9 (65.9 - 65.9)	57.3 (50.5 - 63.3)	55.6 (51.2 - 61.6)	NA
ENSG00000100938	chronic_sinusitis	509	7	2	5105	9	1	54.1 (43.8 - 60.3)	47.7 (37.8 - 52.9)	58.3 (56 - 60.6)	52.7 (43.8 - 60.6)	49.9 (43.5 - 55.9)	32.6 (32.6 - 32.6)
ENSG00000100938	coronary_heart_disease_not_otherwise_specified	827	17	2	7514	19	1	61.9 (57.1 - 67)	61.3 (57.1 - 63.8)	70 (69.2 - 70.7)	62.3 (57.3 - 66.8)	62 (57.7 - 65.9)	65.1 (65.1 - 65.1)
ENSG00000100938	depression	745	16	4	7351	20	NA	48.4 (40.5 - 55.6)	44.4 (41.8 - 47.8)	50.7 (49.2 - 54.9)	48.9 (40.9 - 56.5)	45.2 (42.8 - 51.3)	NA
ENSG00000100938	dermatitis	1096	21	NA	10145	21	1	53.2 (42.7 - 62)	45.4 (41 - 54.3)	NA	53.5 (43.6 - 61.6)	45.4 (41 - 54.3)	52.3 (52.3 - 52.3)
ENSG00000100938	diabetes	532	7	NA	5309	7	NA	61.7 (54.1 - 66.5)	56.4 (53.3 - 60.8)	NA	60.8 (54 - 66.1)	56.4 (53.3 - 60.8)	NA
ENSG00000100938	diaphragmatic_hernia	790	12	2	8214	14	NA	59.2 (53.3 - 65.6)	61.7 (54.2 - 72.8)	62.8 (57.5 - 68)	59.4 (52.9 - 65.3)	61.7 (53.9 - 73.1)	NA
ENSG00000100938	diverticular_disease_of_intestine	1024	31	1	9561	32	2	62.5 (57.6 - 67.5)	60.2 (54.9 - 65.1)	67.3 (67.3 - 67.3)	62.5 (56.7 - 67.4)	60.3 (55.2 - 66.3)	63.3 (61.1 - 65.4)
ENSG00000100938	enthesopathies_and_synovial_disorders	2364	52	3	22647	55	2	54.3 (47.3 - 61.3)	55 (47 - 62.5)	61 (51.2 - 62.2)	54.6 (47.6 - 61.5)	55.3 (46.9 - 62.6)	56.4 (54.5 - 58.2)
ENSG00000100938	erectile_dysfunction	603	14	NA	5735	14	1	59.7 (53.3 - 64.7)	61 (52.6 - 64.9)	NA	59.6 (53.5 - 64.5)	61 (52.6 - 64.9)	54.4 (54.4 - 54.4)
ENSG00000100938	female_genital_prolapse	591	13	NA	5551	13	NA	58 (51.6 - 63.7)	54.2 (48.7 - 58.1)	NA	57.6 (50.9 - 63.8)	54.2 (48.7 - 58.1)	NA
ENSG00000100938	fibromatoses	224	4	1	1863	5	NA	61.1 (56.2 - 67.1)	68.1 (63.5 - 71.9)	59.1 (59.1 - 59.1)	61.5 (55.8 - 66.6)	65.5 (59.1 - 70.7)	NA
ENSG00000100938	gastritis_and_duodenitis	1129	29	1	11015	30	1	57.8 (50.4 - 64.2)	55.8 (50.2 - 64)	43.7 (43.7 - 43.7)	57.8 (50.5 - 64)	55.7 (49.7 - 63.8)	56.4 (56.4 - 56.4)
ENSG00000100938	gastro_oesophageal_reflux_disease	901	18	1	9216	19	1	58.1 (51.8 - 63.9)	56.3 (53.4 - 59.1)	52.3 (52.3 - 52.3)	58.1 (51.3 - 64.1)	56.2 (53.1 - 58.9)	55.4 (55.4 - 55.4)
ENSG00000100938	glaucoma	248	6	NA	2415	6	NA	62.4 (56.9 - 66.7)	65.6 (59.1 - 68.1)	NA	62.6 (55.8 - 67.5)	65.6 (59.1 - 68.1)	NA
ENSG00000100938	gout	375	6	NA	3513	6	1	58.3 (49.6 - 65.4)	58.7 (52.8 - 63.3)	NA	57.9 (50.1 - 64.6)	58.7 (52.8 - 63.3)	54.4 (54.4 - 54.4)
ENSG00000100938	haemangioma_any_site	126	6	1	1148	7	NA	54.8 (47.5 - 63)	47.7 (37.8 - 55.4)	56.1 (56.1 - 56.1)	55 (46.5 - 61.6)	49.4 (40.5 - 56.8)	NA
ENSG00000100938	hearing_loss	481	13	1	4572	14	NA	58.7 (50.2 - 66.2)	52.3 (46.7 - 66.8)	69.9 (69.9 - 69.9)	59.6 (50.3 - 66.5)	54.1 (47 - 69.1)	NA
ENSG00000100938	hyperplasia_of_prostate	289	9	NA	2446	9	NA	61.7 (56.3 - 65.7)	64.1 (58 - 65.5)	NA	61.2 (56.1 - 65.6)	64.1 (58 - 65.5)	NA
ENSG00000100938	hypertension	1093	26	2	10203	28	NA	56.6 (50.4 - 62.4)	52.8 (46.2 - 61.2)	56 (50.2 - 61.9)	56.6 (50.3 - 62.5)	52.8 (45.7 - 61.5)	NA
ENSG00000100938	hypo_or_hyperthyroidism	397	11	NA	4053	11	NA	56.6 (48.8 - 63.1)	48.8 (46.7 - 57.5)	NA	56.2 (48.8 - 63.2)	48.8 (46.7 - 57.5)	NA
ENSG00000100938	infection_of_skin_and_subcutaneous_tissues	349	9	NA	3277	9	1	57.9 (49.6 - 64.4)	49.8 (49.1 - 61.3)	NA	57.4 (50 - 63.7)	49.8 (49.1 - 61.3)	47.6 (47.6 - 47.6)
ENSG00000100938	infections_of_other_or_unspecified_organs	416	5	NA	3647	5	NA	58.4 (49.9 - 65.9)	49.8 (49.6 - 50.1)	NA	58.9 (50.8 - 64.9)	49.8 (49.6 - 50.1)	NA
ENSG00000100938	intervertebral_disc_disorders	575	15	NA	5498	15	NA	54.1 (45.7 - 62.3)	51.4 (46.9 - 56)	NA	53.3 (44.6 - 61.9)	51.4 (46.9 - 56)	NA
ENSG00000100938	iron_deficiency_anaemia	412	10	NA	3448	10	NA	54.2 (46.8 - 64.8)	55.4 (49.3 - 59)	NA	54.9 (46.5 - 64.7)	55.4 (49.3 - 59)	NA
ENSG00000100938	irritable_bowel_syndrome	281	8	1	2933	9	NA	50.2 (41.3 - 57)	54.9 (51.3 - 58.2)	43 (43 - 43)	50.4 (42.5 - 58.3)	53 (48.2 - 57.9)	NA
ENSG00000100938	leiomyoma_of_uterus	551	13	2	5198	15	NA	48.8 (44.4 - 54.3)	48.9 (45.5 - 55.1)	53.6 (47.5 - 59.6)	49.5 (44.8 - 54.2)	48.9 (44.8 - 55.1)	NA
ENSG00000100938	lower_respiratory_tract_infections	323	5	1	3343	6	1	63.4 (56 - 68.4)	55.5 (53.4 - 58.4)	68.7 (68.7 - 68.7)	62.5 (55.2 - 68)	56.9 (53.9 - 61.8)	39.2 (39.2 - 39.2)
ENSG00000100938	menorrhagia_and_polymenorrhoea	841	24	1	7978	25	NA	45.6 (41.3 - 49.3)	45.6 (40.9 - 48.3)	65.7 (65.7 - 65.7)	45.5 (41.1 - 49.2)	45.6 (40.9 - 48.7)	NA
ENSG00000100938	migraine	681	11	1	6556	12	1	46.9 (37.6 - 53.5)	49.7 (39.6 - 54.2)	23.6 (23.6 - 23.6)	46.4 (37.5 - 54.5)	48.5 (38.1 - 53.3)	44 (44 - 44)
ENSG00000100938	myocardial_infarction	286	6	1	2511	7	1	62.2 (58.3 - 66.8)	61 (56.5 - 62.2)	71.5 (71.5 - 71.5)	62.1 (57.2 - 66.9)	61.3 (57.9 - 64.7)	65.1 (65.1 - 65.1)
ENSG00000100938	nasal_polyp	214	6	1	2091	7	NA	51.9 (44.2 - 60.2)	56.3 (52.4 - 65.9)	53.8 (53.8 - 53.8)	52.9 (43.8 - 60.4)	53.8 (52.7 - 63.7)	NA
ENSG00000100938	neuromuscular_dysfunction_of_bladder	193	5	NA	1707	5	1	57.9 (50.5 - 64.7)	53.8 (53.1 - 54.2)	NA	58.1 (50 - 64.5)	53.8 (53.1 - 54.2)	64.4 (64.4 - 64.4)
ENSG00000100938	obesity	634	17	2	6377	19	NA	55 (46.8 - 62.5)	47.8 (40.7 - 58.4)	51.2 (46.4 - 56)	55.3 (47.8 - 62.1)	47.8 (41 - 59)	NA
ENSG00000100938	oesophagitis_and_oesophageal_ulcer	799	20	3	7650	23	NA	57 (50.1 - 63.1)	58.1 (53.8 - 63)	56.1 (54.2 - 64.7)	57.4 (50.3 - 63.6)	57.8 (53.6 - 63.9)	NA
ENSG00000100938	osteoarthritis	1863	44	1	17517	45	NA	60.8 (54.7 - 65.9)	61.2 (54.3 - 64.7)	48 (48 - 48)	60.5 (54.4 - 65.7)	60.9 (53.2 - 64.6)	NA
ENSG00000100938	osteoporosis	384	5	1	3428	6	NA	62.1 (57 - 66.6)	62.8 (62 - 62.9)	52.7 (52.7 - 52.7)	62.2 (56.7 - 67)	62.4 (61.2 - 62.9)	NA
ENSG00000100938	other_anaemias	497	10	NA	4466	10	NA	56.4 (47.9 - 65.4)	57.7 (48.2 - 62)	NA	56.5 (47.2 - 65.2)	57.7 (48.2 - 62)	NA
ENSG00000100938	other_or_unspecified_infectious_organisms	636	16	1	6437	17	1	61.1 (53.4 - 66.9)	48.9 (45.3 - 54.9)	68.7 (68.7 - 68.7)	60.5 (52.7 - 66.7)	49.1 (45.3 - 55.5)	39.2 (39.2 - 39.2)
ENSG00000100938	peptic_ulcer_disease	357	13	1	3131	14	1	52.6 (42.2 - 62)	59.6 (49.4 - 64)	56.1 (56.1 - 56.1)	53.7 (41.7 - 62.1)	59.1 (51.1 - 63.9)	31.8 (31.8 - 31.8)
ENSG00000100938	peripheral_neuropathies	261	15	NA	2654	15	NA	57.9 (50.4 - 65)	57.6 (49.2 - 61.5)	NA	57.6 (50.4 - 63.7)	57.6 (49.2 - 61.5)	NA
ENSG00000100938	postmenopausal_bleeding	503	14	1	5132	15	NA	56 (53.5 - 60)	56.5 (55.2 - 57.9)	65.7 (65.7 - 65.7)	56.2 (53.2 - 60)	56.6 (55.3 - 58.7)	NA
ENSG00000100938	primary_malignancy_breast	525	16	NA	4618	16	NA	56.9 (51 - 63.7)	55.2 (51 - 63.4)	NA	56.9 (50.7 - 63.1)	55.2 (51 - 63.4)	NA
ENSG00000100938	primary_malignancy_other_skin_and_subcutaneous_tissue	575	16	NA	5154	16	NA	63.1 (56.1 - 68.1)	54.8 (52.5 - 63.6)	NA	62.8 (56.4 - 67.9)	54.8 (52.5 - 63.6)	NA
ENSG00000100938	psoriasis	275	6	NA	2970	6	NA	50 (38.1 - 60.5)	53.9 (38.6 - 55.6)	NA	49.8 (38.3 - 59)	53.9 (38.6 - 55.6)	NA
ENSG00000100938	retinal_detachments_and_breaks	123	4	1	1316	5	NA	59.6 (54.8 - 63.5)	58.1 (49.6 - 60.1)	59.9 (59.9 - 59.9)	58.9 (52.3 - 63.9)	59.9 (56.3 - 60)	NA
ENSG00000100938	rosacea	345	11	1	3453	12	NA	53.8 (45.4 - 59.9)	46.6 (41 - 59.1)	68.4 (68.4 - 68.4)	53.7 (45.7 - 61.4)	50.3 (41.9 - 62.9)	NA
ENSG00000100938	seborrheic_dermatitis	221	11	NA	2041	11	NA	53.6 (45.1 - 62.7)	53.5 (37.2 - 56.1)	NA	54.9 (46 - 62.8)	53.5 (37.2 - 56.1)	NA
ENSG00000100938	secondary_malignancy_lymph_nodes	190	6	NA	1577	6	NA	59.7 (53 - 66.2)	63.6 (61.5 - 67.4)	NA	61.4 (54.4 - 66.7)	63.6 (61.5 - 67.4)	NA
ENSG00000100938	septicaemia	110	5	NA	1039	5	NA	62.4 (55.9 - 67.3)	45.2 (42.2 - 46.3)	NA	64.1 (57.7 - 68.9)	45.2 (42.2 - 46.3)	NA
ENSG00000100938	sleep_apnoea	129	5	NA	1327	5	NA	57.4 (50.3 - 64.9)	61 (59.2 - 69.3)	NA	56.6 (49.8 - 62.8)	61 (59.2 - 69.3)	NA
ENSG00000100938	stable_angina	608	17	NA	5966	17	1	60.5 (55.1 - 65.8)	59.3 (57.2 - 63.4)	NA	60.9 (55.6 - 65.8)	59.3 (57.2 - 63.4)	66 (66 - 66)
ENSG00000100938	transient_ischaemic_attack	169	4	1	1604	5	NA	62.8 (57.7 - 66.7)	66.9 (64.6 - 67.1)	64.1 (64.1 - 64.1)	62.5 (56.9 - 67.5)	66.7 (64.1 - 67.1)	NA
ENSG00000100938	unstable_angina	180	6	NA	1685	6	NA	60.9 (56.3 - 66)	59.8 (57.9 - 61.8)	NA	60.8 (55.9 - 65.5)	59.8 (57.9 - 61.8)	NA
ENSG00000100938	urinary_incontinence	581	15	NA	5362	15	NA	54.8 (47.8 - 62.1)	60.2 (57.2 - 64.7)	NA	55 (47.7 - 62.4)	60.2 (57.2 - 64.7)	NA
ENSG00000100938	urinary_tract_infections	402	5	NA	3867	5	NA	60.7 (52.9 - 66.2)	49.6 (40.9 - 58.1)	NA	60.4 (52.7 - 66.4)	49.6 (40.9 - 58.1)	NA
ENSG00000100938	urolithiasis	302	8	NA	2791	8	NA	55.5 (47.5 - 63)	45.4 (44.1 - 51.4)	NA	54.4 (46.2 - 61.9)	45.4 (44.1 - 51.4)	NA
ENSG00000100938	urticaria	273	5	NA	2928	5	NA	52.4 (43 - 60.3)	59.4 (55.5 - 62.2)	NA	53.7 (44.1 - 61.2)	59.4 (55.5 - 62.2)	NA
ENSG00000100938	type_2_diabetes	481	7	NA	4758	7	NA	62.1 (55.2 - 66.9)	56.4 (53.3 - 60.8)	NA	61.6 (55.4 - 66.7)	56.4 (53.3 - 60.8)	NA
ENSG00000100938	BC	539	15	NA	4673	15	NA	56.7 (50.7 - 63.7)	57.1 (50.6 - 63.6)	NA	56.9 (50.6 - 63.1)	57.1 (50.6 - 63.6)	NA
ENSG00000100938	CAD	1688	37	4	16098	41	1	58.6 (51.6 - 64.5)	57 (50.9 - 61.9)	58.1 (47.4 - 69.2)	58.5 (51.6 - 64.5)	57 (49.5 - 62.2)	65 (65 - 65)
ENSG00000100938	COPD	1358	30	1	12436	31	1	59.6 (51.5 - 65.5)	55.7 (48.5 - 61.6)	53.7 (53.7 - 53.7)	59.1 (51.2 - 65)	55.6 (48.8 - 61.5)	58 (58 - 58)
ENSG00000100938	NAFLD	112	5	NA	1294	5	NA	61.4 (53.3 - 68)	60.6 (60.2 - 65.8)	NA	60 (53.9 - 66.1)	60.6 (60.2 - 65.8)	NA
ENSG00000100938	RF	507	11	1	5127	12	NA	64 (59 - 68.4)	55.4 (52.3 - 65.4)	71 (71 - 71)	64.1 (58.9 - 68)	56.6 (52.4 - 68.4)	NA
ENSG00000100938	RF_chronic	401	8	NA	4132	8	NA	64 (59.1 - 68.2)	55.2 (51.8 - 64.2)	NA	63.8 (59 - 67.6)	55.2 (51.8 - 64.2)	NA
ENSG00000100938	RF_ctrl_excl	507	11	1	5127	12	NA	64 (59 - 68.4)	55.4 (52.3 - 65.4)	71 (71 - 71)	64.1 (58.9 - 68)	56.6 (52.4 - 68.4)	NA
ENSG00000100938	STR	303	5	1	2404	6	NA	61.8 (53 - 68.3)	60.5 (58.7 - 63.5)	54.5 (54.5 - 54.5)	62 (54.3 - 68.4)	59.6 (56.4 - 62.7)	NA
ENSG00000100938	STR_ctrl_excl	522	8	2	4546	10	NA	61.7 (54.5 - 67.3)	62 (57.5 - 66.8)	59.3 (56.9 - 61.7)	62.2 (55.4 - 67.7)	62 (56.2 - 66.1)	NA
ENSG00000100938	DEP	1076	26	2	9943	28	1	49.2 (40.1 - 57.2)	49.3 (43.2 - 58.7)	45.3 (42.4 - 48.1)	49.6 (41 - 57.3)	49.3 (43 - 58)	66.6 (66.6 - 66.6)
ENSG00000100938	PSOR	370	12	NA	4113	12	NA	51.6 (40.5 - 61.3)	55.8 (52.6 - 57.8)	NA	51.5 (40.7 - 60.1)	55.8 (52.6 - 57.8)	NA
ENSG00000100938	OLI	420	9	NA	4102	9	NA	45.5 (40.1 - 49.5)	44.5 (42.3 - 47.5)	NA	45.3 (39.2 - 49.4)	44.5 (42.3 - 47.5)	NA
ENSG00000100938	age_menarche	803	21	1	8181	22	NA	13 (12 - 14)	13 (12 - 14)	9 (9 - 9)	13 (12 - 14)	13 (11.2 - 14)	NA
ENSG00000100938	age_menopause	2735	71	5	26713	76	1	51 (48 - 53)	51 (50 - 54)	47 (45 - 49)	51 (48 - 54)	51 (49 - 54)	45 (45 - 45)
ENSG00000119688	age_menopause	663	NA	5	28857	5	NA	51 (48 - 54)	NA	50 (48 - 51)	51 (48 - 54)	50 (48 - 51)	NA
ENSG00000140093	enthesopathies_and_synovial_disorders	665	2	4	24397	6	NA	54.4 (47.2 - 62)	58.5 (57.1 - 59.8)	52.2 (47.2 - 59.8)	54.5 (47.6 - 61.5)	56.4 (49.4 - 60.2)	NA
ENSG00000140093	COPD	353	1	4	13468	5	NA	60.3 (52 - 65.3)	57.4 (57.4 - 57.4)	59.7 (51.5 - 67.8)	59.1 (51.2 - 65.1)	57.4 (51.6 - 67.7)	NA
ENSG00000140107	age_menopause	519	4	1	29001	5	NA	51 (48 - 54)	52.8 (50.8 - 55.1)	50 (50 - 50)	51 (48 - 54)	51 (50 - 54.5)	NA
ENSG00000165953	enthesopathies_and_synovial_disorders	465	3	2	24598	5	NA	54.6 (46.7 - 61.7)	54 (44.1 - 57.9)	61.3 (56.1 - 66.4)	54.5 (47.6 - 61.5)	54 (51 - 61.8)	NA
ENSG00000165953	age_menopause	515	3	2	29005	5	NA	51 (48 - 53)	47 (45.5 - 50.2)	53 (51.5 - 54.5)	51 (48 - 54)	50 (47 - 53.5)	NA
ENSG00000172717	abdominal_hernia	568	11	NA	10857	11	NA	57.6 (49.1 - 64)	51.2 (35.7 - 58.3)	NA	57.2 (48.8 - 63.9)	51.2 (35.7 - 58.3)	NA
ENSG00000172717	allergic_and_chronic_rhinitis	314	7	NA	5845	7	NA	49.4 (38.6 - 58.6)	55.5 (43.2 - 63.7)	NA	50.1 (39.6 - 59.6)	55.5 (43.2 - 63.7)	NA
ENSG00000172717	anxiety_disorders	486	8	NA	8534	8	NA	49.9 (40.9 - 58.1)	62 (40.7 - 65.4)	NA	49.6 (40.8 - 57.8)	62 (40.7 - 65.4)	NA
ENSG00000172717	appendicitis	179	8	NA	3592	8	NA	34.9 (15.1 - 51.3)	17.2 (13.4 - 23.4)	NA	33.3 (16.4 - 51)	17.2 (13.4 - 23.4)	NA
ENSG00000172717	asthma	636	10	NA	11759	10	NA	48.3 (39.8 - 58.9)	53.9 (46.6 - 55.9)	NA	50.1 (39.8 - 58.8)	53.9 (46.6 - 55.9)	NA
ENSG00000172717	bacterial_diseases	619	8	NA	10836	8	NA	57.8 (49.5 - 64.5)	55.9 (52.1 - 62.6)	NA	57.6 (49.3 - 64.4)	55.9 (52.1 - 62.6)	NA
ENSG00000172717	benign_neoplasm_of_colon_rectum_anus_and_anal_canal	372	6	NA	7089	6	NA	60.7 (54.7 - 66.7)	65.7 (62.5 - 72.3)	NA	61.1 (54.6 - 66.5)	65.7 (62.5 - 72.3)	NA
ENSG00000172717	cataract	504	6	NA	9228	6	NA	65 (58.2 - 69.3)	59.1 (56.2 - 62.2)	NA	65.1 (59.6 - 69.5)	59.1 (56.2 - 62.2)	NA
ENSG00000172717	chronic_sinusitis	266	6	NA	5352	6	NA	54.8 (44.1 - 61.4)	57.2 (45.7 - 61.5)	NA	52.7 (43.8 - 60.5)	57.2 (45.7 - 61.5)	NA
ENSG00000172717	coronary_heart_disease_not_otherwise_specified	426	10	NA	7925	10	NA	62 (57 - 67)	63.1 (57.6 - 68.3)	NA	62.3 (57.3 - 66.9)	63.1 (57.6 - 68.3)	NA
ENSG00000172717	depression	435	5	NA	7676	5	NA	49 (40.7 - 56.5)	56.3 (37.3 - 60)	NA	48.8 (40.9 - 56.5)	56.3 (37.3 - 60)	NA
ENSG00000172717	dermatitis	564	6	NA	10693	6	NA	53.1 (43.2 - 61.8)	58 (45.7 - 64.1)	NA	53.4 (43.6 - 61.6)	58 (45.7 - 64.1)	NA
ENSG00000172717	diverticular_disease_of_intestine	564	8	NA	10047	8	NA	61.7 (56.6 - 67.5)	65 (49.3 - 67.5)	NA	62.5 (56.8 - 67.4)	65 (49.3 - 67.5)	NA
ENSG00000172717	enthesopathies_and_synovial_disorders	1231	12	NA	23825	12	NA	54.8 (47.8 - 62)	56.1 (42.9 - 59.1)	NA	54.5 (47.6 - 61.5)	56.1 (42.9 - 59.1)	NA
ENSG00000172717	gastritis_and_duodenitis	635	6	NA	11534	6	NA	58.7 (51 - 64)	55.3 (43.4 - 63.2)	NA	57.7 (50.4 - 64)	55.3 (43.4 - 63.2)	NA
ENSG00000172717	gastro_oesophageal_reflux_disease	527	5	NA	9605	5	NA	57.8 (50.4 - 63.6)	65.4 (54.8 - 66.1)	NA	58.1 (51.4 - 64.1)	65.4 (54.8 - 66.1)	NA
ENSG00000172717	hypertension	567	5	1	10751	6	NA	56 (49.6 - 62.8)	56.9 (53.5 - 66.6)	60 (60 - 60)	56.6 (50.3 - 62.4)	58.5 (54.4 - 65)	NA
ENSG00000172717	infection_of_skin_and_subcutaneous_tissues	187	5	NA	3444	5	NA	58.1 (49.8 - 64.1)	56.4 (55.3 - 64.5)	NA	57.4 (49.9 - 63.8)	56.4 (55.3 - 64.5)	NA
ENSG00000172717	infections_of_other_or_unspecified_organs	229	5	NA	3834	5	NA	59.8 (52.2 - 66.1)	56.4 (41.9 - 61.9)	NA	58.8 (50.7 - 65)	56.4 (41.9 - 61.9)	NA
ENSG00000172717	intervertebral_disc_disorders	319	7	NA	5762	7	NA	55.2 (45.1 - 62.3)	54.5 (53 - 63.9)	NA	53.2 (44.7 - 61.9)	54.5 (53 - 63.9)	NA
ENSG00000172717	iron_deficiency_anaemia	183	5	NA	3682	5	NA	54.2 (46.4 - 64)	47.1 (41.9 - 50.6)	NA	54.8 (46.6 - 64.7)	47.1 (41.9 - 50.6)	NA
ENSG00000172717	leiomyoma_of_uterus	301	5	NA	5458	5	NA	49.5 (44.3 - 54.7)	50.2 (49.1 - 51.5)	NA	49.4 (44.8 - 54.2)	50.2 (49.1 - 51.5)	NA
ENSG00000172717	menorrhagia_and_polymenorrhoea	439	9	NA	8396	9	NA	45.2 (41.3 - 49.2)	44.9 (39.9 - 50)	NA	45.6 (41.2 - 49.2)	44.9 (39.9 - 50)	NA
ENSG00000172717	migraine	375	7	NA	6868	7	NA	45.2 (36.9 - 54)	40.9 (39.8 - 54.9)	NA	46.4 (37.6 - 54.4)	40.9 (39.8 - 54.9)	NA
ENSG00000172717	obesity	373	5	NA	6652	5	NA	56.1 (48.7 - 61.5)	40.9 (31.7 - 52)	NA	55.2 (47.7 - 62.2)	40.9 (31.7 - 52)	NA
ENSG00000172717	osteoarthritis	953	13	NA	18459	13	NA	61 (55 - 66.1)	60.8 (57 - 65.8)	NA	60.5 (54.4 - 65.7)	60.8 (57 - 65.8)	NA
ENSG00000172717	other_anaemias	260	8	NA	4705	8	NA	56.6 (47.6 - 65.3)	48.9 (41.8 - 61.1)	NA	56.5 (47.3 - 65.2)	48.9 (41.8 - 61.1)	NA
ENSG00000172717	other_or_unspecified_infectious_organisms	366	7	NA	6718	7	NA	60.5 (53.2 - 66.5)	61.3 (57 - 62.8)	NA	60.6 (52.7 - 66.7)	61.3 (57 - 62.8)	NA
ENSG00000172717	postmenopausal_bleeding	296	6	NA	5348	6	NA	56.5 (53.5 - 60.8)	61.2 (60.2 - 64.2)	NA	56.2 (53.2 - 59.9)	61.2 (60.2 - 64.2)	NA
ENSG00000172717	primary_malignancy_other_skin_and_subcutaneous_tissue	330	6	NA	5409	6	NA	62.1 (56.2 - 67.9)	57.2 (47.3 - 62.6)	NA	62.8 (56.4 - 67.9)	57.2 (47.3 - 62.6)	NA
ENSG00000172717	stable_angina	337	7	NA	6248	7	NA	60.3 (54.8 - 66.1)	61.1 (58 - 69.3)	NA	60.9 (55.6 - 65.8)	61.1 (58 - 69.3)	NA
ENSG00000172717	CAD	906	14	NA	16908	14	NA	59 (52.6 - 64.8)	56.9 (53.1 - 65.1)	NA	58.5 (51.6 - 64.4)	56.9 (53.1 - 65.1)	NA
ENSG00000172717	COPD	726	7	1	13092	8	NA	59.1 (51.9 - 65.3)	60.1 (54.8 - 65.2)	65 (65 - 65)	59.1 (51.2 - 65.1)	62.5 (55.6 - 65.2)	NA
ENSG00000172717	DEP	582	5	NA	10461	5	NA	49.5 (41.4 - 57.5)	50.3 (44.6 - 59.7)	NA	49.5 (40.8 - 57.3)	50.3 (44.6 - 59.7)	NA
ENSG00000172717	age_menarche	476	10	NA	8520	10	NA	13 (12 - 14)	12.5 (11.2 - 13)	NA	13 (12 - 14)	12.5 (11.2 - 13)	NA
ENSG00000172717	age_menopause	1517	19	NA	27989	19	NA	51 (48 - 54)	52 (50 - 54)	NA	51 (48 - 54)	52 (50 - 54)	NA
ENSG00000197616	abdominal_hernia	345	NA	6	11082	6	3	57.6 (49.2 - 63.4)	NA	61.3 (54.6 - 64.8)	57.2 (48.8 - 63.9)	61.3 (54.6 - 64.8)	52.5 (48.6 - 60.6)
ENSG00000197616	anxiety_disorders	289	NA	5	8733	5	1	48.2 (40.2 - 56.3)	NA	47.2 (44.4 - 54.9)	49.6 (40.8 - 57.9)	47.2 (44.4 - 54.9)	25.9 (25.9 - 25.9)
ENSG00000197616	asthma	388	1	4	12010	5	2	48.7 (39.6 - 57.3)	64.2 (64.2 - 64.2)	58.8 (55.7 - 61.8)	50.1 (39.8 - 58.9)	61.2 (56.3 - 63.6)	52.1 (51.9 - 52.3)
ENSG00000197616	bacterial_diseases	339	2	7	11113	9	2	59.2 (50.4 - 64.7)	68.8 (66.3 - 71.2)	59.5 (57.3 - 63)	57.5 (49.3 - 64.3)	59.7 (58.2 - 66.3)	63 (59.2 - 66.8)
ENSG00000197616	diaphragmatic_hernia	281	1	4	8731	5	1	58.7 (51.9 - 64.2)	73.7 (73.7 - 73.7)	53.9 (44.1 - 57.1)	59.4 (53 - 65.3)	56.2 (51.5 - 59.8)	67.4 (67.4 - 67.4)
ENSG00000197616	enthesopathies_and_synovial_disorders	751	NA	9	24305	9	3	54.7 (47.4 - 62)	NA	56.1 (39.4 - 59.9)	54.5 (47.6 - 61.5)	56.1 (39.4 - 59.9)	55.9 (51.8 - 59.3)
ENSG00000197616	hypertension	352	1	5	10964	6	2	56.5 (51 - 62.2)	69.7 (69.7 - 69.7)	50.2 (43.4 - 55.1)	56.6 (50.3 - 62.5)	52.7 (45.1 - 60)	48 (42.1 - 53.9)
ENSG00000197616	hypo_or_hyperthyroidism	134	1	5	4320	6	1	55.5 (50 - 62.2)	70.3 (70.3 - 70.3)	55.7 (51.6 - 58.1)	56.3 (48.8 - 63.3)	56.9 (52.6 - 62.7)	51.7 (51.7 - 51.7)
ENSG00000197616	infection_of_skin_and_subcutaneous_tissues	112	1	6	3517	7	NA	57.3 (49.8 - 64)	63.9 (63.9 - 63.9)	58.8 (56.8 - 59.7)	57.4 (49.9 - 63.9)	59.5 (57.3 - 61.8)	NA
ENSG00000197616	osteoarthritis	586	NA	6	18829	6	4	60.1 (54.2 - 65.5)	NA	59.1 (55.7 - 64.3)	60.5 (54.4 - 65.7)	59.1 (55.7 - 64.3)	51.2 (48.8 - 53.1)
ENSG00000197616	primary_malignancy_other_skin_and_subcutaneous_tissue	164	3	2	5575	5	1	62.9 (57.7 - 68.1)	62.5 (56.3 - 67.7)	50.1 (47.1 - 53.1)	62.8 (56.3 - 67.9)	56.1 (50.1 - 62.5)	45.9 (45.9 - 45.9)
ENSG00000197616	CAD	523	1	8	17293	9	3	58.5 (50.9 - 64.6)	70.3 (70.3 - 70.3)	57.3 (52.6 - 63.6)	58.5 (51.6 - 64.4)	57.8 (54.3 - 67.8)	63.2 (59.1 - 66.4)
ENSG00000197616	COPD	434	1	4	13384	5	3	59.7 (51.5 - 64.9)	55.8 (55.8 - 55.8)	60.5 (52.9 - 66.9)	59.1 (51.2 - 65.1)	55.8 (54.9 - 66.1)	65.2 (62.5 - 67.2)
ENSG00000197616	age_menopause	929	NA	8	28582	8	6	51 (48 - 53.5)	NA	50 (49 - 51.2)	51 (48 - 54)	50 (49 - 51.2)	51.5 (50.2 - 53.5)
ENSG00000222028	rosacea	86	2	3	3719	5	NA	53.1 (47.5 - 60.5)	42.3 (40.4 - 44.2)	50.9 (46.3 - 53.1)	53.7 (45.6 - 61.3)	46.1 (41.7 - 50.9)	NA
ENSG00000222028	age_menopause	616	2	3	28904	5	NA	51 (48 - 54)	50.5 (49.8 - 51.2)	42 (40.5 - 46)	51 (48 - 54)	49 (42 - 50)	NA
ENSG00000062524	osteoarthritis	475	1	4	18944	5	1	60.3 (54.2 - 65.4)	66.1 (66.1 - 66.1)	59.3 (57.1 - 59.8)	60.5 (54.4 - 65.7)	59.7 (58.8 - 59.8)	54.4 (54.4 - 54.4)
ENSG00000074803	age_menopause	592	2	7	28924	9	NA	51 (48 - 54)	52 (52 - 52)	52 (44 - 52.5)	51 (48 - 54)	52 (50 - 52)	NA
ENSG00000137766	asthma	292	1	4	12103	5	5	49.6 (39.2 - 59.3)	58.8 (58.8 - 58.8)	51.1 (36.3 - 60.8)	50.1 (39.8 - 58.8)	58.6 (43.6 - 58.8)	63 (49.4 - 64.5)
ENSG00000137766	enthesopathies_and_synovial_disorders	591	2	3	24462	5	10	54.5 (48.3 - 61.7)	55.8 (52.5 - 59.2)	52.6 (50.8 - 55.6)	54.5 (47.6 - 61.5)	52.6 (49.1 - 58.6)	56.5 (53.6 - 63)
ENSG00000140521	anxiety_disorders	338	1	7	8680	8	2	49.6 (40.4 - 59)	68 (68 - 68)	50.8 (40.6 - 57)	49.6 (40.8 - 57.8)	52.6 (42.4 - 61.2)	55.6 (50.2 - 61)
ENSG00000140521	asthma	446	NA	5	11953	5	1	50.9 (40.7 - 59.5)	NA	33.3 (31.4 - 47.8)	50.1 (39.8 - 58.8)	33.3 (31.4 - 47.8)	53.4 (53.4 - 53.4)
ENSG00000140521	enthesopathies_and_synovial_disorders	884	2	9	24167	11	6	54.8 (47.3 - 61.9)	63.1 (61.9 - 64.4)	48 (45.3 - 55)	54.5 (47.6 - 61.5)	51.3 (46.2 - 60.1)	54.9 (44.9 - 57.5)
ENSG00000140521	hypertension	415	NA	5	10903	5	1	56.3 (49.1 - 62.8)	NA	65.1 (64.5 - 70.1)	56.6 (50.3 - 62.4)	65.1 (64.5 - 70.1)	65.5 (65.5 - 65.5)
ENSG00000140521	menorrhagia_and_polymenorrhoea	308	1	8	8527	9	NA	45.1 (40.3 - 49.3)	46.6 (46.6 - 46.6)	47.2 (41.7 - 50.7)	45.6 (41.2 - 49.2)	46.9 (42.2 - 50.3)	NA
ENSG00000140521	osteoarthritis	714	1	4	18706	5	NA	60.9 (55.4 - 66)	70.2 (70.2 - 70.2)	68.2 (63.6 - 71.2)	60.5 (54.4 - 65.7)	70.2 (66 - 70.4)	NA
ENSG00000140521	CAD	629	1	5	17191	6	2	58.3 (51.6 - 64.6)	68.8 (68.8 - 68.8)	49.5 (48.4 - 59.3)	58.5 (51.6 - 64.5)	54.4 (48.7 - 64.2)	53.6 (52.9 - 54.2)
ENSG00000140521	COPD	506	2	6	13311	8	1	58.6 (51.3 - 64.6)	60.1 (57.9 - 62.2)	56.5 (49.8 - 59.7)	59.2 (51.2 - 65.1)	57 (53.2 - 61.2)	45.7 (45.7 - 45.7)
ENSG00000140521	DEP	395	1	5	10646	6	1	50.5 (41.6 - 58.3)	44.3 (44.3 - 44.3)	50.5 (41.1 - 59.5)	49.5 (40.8 - 57.3)	47.4 (41.9 - 57.2)	44.6 (44.6 - 44.6)
ENSG00000140521	age_menarche	344	1	4	8656	5	1	13 (12 - 14)	12 (12 - 12)	14 (14 - 14)	13 (12 - 14)	14 (14 - 14)	12 (12 - 12)
ENSG00000140521	age_menopause	1057	1	13	28451	14	3	51 (48 - 53)	48 (48 - 48)	52 (50 - 55)	51 (48 - 54)	51.5 (49.2 - 54.8)	40 (39.5 - 44)
ENSG00000157483	CAD	503	2	4	17318	6	1	59 (52.8 - 65)	67.8 (64.9 - 70.7)	53 (49.8 - 56.3)	58.5 (51.6 - 64.4)	57.6 (52.9 - 64.4)	30.7 (30.7 - 30.7)
ENSG00000157483	age_menopause	890	4	4	28624	8	3	51 (49 - 54)	49 (47.2 - 52.2)	50.5 (50 - 51.5)	51 (48 - 54)	50 (49.5 - 51.5)	55 (53.2 - 55)
ENSG00000167195	age_menopause	374	5	NA	29146	5	NA	51 (48 - 53)	51 (48.5 - 52)	NA	51 (48 - 54)	51 (48.5 - 52)	NA
ENSG00000175318	CAD	386	6	1	17435	7	NA	58.5 (52.7 - 64.3)	59.6 (57.6 - 65.2)	59.8 (59.8 - 59.8)	58.5 (51.6 - 64.5)	59.8 (57.8 - 63.8)	NA
ENSG00000175318	age_menopause	637	7	2	28879	9	NA	51 (48 - 54)	52 (49.5 - 52.8)	42.5 (41.2 - 43.8)	51 (48 - 54)	51 (45 - 52.5)	NA
ENSG00000198838	allergic_and_chronic_rhinitis	237	NA	5	5923	5	1	51.8 (38.6 - 61.7)	NA	43.1 (42.6 - 59)	50 (39.6 - 59.5)	43.1 (42.6 - 59)	31.2 (31.2 - 31.2)
ENSG00000198838	anxiety_disorders	379	NA	5	8643	5	1	50.4 (41.3 - 60)	NA	44.4 (34 - 52.4)	49.5 (40.8 - 57.8)	44.4 (34 - 52.4)	44.8 (44.8 - 44.8)
ENSG00000198838	bacterial_diseases	438	NA	5	11019	5	1	57.3 (49.4 - 64.2)	NA	62.7 (58.1 - 65.7)	57.6 (49.3 - 64.4)	62.7 (58.1 - 65.7)	61.6 (61.6 - 61.6)
ENSG00000198838	cataract	383	1	5	9347	6	2	66.3 (59.9 - 69.9)	68.5 (68.5 - 68.5)	65.1 (62.9 - 65.7)	65 (59.5 - 69.5)	65.4 (63.4 - 67.8)	62.7 (59.8 - 65.5)
ENSG00000198838	chronic_sinusitis	233	NA	10	5378	10	3	53.7 (44.2 - 61.1)	NA	56.5 (44.7 - 65.3)	52.7 (43.8 - 60.5)	56.5 (44.7 - 65.3)	35.1 (33.2 - 47.2)
ENSG00000198838	depression	332	1	4	7774	5	5	49.1 (41 - 56.5)	45.8 (45.8 - 45.8)	42 (30.1 - 53.9)	48.8 (40.8 - 56.4)	45.8 (31.7 - 52.4)	55.2 (54.6 - 59)
ENSG00000198838	enthesopathies_and_synovial_disorders	937	1	10	24112	11	8	54.4 (47 - 61.5)	53.9 (53.9 - 53.9)	53.9 (48.6 - 54.8)	54.5 (47.6 - 61.5)	53.9 (50 - 54.8)	61.4 (54.2 - 67.2)
ENSG00000198838	female_genital_prolapse	232	NA	6	5912	6	5	58.2 (52.5 - 64.2)	NA	61.6 (59.2 - 65.6)	57.6 (50.9 - 63.7)	61.6 (59.2 - 65.6)	63.5 (62 - 63.6)
ENSG00000198838	gastritis_and_duodenitis	505	2	5	11656	7	7	58 (49.8 - 64.5)	59.2 (57.3 - 61.1)	63.5 (51.7 - 65.9)	57.8 (50.5 - 64)	63 (53.5 - 64.7)	55 (47.2 - 57.4)
ENSG00000198838	gastro_oesophageal_reflux_disease	424	1	4	9703	5	5	57.4 (50 - 62.9)	52.4 (52.4 - 52.4)	56.9 (53.2 - 60.7)	58.1 (51.4 - 64.2)	54.8 (52.4 - 59)	53.8 (51.1 - 55.5)
ENSG00000198838	osteoarthritis	708	1	6	18705	7	5	60.9 (55 - 66.1)	43.9 (43.9 - 43.9)	59.3 (52.1 - 67.4)	60.5 (54.4 - 65.7)	54.6 (47.6 - 66.2)	57.8 (53 - 62.8)
ENSG00000198838	CAD	671	1	7	17146	8	3	58.8 (52.5 - 64.8)	43.7 (43.7 - 43.7)	54.4 (53.3 - 58.9)	58.5 (51.6 - 64.4)	54.2 (51.1 - 57.5)	59 (52.3 - 63.5)
ENSG00000198838	COPD	530	1	5	13285	6	5	58.8 (49.9 - 64.5)	45.7 (45.7 - 45.7)	59.2 (58.9 - 60.5)	59.1 (51.2 - 65.1)	59.1 (57.6 - 60.2)	60.5 (54.9 - 61.7)
ENSG00000198838	age_menopause	1088	4	9	28413	13	11	51 (48 - 53)	51 (50 - 52.5)	50 (48 - 52)	51 (48 - 54)	50 (50 - 52)	51 (47.2 - 53)
ENSG00000064270	COPD	229	1	6	13585	7	5	58 (48.5 - 64.1)	72 (72 - 72)	50.8 (45.6 - 62.2)	59.2 (51.3 - 65.1)	54.1 (46.2 - 67.5)	60.8 (53.7 - 67.9)
ENSG00000070729	enthesopathies_and_synovial_disorders	662	1	4	24401	5	NA	55.1 (47.4 - 62.6)	58.4 (58.4 - 58.4)	53.9 (50.3 - 58.4)	54.5 (47.6 - 61.4)	57.2 (50.6 - 58.4)	NA
ENSG00000070729	osteoarthritis	558	2	3	18862	5	NA	61 (54.8 - 66.1)	60.8 (58 - 63.6)	55.5 (54.7 - 58.6)	60.5 (54.4 - 65.7)	55.5 (55.2 - 61.7)	NA
ENSG00000070729	CAD	486	1	4	17337	5	NA	58.2 (51.6 - 65.2)	57.5 (57.5 - 57.5)	54.9 (44.2 - 61.2)	58.6 (51.6 - 64.4)	57.5 (50.2 - 59.6)	NA
ENSG00000070729	age_menopause	822	3	2	28698	5	NA	50 (48 - 53)	52 (49 - 53.5)	49.8 (49.6 - 49.9)	51 (48 - 54)	50 (49.5 - 52)	NA
ENSG00000091262	anxiety_disorders	232	NA	7	8788	7	1	50.2 (42.1 - 59.1)	NA	41.8 (34.2 - 43.2)	49.6 (40.7 - 57.9)	41.8 (34.2 - 43.2)	63.8 (63.8 - 63.8)
ENSG00000091262	bacterial_diseases	335	NA	6	11122	6	NA	57 (49.2 - 63)	NA	56 (49.8 - 63.6)	57.6 (49.3 - 64.4)	56 (49.8 - 63.6)	NA
ENSG00000091262	carpal_tunnel_syndrome	176	2	4	5139	6	1	54.6 (48.5 - 61.6)	52.6 (51.5 - 53.6)	50.2 (49.4 - 50.6)	56.2 (49.9 - 62.2)	50.3 (50.2 - 51.3)	68.4 (68.4 - 68.4)
ENSG00000091262	depression	238	1	7	7869	8	1	48.3 (39.6 - 57.1)	70.7 (70.7 - 70.7)	37.3 (34 - 41.5)	48.9 (40.9 - 56.4)	37.9 (35.7 - 50.2)	37 (37 - 37)
ENSG00000091262	enthesopathies_and_synovial_disorders	732	2	3	24330	5	1	54.8 (46.8 - 62)	61.8 (56.6 - 67.1)	40.7 (35.4 - 46)	54.5 (47.6 - 61.5)	51.3 (40.7 - 51.3)	46.6 (46.6 - 46.6)
ENSG00000091262	osteoarthritis	605	2	6	18810	8	2	61 (54.4 - 66.4)	67.3 (67.3 - 67.3)	60.5 (55.2 - 63.6)	60.5 (54.4 - 65.6)	63.5 (56.8 - 67.3)	60 (59.4 - 60.6)
ENSG00000091262	CAD	530	3	3	17290	6	2	58.8 (52.9 - 64)	62 (58.5 - 66.2)	62.9 (62.3 - 62.9)	58.5 (51.6 - 64.5)	62.4 (61.8 - 62.9)	56 (55.5 - 56.6)
ENSG00000091262	DEP	329	1	5	10711	6	2	49.7 (41.3 - 58.4)	70.7 (70.7 - 70.7)	42.6 (38.4 - 46.6)	49.5 (40.9 - 57.3)	44.6 (39.4 - 62.2)	47.9 (42.5 - 53.4)
ENSG00000091262	age_menopause	931	2	4	28585	6	3	51 (48 - 53.2)	55.5 (53.2 - 57.8)	50 (48.8 - 50)	51 (48 - 54)	50 (50 - 50.8)	50 (48 - 51.5)
ENSG00000102893	enthesopathies_and_synovial_disorders	530	NA	5	24532	5	1	53.9 (47 - 60.4)	NA	59.8 (47.5 - 62.5)	54.6 (47.6 - 61.5)	59.8 (47.5 - 62.5)	54 (54 - 54)
ENSG00000102967	abdominal_hernia	708	13	4	10708	17	3	56.6 (48.8 - 63.5)	59.2 (52 - 61.7)	59 (52.6 - 64.7)	57.2 (48.8 - 64)	59.2 (52 - 62.7)	38.6 (20 - 51.9)
ENSG00000102967	actinic_keratosis	281	6	NA	4760	6	3	63.8 (58.1 - 67.9)	64.7 (62.8 - 67.8)	NA	63.6 (57.7 - 68.3)	64.7 (62.8 - 67.8)	64.5 (62.1 - 69.5)
ENSG00000102967	anal_fissure	177	4	1	2635	5	NA	51.1 (42.1 - 59.7)	55.2 (46.7 - 65.2)	49.4 (49.4 - 49.4)	49.2 (40.3 - 58.2)	49.4 (46.9 - 63.5)	NA
ENSG00000102967	anxiety_disorders	588	13	2	8425	15	NA	49.4 (40.3 - 56.9)	48.7 (41.1 - 59.4)	54.1 (51.1 - 57.1)	49.6 (40.8 - 58)	48.7 (41.5 - 59.8)	NA
ENSG00000102967	asthma	799	9	NA	11596	9	1	50 (40 - 59.2)	50.7 (44.6 - 57.3)	NA	50.1 (39.8 - 58.8)	50.7 (44.6 - 57.3)	60 (60 - 60)
ENSG00000102967	bacterial_diseases	763	10	NA	10688	10	2	57.5 (49.6 - 64.3)	58.2 (51.4 - 63.5)	NA	57.6 (49.3 - 64.4)	58.2 (51.4 - 63.5)	65.4 (64.5 - 66.4)
ENSG00000102967	benign_neoplasm_of_colon_rectum_anus_and_anal_canal	475	7	2	6982	9	1	61.3 (54.4 - 66.7)	62.3 (58 - 70.3)	60 (58.6 - 61.5)	61 (54.7 - 66.5)	62.3 (57.1 - 68.3)	55 (55 - 55)
ENSG00000102967	copd	202	7	NA	3066	7	2	61.9 (56 - 67.6)	64.4 (61 - 66.5)	NA	63.3 (57.5 - 68.1)	64.4 (61 - 66.5)	67.4 (64.7 - 70)
ENSG00000102967	carpal_tunnel_syndrome	360	5	1	4954	6	2	55.7 (48.3 - 62.2)	62.9 (48.1 - 63.5)	43.1 (43.1 - 43.1)	56.2 (50 - 62.2)	55.5 (44.5 - 63.4)	43 (39.7 - 46.3)
ENSG00000102967	cataract	625	8	NA	9101	8	4	64.7 (59.6 - 69.2)	61.2 (60.1 - 66.9)	NA	65.1 (59.5 - 69.5)	61.2 (60.1 - 66.9)	70.4 (68.8 - 71.7)
ENSG00000102967	cholelithiasis	371	6	NA	5857	6	NA	57.8 (51.2 - 63.6)	62 (58 - 62.6)	NA	57.3 (50.5 - 63.4)	62 (58 - 62.6)	NA
ENSG00000102967	chronic_sinusitis	338	5	1	5279	6	1	52.4 (44.7 - 60.7)	62.3 (58.6 - 65.8)	44.3 (44.3 - 44.3)	52.8 (43.7 - 60.5)	60.5 (48.6 - 64.9)	53.8 (53.8 - 53.8)
ENSG00000102967	coronary_heart_disease_not_otherwise_specified	523	3	3	7829	6	3	62.8 (57.7 - 67)	69.3 (68.6 - 70)	59 (56.7 - 65.2)	62.2 (57.3 - 66.8)	68.6 (61.2 - 70.4)	71.9 (68.5 - 72.8)
ENSG00000102967	depression	514	7	7	7587	14	1	50.1 (41.9 - 56.6)	42.9 (36.6 - 49.9)	60.2 (49.4 - 61.4)	48.8 (40.8 - 56.4)	49.9 (44 - 59)	38.6 (38.6 - 38.6)
ENSG00000102967	dermatitis	710	8	2	10540	10	3	53.2 (43.7 - 61.9)	61.1 (57.7 - 66)	37.5 (28 - 46.9)	53.4 (43.5 - 61.6)	59.3 (54.7 - 64.1)	52.1 (40 - 54.1)
ENSG00000102967	diabetes	385	7	1	5451	8	4	60.7 (53.3 - 66.5)	59.6 (58.3 - 62.8)	53.4 (53.4 - 53.4)	60.9 (54.1 - 66.1)	59.4 (56.4 - 61.8)	62.3 (60.6 - 65.2)
ENSG00000102967	diaphragmatic_hernia	560	12	1	8443	13	2	58.9 (53.3 - 65.2)	59.4 (55.6 - 62.7)	46.9 (46.9 - 46.9)	59.4 (52.9 - 65.3)	57.9 (54.9 - 62.5)	51.8 (47 - 56.6)
ENSG00000102967	diverticular_disease_of_intestine	699	17	3	9899	20	1	62 (56.3 - 67.4)	65.8 (61.6 - 69.8)	52.6 (50 - 54.1)	62.5 (56.8 - 67.4)	62.6 (57.6 - 68.1)	67.2 (67.2 - 67.2)
ENSG00000102967	enthesopathies_and_synovial_disorders	1650	22	5	23387	27	4	54.5 (47.9 - 61)	54.6 (49.5 - 59.7)	54.5 (41.8 - 62.2)	54.5 (47.6 - 61.5)	54.6 (49.3 - 61)	55.3 (54.3 - 60.5)
ENSG00000102967	erectile_dysfunction	402	6	1	5942	7	2	59.2 (52.8 - 64.4)	61.1 (48.9 - 64.1)	47.4 (47.4 - 47.4)	59.6 (53.5 - 64.6)	59.7 (46.3 - 63.6)	69.1 (66.6 - 71.5)
ENSG00000102967	female_genital_prolapse	382	4	1	5767	5	1	59.1 (51.3 - 65.3)	57.8 (49.2 - 68.3)	49.5 (49.5 - 49.5)	57.5 (51 - 63.6)	49.5 (49.2 - 66.3)	39.6 (39.6 - 39.6)
ENSG00000102967	fibromatoses	124	4	1	1962	5	1	60.6 (54.3 - 67)	60.4 (59.6 - 61.8)	59.1 (59.1 - 59.1)	61.5 (55.9 - 66.6)	59.9 (59.1 - 61)	68.3 (68.3 - 68.3)
ENSG00000102967	gastritis_and_duodenitis	738	15	3	11418	18	1	57.5 (49.9 - 64.3)	55.8 (51.3 - 61.6)	46.9 (44.9 - 58)	57.8 (50.5 - 64)	54.9 (47.9 - 63.6)	56.2 (56.2 - 56.2)
ENSG00000102967	gastro_oesophageal_reflux_disease	616	9	NA	9508	9	4	58.7 (51.7 - 64.8)	62.1 (52.6 - 69.4)	NA	58.1 (51.3 - 64.1)	62.1 (52.6 - 69.4)	55.8 (50 - 60.7)
ENSG00000102967	hearing_loss	316	6	NA	4744	6	1	59.5 (49.8 - 66.2)	51.4 (43.7 - 61.2)	NA	59.5 (50.3 - 66.5)	51.4 (43.7 - 61.2)	55.8 (55.8 - 55.8)
ENSG00000102967	hyperplasia_of_prostate	174	6	NA	2564	6	NA	61.4 (56.1 - 65.9)	54.1 (47.8 - 60.6)	NA	61.2 (56.1 - 65.6)	54.1 (47.8 - 60.6)	NA
ENSG00000102967	hypertension	735	9	4	10573	13	3	56.3 (50.6 - 62.4)	59.6 (57.6 - 61.5)	55.4 (50.2 - 61.2)	56.6 (50.3 - 62.5)	59.6 (57 - 61.5)	53.8 (44.2 - 57.7)
ENSG00000102967	hypo_or_hyperthyroidism	273	3	2	4180	5	3	57.1 (50.4 - 64.8)	56.8 (53.4 - 59.4)	62.6 (60.6 - 64.5)	56.2 (48.7 - 63.1)	58.7 (56.8 - 62)	52.4 (43.7 - 58.1)
ENSG00000102967	iron_deficiency_anaemia	245	5	1	3619	6	NA	51.4 (44.9 - 64)	59.3 (57.4 - 63.2)	46.9 (46.9 - 46.9)	55 (46.7 - 64.7)	58.4 (49.5 - 62.2)	NA
ENSG00000102967	leiomyoma_of_uterus	373	3	2	5385	5	1	49.4 (44.5 - 55)	56.8 (50 - 60.4)	55.2 (53.8 - 56.5)	49.4 (44.8 - 54.1)	56.8 (52.5 - 57.9)	57 (57 - 57)
ENSG00000102967	migraine	461	9	3	6776	12	1	46.9 (39.2 - 54.1)	51 (32.5 - 57.3)	48.9 (46.8 - 58)	46.4 (37.4 - 54.4)	50.5 (41.8 - 58.5)	57.8 (57.8 - 57.8)
ENSG00000102967	obesity	430	5	NA	6593	5	2	55.2 (48.1 - 62.8)	59 (50.4 - 59.3)	NA	55.2 (47.7 - 62.1)	59 (50.4 - 59.3)	47 (36.8 - 57.1)
ENSG00000102967	oesophagitis_and_oesophageal_ulcer	538	8	1	7922	9	3	57.7 (51.5 - 63.9)	64.1 (53.9 - 70.4)	47.3 (47.3 - 47.3)	57.3 (50.2 - 63.5)	61.1 (51 - 70.1)	58.6 (50.7 - 61.5)
ENSG00000102967	osteoarthritis	1208	25	3	18188	28	1	60.5 (54.5 - 65.9)	61.4 (51 - 66.8)	53.3 (51.9 - 56.8)	60.5 (54.4 - 65.7)	60.5 (50.9 - 66.1)	65.3 (65.3 - 65.3)
ENSG00000102967	other_anaemias	354	7	1	4609	8	2	55.4 (47.4 - 64.6)	65.6 (61 - 70.6)	46.9 (46.9 - 46.9)	56.5 (47.3 - 65.2)	65.1 (54.8 - 69.6)	38.8 (33.1 - 44.5)
ENSG00000102967	other_or_unspecified_infectious_organisms	434	7	2	6645	9	3	61 (52.3 - 66.9)	53.8 (47.5 - 58.8)	48.4 (42.4 - 54.5)	60.5 (52.8 - 66.7)	53.8 (42.9 - 60.5)	62.1 (49 - 68.3)
ENSG00000102967	peptic_ulcer_disease	232	5	NA	3264	5	2	52.9 (41.7 - 60.8)	53.9 (45.1 - 57.7)	NA	53.6 (41.9 - 62.2)	53.9 (45.1 - 57.7)	37.7 (35.5 - 39.9)
ENSG00000102967	postmenopausal_bleeding	346	6	2	5295	8	1	56.2 (53.7 - 60.2)	58.4 (53.9 - 65.5)	62.8 (60.4 - 65.3)	56.2 (53.2 - 59.9)	59.1 (55.6 - 67.4)	58 (58 - 58)
ENSG00000102967	primary_malignancy_other_skin_and_subcutaneous_tissue	409	6	1	5328	7	1	62.3 (55.8 - 67.1)	62.4 (57.7 - 68)	39.6 (39.6 - 39.6)	62.9 (56.4 - 68)	58.1 (57.5 - 67.5)	63.5 (63.5 - 63.5)
ENSG00000102967	rosacea	243	5	NA	3561	5	1	52.4 (45.8 - 59.6)	45.7 (38.4 - 52.8)	NA	53.7 (45.7 - 61.5)	45.7 (38.4 - 52.8)	61.1 (61.1 - 61.1)
ENSG00000102967	stable_angina	427	4	3	6156	7	2	61.2 (55.5 - 65.9)	71.8 (69.3 - 73.5)	64.4 (56.6 - 67.9)	60.9 (55.5 - 65.8)	70.7 (64.8 - 72.2)	63.5 (62.8 - 64.1)
ENSG00000102967	tinnitus	138	4	1	1916	5	2	58 (50.1 - 64.9)	50.8 (46.3 - 55.4)	57.5 (57.5 - 57.5)	56.5 (49.7 - 62.9)	55.2 (46.5 - 55.8)	64.2 (63.8 - 64.6)
ENSG00000102967	urinary_incontinence	366	5	1	5585	6	1	55.2 (47.8 - 62.5)	53.2 (49.2 - 62.2)	49.5 (49.5 - 49.5)	55 (47.7 - 62.4)	51.3 (49.3 - 59.9)	52.4 (52.4 - 52.4)
ENSG00000102967	urinary_tract_infections	293	6	NA	3974	6	1	59.6 (50.1 - 67.3)	59.8 (55.5 - 66.4)	NA	60.5 (52.8 - 66.4)	59.8 (55.5 - 66.4)	67.3 (67.3 - 67.3)
ENSG00000102967	urolithiasis	183	5	NA	2913	5	NA	55.9 (47.8 - 62.2)	57.8 (52.9 - 64.2)	NA	54.4 (46.2 - 61.9)	57.8 (52.9 - 64.2)	NA
ENSG00000102967	type_2_diabetes	347	7	1	4887	8	4	61.2 (53.9 - 66.8)	60.7 (59.4 - 65.5)	53.4 (53.4 - 53.4)	61.7 (55.4 - 66.7)	60.2 (58.7 - 65.2)	62.3 (60.6 - 65.2)
ENSG00000102967	CAD	1119	11	5	16687	16	6	58.4 (51.8 - 63.9)	64.5 (59.4 - 68.6)	48.4 (47 - 64.4)	58.5 (51.6 - 64.5)	64.3 (48.3 - 68.3)	59.3 (48.5 - 63.8)
ENSG00000102967	COPD	871	16	4	12931	20	4	57.7 (50.9 - 64.4)	63.4 (50.9 - 67.6)	46.3 (44.9 - 53.7)	59.2 (51.2 - 65.1)	60.5 (48.8 - 67.6)	62.7 (61.9 - 64.9)
ENSG00000102967	STR_ctrl_excl	338	8	2	4729	10	1	62.4 (56.3 - 67.8)	58.3 (54.7 - 61)	72.3 (71 - 73.6)	62.1 (55.2 - 67.7)	58.8 (55.7 - 68.9)	61.7 (61.7 - 61.7)
ENSG00000102967	DEP	701	7	4	10335	11	1	50.1 (41.9 - 57.4)	49.9 (38.4 - 51.5)	60.6 (58.6 - 61.6)	49.5 (40.8 - 57.3)	52.1 (46.4 - 58.6)	38.5 (38.5 - 38.5)
ENSG00000102967	age_menarche	552	10	1	8439	11	4	13 (12 - 14)	14 (12.9 - 15)	12 (12 - 12)	13 (12 - 14)	14 (12.2 - 15)	15.5 (14.8 - 16)
ENSG00000102967	age_menopause	1902	35	5	27578	40	5	51 (48 - 53)	52 (49 - 53.5)	50 (47 - 51)	51 (48 - 54)	51 (48.5 - 53.2)	53 (50 - 54)
ENSG00000103197	enthesopathies_and_synovial_disorders	736	NA	6	24323	6	3	54.1 (47.5 - 61.8)	NA	62.1 (55.5 - 70.1)	54.6 (47.6 - 61.5)	62.1 (55.5 - 70.1)	55.6 (54.3 - 63.5)
ENSG00000103197	CAD	553	1	5	17268	6	1	59.4 (53.1 - 64.6)	73.1 (73.1 - 73.1)	59.3 (52.2 - 62.9)	58.5 (51.6 - 64.5)	61.1 (54 - 64.1)	70.3 (70.3 - 70.3)
ENSG00000126602	abdominal_hernia	435	2	5	10994	7	NA	57.2 (48.9 - 63.2)	34.9 (17.6 - 52.2)	60.1 (45 - 66.2)	57.2 (48.8 - 64)	60.1 (42.4 - 67.8)	NA
ENSG00000126602	asthma	468	2	4	11930	6	1	50 (39.5 - 59.8)	62.8 (59.1 - 66.6)	45.8 (40.3 - 46.9)	50.1 (39.8 - 58.8)	47.8 (45.7 - 53.9)	71.8 (71.8 - 71.8)
ENSG00000126602	enthesopathies_and_synovial_disorders	1013	1	4	24050	5	NA	54.6 (48.2 - 60.8)	52.9 (52.9 - 52.9)	52.1 (50.9 - 56.5)	54.5 (47.6 - 61.5)	52.8 (51.4 - 52.9)	NA
ENSG00000126602	osteoarthritis	742	NA	8	18672	8	3	60.9 (54.1 - 66.1)	NA	55 (53.2 - 58.2)	60.5 (54.4 - 65.7)	55 (53.2 - 58.2)	65.4 (65 - 68.7)
ENSG00000126602	COPD	559	2	6	13259	8	NA	59.4 (51.6 - 64.9)	59.3 (56.4 - 62.3)	57 (47.6 - 62.8)	59.1 (51.2 - 65.1)	57.6 (50.8 - 63.4)	NA
ENSG00000126602	age_menopause	1244	3	9	28268	12	1	51 (48 - 54)	48 (47.5 - 52.5)	52 (50 - 54)	51 (48 - 54)	51.5 (48.8 - 54)	50 (50 - 50)
ENSG00000140675	age_menopause	652	3	2	28868	5	NA	51 (48 - 54)	54 (51 - 54.5)	44.5 (42.2 - 46.8)	51 (48 - 54)	49 (48 - 54)	NA
ENSG00000140798	age_menopause	740	1	5	28779	6	NA	51 (48 - 54)	50 (50 - 50)	47 (45 - 48)	51 (48 - 54)	47.5 (45.5 - 49.5)	NA
ENSG00000158486	diverticular_disease_of_intestine	293	NA	6	10317	6	3	62.7 (56.5 - 67.4)	NA	65.1 (63 - 67.8)	62.5 (56.8 - 67.4)	65.1 (63 - 67.8)	52.3 (52.2 - 55.8)
ENSG00000158486	enthesopathies_and_synovial_disorders	632	NA	6	24425	6	5	54.8 (47.5 - 61.5)	NA	51 (43.2 - 55.1)	54.5 (47.6 - 61.5)	51 (43.2 - 55.1)	57.3 (46.2 - 60.9)
ENSG00000158486	gastro_oesophageal_reflux_disease	241	NA	6	9888	6	2	59.3 (51.4 - 64.8)	NA	52.2 (47.7 - 58.1)	58.1 (51.4 - 64.1)	52.2 (47.7 - 58.1)	54.3 (54.2 - 54.5)
ENSG00000158486	hypertension	262	NA	5	11055	5	2	57 (49.7 - 62.3)	NA	57.2 (54.3 - 57.3)	56.6 (50.3 - 62.5)	57.2 (54.3 - 57.3)	62.7 (59.7 - 65.6)
ENSG00000158486	CAD	424	NA	5	17395	5	4	58.6 (52.1 - 64.1)	NA	57.5 (55.2 - 67.2)	58.5 (51.6 - 64.5)	57.5 (55.2 - 67.2)	56.9 (52.3 - 61.4)
ENSG00000158486	COPD	339	NA	7	13477	7	3	59.7 (52.6 - 65)	NA	52.7 (49.1 - 59.6)	59.1 (51.2 - 65.1)	52.7 (49.1 - 59.6)	64.3 (59.8 - 65)
ENSG00000167972	anxiety_disorders	302	NA	6	8720	6	NA	49.7 (42.7 - 58.4)	NA	41.4 (35.6 - 46.8)	49.6 (40.7 - 57.9)	41.4 (35.6 - 46.8)	NA
ENSG00000167972	enthesopathies_and_synovial_disorders	914	1	7	24145	8	1	54.2 (47.3 - 61.2)	64.6 (64.6 - 64.6)	50.5 (48.7 - 54)	54.6 (47.6 - 61.5)	51.2 (49.4 - 58.3)	57.6 (57.6 - 57.6)
ENSG00000167972	hypertension	368	NA	5	10950	5	1	57.1 (51 - 62.5)	NA	59.4 (47 - 60.8)	56.6 (50.3 - 62.5)	59.4 (47 - 60.8)	46.3 (46.3 - 46.3)
ENSG00000167972	CAD	607	1	4	17212	5	4	58.5 (51.1 - 63.8)	51.9 (51.9 - 51.9)	52.8 (49.1 - 57.3)	58.5 (51.7 - 64.5)	51.9 (49.8 - 55.9)	61.4 (56.5 - 61.7)
ENSG00000167972	DEP	408	NA	5	10634	5	1	50.3 (41.9 - 58.3)	NA	50.6 (42.1 - 55.7)	49.5 (40.8 - 57.3)	50.6 (42.1 - 55.7)	44.7 (44.7 - 44.7)
ENSG00000167972	age_menopause	1038	1	4	28480	5	2	51 (48 - 53)	52 (52 - 52)	46 (40.2 - 51)	51 (48 - 54)	50 (42 - 52)	48 (44 - 52)
ENSG00000183747	age_menopause	644	4	1	28876	5	NA	51 (48 - 53)	52.5 (52 - 53.5)	46 (46 - 46)	51 (48 - 54)	52 (52 - 53)	NA
ENSG00000184471	abdominal_hernia	462	4	1	10969	5	NA	57.5 (49.5 - 63.9)	59.5 (55.7 - 63.2)	61.3 (61.3 - 61.3)	57.2 (48.8 - 63.9)	59.8 (59.3 - 61.3)	NA
ENSG00000184471	allergic_and_chronic_rhinitis	222	4	2	5938	6	NA	50.9 (40.2 - 59.1)	53.8 (44.1 - 64.9)	32.2 (22.2 - 42.1)	50 (39.4 - 59.6)	48.3 (43.3 - 60.3)	NA
ENSG00000184471	asthma	520	6	1	11878	7	NA	50.2 (40.1 - 59)	35.3 (15.5 - 53.6)	57.4 (57.4 - 57.4)	50.1 (39.8 - 58.8)	43.7 (19.3 - 57.1)	NA
ENSG00000184471	benign_neoplasm_of_colon_rectum_anus_and_anal_canal	307	4	1	7155	5	NA	61.3 (55.1 - 66.4)	62.2 (60 - 64.2)	66.8 (66.8 - 66.8)	61 (54.6 - 66.5)	64.2 (60.2 - 64.3)	NA
ENSG00000184471	cataract	395	3	2	9338	5	NA	65.7 (59.9 - 69.6)	58.9 (55.3 - 61.3)	59.2 (58.3 - 60)	65.1 (59.5 - 69.5)	58.9 (57.4 - 60.9)	NA
ENSG00000184471	cholelithiasis	246	3	3	5982	6	NA	56.3 (50.9 - 63.6)	54.1 (52 - 60.2)	48.6 (45.5 - 56)	57.4 (50.5 - 63.4)	52 (48.9 - 61.2)	NA
ENSG00000184471	chronic_sinusitis	212	4	1	5407	5	NA	52 (42 - 59.6)	52.6 (48.1 - 59.1)	51.7 (51.7 - 51.7)	52.8 (43.9 - 60.6)	51.7 (49.9 - 55.3)	NA
ENSG00000184471	depression	374	4	1	7737	5	NA	48.3 (40.7 - 55.5)	43.3 (41.2 - 45)	51 (51 - 51)	48.9 (40.9 - 56.5)	44.8 (41.8 - 45.5)	NA
ENSG00000184471	diverticular_disease_of_intestine	448	5	3	10163	8	NA	61.5 (55.8 - 67.3)	61.1 (60.2 - 64.2)	58.4 (57.6 - 62.1)	62.5 (56.8 - 67.4)	60.6 (58.1 - 64.6)	NA
ENSG00000184471	enthesopathies_and_synovial_disorders	1017	7	3	24041	10	NA	54.2 (48.1 - 62.2)	58.7 (53.3 - 63.7)	49.1 (48.5 - 49.5)	54.6 (47.6 - 61.4)	53.9 (48.8 - 62.3)	NA
ENSG00000184471	gastro_oesophageal_reflux_disease	443	5	2	9687	7	NA	59 (52.3 - 64.8)	48.5 (45.5 - 60.2)	57.6 (56.3 - 58.9)	58.1 (51.3 - 64.1)	55.1 (47 - 60.2)	NA
ENSG00000184471	hypertension	454	6	1	10863	7	NA	56.2 (50.2 - 62.8)	57 (50.7 - 59.5)	45.5 (45.5 - 45.5)	56.6 (50.3 - 62.4)	55.2 (47.3 - 59.3)	NA
ENSG00000184471	oesophagitis_and_oesophageal_ulcer	391	6	NA	8075	6	NA	57.9 (51 - 63.3)	54.9 (47.5 - 58.9)	NA	57.3 (50.2 - 63.6)	54.9 (47.5 - 58.9)	NA
ENSG00000184471	osteoarthritis	801	4	1	18619	5	NA	60.4 (54.3 - 65.6)	56.1 (51.2 - 60.5)	54.8 (54.8 - 54.8)	60.5 (54.4 - 65.7)	54.8 (52.1 - 60.1)	NA
ENSG00000184471	primary_malignancy_breast	206	6	NA	4947	6	NA	57.6 (50.1 - 64)	51.6 (50.9 - 52.1)	NA	56.9 (50.7 - 63.1)	51.6 (50.9 - 52.1)	NA
ENSG00000184471	BC	213	6	NA	5008	6	NA	57.6 (50 - 63.8)	51.8 (50.9 - 59.7)	NA	56.8 (50.6 - 63.1)	51.8 (50.9 - 59.7)	NA
ENSG00000184471	CAD	709	7	1	17111	8	NA	58.1 (51.6 - 64.3)	59.6 (55.2 - 64.3)	66.9 (66.9 - 66.9)	58.6 (51.6 - 64.5)	61.7 (55.9 - 65.2)	NA
ENSG00000184471	COPD	574	5	NA	13247	5	NA	58.9 (50.9 - 65.4)	61.1 (54.6 - 63.3)	NA	59.1 (51.2 - 65.1)	61.1 (54.6 - 63.3)	NA
ENSG00000184471	DEP	482	5	1	10560	6	NA	49.4 (41 - 56.5)	45.5 (44.8 - 50)	66.6 (66.6 - 66.6)	49.5 (40.9 - 57.4)	47.8 (45 - 51.2)	NA
ENSG00000184471	PSOR	184	5	NA	4306	5	NA	52.2 (42.9 - 60.5)	55.7 (46.9 - 56.6)	NA	51.5 (40.7 - 60.2)	55.7 (46.9 - 56.6)	NA
ENSG00000184471	age_menopause	1223	15	1	28286	16	NA	51 (48 - 53.8)	53 (49 - 54)	49 (49 - 49)	51 (48 - 54)	52.5 (49 - 54)	NA
ENSG00000196557	cataract	298	NA	5	9435	5	NA	64 (59.2 - 68.9)	NA	67.4 (66 - 67.7)	65.1 (59.6 - 69.5)	67.4 (66 - 67.7)	NA
ENSG00000196557	gastro_oesophageal_reflux_disease	293	NA	8	9834	8	2	58 (51.1 - 63.9)	NA	53.1 (48.7 - 60.5)	58.1 (51.4 - 64.1)	53.1 (48.7 - 60.5)	53.9 (51.1 - 56.7)
ENSG00000196557	age_menopause	894	NA	8	28620	8	3	51 (48 - 54)	NA	50.5 (49.2 - 51.5)	51 (48 - 54)	50.5 (49.2 - 51.5)	49 (44.5 - 50.5)
ENSG00000197912	enthesopathies_and_synovial_disorders	680	4	1	24381	5	2	54.2 (47.4 - 60.6)	52.8 (49.8 - 55.8)	51.7 (51.7 - 51.7)	54.6 (47.6 - 61.5)	51.7 (50 - 55.6)	62.5 (61.5 - 63.5)
ENSG00000197912	age_menopause	807	4	1	28711	5	2	51 (48 - 53)	46.5 (42 - 49)	51 (51 - 51)	51 (48 - 54)	47 (46 - 51)	55 (55 - 55)
ENSG00000198211	bacterial_diseases	316	3	2	11141	5	1	57 (48.7 - 65)	61.7 (59.2 - 69.1)	55.4 (54.3 - 56.4)	57.6 (49.3 - 64.4)	57.5 (56.6 - 61.7)	64.8 (64.8 - 64.8)
ENSG00000198211	CAD	518	2	3	17304	5	1	58.6 (52.3 - 64.1)	71 (69.9 - 72.1)	68 (65.7 - 71.5)	58.5 (51.6 - 64.5)	68.8 (68 - 73.1)	50.8 (50.8 - 50.8)
ENSG00000198211	age_menopause	847	2	5	28671	7	NA	51 (48 - 53)	49.5 (49.2 - 49.8)	52 (50 - 53)	51 (48 - 54)	50 (49.5 - 52.5)	NA
ENSG00000258839	bacterial_diseases	314	3	2	11143	5	1	56.9 (48.5 - 64.8)	61.7 (59.2 - 69.1)	55.4 (54.3 - 56.4)	57.6 (49.3 - 64.4)	57.5 (56.6 - 61.7)	64.8 (64.8 - 64.8)
ENSG00000258839	CAD	512	2	3	17310	5	1	58.4 (52.1 - 64.1)	71 (69.9 - 72.1)	68 (65.7 - 71.5)	58.5 (51.6 - 64.5)	68.8 (68 - 73.1)	50.8 (50.8 - 50.8)
ENSG00000258839	age_menopause	843	2	5	28675	7	NA	51 (48 - 53)	49.5 (49.2 - 49.8)	52 (50 - 53)	51 (48 - 54)	50 (49.5 - 52.5)	NA
ENSG00000005381	CAD	505	2	3	17318	5	NA	58.2 (51.7 - 64.4)	65.7 (65.7 - 65.8)	58.9 (56.4 - 61.9)	58.5 (51.6 - 64.5)	65 (58.9 - 65.7)	NA
ENSG00000005381	age_menopause	815	1	5	28704	6	NA	51 (48.8 - 54)	50 (50 - 50)	46 (43 - 48)	51 (48 - 54)	47 (43.8 - 49.5)	NA
ENSG00000006788	abdominal_hernia	267	1	4	11162	5	2	56.6 (48.5 - 63.6)	45 (45 - 45)	59.1 (54.7 - 64.6)	57.2 (48.8 - 64)	55 (53.7 - 63.2)	49 (46.2 - 51.8)
ENSG00000006788	bacterial_diseases	305	2	4	11150	6	2	56.9 (49 - 64)	62.1 (59.8 - 64.4)	55.1 (50.3 - 61.4)	57.6 (49.3 - 64.4)	58.5 (52.5 - 64.8)	62.4 (60.4 - 64.4)
ENSG00000006788	cataract	221	NA	5	9509	5	3	64.9 (60 - 68.1)	NA	62.9 (61.1 - 69.6)	65.1 (59.5 - 69.5)	62.9 (61.1 - 69.6)	68.9 (67.4 - 69.6)
ENSG00000006788	dermatitis	287	1	4	10969	5	2	53.4 (41.9 - 62.1)	63 (63 - 63)	64.5 (64.2 - 66.5)	53.4 (43.6 - 61.6)	64.3 (64.1 - 64.6)	55.9 (55.5 - 56.4)
ENSG00000006788	gastro_oesophageal_reflux_disease	258	2	4	9869	6	4	57.5 (51.6 - 63.9)	64.4 (61.9 - 66.9)	60.9 (55.8 - 62.2)	58.1 (51.4 - 64.1)	60.9 (59.4 - 62.3)	52.2 (47.1 - 53.8)
ENSG00000006788	osteoarthritis	471	1	4	18945	5	4	60.4 (54.2 - 65.3)	60.8 (60.8 - 60.8)	51 (44.6 - 54.1)	60.5 (54.4 - 65.7)	53.9 (48 - 54.8)	64.3 (61.2 - 66.5)
ENSG00000006788	age_menopause	681	1	7	28831	8	5	51 (48 - 54)	50 (50 - 50)	50 (48 - 52.5)	51 (48 - 54)	50 (49 - 52.2)	42 (40 - 51)
ENSG00000007314	anxiety_disorders	293	NA	8	8726	8	1	48.6 (39.9 - 56.7)	NA	44.3 (35.3 - 45.6)	49.6 (40.8 - 57.9)	44.3 (35.3 - 45.6)	47 (47 - 47)
ENSG00000007314	bacterial_diseases	354	NA	5	11103	5	1	57.4 (49.9 - 63)	NA	58.6 (57 - 61.6)	57.6 (49.3 - 64.4)	58.6 (57 - 61.6)	48.1 (48.1 - 48.1)
ENSG00000007314	enthesopathies_and_synovial_disorders	854	3	5	24201	8	5	53.8 (47.2 - 60.9)	51 (47.6 - 52)	60.5 (57.7 - 66.7)	54.6 (47.6 - 61.5)	57.6 (52.5 - 62.1)	62.4 (60.8 - 67.3)
ENSG00000007314	gastritis_and_duodenitis	402	2	3	11768	5	NA	57.8 (50.4 - 63.1)	49.5 (42.3 - 56.7)	58.6 (50.3 - 64.9)	57.8 (50.5 - 64)	58.6 (42 - 63.8)	NA
ENSG00000007314	osteoarthritis	624	1	6	18793	7	1	59.9 (53.4 - 65.1)	53.1 (53.1 - 53.1)	59 (53.8 - 65.6)	60.5 (54.5 - 65.7)	55 (53.2 - 64.7)	52.6 (52.6 - 52.6)
ENSG00000007314	urinary_incontinence	208	NA	5	5744	5	1	55.9 (48.2 - 63)	NA	54.6 (48.8 - 56.1)	55 (47.7 - 62.4)	54.6 (48.8 - 56.1)	61.3 (61.3 - 61.3)
ENSG00000007314	CAD	578	3	7	17238	10	2	58.5 (51.3 - 64.2)	55.8 (53 - 56.7)	56.5 (52.8 - 60.1)	58.5 (51.6 - 64.5)	56.2 (51.5 - 58.2)	56.2 (50.1 - 62.3)
ENSG00000007314	DEP	365	NA	6	10676	6	1	49 (40.6 - 57.3)	NA	47.1 (39.7 - 55)	49.5 (40.9 - 57.3)	47.1 (39.7 - 55)	52.1 (52.1 - 52.1)
ENSG00000007314	age_menarche	337	1	4	8664	5	NA	13 (12 - 14)	14 (14 - 14)	14 (13.5 - 14.2)	13 (12 - 14)	14 (14 - 14)	NA
ENSG00000007314	age_menopause	975	2	7	28540	9	1	51 (49 - 54)	51 (50.5 - 51.5)	50 (47.5 - 53.5)	51 (48 - 54)	50 (50 - 52)	54 (54 - 54)
ENSG00000074370	diaphragmatic_hernia	242	NA	5	8771	5	NA	58.9 (52.3 - 64.1)	NA	58.6 (51.9 - 61.7)	59.4 (53 - 65.3)	58.6 (51.9 - 61.7)	NA
ENSG00000074370	enthesopathies_and_synovial_disorders	684	NA	5	24379	5	NA	54.5 (46.8 - 60.8)	NA	55.7 (54.1 - 57.8)	54.5 (47.6 - 61.5)	55.7 (54.1 - 57.8)	NA
ENSG00000074370	osteoarthritis	508	1	4	18911	5	1	59.8 (53.9 - 65.5)	53 (53 - 53)	62.7 (59.2 - 64.5)	60.5 (54.4 - 65.7)	62.5 (53 - 62.8)	69.9 (69.9 - 69.9)
ENSG00000074370	CAD	479	1	4	17343	5	1	58.2 (50.6 - 64.6)	64.1 (64.1 - 64.1)	59 (53.4 - 63.8)	58.5 (51.7 - 64.5)	62.4 (55.6 - 64.1)	64 (64 - 64)
ENSG00000074370	age_menarche	263	2	4	8737	6	NA	13 (12 - 14)	12.5 (12.2 - 12.8)	13 (12.8 - 13.8)	13 (12 - 14)	13 (12.2 - 13)	NA
ENSG00000074370	age_menopause	781	2	5	28737	7	NA	51 (48 - 54)	44.5 (39.2 - 49.8)	56 (51.5 - 56)	51 (48 - 54)	55 (46.2 - 56)	NA
ENSG00000240505	age_menopause	573	3	3	28946	6	NA	51 (49 - 54)	51 (47.5 - 52)	53 (47.5 - 54.5)	51 (48 - 54)	52 (45.8 - 53)	NA
ENSG00000264424	age_menopause	736	NA	5	28770	5	14	51 (48 - 54)	NA	47 (47 - 50)	51 (48 - 54)	47 (47 - 50)	52 (48.2 - 54.8)
ENSG00000271447	abdominal_hernia	488	6	NA	10942	6	NA	57.6 (48.9 - 64)	57.2 (51.7 - 60.4)	NA	57.2 (48.8 - 63.9)	57.2 (51.7 - 60.4)	NA
ENSG00000271447	actinic_keratosis	238	5	NA	4807	5	NA	63.5 (57.4 - 68.1)	59.9 (56.2 - 69.5)	NA	63.6 (57.8 - 68.3)	59.9 (56.2 - 69.5)	NA
ENSG00000271447	anxiety_disorders	399	6	NA	8623	6	NA	49.4 (41.9 - 57.1)	53.6 (47.8 - 58.2)	NA	49.6 (40.7 - 57.9)	53.6 (47.8 - 58.2)	NA
ENSG00000271447	asthma	538	6	NA	11861	6	NA	50.7 (40.1 - 59.6)	54.6 (49.4 - 61.6)	NA	50 (39.8 - 58.8)	54.6 (49.4 - 61.6)	NA
ENSG00000271447	benign_neoplasm_of_colon_rectum_anus_and_anal_canal	332	6	NA	7129	6	NA	61.1 (53.8 - 66.5)	60.7 (55.7 - 65.5)	NA	61 (54.7 - 66.5)	60.7 (55.7 - 65.5)	NA
ENSG00000271447	depression	348	7	NA	7761	7	NA	49.8 (41.7 - 57.4)	49.3 (45.1 - 54.5)	NA	48.8 (40.8 - 56.4)	49.3 (45.1 - 54.5)	NA
ENSG00000271447	dermatitis	488	6	NA	10769	6	NA	52.5 (42.1 - 61.3)	47.1 (41.9 - 51.4)	NA	53.5 (43.6 - 61.6)	47.1 (41.9 - 51.4)	NA
ENSG00000271447	enthesopathies_and_synovial_disorders	1067	12	1	23988	13	NA	55 (47.8 - 62.1)	59.4 (46.5 - 65.2)	64.1 (64.1 - 64.1)	54.5 (47.6 - 61.4)	60.8 (46.6 - 64.4)	NA
ENSG00000271447	gastritis_and_duodenitis	490	6	NA	11679	6	NA	57.3 (50.3 - 64)	49.2 (48.3 - 55.2)	NA	57.8 (50.5 - 64)	49.2 (48.3 - 55.2)	NA
ENSG00000271447	hypertension	486	9	NA	10829	9	NA	56.5 (50.4 - 62.6)	56.1 (54.7 - 58.6)	NA	56.6 (50.3 - 62.5)	56.1 (54.7 - 58.6)	NA
ENSG00000271447	migraine	327	6	NA	6917	6	NA	47.6 (38.9 - 55.1)	48 (40.3 - 52.9)	NA	46.4 (37.5 - 54.3)	48 (40.3 - 52.9)	NA
ENSG00000271447	obesity	298	7	NA	6725	7	NA	56.9 (49.4 - 63.4)	51.7 (41.5 - 65.4)	NA	55.2 (47.7 - 62.1)	51.7 (41.5 - 65.4)	NA
ENSG00000271447	osteoarthritis	843	8	NA	18574	8	NA	60.8 (54.4 - 65.9)	55.6 (50.1 - 64)	NA	60.5 (54.4 - 65.7)	55.6 (50.1 - 64)	NA
ENSG00000271447	primary_malignancy_other_skin_and_subcutaneous_tissue	238	5	NA	5502	5	NA	62.1 (55.8 - 68.1)	66.3 (62.5 - 67.3)	NA	62.8 (56.4 - 67.9)	66.3 (62.5 - 67.3)	NA
ENSG00000271447	stable_angina	292	5	NA	6295	5	NA	60.4 (55 - 65.6)	60.5 (55.7 - 61.2)	NA	60.9 (55.6 - 65.8)	60.5 (55.7 - 61.2)	NA
ENSG00000271447	CAD	777	13	1	17037	14	NA	58.7 (51.4 - 64.7)	55.7 (52.3 - 68.5)	60.5 (60.5 - 60.5)	58.5 (51.6 - 64.4)	58.1 (52.7 - 67.8)	NA
ENSG00000271447	COPD	580	6	NA	13240	6	NA	59.4 (51.5 - 65.8)	55 (47.9 - 66.9)	NA	59.1 (51.2 - 65)	55 (47.9 - 66.9)	NA
ENSG00000271447	STR_ctrl_excl	188	4	1	4885	5	NA	61.4 (56.1 - 65.9)	68.7 (67.2 - 69.7)	70.1 (70.1 - 70.1)	62.2 (55.3 - 67.7)	69.1 (68.3 - 70.1)	NA
ENSG00000271447	DEP	509	7	NA	10532	7	NA	49.7 (41.6 - 57.8)	45.1 (34.4 - 47.3)	NA	49.5 (40.8 - 57.3)	45.1 (34.4 - 47.3)	NA
ENSG00000271447	age_menopause	1284	12	NA	28229	12	NA	51 (48 - 54)	51 (49.5 - 54)	NA	51 (48 - 54)	51 (49.5 - 54)	NA
ENSG00000091536	abdominal_hernia	415	NA	9	11010	9	2	57.3 (49.2 - 63.9)	NA	56.9 (52.8 - 62.6)	57.2 (48.8 - 63.9)	56.9 (52.8 - 62.6)	58.7 (58.1 - 59.4)
ENSG00000091536	anxiety_disorders	352	1	6	8667	7	2	50.3 (41.4 - 58.9)	57.7 (57.7 - 57.7)	45.3 (37.3 - 55.2)	49.5 (40.8 - 57.9)	50.7 (38.2 - 57.2)	17.5 (16.9 - 18)
ENSG00000091536	asthma	467	1	7	11926	8	4	50.1 (41.2 - 58.8)	61.2 (61.2 - 61.2)	45.9 (29.3 - 55.2)	50.1 (39.7 - 58.8)	46.4 (30.4 - 61.7)	39.5 (13.8 - 64.3)
ENSG00000091536	bacterial_diseases	479	1	8	10972	9	3	57.7 (50.7 - 65)	74.9 (74.9 - 74.9)	62.9 (59.9 - 68.6)	57.6 (49.3 - 64.3)	64.7 (60.5 - 74)	49.2 (46.3 - 53.7)
ENSG00000091536	cataract	396	1	4	9335	5	2	65.2 (59.9 - 69.8)	72.3 (72.3 - 72.3)	69 (68.1 - 70.4)	65.1 (59.5 - 69.5)	69.9 (68.1 - 71.7)	62.8 (60.9 - 64.6)
ENSG00000091536	coronary_heart_disease_not_otherwise_specified	313	1	4	8043	5	NA	62 (57.6 - 66.3)	64 (64 - 64)	57.6 (55.4 - 60.8)	62.3 (57.3 - 66.9)	59.3 (55.9 - 64)	NA
ENSG00000091536	depression	342	3	5	7765	8	1	49.1 (40.7 - 58.4)	48.2 (44.6 - 54.6)	32.7 (30.5 - 42)	48.9 (40.8 - 56.4)	41.5 (32.2 - 50.6)	47.6 (47.6 - 47.6)
ENSG00000091536	diabetes	230	NA	5	5610	5	3	59.9 (53.1 - 66.9)	NA	53.1 (50.8 - 65.9)	60.9 (54.1 - 66.1)	53.1 (50.8 - 65.9)	64.2 (53.3 - 65.4)
ENSG00000091536	diaphragmatic_hernia	394	1	4	8617	5	2	59.2 (52.6 - 64.7)	63.7 (63.7 - 63.7)	69.7 (64.3 - 71.7)	59.4 (53 - 65.3)	68.9 (63.7 - 70.4)	50.5 (43.4 - 57.6)
ENSG00000091536	enthesopathies_and_synovial_disorders	992	1	13	24059	14	3	54.6 (47.3 - 62)	50.5 (50.5 - 50.5)	57.8 (56.2 - 60.5)	54.5 (47.6 - 61.4)	57.7 (51.9 - 60.4)	57.9 (51.2 - 63.5)
ENSG00000091536	gastritis_and_duodenitis	464	2	3	11703	5	3	56.9 (50.2 - 63.5)	59.6 (55.4 - 63.9)	58.8 (54.3 - 59.6)	57.8 (50.5 - 64)	58.8 (51.1 - 60.5)	53.4 (50.9 - 58.5)
ENSG00000091536	gastro_oesophageal_reflux_disease	408	1	6	9721	7	1	58 (51.5 - 64.4)	74.9 (74.9 - 74.9)	68.9 (68 - 70.1)	58.1 (51.4 - 64.1)	68.9 (68.3 - 72.7)	67.1 (67.1 - 67.1)
ENSG00000091536	hearing_loss	196	1	4	4866	5	NA	58.7 (50.6 - 67.6)	49.9 (49.9 - 49.9)	50.2 (27.3 - 65.6)	59.5 (50.3 - 66.4)	49.9 (35.8 - 64.5)	NA
ENSG00000091536	hypertension	429	NA	5	10890	5	NA	55.7 (50 - 62.1)	NA	64.1 (52.8 - 64.5)	56.6 (50.3 - 62.5)	64.1 (52.8 - 64.5)	NA
ENSG00000091536	obesity	282	1	4	6740	5	3	56.1 (46.8 - 62.3)	50.3 (50.3 - 50.3)	51.7 (37.4 - 61.6)	55.2 (47.8 - 62.1)	50.3 (42.7 - 60.7)	66.2 (61.5 - 67.7)
ENSG00000091536	osteoarthritis	743	2	5	18670	7	5	59.9 (53.4 - 65.3)	62.2 (61.7 - 62.7)	64.8 (57.2 - 66.7)	60.5 (54.5 - 65.7)	63.2 (59.2 - 65.7)	58.4 (58 - 58.6)
ENSG00000091536	other_or_unspecified_infectious_organisms	267	NA	5	6818	5	1	60.8 (53.7 - 66.5)	NA	64.9 (56.8 - 71.3)	60.6 (52.7 - 66.7)	64.9 (56.8 - 71.3)	58.2 (58.2 - 58.2)
ENSG00000091536	type_2_diabetes	209	NA	5	5030	5	2	60.7 (54.3 - 67.1)	NA	53.1 (50.8 - 65.9)	61.7 (55.4 - 66.6)	53.1 (50.8 - 65.9)	65.4 (64.8 - 66)
ENSG00000091536	CAD	702	1	12	17111	13	2	58.3 (51.4 - 64.2)	63.9 (63.9 - 63.9)	57 (49.8 - 59.1)	58.6 (51.6 - 64.5)	58 (50.4 - 59.3)	51.3 (49 - 53.6)
ENSG00000091536	COPD	538	1	8	13276	9	3	58.3 (50.9 - 65.6)	57.1 (57.1 - 57.1)	58.6 (44.7 - 65.9)	59.2 (51.2 - 65.1)	57.1 (44.8 - 64.4)	63.2 (62.5 - 63.5)
ENSG00000091536	RF	216	NA	5	5422	5	3	65.3 (58.9 - 68.7)	NA	65 (64.7 - 71.3)	64 (58.9 - 68)	65 (64.7 - 71.3)	66.8 (61 - 67.3)
ENSG00000091536	RF_ctrl_excl	216	NA	5	5422	5	3	65.3 (58.9 - 68.7)	NA	65 (64.7 - 71.3)	64 (58.9 - 68)	65 (64.7 - 71.3)	66.8 (61 - 67.3)
ENSG00000091536	STR	112	NA	5	2595	5	1	61.2 (54.6 - 69.1)	NA	57 (55.4 - 64.6)	61.9 (54.2 - 68.3)	57 (55.4 - 64.6)	56.8 (56.8 - 56.8)
ENSG00000091536	STR_ctrl_excl	190	NA	6	4880	6	2	61.3 (55 - 67.1)	NA	60.8 (55.8 - 70.7)	62.2 (55.3 - 67.7)	60.8 (55.8 - 70.7)	60.3 (58.6 - 62.1)
ENSG00000091536	DEP	458	1	6	10579	7	4	50.7 (41.9 - 58.5)	41 (41 - 41)	47.8 (42.1 - 56.1)	49.5 (40.8 - 57.3)	42.5 (41.5 - 55.1)	42.6 (37.9 - 46.4)
ENSG00000091536	age_menopause	1122	3	10	28385	13	5	51 (48 - 54)	41 (39 - 45)	52.5 (50.5 - 56)	51 (48 - 54)	52 (49 - 53)	53 (51 - 55)
ENSG00000108846	depression	252	NA	5	7856	5	3	49.8 (41 - 57.5)	NA	47.9 (34.2 - 50.4)	48.8 (40.8 - 56.4)	47.9 (34.2 - 50.4)	47.4 (35.1 - 51.8)
ENSG00000108846	enthesopathies_and_synovial_disorders	790	NA	7	24271	7	NA	55 (47.7 - 61.4)	NA	55.5 (54.7 - 60.2)	54.5 (47.6 - 61.5)	55.5 (54.7 - 60.2)	NA
ENSG00000108846	gastritis_and_duodenitis	390	1	7	11776	8	1	57.2 (49.8 - 63.1)	52.5 (52.5 - 52.5)	68.3 (62.1 - 68.7)	57.8 (50.5 - 64)	67.4 (56.8 - 68.6)	49.9 (49.9 - 49.9)
ENSG00000108846	age_menopause	900	1	5	28617	6	2	51 (48 - 53)	46 (46 - 46)	55 (50 - 55)	51 (48 - 54)	52.5 (49.2 - 55)	50.5 (49.8 - 51.2)
ENSG00000109061	enthesopathies_and_synovial_disorders	778	1	5	24152	6	132	54 (47.8 - 61.6)	43.9 (43.9 - 43.9)	57 (55.7 - 57.1)	54.6 (47.6 - 61.5)	56.3 (50.4 - 57)	54.5 (47.4 - 62)
ENSG00000109061	osteoarthritis	609	NA	5	18696	5	115	60.7 (53.7 - 65.3)	NA	57.4 (51.4 - 64.3)	60.5 (54.4 - 65.7)	57.4 (51.4 - 64.3)	62 (55.3 - 67.4)
ENSG00000109061	CAD	560	NA	6	17157	6	105	57.8 (50.6 - 63.5)	NA	59.3 (58.3 - 62.5)	58.6 (51.6 - 64.5)	59.3 (58.3 - 62.5)	59.2 (51.9 - 64.5)
ENSG00000109061	COPD	452	NA	6	13295	6	73	58.5 (51.3 - 64.5)	NA	52.7 (47 - 56.6)	59.1 (51.2 - 65.1)	52.7 (47 - 56.6)	59.7 (53.1 - 65.5)
ENSG00000109061	age_menopause	909	NA	7	28437	7	172	51 (48 - 54)	NA	50 (45 - 53.5)	51 (48 - 54)	50 (45 - 53.5)	51 (49 - 53.5)
ENSG00000109063	age_menopause	598	2	5	28919	7	1	51 (48 - 54)	45.8 (42.9 - 48.6)	49 (48 - 54)	51 (48 - 54)	49 (47 - 52.8)	45 (45 - 45)
ENSG00000121053	bacterial_diseases	291	1	5	11164	6	2	57 (49.2 - 64.4)	53.9 (53.9 - 53.9)	52.8 (47.3 - 57.1)	57.6 (49.3 - 64.4)	53.3 (48.7 - 56.3)	68.9 (68.7 - 69.1)
ENSG00000121053	gastro_oesophageal_reflux_disease	276	1	4	9855	5	1	57.5 (50.6 - 63.6)	47.8 (47.8 - 47.8)	47.2 (45.6 - 50.8)	58.1 (51.4 - 64.1)	47.8 (46.5 - 47.9)	53.8 (53.8 - 53.8)
ENSG00000121053	osteoarthritis	533	1	4	18886	5	1	60.4 (53.7 - 65.7)	61 (61 - 61)	60.1 (57 - 62)	60.5 (54.4 - 65.7)	61 (58.7 - 61.6)	42.6 (42.6 - 42.6)
ENSG00000121053	age_menopause	780	1	8	28730	9	6	51 (48 - 54)	50 (50 - 50)	50.5 (48.8 - 52.2)	51 (48 - 54)	50 (50 - 51)	52 (50.2 - 53.8)
ENSG00000129221	CAD	325	4	1	17498	5	NA	59.3 (50.9 - 64.6)	64.3 (64.1 - 66.3)	49.9 (49.9 - 49.9)	58.5 (51.6 - 64.5)	64.2 (63.7 - 64.4)	NA
ENSG00000129221	age_menopause	520	3	2	29000	5	NA	51 (48 - 54)	47 (45 - 51.5)	49 (47 - 51)	51 (48 - 54)	47 (45 - 53)	NA
ENSG00000133020	abdominal_hernia	364	1	4	11067	5	NA	57.4 (49.1 - 64.1)	51.3 (51.3 - 51.3)	64.2 (60.9 - 67.6)	57.2 (48.8 - 63.9)	63.3 (53.9 - 65.2)	NA
ENSG00000133020	diaphragmatic_hernia	298	1	5	8712	6	2	59.9 (53.1 - 65.9)	61.3 (61.3 - 61.3)	61.3 (59.5 - 68.2)	59.3 (52.9 - 65.3)	61.3 (59.9 - 66.5)	55 (52.9 - 57.1)
ENSG00000133020	enthesopathies_and_synovial_disorders	894	2	7	24162	9	3	54.7 (47.5 - 61.3)	47 (39 - 55.1)	57 (48.8 - 65.8)	54.5 (47.6 - 61.5)	57 (46.6 - 63.3)	63.6 (58.1 - 64.1)
ENSG00000133020	gastritis_and_duodenitis	439	2	6	11724	8	4	57.6 (50.9 - 63.9)	58.7 (57.3 - 60)	62.7 (57.9 - 67.2)	57.8 (50.4 - 64)	61.3 (56.5 - 65.2)	58.9 (55.1 - 64.9)
ENSG00000133020	hypertension	373	1	4	10942	5	4	55.4 (49 - 61.6)	56.9 (56.9 - 56.9)	65.1 (56.6 - 68.1)	56.6 (50.3 - 62.5)	62.6 (56.9 - 67.7)	61.6 (59.3 - 63.6)
ENSG00000133020	iron_deficiency_anaemia	131	2	3	3733	5	1	56.3 (46.7 - 65.8)	56.9 (54.6 - 59.1)	64.4 (61.9 - 68.4)	54.7 (46.6 - 64.6)	61.3 (59.4 - 64.4)	51.4 (51.4 - 51.4)
ENSG00000133020	osteoarthritis	652	2	8	18761	10	2	59.5 (54 - 65.1)	63.2 (62.4 - 64)	67 (62.2 - 69.2)	60.6 (54.4 - 65.7)	65.5 (62.4 - 67.9)	60.1 (58.8 - 61.3)
ENSG00000133020	CAD	559	1	5	17260	6	3	57.4 (50.5 - 63.6)	61 (61 - 61)	58.3 (53.6 - 67.7)	58.6 (51.7 - 64.5)	59.7 (54.7 - 66)	49.9 (45.3 - 56.2)
ENSG00000133020	DEP	359	1	4	10680	5	4	49.3 (42 - 57.8)	53.5 (53.5 - 53.5)	51.4 (49 - 54.3)	49.5 (40.8 - 57.3)	53.5 (49 - 53.9)	56.3 (46.7 - 60.9)
ENSG00000133020	age_menopause	1016	2	10	28491	12	6	51 (48 - 54)	49.8 (45.4 - 54.1)	50 (47.8 - 53.8)	51 (48 - 54)	50 (46.5 - 54)	53 (50.5 - 54)
ENSG00000173826	carpal_tunnel_syndrome	124	2	3	5192	5	1	53.2 (47.1 - 59.9)	61.7 (60.6 - 62.8)	70.6 (62.9 - 70.6)	56.2 (50 - 62.2)	63.9 (59.6 - 70.6)	70.1 (70.1 - 70.1)
ENSG00000181045	CAD	199	1	4	17624	5	NA	58.6 (52.4 - 64.2)	51.3 (51.3 - 51.3)	44.1 (40.4 - 52.7)	58.5 (51.6 - 64.5)	47.1 (41.2 - 51.3)	NA
ENSG00000181284	asthma	235	4	1	12165	5	NA	50 (38.9 - 58.8)	39.1 (31.3 - 50.2)	71 (71 - 71)	50.1 (39.8 - 58.8)	45.8 (32.5 - 63.4)	NA
ENSG00000183914	cataract	263	1	5	9463	6	6	64.7 (58.7 - 69.8)	74.3 (74.3 - 74.3)	63.9 (58.2 - 65.6)	65.1 (59.6 - 69.5)	64.7 (59.6 - 68.8)	55.8 (40.4 - 64.8)
ENSG00000183914	enthesopathies_and_synovial_disorders	636	1	5	24410	6	16	54.3 (47.5 - 61.3)	54.9 (54.9 - 54.9)	47.7 (46.9 - 58.4)	54.5 (47.6 - 61.5)	51.3 (47.1 - 57.5)	59 (53.6 - 62.7)
ENSG00000183914	gastritis_and_duodenitis	294	NA	5	11866	5	10	58.2 (51.4 - 64.4)	NA	55.2 (53.3 - 59)	57.8 (50.4 - 64)	55.2 (53.3 - 59)	57.2 (50.4 - 64.8)
ENSG00000183914	gastro_oesophageal_reflux_disease	254	NA	5	9871	5	7	58.4 (51.2 - 64.1)	NA	59.9 (55 - 60.4)	58.1 (51.4 - 64.1)	59.9 (55 - 60.4)	61.4 (59 - 66.1)
ENSG00000183914	hypertension	301	NA	5	11010	5	8	57.9 (50.3 - 64.7)	NA	59.1 (52.3 - 59.5)	56.6 (50.3 - 62.4)	59.1 (52.3 - 59.5)	54.8 (48.7 - 58)
ENSG00000183914	osteoarthritis	529	1	5	18874	6	16	60.4 (54.5 - 65.1)	71.2 (71.2 - 71.2)	57.9 (56.2 - 61.2)	60.5 (54.4 - 65.7)	59.6 (56.7 - 61.3)	57.9 (54.8 - 64.1)
ENSG00000183914	CAD	484	1	4	17330	5	9	58.6 (51.5 - 64.8)	69.5 (69.5 - 69.5)	62.3 (59.4 - 65.9)	58.5 (51.6 - 64.4)	65 (59.6 - 68.6)	60 (56.4 - 62.5)
ENSG00000183914	COPD	365	NA	6	13444	6	11	59.9 (52.7 - 65.6)	NA	57.1 (54.2 - 61.8)	59.1 (51.2 - 65.1)	57.1 (54.2 - 61.8)	58.7 (52.2 - 67.6)
ENSG00000183914	age_menopause	810	1	8	28684	9	22	51 (48 - 54)	55 (55 - 55)	52.5 (50 - 55)	51 (48 - 54)	53 (50 - 55)	50.5 (48.2 - 53.8)
ENSG00000185561	age_menopause	525	5	NA	28995	5	NA	51 (48 - 54)	50 (50 - 55)	NA	51 (48 - 54)	50 (50 - 55)	NA
ENSG00000186832	enthesopathies_and_synovial_disorders	595	3	2	24468	5	NA	53.4 (46.8 - 60.4)	58.6 (52.6 - 60.7)	44.3 (40.7 - 47.9)	54.6 (47.6 - 61.5)	51.5 (46.7 - 58.6)	NA
ENSG00000186832	age_menopause	638	4	3	28880	7	NA	51 (49 - 54)	50.5 (48.8 - 51.8)	46 (43.5 - 48.5)	51 (48 - 54)	50 (45.5 - 51)	NA
ENSG00000196535	age_menopause	571	NA	6	28947	6	1	50 (48 - 53)	NA	50 (44 - 50.8)	51 (48 - 54)	50 (44 - 50.8)	52 (52 - 52)
ENSG00000064687	osteoarthritis	460	NA	5	18957	5	3	61.4 (55 - 66)	NA	63.5 (62.2 - 63.9)	60.5 (54.4 - 65.7)	63.5 (62.2 - 63.9)	60.8 (55.1 - 61.6)
ENSG00000074181	enthesopathies_and_synovial_disorders	698	2	5	24358	7	5	54.6 (47.8 - 62.1)	58.9 (57.8 - 60.1)	55 (44.6 - 69.4)	54.5 (47.6 - 61.5)	56.7 (49.8 - 65.3)	57.7 (46.2 - 62.3)
ENSG00000074181	osteoarthritis	491	1	4	18923	5	6	60.5 (54.7 - 65.3)	64.3 (64.3 - 64.3)	67.1 (63.2 - 68.4)	60.5 (54.4 - 65.7)	65.9 (64.3 - 68.3)	61.4 (55.1 - 62.8)
ENSG00000074181	age_menopause	778	1	4	28736	5	6	51 (49 - 53)	48 (48 - 48)	51.5 (49.5 - 52)	51 (48 - 54)	51 (48 - 52)	48 (41.2 - 48.4)
ENSG00000181896	death	304	7	NA	4059	7	NA	68.2 (63.8 - 71.5)	65.2 (62 - 67.3)	NA	67.7 (62.8 - 71.3)	65.2 (62 - 67.3)	NA
ENSG00000181896	abdominal_hernia	781	15	NA	10640	15	NA	57.7 (48.5 - 64.3)	58 (53.1 - 63.4)	NA	57.2 (48.8 - 63.9)	58 (53.1 - 63.4)	NA
ENSG00000181896	actinic_keratosis	350	6	NA	4694	6	NA	64.4 (58.5 - 69.2)	65.6 (60.7 - 69.4)	NA	63.6 (57.7 - 68.2)	65.6 (60.7 - 69.4)	NA
ENSG00000181896	allergic_and_chronic_rhinitis	433	13	NA	5720	13	NA	50.6 (40.2 - 59.8)	48 (36.9 - 50.8)	NA	50 (39.5 - 59.6)	48 (36.9 - 50.8)	NA
ENSG00000181896	anal_fissure	214	6	NA	2597	6	NA	50.7 (39.9 - 58.4)	30.7 (26.5 - 34.1)	NA	49.3 (40.4 - 58.2)	30.7 (26.5 - 34.1)	NA
ENSG00000181896	anxiety_disorders	612	7	NA	8409	7	NA	49.4 (39.1 - 58.2)	45.5 (39 - 51.4)	NA	49.6 (40.8 - 57.9)	45.5 (39 - 51.4)	NA
ENSG00000181896	appendicitis	261	6	NA	3512	6	NA	37.7 (16.4 - 53.2)	36.1 (24.8 - 46.3)	NA	32.9 (16.4 - 50.8)	36.1 (24.8 - 46.3)	NA
ENSG00000181896	asthma	866	13	NA	11526	13	NA	50.7 (40 - 59.9)	50.8 (47.2 - 64.4)	NA	50 (39.8 - 58.7)	50.8 (47.2 - 64.4)	NA
ENSG00000181896	atrial_fibrillation	179	6	NA	2612	6	NA	65 (59.4 - 69.6)	67.8 (56.2 - 71.1)	NA	64.9 (58.9 - 69.4)	67.8 (56.2 - 71.1)	NA
ENSG00000181896	bacterial_diseases	808	14	NA	10641	14	NA	57.2 (49.3 - 64.3)	59.2 (53.9 - 64)	NA	57.6 (49.3 - 64.4)	59.2 (53.9 - 64)	NA
ENSG00000181896	benign_neoplasm_and_polyp_of_uterus	204	7	NA	3238	7	NA	54 (48.8 - 60)	48.5 (48.3 - 55.1)	NA	54.9 (49.7 - 59.7)	48.5 (48.3 - 55.1)	NA
ENSG00000181896	benign_neoplasm_of_colon_rectum_anus_and_anal_canal	519	7	NA	6941	7	NA	60.4 (55 - 66)	65 (60.4 - 68.6)	NA	61.1 (54.6 - 66.6)	65 (60.4 - 68.6)	NA
ENSG00000181896	carpal_tunnel_syndrome	346	8	NA	4967	8	1	57.3 (51 - 63.2)	54.2 (50.7 - 61.8)	NA	56.1 (49.8 - 62.1)	54.2 (50.7 - 61.8)	55.8 (55.8 - 55.8)
ENSG00000181896	cataract	668	14	NA	9056	14	NA	64.6 (59.3 - 69.2)	61.8 (54.2 - 68)	NA	65.1 (59.6 - 69.5)	61.8 (54.2 - 68)	NA
ENSG00000181896	cholecystitis	249	7	NA	3278	7	NA	58.1 (49.4 - 63.2)	58.2 (48.5 - 64)	NA	58.2 (51.4 - 64.1)	58.2 (48.5 - 64)	NA
ENSG00000181896	cholelithiasis	433	11	NA	5790	11	NA	57 (50.8 - 62.6)	58.2 (53 - 63.5)	NA	57.4 (50.5 - 63.5)	58.2 (53 - 63.5)	NA
ENSG00000181896	chronic_sinusitis	427	7	NA	5190	7	NA	53.6 (44.8 - 61)	50.4 (44.2 - 54.6)	NA	52.7 (43.7 - 60.5)	50.4 (44.2 - 54.6)	NA
ENSG00000181896	coronary_heart_disease_not_otherwise_specified	608	9	NA	7744	9	NA	61.8 (56.8 - 66.9)	64.8 (63.5 - 68.8)	NA	62.3 (57.3 - 66.9)	64.8 (63.5 - 68.8)	NA
ENSG00000181896	depression	537	16	NA	7563	16	NA	48.9 (40.7 - 55.5)	49.7 (39.9 - 57.6)	NA	48.9 (40.9 - 56.5)	49.7 (39.9 - 57.6)	NA
ENSG00000181896	dermatitis	770	17	NA	10476	17	NA	53.4 (43.1 - 61.1)	58.4 (45.1 - 64.1)	NA	53.4 (43.6 - 61.6)	58.4 (45.1 - 64.1)	NA
ENSG00000181896	diabetes	428	13	NA	5407	13	NA	60.7 (53.3 - 65.9)	62.1 (54.7 - 64)	NA	60.9 (54.1 - 66.2)	62.1 (54.7 - 64)	NA
ENSG00000181896	diaphragmatic_hernia	608	5	NA	8405	5	NA	59.2 (53.3 - 64.9)	64.1 (54.9 - 65.5)	NA	59.4 (52.9 - 65.3)	64.1 (54.9 - 65.5)	NA
ENSG00000181896	diverticular_disease_of_intestine	671	14	NA	9934	14	NA	62.8 (56.8 - 67.6)	65 (57.4 - 67)	NA	62.5 (56.8 - 67.4)	65 (57.4 - 67)	NA
ENSG00000181896	enthesopathies_and_synovial_disorders	1743	39	NA	23286	39	NA	54.1 (47.1 - 61)	56.1 (49.8 - 64.4)	NA	54.6 (47.6 - 61.5)	56.1 (49.8 - 64.4)	NA
ENSG00000181896	erectile_dysfunction	401	10	NA	5942	10	NA	59.3 (52.5 - 64.6)	59.4 (57.5 - 64.5)	NA	59.7 (53.5 - 64.5)	59.4 (57.5 - 64.5)	NA
ENSG00000181896	female_genital_prolapse	456	6	NA	5693	6	NA	57.7 (51.8 - 64.4)	56.1 (54.8 - 58.2)	NA	57.6 (50.9 - 63.7)	56.1 (54.8 - 58.2)	NA
ENSG00000181896	gastritis_and_duodenitis	791	13	NA	11370	13	1	58.5 (50.4 - 64.7)	57.8 (51.3 - 60.2)	NA	57.7 (50.5 - 64)	57.8 (51.3 - 60.2)	52.1 (52.1 - 52.1)
ENSG00000181896	gastro_oesophageal_reflux_disease	714	12	NA	9411	12	NA	57.9 (51.7 - 63.6)	60.7 (58.3 - 62.8)	NA	58.1 (51.3 - 64.1)	60.7 (58.3 - 62.8)	NA
ENSG00000181896	hearing_loss	334	9	NA	4724	9	NA	57.6 (49 - 65.6)	58.6 (45.1 - 65.1)	NA	59.6 (50.4 - 66.6)	58.6 (45.1 - 65.1)	NA
ENSG00000181896	hypertension	770	10	NA	10544	10	NA	56.2 (50.3 - 62)	50.4 (45.9 - 59.4)	NA	56.6 (50.3 - 62.5)	50.4 (45.9 - 59.4)	NA
ENSG00000181896	hypo_or_hyperthyroidism	320	5	NA	4136	5	NA	56.3 (49.3 - 62.5)	43.9 (41.4 - 62.2)	NA	56.3 (48.8 - 63.2)	43.9 (41.4 - 62.2)	NA
ENSG00000181896	infections_of_other_or_unspecified_organs	273	6	NA	3789	6	NA	58.8 (52.3 - 65)	62.3 (54.6 - 69)	NA	58.8 (50.6 - 65.1)	62.3 (54.6 - 69)	NA
ENSG00000181896	intervertebral_disc_disorders	435	5	NA	5648	5	NA	54 (45.6 - 62.5)	55.1 (52.3 - 58.1)	NA	53.3 (44.6 - 61.9)	55.1 (52.3 - 58.1)	NA
ENSG00000181896	irritable_bowel_syndrome	220	5	NA	2998	5	NA	50.9 (41.4 - 58.9)	54.4 (45.5 - 65.6)	NA	50.3 (42.4 - 58)	54.4 (45.5 - 65.6)	NA
ENSG00000181896	leiomyoma_of_uterus	403	12	NA	5348	12	1	49.6 (45.2 - 54.9)	49.9 (39.3 - 55)	NA	49.4 (44.8 - 54.1)	49.9 (39.3 - 55)	46.4 (46.4 - 46.4)
ENSG00000181896	menorrhagia_and_polymenorrhoea	579	17	NA	8247	17	1	45.3 (40.7 - 49)	44.8 (39.1 - 46.6)	NA	45.6 (41.2 - 49.3)	44.8 (39.1 - 46.6)	29.8 (29.8 - 29.8)
ENSG00000181896	migraine	503	7	NA	6739	7	1	47.3 (37.8 - 55.5)	41.3 (37 - 47.5)	NA	46.4 (37.5 - 54.3)	41.3 (37 - 47.5)	31.8 (31.8 - 31.8)
ENSG00000181896	obesity	447	7	NA	6576	7	NA	55.3 (47.7 - 61.8)	60.2 (49.4 - 66.4)	NA	55.2 (47.7 - 62.1)	60.2 (49.4 - 66.4)	NA
ENSG00000181896	oesophagitis_and_oesophageal_ulcer	609	8	NA	7855	8	NA	56.5 (49.9 - 62.7)	57.3 (51 - 60.6)	NA	57.4 (50.3 - 63.7)	57.3 (51 - 60.6)	NA
ENSG00000181896	osteoarthritis	1371	31	NA	18023	31	NA	61 (54.7 - 66)	64 (55.4 - 66.9)	NA	60.5 (54.4 - 65.7)	64 (55.4 - 66.9)	NA
ENSG00000181896	osteoporosis	254	6	NA	3558	6	NA	61.8 (57 - 67.6)	56.1 (55.7 - 60.7)	NA	62.2 (56.7 - 66.9)	56.1 (55.7 - 60.7)	NA
ENSG00000181896	other_anaemias	340	8	NA	4624	8	1	56.6 (47.5 - 64.4)	53.7 (46.2 - 56.5)	NA	56.5 (47.2 - 65.2)	53.7 (46.2 - 56.5)	46.3 (46.3 - 46.3)
ENSG00000181896	other_or_unspecified_infectious_organisms	478	8	NA	6605	8	NA	61.1 (53.6 - 66.9)	50.6 (44.7 - 61.2)	NA	60.6 (52.6 - 66.7)	50.6 (44.7 - 61.2)	NA
ENSG00000181896	postmenopausal_bleeding	364	9	NA	5277	9	NA	56.6 (53.7 - 60.1)	57 (54.2 - 57.9)	NA	56.2 (53.2 - 59.9)	57 (54.2 - 57.9)	NA
ENSG00000181896	primary_malignancy_breast	348	8	NA	4803	8	NA	56.3 (50.6 - 63.4)	60 (53.4 - 62)	NA	56.9 (50.7 - 63.2)	60 (53.4 - 62)	NA
ENSG00000181896	primary_malignancy_other_skin_and_subcutaneous_tissue	422	11	NA	5312	11	NA	62.7 (56.4 - 67.7)	62.7 (52.1 - 66.8)	NA	62.8 (56.3 - 68)	62.7 (52.1 - 66.8)	NA
ENSG00000181896	psoriasis	227	5	NA	3019	5	NA	49.2 (37.1 - 57.8)	57.7 (45.9 - 60.2)	NA	50 (38.3 - 59.2)	57.7 (45.9 - 60.2)	NA
ENSG00000181896	rosacea	256	6	NA	3548	6	NA	55 (45 - 61.7)	62.3 (50.6 - 66.4)	NA	53.6 (45.7 - 61.2)	62.3 (50.6 - 66.4)	NA
ENSG00000181896	spondylosis	179	5	NA	2220	5	NA	55.2 (47.8 - 61.6)	59.2 (55.4 - 64.3)	NA	54.7 (47.7 - 61.8)	59.2 (55.4 - 64.3)	NA
ENSG00000181896	stable_angina	494	9	NA	6089	9	NA	60.8 (55.5 - 65.8)	61.9 (56.3 - 63.6)	NA	60.9 (55.6 - 65.8)	61.9 (56.3 - 63.6)	NA
ENSG00000181896	urinary_incontinence	424	8	NA	5526	8	NA	55.2 (48.3 - 61.9)	52.8 (48.7 - 54.6)	NA	55 (47.7 - 62.5)	52.8 (48.7 - 54.6)	NA
ENSG00000181896	urolithiasis	200	7	NA	2894	7	NA	54.9 (46 - 61.5)	52.8 (48.4 - 60.2)	NA	54.5 (46.2 - 62)	52.8 (48.4 - 60.2)	NA
ENSG00000181896	urticaria	208	13	NA	2984	13	1	54.2 (44.1 - 60.8)	51.7 (47.1 - 66.2)	NA	53.5 (44.1 - 61.2)	51.7 (47.1 - 66.2)	35.2 (35.2 - 35.2)
ENSG00000181896	type_2_diabetes	388	13	NA	4845	13	NA	61.2 (54.6 - 66.2)	62.1 (54.7 - 64)	NA	61.7 (55.4 - 66.7)	62.1 (54.7 - 64)	NA
ENSG00000181896	BC	352	8	NA	4867	8	NA	56.3 (50.2 - 62.9)	60 (53.4 - 62)	NA	56.9 (50.6 - 63.2)	60 (53.4 - 62)	NA
ENSG00000181896	CAD	1239	25	NA	16564	25	NA	58.6 (52.3 - 64.4)	61.9 (55.2 - 64.6)	NA	58.5 (51.6 - 64.5)	61.9 (55.2 - 64.6)	NA
ENSG00000181896	COPD	925	17	NA	12884	17	NA	59.6 (52.5 - 64.9)	61.9 (51.6 - 66.7)	NA	59.1 (51.2 - 65.1)	61.9 (51.6 - 66.7)	NA
ENSG00000181896	RF	394	9	NA	5243	9	NA	63.8 (59.2 - 67.6)	63.7 (58.2 - 65.9)	NA	64.1 (58.9 - 68.1)	63.7 (58.2 - 65.9)	NA
ENSG00000181896	RF_chronic	332	6	NA	4203	6	NA	63.8 (59.3 - 67.4)	61.9 (57.2 - 65.8)	NA	63.8 (59 - 67.7)	61.9 (57.2 - 65.8)	NA
ENSG00000181896	RF_ctrl_excl	394	9	NA	5243	9	NA	63.8 (59.2 - 67.6)	63.7 (58.2 - 65.9)	NA	64.1 (58.9 - 68.1)	63.7 (58.2 - 65.9)	NA
ENSG00000181896	STR_ctrl_excl	323	5	NA	4750	5	NA	61.6 (55.1 - 67)	67.4 (64.6 - 68.8)	NA	62.2 (55.3 - 67.7)	67.4 (64.6 - 68.8)	NA
ENSG00000181896	DEP	746	13	NA	10289	13	NA	50.8 (42 - 57.3)	53.7 (43.3 - 63.6)	NA	49.4 (40.8 - 57.3)	53.7 (43.3 - 63.6)	NA
ENSG00000181896	PSOR	301	9	NA	4185	9	NA	52.4 (40.9 - 60.1)	55.1 (50.8 - 60.2)	NA	51.4 (40.7 - 60.2)	55.1 (50.8 - 60.2)	NA
ENSG00000181896	PRO	214	6	NA	2879	6	NA	61.2 (53.2 - 67.1)	56.4 (44.4 - 61.8)	NA	60.4 (52.6 - 66.5)	56.4 (44.4 - 61.8)	NA
ENSG00000181896	OLI	279	9	NA	4243	9	NA	45.2 (38.6 - 49.4)	47.5 (39.2 - 48.7)	NA	45.3 (39.4 - 49.4)	47.5 (39.2 - 48.7)	NA
ENSG00000181896	age_menarche	615	16	NA	8374	16	1	13 (12 - 14)	13.5 (13 - 14)	NA	13 (12 - 14)	13.5 (13 - 14)	13 (13 - 13)
ENSG00000181896	age_menopause	2045	39	NA	27440	39	1	51 (48 - 54)	50 (49 - 52.2)	NA	51 (48 - 54)	50 (49 - 52.2)	55 (55 - 55)
ENSG00000182324	enthesopathies_and_synovial_disorders	362	3	2	24701	5	NA	55.7 (49 - 62.3)	54.9 (52.3 - 58.5)	62.3 (58.7 - 65.8)	54.5 (47.6 - 61.5)	55.2 (54.9 - 62.1)	NA
ENSG00000182324	CAD	253	2	3	17569	5	1	59.5 (53 - 64)	63 (62.1 - 63.8)	67.2 (67.2 - 67.6)	58.5 (51.6 - 64.5)	67.2 (64.6 - 67.2)	57.6 (57.6 - 57.6)
ENSG00000186529	age_menopause	531	NA	5	28989	5	NA	51 (48 - 54)	NA	53 (48 - 55)	51 (48 - 54)	53 (48 - 55)	NA
ENSG00000196218	death	254	2	4	4093	6	17	68.3 (63.8 - 71.8)	70.4 (70.3 - 70.5)	68.2 (66.5 - 69.4)	67.7 (62.8 - 71.3)	69.6 (67.9 - 70.5)	65.8 (59.7 - 68.1)
ENSG00000196218	abdominal_hernia	666	NA	9	10733	9	28	57.2 (48.3 - 64.9)	NA	57.9 (44.3 - 59.8)	57.2 (48.9 - 63.9)	57.9 (44.3 - 59.8)	52.5 (43.6 - 61.7)
ENSG00000196218	allergic_and_chronic_rhinitis	371	1	4	5768	5	22	51.2 (42.6 - 60.5)	52.6 (52.6 - 52.6)	40.6 (32.8 - 47.8)	49.9 (39.3 - 59.5)	45.8 (35.4 - 52.6)	54.8 (45.5 - 65.1)
ENSG00000196218	anxiety_disorders	533	3	6	8455	9	31	49.1 (41.5 - 57.4)	52.9 (50.8 - 61.4)	51.7 (44.2 - 52.9)	49.6 (40.7 - 57.9)	52.5 (48.7 - 53.1)	48.7 (42.6 - 53.9)
ENSG00000196218	asthma	744	3	14	11601	17	43	49.5 (39.8 - 58)	49.5 (31.8 - 52.3)	44.6 (39.5 - 54)	50.1 (39.8 - 58.9)	47.1 (39.4 - 54.3)	46.6 (34.5 - 56.5)
ENSG00000196218	bacterial_diseases	676	NA	6	10752	6	29	56.8 (49.2 - 64.1)	NA	66.4 (60.6 - 68.4)	57.6 (49.3 - 64.4)	66.4 (60.6 - 68.4)	54.1 (49.1 - 62.8)
ENSG00000196218	benign_neoplasm_of_colon_rectum_anus_and_anal_canal	430	2	4	7005	6	26	62 (55.2 - 66.8)	59 (58.2 - 59.8)	55.8 (47.1 - 64.1)	61 (54.6 - 66.5)	59 (50.8 - 62.5)	58.6 (53.2 - 64.2)
ENSG00000196218	carpal_tunnel_syndrome	315	1	8	4980	9	18	56.4 (50 - 62.5)	52.2 (52.2 - 52.2)	58 (54.1 - 60.4)	56.1 (49.9 - 62.2)	58 (52.2 - 59.2)	53.2 (42.1 - 59.2)
ENSG00000196218	cataract	588	1	6	9102	7	41	65.3 (60 - 69.2)	65.2 (65.2 - 65.2)	65.6 (59.5 - 71.7)	65.1 (59.5 - 69.5)	65.2 (60.1 - 71.1)	63.5 (56 - 69.9)
ENSG00000196218	cholelithiasis	328	NA	7	5878	7	21	56.9 (49.9 - 62.9)	NA	46.6 (43.3 - 51.1)	57.4 (50.6 - 63.4)	46.6 (43.3 - 51.1)	54.8 (49.2 - 62.1)
ENSG00000196218	coronary_heart_disease_not_otherwise_specified	474	1	4	7862	5	20	62.3 (56.9 - 66.6)	74.4 (74.4 - 74.4)	59.6 (57 - 62.4)	62.3 (57.3 - 66.9)	59.7 (59.4 - 70.5)	61 (52.9 - 62.1)
ENSG00000196218	diabetes	357	1	7	5460	8	23	61.2 (54.6 - 66.3)	62.6 (62.6 - 62.6)	57.7 (55.6 - 58.4)	60.9 (54 - 66.1)	57.8 (56.4 - 59.9)	59.5 (53 - 63.7)
ENSG00000196218	diaphragmatic_hernia	515	NA	11	8461	11	31	59.8 (52.8 - 65.6)	NA	59.8 (52.3 - 66.2)	59.4 (53 - 65.3)	59.8 (52.3 - 66.2)	57.5 (49.9 - 63.4)
ENSG00000196218	diverticular_disease_of_intestine	616	2	5	9957	7	39	62.8 (57.4 - 67.6)	63.1 (62.1 - 64.1)	63.9 (60.5 - 66.3)	62.5 (56.7 - 67.4)	63.9 (60.8 - 65.7)	62.9 (57.8 - 66.7)
ENSG00000196218	enthesopathies_and_synovial_disorders	1477	3	19	23501	22	68	54.6 (47.4 - 61.8)	55.5 (50.9 - 55.8)	55.3 (49.7 - 62.6)	54.5 (47.6 - 61.5)	55.4 (49.6 - 61.6)	55.3 (48.5 - 62)
ENSG00000196218	female_genital_prolapse	375	NA	8	5751	8	21	58.1 (51.7 - 63.5)	NA	55.1 (46.9 - 60.6)	57.6 (50.9 - 63.8)	55.1 (46.9 - 60.6)	53.7 (45.8 - 61.9)
ENSG00000196218	gastritis_and_duodenitis	747	NA	13	11387	13	28	57.7 (50.3 - 64.1)	NA	58 (52.8 - 60.9)	57.8 (50.5 - 64)	58 (52.8 - 60.9)	53.8 (48.3 - 61.4)
ENSG00000196218	gastro_oesophageal_reflux_disease	633	NA	7	9471	7	26	58.4 (50.9 - 64.1)	NA	57.8 (53.9 - 62)	58.1 (51.4 - 64.1)	57.8 (53.9 - 62)	56.9 (51 - 61.8)
ENSG00000196218	hearing_loss	296	1	5	4750	6	15	60.2 (49.6 - 66.8)	52.1 (52.1 - 52.1)	59.5 (50.9 - 64.5)	59.5 (50.3 - 66.4)	55.8 (51.2 - 63.2)	59.9 (56.4 - 65.2)
ENSG00000196218	hypertension	644	NA	8	10642	8	30	56.7 (50.3 - 61.8)	NA	46.8 (44.8 - 57.9)	56.6 (50.3 - 62.5)	46.8 (44.8 - 57.9)	57.4 (47.7 - 62.9)
ENSG00000196218	intervertebral_disc_disorders	346	NA	6	5717	6	19	54.3 (46 - 62.9)	NA	57.8 (49.9 - 59.8)	53.3 (44.7 - 61.8)	57.8 (49.9 - 59.8)	50 (40 - 60.6)
ENSG00000196218	menorrhagia_and_polymenorrhoea	503	2	4	8299	6	36	45.5 (41.1 - 49.2)	42.1 (40.3 - 44)	40.4 (35.9 - 44.8)	45.6 (41.2 - 49.2)	40.7 (38 - 45.1)	45.4 (41.7 - 50)
ENSG00000196218	migraine	376	1	7	6843	8	23	46 (37.8 - 54.4)	45.5 (45.5 - 45.5)	38.2 (31.3 - 46.5)	46.4 (37.5 - 54.4)	41.5 (33.4 - 46.1)	44 (38.4 - 48.8)
ENSG00000196218	obesity	405	3	9	6599	12	14	55.7 (48.6 - 62.3)	60.1 (54.1 - 62.7)	47.8 (42.5 - 54.7)	55.2 (47.7 - 62.1)	50.2 (45.7 - 60.3)	53.3 (42.8 - 60.2)
ENSG00000196218	oesophagitis_and_oesophageal_ulcer	525	NA	5	7918	5	24	56.6 (50.2 - 64)	NA	51.6 (50.2 - 62.4)	57.4 (50.3 - 63.5)	51.6 (50.2 - 62.4)	55.8 (49.3 - 62.5)
ENSG00000196218	osteoarthritis	1150	2	18	18195	20	60	60.4 (53.5 - 65.7)	68 (66.8 - 69.2)	57 (48.6 - 62.2)	60.5 (54.5 - 65.7)	58.4 (49.4 - 65.1)	61.3 (56 - 66.1)
ENSG00000196218	peptic_ulcer_disease	205	NA	6	3277	6	15	52.6 (40.4 - 62.7)	NA	58 (37.6 - 62.9)	53.6 (41.9 - 62)	58 (37.6 - 62.9)	57.6 (44.7 - 62.1)
ENSG00000196218	urinary_incontinence	343	NA	9	5595	9	11	54.4 (47.4 - 62.7)	NA	52.9 (48.6 - 59.9)	55 (47.8 - 62.4)	52.9 (48.6 - 59.9)	57.4 (52.6 - 62.4)
ENSG00000196218	type_2_diabetes	320	1	7	4896	8	22	61.6 (55.4 - 66.8)	62.6 (62.6 - 62.6)	57.7 (55.6 - 58.9)	61.7 (55.3 - 66.7)	58.3 (56.4 - 59.9)	59.9 (56 - 64.3)
ENSG00000196218	CAD	1064	3	11	16697	14	53	58.4 (51.5 - 63.9)	63.6 (58.9 - 69)	49.1 (41.6 - 61)	58.5 (51.7 - 64.5)	52 (43.2 - 63.6)	58.7 (51.3 - 61.4)
ENSG00000196218	COPD	816	1	10	12962	11	37	59.2 (50.7 - 65.4)	60.4 (60.4 - 60.4)	59 (53.9 - 66.9)	59.1 (51.2 - 65.1)	60.4 (54.3 - 66.9)	56.8 (50.4 - 61.6)
ENSG00000196218	STR	162	NA	6	2533	6	12	60.4 (54.1 - 68.4)	NA	69.1 (60.1 - 70.8)	61.9 (54.2 - 68.3)	69.1 (60.1 - 70.8)	64 (56.2 - 68.7)
ENSG00000196218	STR_ctrl_excl	291	1	6	4765	7	15	61.5 (55.3 - 67.7)	41.2 (41.2 - 41.2)	69.1 (60.1 - 70.8)	62.2 (55.3 - 67.7)	67.5 (56.4 - 70.8)	64.6 (57.9 - 69.8)
ENSG00000196218	DEP	639	1	6	10371	7	31	49.9 (40.6 - 57.7)	58.5 (58.5 - 58.5)	55 (45.8 - 63.7)	49.5 (40.9 - 57.3)	58.5 (46.3 - 63.3)	49.9 (43.9 - 58.9)
ENSG00000196218	PRO	185	NA	5	2903	5	6	60.5 (52.4 - 66.7)	NA	58.2 (49.9 - 60.3)	60.5 (52.6 - 66.5)	58.2 (49.9 - 60.3)	57.8 (52.4 - 62.5)
ENSG00000196218	age_menopause	1801	4	29	27591	33	100	51 (48 - 54)	51.5 (48.8 - 53.2)	51 (49 - 52)	51 (48 - 54)	51 (49 - 52)	51 (48 - 54)
ENSG00000197013	abdominal_hernia	470	5	NA	10960	5	1	57.9 (50.1 - 64.7)	64.9 (53.1 - 67.9)	NA	57.1 (48.8 - 63.9)	64.9 (53.1 - 67.9)	47.7 (47.7 - 47.7)
ENSG00000197013	actinic_keratosis	209	4	1	4836	5	NA	63.3 (58.4 - 67.6)	63.6 (60.5 - 65)	58.5 (58.5 - 58.5)	63.7 (57.7 - 68.3)	62.8 (58.5 - 64.4)	NA
ENSG00000197013	anxiety_disorders	393	7	NA	8628	7	NA	50.1 (41.5 - 57.7)	45.8 (39.3 - 55.2)	NA	49.6 (40.8 - 57.9)	45.8 (39.3 - 55.2)	NA
ENSG00000197013	bacterial_diseases	499	8	NA	10956	8	NA	57.4 (48.5 - 63.9)	54.3 (44.8 - 61.7)	NA	57.6 (49.3 - 64.4)	54.3 (44.8 - 61.7)	NA
ENSG00000197013	cataract	414	8	NA	9316	8	NA	65 (59.8 - 69.2)	69.1 (66 - 69.7)	NA	65.1 (59.5 - 69.5)	69.1 (66 - 69.7)	NA
ENSG00000197013	coronary_heart_disease_not_otherwise_specified	367	5	NA	7989	5	NA	62.5 (57.4 - 67.4)	52.7 (51.8 - 55.8)	NA	62.3 (57.3 - 66.8)	52.7 (51.8 - 55.8)	NA
ENSG00000197013	dermatitis	490	10	NA	10763	10	NA	53.2 (42.9 - 61.1)	53.7 (46.7 - 59)	NA	53.4 (43.6 - 61.6)	53.7 (46.7 - 59)	NA
ENSG00000197013	diabetes	228	7	NA	5613	7	NA	60.9 (54.1 - 66.5)	64.1 (53.8 - 68)	NA	60.9 (54 - 66.1)	64.1 (53.8 - 68)	NA
ENSG00000197013	diverticular_disease_of_intestine	443	5	1	10169	6	1	63.1 (56.9 - 67.5)	56.7 (41.5 - 62.3)	54.5 (54.5 - 54.5)	62.5 (56.8 - 67.4)	55.6 (44.7 - 60.9)	60.3 (60.3 - 60.3)
ENSG00000197013	enthesopathies_and_synovial_disorders	1081	14	NA	23973	14	NA	54.4 (47.5 - 61.4)	50.9 (46 - 54.7)	NA	54.5 (47.6 - 61.5)	50.9 (46 - 54.7)	NA
ENSG00000197013	gastritis_and_duodenitis	538	6	1	11630	7	NA	58.1 (49.9 - 63.9)	58.2 (52.1 - 61.5)	48.6 (48.6 - 48.6)	57.8 (50.5 - 64)	57.7 (49.4 - 60.6)	NA
ENSG00000197013	hearing_loss	213	6	NA	4848	6	NA	58.8 (51.3 - 66.5)	62.1 (51.3 - 65.1)	NA	59.5 (50.3 - 66.5)	62.1 (51.3 - 65.1)	NA
ENSG00000197013	hypertension	468	5	NA	10851	5	NA	57.2 (50.5 - 62.3)	53.2 (49.6 - 54.2)	NA	56.6 (50.3 - 62.5)	53.2 (49.6 - 54.2)	NA
ENSG00000197013	hypo_or_hyperthyroidism	231	5	NA	4225	5	NA	55 (47.5 - 62.9)	57.5 (52.5 - 67.3)	NA	56.4 (48.9 - 63.2)	57.5 (52.5 - 67.3)	NA
ENSG00000197013	infections_of_other_or_unspecified_organs	184	6	NA	3878	6	NA	59 (50.9 - 65.3)	54.3 (43.8 - 60.7)	NA	58.8 (50.7 - 65)	54.3 (43.8 - 60.7)	NA
ENSG00000197013	osteoarthritis	798	11	NA	18616	11	NA	60.6 (54.4 - 65.7)	55.2 (51.3 - 65.8)	NA	60.5 (54.4 - 65.7)	55.2 (51.3 - 65.8)	NA
ENSG00000197013	other_anaemias	230	4	1	4738	5	NA	56.1 (48.2 - 66)	38.5 (36.4 - 45)	38.9 (38.9 - 38.9)	56.5 (47.2 - 65.2)	38.9 (37.4 - 39.6)	NA
ENSG00000197013	peptic_ulcer_disease	154	5	NA	3344	5	NA	55.9 (41.9 - 63.6)	56 (40.8 - 57.7)	NA	53.5 (41.8 - 62)	56 (40.8 - 57.7)	NA
ENSG00000197013	postmenopausal_bleeding	238	5	NA	5407	5	NA	56.9 (53.3 - 60.2)	61.1 (57.5 - 62.5)	NA	56.2 (53.3 - 59.9)	61.1 (57.5 - 62.5)	NA
ENSG00000197013	primary_malignancy_breast	197	7	NA	4955	7	NA	55.8 (49.8 - 62.9)	64.2 (61.9 - 67.6)	NA	56.9 (50.7 - 63.2)	64.2 (61.9 - 67.6)	NA
ENSG00000197013	type_2_diabetes	203	6	NA	5037	6	NA	61.9 (55.7 - 66.8)	63.3 (49.5 - 67)	NA	61.7 (55.3 - 66.7)	63.3 (49.5 - 67)	NA
ENSG00000197013	BC	196	7	NA	5024	7	NA	56.5 (49.9 - 62.9)	64.3 (61.9 - 67.6)	NA	56.9 (50.6 - 63.2)	64.3 (61.9 - 67.6)	NA
ENSG00000197013	CAD	765	8	NA	17055	8	NA	59 (51.3 - 65)	54.4 (52.2 - 61.7)	NA	58.5 (51.6 - 64.4)	54.4 (52.2 - 61.7)	NA
ENSG00000197013	age_menarche	384	6	1	8615	7	NA	13 (12 - 14)	13.5 (13 - 14)	15 (15 - 15)	13 (12 - 14)	14 (13 - 14.5)	NA
ENSG00000197013	age_menopause	1202	16	2	28305	18	NA	51 (48 - 54)	51 (50 - 53)	53.5 (52.2 - 54.8)	51 (48 - 54)	51 (50 - 53)	NA
ENSG00000198077	death	371	27	NA	3970	27	2	66.7 (62 - 71)	68.8 (62.6 - 71.9)	NA	67.8 (63 - 71.4)	68.8 (62.6 - 71.9)	64.1 (60.8 - 67.3)
ENSG00000198077	abdominal_hernia	951	66	NA	10418	66	1	57.6 (49.5 - 64.2)	57.9 (46.2 - 63.7)	NA	57.1 (48.8 - 63.9)	57.9 (46.2 - 63.7)	69.9 (69.9 - 69.9)
ENSG00000198077	acne	85	5	NA	912	5	NA	36 (25.3 - 45.4)	37.7 (35.3 - 50.3)	NA	34.1 (22.3 - 45.2)	37.7 (35.3 - 50.3)	NA
ENSG00000198077	actinic_keratosis	411	27	NA	4611	27	1	63.3 (58 - 68.2)	61.6 (60.1 - 67.8)	NA	63.7 (57.7 - 68.3)	61.6 (60.1 - 67.8)	68.5 (68.5 - 68.5)
ENSG00000198077	acute_kidney_injury	76	5	NA	835	5	NA	67.1 (61.4 - 70.7)	63.3 (61.9 - 65.8)	NA	66.5 (61.2 - 70.4)	63.3 (61.9 - 65.8)	NA
ENSG00000198077	alcohol_problems	169	9	NA	1883	9	NA	55.3 (45.5 - 63.2)	53.7 (49 - 66.6)	NA	54.8 (46.7 - 63.3)	53.7 (49 - 66.6)	NA
ENSG00000198077	allergic_and_chronic_rhinitis	476	36	1	5652	37	1	50.9 (39.8 - 59.9)	51.8 (42.7 - 60.2)	35.5 (35.5 - 35.5)	49.9 (39.5 - 59.6)	50.9 (40.2 - 60.1)	63.7 (63.7 - 63.7)
ENSG00000198077	anal_fissure	232	16	NA	2568	16	1	48.4 (38.5 - 57)	48.7 (38 - 55)	NA	49.5 (40.5 - 58.4)	48.7 (38 - 55)	56.5 (56.5 - 56.5)
ENSG00000198077	anterior_and_intermediate_uveitis	38	5	NA	420	5	NA	55.4 (48.5 - 61.7)	53.6 (43.4 - 58.4)	NA	50.3 (40 - 58.3)	53.6 (43.4 - 58.4)	NA
ENSG00000198077	anxiety_disorders	769	49	NA	8210	49	NA	49.3 (40.6 - 57.5)	50.3 (41.2 - 62.1)	NA	49.6 (40.8 - 57.9)	50.3 (41.2 - 62.1)	NA
ENSG00000198077	appendicitis	333	17	1	3428	18	NA	28.8 (15.1 - 49.3)	27.4 (13.7 - 39.1)	54.9 (54.9 - 54.9)	33.7 (16.6 - 51.2)	29.2 (14.1 - 45.2)	NA
ENSG00000198077	asthma	1065	46	NA	11293	46	1	50.5 (39.4 - 60)	50.9 (43 - 57.8)	NA	50 (39.8 - 58.7)	50.9 (43 - 57.8)	40.8 (40.8 - 40.8)
ENSG00000198077	atrial_fibrillation	247	14	NA	2535	14	1	65.3 (60.3 - 69.7)	68.7 (60.9 - 73.6)	NA	64.9 (58.7 - 69.4)	68.7 (60.9 - 73.6)	56 (56 - 56)
ENSG00000198077	bacterial_diseases	932	55	NA	10475	55	1	57.1 (49.3 - 63.6)	57.4 (48.1 - 65.5)	NA	57.6 (49.3 - 64.4)	57.4 (48.1 - 65.5)	67.3 (67.3 - 67.3)
ENSG00000198077	benign_neoplasm_and_polyp_of_uterus	283	13	NA	3153	13	NA	54.3 (48.3 - 59.2)	59.7 (45.9 - 64.3)	NA	54.9 (49.7 - 59.8)	59.7 (45.9 - 64.3)	NA
ENSG00000198077	benign_neoplasm_of_colon_rectum_anus_and_anal_canal	615	41	NA	6811	41	NA	60.8 (54.3 - 66.3)	58.2 (49.3 - 64.4)	NA	61.1 (54.7 - 66.6)	58.2 (49.3 - 64.4)	NA
ENSG00000198077	benign_neoplasm_of_ovary	191	9	NA	2313	9	NA	47.6 (40.1 - 53.6)	42.5 (37.2 - 45.8)	NA	46.7 (39 - 54.3)	42.5 (37.2 - 45.8)	NA
ENSG00000198077	copd	277	21	NA	2979	21	NA	63.8 (58.1 - 68.1)	61.6 (55.1 - 66.6)	NA	63.2 (57.4 - 68)	61.6 (55.1 - 66.6)	NA
ENSG00000198077	carcinoma_in_situ_cervical	260	16	1	2560	17	NA	51.1 (41.8 - 56.3)	50.9 (46.7 - 59)	44.4 (44.4 - 44.4)	49.3 (41.6 - 56.1)	50 (46.5 - 58.9)	NA
ENSG00000198077	carpal_tunnel_syndrome	441	29	NA	4852	29	NA	56.3 (50.8 - 61.7)	55.4 (47.5 - 60.1)	NA	56.2 (49.8 - 62.3)	55.4 (47.5 - 60.1)	NA
ENSG00000198077	cataract	829	57	NA	8852	57	NA	65.1 (59.3 - 69.4)	66.5 (60.5 - 70.6)	NA	65.1 (59.6 - 69.5)	66.5 (60.5 - 70.6)	NA
ENSG00000198077	cholecystitis	299	17	NA	3218	17	NA	59.1 (51.6 - 63.7)	60.3 (51.9 - 64.4)	NA	58.1 (51.3 - 64.1)	60.3 (51.9 - 64.4)	NA
ENSG00000198077	cholelithiasis	513	33	NA	5687	33	1	57.7 (50.4 - 63)	58.2 (51.2 - 64.2)	NA	57.3 (50.5 - 63.4)	58.2 (51.2 - 64.2)	56 (56 - 56)
ENSG00000198077	chronic_sinusitis	470	33	1	5119	34	1	51.5 (42.9 - 60)	56.5 (47.5 - 60.9)	35.5 (35.5 - 35.5)	52.9 (43.9 - 60.6)	56.3 (46.4 - 60.9)	63.7 (63.7 - 63.7)
ENSG00000198077	coeliac_disease	69	5	NA	652	5	NA	57.1 (48.5 - 65)	55.6 (53.9 - 57.4)	NA	57.1 (49.7 - 63)	55.6 (53.9 - 57.4)	NA
ENSG00000198077	coronary_heart_disease_not_otherwise_specified	729	52	NA	7580	52	NA	62.1 (57.6 - 66.9)	64.8 (59.4 - 67.8)	NA	62.3 (57.3 - 66.9)	64.8 (59.4 - 67.8)	NA
ENSG00000198077	depression	696	38	NA	7381	38	1	48.3 (40.4 - 55.9)	45.7 (41.4 - 51.6)	NA	48.9 (40.9 - 56.5)	45.7 (41.4 - 51.6)	53.9 (53.9 - 53.9)
ENSG00000198077	dermatitis	978	62	1	10221	63	1	53 (43.3 - 61.4)	54.8 (46.7 - 63.6)	38.7 (38.7 - 38.7)	53.5 (43.5 - 61.6)	54.6 (46.4 - 63.3)	54.4 (54.4 - 54.4)
ENSG00000198077	diabetes	468	30	NA	5350	30	NA	61.2 (55.7 - 66.4)	63.1 (56.5 - 66.8)	NA	60.8 (53.9 - 66.1)	63.1 (56.5 - 66.8)	NA
ENSG00000198077	diabetic_ophthalmic_complications	151	7	NA	1815	7	NA	61.5 (55.4 - 66.3)	60.6 (54.7 - 64.8)	NA	61.4 (54.9 - 66.7)	60.6 (54.7 - 64.8)	NA
ENSG00000198077	diaphragmatic_hernia	802	48	NA	8165	48	3	59.3 (52.7 - 65.2)	61.2 (56.3 - 66.5)	NA	59.3 (53 - 65.3)	61.2 (56.3 - 66.5)	67 (61.7 - 68.1)
ENSG00000198077	diverticular_disease_of_intestine	841	45	NA	9733	45	NA	62.7 (56.9 - 67.3)	63.7 (57.7 - 68.6)	NA	62.5 (56.8 - 67.4)	63.7 (57.7 - 68.6)	NA
ENSG00000198077	dysmenorrhoea	71	7	NA	753	7	NA	43.4 (36.8 - 47.2)	41.3 (37.9 - 43.6)	NA	42.6 (37.6 - 46.6)	41.3 (37.9 - 43.6)	NA
ENSG00000198077	ear_and_upper_respiratory_tract_infections	143	8	NA	1664	8	NA	54.5 (48 - 62)	55.8 (51.9 - 60.5)	NA	55 (46.8 - 62.3)	55.8 (51.9 - 60.5)	NA
ENSG00000198077	endometriosis	123	9	NA	1444	9	NA	44.5 (38.2 - 49.6)	44.7 (39.5 - 47.2)	NA	44 (38.7 - 49.9)	44.7 (39.5 - 47.2)	NA
ENSG00000198077	enthesopathies_and_synovial_disorders	2135	117	1	22813	118	2	54.7 (47.6 - 61.4)	55 (46.9 - 59.7)	58.7 (58.7 - 58.7)	54.5 (47.6 - 61.5)	55 (47.2 - 59.6)	43.8 (41.2 - 46.4)
ENSG00000198077	epilepsy	89	7	NA	775	7	NA	31.3 (17.3 - 47.5)	32.7 (21.5 - 51)	NA	35.8 (18.3 - 50.2)	32.7 (21.5 - 51)	NA
ENSG00000198077	erectile_dysfunction	529	24	NA	5800	24	NA	59.8 (53.8 - 64.3)	57.5 (51.3 - 61.9)	NA	59.6 (53.4 - 64.6)	57.5 (51.3 - 61.9)	NA
ENSG00000198077	female_genital_prolapse	550	26	1	5578	27	NA	57.4 (50.2 - 63.9)	60.3 (50.7 - 66.3)	61 (61 - 61)	57.6 (51.1 - 63.8)	61 (51 - 66.3)	NA
ENSG00000198077	female_infertility	105	10	1	1041	11	NA	34.3 (30.2 - 38)	27.9 (25.6 - 32.5)	37 (37 - 37)	34 (29.5 - 38)	28.5 (25.6 - 34.3)	NA
ENSG00000198077	fibromatoses	194	17	NA	1881	17	NA	62.2 (55.1 - 67.1)	61.9 (50.9 - 67.3)	NA	61.4 (56 - 66.6)	61.9 (50.9 - 67.3)	NA
ENSG00000198077	fracture_of_wrist	138	8	NA	1252	8	NA	57.5 (41.6 - 64.4)	57.3 (55.3 - 68.4)	NA	56.1 (45.4 - 63)	57.3 (55.3 - 68.4)	NA
ENSG00000198077	gastritis_and_duodenitis	1037	70	NA	11066	70	2	57.8 (50.2 - 63.6)	59.6 (52.1 - 64.7)	NA	57.8 (50.5 - 64.1)	59.6 (52.1 - 64.7)	56.1 (55.7 - 56.5)
ENSG00000198077	gastro_oesophageal_reflux_disease	889	44	NA	9203	44	1	57.7 (50.4 - 64)	60.4 (52.1 - 65.1)	NA	58.1 (51.5 - 64.1)	60.4 (52.1 - 65.1)	56.9 (56.9 - 56.9)
ENSG00000198077	glaucoma	232	15	NA	2422	15	NA	63.2 (55.7 - 68.6)	63.5 (57.5 - 68.5)	NA	62.4 (55.9 - 67.4)	63.5 (57.5 - 68.5)	NA
ENSG00000198077	gout	302	12	NA	3581	12	NA	58.5 (50.1 - 64.4)	54.4 (51.8 - 66.1)	NA	57.9 (50 - 64.7)	54.4 (51.8 - 66.1)	NA
ENSG00000198077	haemangioma_any_site	100	6	NA	1175	6	NA	56 (49.5 - 62.5)	54.9 (52.2 - 56.5)	NA	54.8 (46.4 - 61.6)	54.9 (52.2 - 56.5)	NA
ENSG00000198077	hearing_loss	436	27	NA	4604	27	NA	59 (50 - 65.9)	60.4 (56.4 - 67.5)	NA	59.5 (50.3 - 66.5)	60.4 (56.4 - 67.5)	NA
ENSG00000198077	heart_failure	109	9	NA	1397	9	NA	65.3 (59.8 - 69.3)	66.6 (64.6 - 69.6)	NA	65.2 (59.4 - 69.6)	66.6 (64.6 - 69.6)	NA
ENSG00000198077	hydrocoele	71	6	NA	881	6	NA	56.1 (43.4 - 63.5)	55.2 (47.5 - 63.9)	NA	55.9 (46.2 - 62.8)	55.2 (47.5 - 63.9)	NA
ENSG00000198077	hyperplasia_of_prostate	242	11	NA	2491	11	NA	61 (56.7 - 65.1)	61.5 (59.9 - 61.9)	NA	61.2 (56.1 - 65.6)	61.5 (59.9 - 61.9)	NA
ENSG00000198077	hypertension	918	48	1	10357	49	NA	56.8 (51 - 61.9)	57 (51.3 - 63.7)	54.4 (54.4 - 54.4)	56.6 (50.3 - 62.5)	56.4 (51.4 - 63.7)	NA
ENSG00000198077	hypo_or_hyperthyroidism	385	18	2	4054	20	2	57 (50.3 - 63.6)	59.2 (46.5 - 65.1)	42.8 (41.9 - 43.7)	56.2 (48.7 - 63.2)	53.5 (44.6 - 64.9)	56 (56 - 56)
ENSG00000198077	infection_of_skin_and_subcutaneous_tissues	302	18	NA	3316	18	NA	57.3 (50.2 - 63.3)	57.4 (50.4 - 64.6)	NA	57.4 (49.9 - 63.9)	57.4 (50.4 - 64.6)	NA
ENSG00000198077	infections_of_other_or_unspecified_organs	337	23	NA	3706	23	2	57.7 (50.8 - 64.9)	58.5 (53.5 - 65.7)	NA	58.9 (50.7 - 65.1)	58.5 (53.5 - 65.7)	61.9 (59.1 - 64.6)
ENSG00000198077	infections_of_the_digestive_system	100	6	NA	940	6	NA	60.4 (49.8 - 67)	62 (50.8 - 70.3)	NA	58.9 (51.4 - 65.5)	62 (50.8 - 70.3)	NA
ENSG00000198077	intervertebral_disc_disorders	486	26	1	5574	27	1	55.1 (44.8 - 63.5)	56.3 (48.6 - 63)	69.6 (69.6 - 69.6)	53.2 (44.7 - 61.8)	57.2 (49 - 64.4)	63.4 (63.4 - 63.4)
ENSG00000198077	intracerebral_haemorrhage	18	5	NA	279	5	NA	63.5 (55 - 69.2)	71 (59.5 - 71.1)	NA	62.9 (54.4 - 68.3)	71 (59.5 - 71.1)	NA
ENSG00000198077	iron_deficiency_anaemia	308	20	1	3541	21	NA	54.3 (46.7 - 63.4)	57.1 (48 - 60.9)	39.1 (39.1 - 39.1)	54.9 (46.5 - 64.8)	57 (47 - 60.2)	NA
ENSG00000198077	irritable_bowel_syndrome	275	17	NA	2931	17	NA	51.8 (43.9 - 58.7)	57.3 (47.9 - 59.8)	NA	50.2 (42.1 - 58)	57.3 (47.9 - 59.8)	NA
ENSG00000198077	ischaemic_stroke	119	6	NA	1179	6	NA	64.3 (57.9 - 68.1)	55.4 (52.4 - 64.6)	NA	64.5 (57.6 - 69.6)	55.4 (52.4 - 64.6)	NA
ENSG00000198077	leiomyoma_of_uterus	510	20	NA	5234	20	NA	49.3 (45 - 54.5)	47.6 (43.7 - 53.7)	NA	49.4 (44.8 - 54.2)	47.6 (43.7 - 53.7)	NA
ENSG00000198077	lower_respiratory_tract_infections	310	24	NA	3339	24	NA	62.3 (55.3 - 67.5)	64.3 (60 - 69.5)	NA	62.6 (55.3 - 68.1)	64.3 (60 - 69.5)	NA
ENSG00000198077	macular_degeneration	90	10	NA	1014	10	NA	65.3 (58.3 - 68.7)	66.2 (55.4 - 69.8)	NA	66.2 (60.7 - 70.2)	66.2 (55.4 - 69.8)	NA
ENSG00000198077	male_infertility	55	6	NA	614	6	NA	33.1 (27.9 - 36.6)	31 (26.4 - 34.7)	NA	32.3 (28.2 - 37.3)	31 (26.4 - 34.7)	NA
ENSG00000198077	meniere_disease	25	5	NA	423	5	NA	62.4 (53.4 - 67.8)	46.5 (38.2 - 47.7)	NA	55.2 (47.9 - 61.6)	46.5 (38.2 - 47.7)	NA
ENSG00000198077	menorrhagia_and_polymenorrhoea	784	35	NA	8025	35	NA	45.8 (41.6 - 49.5)	47.2 (39.2 - 50)	NA	45.5 (41.1 - 49.2)	47.2 (39.2 - 50)	NA
ENSG00000198077	migraine	635	40	NA	6574	40	1	45.8 (37.5 - 54.1)	47.9 (41.7 - 57.2)	NA	46.5 (37.5 - 54.4)	47.9 (41.7 - 57.2)	45.4 (45.4 - 45.4)
ENSG00000198077	myocardial_infarction	213	10	NA	2582	10	NA	62.1 (56.9 - 67.1)	64.2 (57.4 - 67.6)	NA	62.1 (57.4 - 66.9)	64.2 (57.4 - 67.6)	NA
ENSG00000198077	nasal_polyp	193	18	NA	2101	18	NA	52.9 (44.3 - 61.1)	49.3 (43.6 - 58.8)	NA	52.8 (43.8 - 60.3)	49.3 (43.6 - 58.8)	NA
ENSG00000198077	neuromuscular_dysfunction_of_bladder	148	10	NA	1747	10	1	58.7 (51.3 - 65.8)	60.2 (48 - 67)	NA	58.1 (49.9 - 64.4)	60.2 (48 - 67)	69.5 (69.5 - 69.5)
ENSG00000198077	nonrheumatic_aortic_valve_disorders	78	6	NA	847	6	NA	61.5 (55.1 - 68.9)	67.8 (66.4 - 70.3)	NA	63.3 (57 - 68.8)	67.8 (66.4 - 70.3)	NA
ENSG00000198077	nonrheumatic_mitral_valve_disorders	76	5	NA	651	5	NA	62.7 (53.5 - 68)	57.1 (54.3 - 61.8)	NA	62.1 (54.1 - 68.1)	57.1 (54.3 - 61.8)	NA
ENSG00000198077	obesity	574	26	NA	6429	26	1	55.7 (48.2 - 61.2)	54.5 (49.1 - 63.8)	NA	55.2 (47.7 - 62.2)	54.5 (49.1 - 63.8)	44.7 (44.7 - 44.7)
ENSG00000198077	obstructive_and_reflux_uropathy	90	6	NA	1029	6	NA	59 (50.4 - 66)	60.9 (57 - 63.2)	NA	59.4 (50.3 - 66.1)	60.9 (57 - 63.2)	NA
ENSG00000198077	oesophagitis_and_oesophageal_ulcer	751	40	NA	7679	40	2	56.8 (50.1 - 63.4)	61.4 (56.1 - 65.4)	NA	57.3 (50.3 - 63.5)	61.4 (56.1 - 65.4)	43 (35.4 - 50.5)
ENSG00000198077	osteoarthritis	1660	89	NA	17676	89	NA	60.4 (54.8 - 65.9)	60.9 (55.9 - 65.8)	NA	60.5 (54.4 - 65.7)	60.9 (55.9 - 65.8)	NA
ENSG00000198077	osteoporosis	338	15	NA	3465	15	NA	61.9 (57.1 - 67)	59.4 (56.4 - 64.7)	NA	62.2 (56.7 - 66.9)	59.4 (56.4 - 64.7)	NA
ENSG00000198077	other_anaemias	398	23	NA	4552	23	NA	56.6 (47.8 - 64.8)	59.7 (49.6 - 66.9)	NA	56.4 (47.2 - 65.2)	59.7 (49.6 - 66.9)	NA
ENSG00000198077	other_or_unspecified_infectious_organisms	597	42	NA	6452	42	NA	60.9 (53.1 - 66.3)	63.7 (57.5 - 67.8)	NA	60.5 (52.7 - 66.7)	63.7 (57.5 - 67.8)	NA
ENSG00000198077	peptic_ulcer_disease	322	11	NA	3169	11	1	53.7 (42.2 - 62.6)	42.5 (36.1 - 54.5)	NA	53.6 (41.9 - 62.1)	42.5 (36.1 - 54.5)	67 (67 - 67)
ENSG00000198077	peripheral_arterial_disease	84	10	NA	1040	10	NA	62.3 (56.3 - 67.9)	65.5 (61.6 - 67.5)	NA	61.4 (55 - 67.2)	65.5 (61.6 - 67.5)	NA
ENSG00000198077	peripheral_neuropathies	235	15	NA	2680	15	NA	57.6 (50.4 - 63.7)	59.2 (56.2 - 63.5)	NA	57.7 (50.4 - 63.8)	59.2 (56.2 - 63.5)	NA
ENSG00000198077	postcoital_and_contact_bleeding	112	9	NA	1227	9	NA	47.8 (41.8 - 52.6)	46.3 (43.3 - 50.4)	NA	46.9 (40.4 - 53.1)	46.3 (43.3 - 50.4)	NA
ENSG00000198077	postmenopausal_bleeding	492	27	NA	5131	27	NA	56.4 (53.2 - 60.1)	55.7 (53.3 - 59.8)	NA	56.2 (53.3 - 60)	55.7 (53.3 - 59.8)	NA
ENSG00000198077	primary_malignancy_breast	459	19	1	4679	20	1	57.1 (51.2 - 62.9)	60.6 (50.8 - 67.4)	50.1 (50.1 - 50.1)	56.8 (50.7 - 63.2)	60.6 (50 - 67.3)	59.9 (59.9 - 59.9)
ENSG00000198077	primary_malignancy_other_skin_and_subcutaneous_tissue	455	29	NA	5261	29	NA	63 (56.7 - 68.1)	63.3 (54.3 - 67.5)	NA	62.8 (56.3 - 67.9)	63.3 (54.3 - 67.5)	NA
ENSG00000198077	primary_malignancy_prostate	115	6	NA	1224	6	NA	65.7 (60.6 - 69)	64.6 (62.9 - 68.7)	NA	64.9 (60.7 - 69)	64.6 (62.9 - 68.7)	NA
ENSG00000198077	primary_malignancy_colorectal_and_anus	145	10	NA	1368	10	NA	61.8 (55.8 - 67.3)	60.1 (55.2 - 61.3)	NA	63 (57.2 - 67.9)	60.1 (55.2 - 61.3)	NA
ENSG00000198077	psoriasis	265	15	NA	2971	15	NA	48.8 (37.3 - 57.4)	46.9 (36.5 - 59.5)	NA	50 (38.4 - 59.2)	46.9 (36.5 - 59.5)	NA
ENSG00000198077	ptosis_of_eyelid	55	6	NA	596	6	NA	59 (53.1 - 66.1)	57.1 (55.6 - 59.8)	NA	61.9 (54.5 - 66.5)	57.1 (55.6 - 59.8)	NA
ENSG00000198077	pulmonary_embolism	128	9	NA	1253	9	NA	61.3 (53.2 - 66.4)	65.2 (64.3 - 68.1)	NA	61 (53.2 - 67.1)	65.2 (64.3 - 68.1)	NA
ENSG00000198077	raynauds_syndrome	84	7	NA	943	7	NA	53.4 (44.9 - 65.8)	61.8 (46 - 64.5)	NA	53.3 (44.3 - 62.7)	61.8 (46 - 64.5)	NA
ENSG00000198077	retinal_detachments_and_breaks	117	6	NA	1321	6	NA	59.4 (52.3 - 65.5)	57.6 (55.2 - 61.7)	NA	58.9 (52.5 - 63.7)	57.6 (55.2 - 61.7)	NA
ENSG00000198077	rheumatoid_arthritis	90	7	NA	1142	7	1	57.9 (48.8 - 64.1)	54.5 (52.9 - 59.6)	NA	56.4 (48.6 - 64)	54.5 (52.9 - 59.6)	60 (60 - 60)
ENSG00000198077	rosacea	327	22	NA	3460	22	1	52.9 (45.9 - 60.8)	51.5 (48.2 - 57.6)	NA	53.8 (45.6 - 61.3)	51.5 (48.2 - 57.6)	35.2 (35.2 - 35.2)
ENSG00000198077	scleritis_and_episcleritis	16	5	NA	183	5	NA	50.1 (45 - 56.3)	52.8 (44.7 - 56.5)	NA	52.4 (45.6 - 59.1)	52.8 (44.7 - 56.5)	NA
ENSG00000198077	scoliosis	41	5	NA	370	5	NA	41.8 (31.2 - 58.2)	65 (57.2 - 67.9)	NA	44.4 (30.2 - 58.8)	65 (57.2 - 67.9)	NA
ENSG00000198077	seborrheic_dermatitis	194	12	1	2065	13	1	53.9 (44.9 - 62)	57.3 (49.6 - 60.8)	56 (56 - 56)	54.8 (46 - 62.8)	56.8 (50.1 - 60.6)	29.9 (29.9 - 29.9)
ENSG00000198077	secondary_malignancy_lymph_nodes	145	11	NA	1615	11	2	60.9 (55.1 - 66)	64.5 (55.2 - 67.4)	NA	61.3 (54.3 - 66.7)	64.5 (55.2 - 67.4)	61.3 (58.6 - 63.9)
ENSG00000198077	septicaemia	100	7	NA	1047	7	NA	63.8 (57.4 - 68.5)	63.1 (59.8 - 66.4)	NA	63.9 (57.3 - 68.7)	63.1 (59.8 - 66.4)	NA
ENSG00000198077	spondylosis	193	6	NA	2205	6	NA	54.2 (46 - 61.2)	52.7 (45.4 - 55.6)	NA	54.8 (47.8 - 61.8)	52.7 (45.4 - 55.6)	NA
ENSG00000198077	stable_angina	563	43	NA	5986	43	NA	60.6 (54.6 - 65.5)	64.5 (58.9 - 67.7)	NA	60.9 (55.6 - 65.8)	64.5 (58.9 - 67.7)	NA
ENSG00000198077	subarachnoid_haemorrhage	34	5	NA	327	5	NA	55.8 (50.9 - 65)	56.6 (49.6 - 59.5)	NA	55.2 (48.6 - 62.8)	56.6 (49.6 - 59.5)	NA
ENSG00000198077	tinnitus	175	14	NA	1872	14	NA	55.8 (48.3 - 62.2)	58.7 (51.1 - 65.6)	NA	56.6 (49.8 - 63.2)	58.7 (51.1 - 65.6)	NA
ENSG00000198077	transient_ischaemic_attack	150	6	NA	1622	6	NA	64.3 (58.2 - 67.7)	60 (53.9 - 66.9)	NA	62.5 (56.8 - 67.4)	60 (53.9 - 66.9)	NA
ENSG00000198077	ulcerative_colitis	99	8	NA	1164	8	NA	53.7 (44.8 - 61.3)	54.1 (43.9 - 65.9)	NA	53.7 (45.3 - 60.7)	54.1 (43.9 - 65.9)	NA
ENSG00000198077	unstable_angina	132	8	NA	1731	8	NA	60.2 (57.3 - 65.6)	65.3 (61.4 - 68.4)	NA	60.8 (55.8 - 65.5)	65.3 (61.4 - 68.4)	NA
ENSG00000198077	urinary_incontinence	523	28	NA	5406	28	1	55.5 (47.9 - 63.7)	58.6 (48.7 - 66)	NA	54.9 (47.7 - 62.3)	58.6 (48.7 - 66)	70.8 (70.8 - 70.8)
ENSG00000198077	urinary_tract_infections	346	15	NA	3912	15	1	59.2 (52.5 - 65.9)	58.7 (48 - 65.4)	NA	60.5 (52.7 - 66.4)	58.7 (48 - 65.4)	67.3 (67.3 - 67.3)
ENSG00000198077	urolithiasis	260	10	NA	2830	10	1	53.6 (46.2 - 61.1)	55.1 (49.8 - 62.9)	NA	54.6 (46.3 - 62.1)	55.1 (49.8 - 62.9)	37.3 (37.3 - 37.3)
ENSG00000198077	urticaria	300	14	NA	2891	14	1	53.5 (44.9 - 62.4)	53.8 (41.5 - 62.7)	NA	53.6 (44 - 61)	53.8 (41.5 - 62.7)	43.2 (43.2 - 43.2)
ENSG00000198077	venous_thromboembolic_disease	140	6	NA	1397	6	NA	57.1 (48.5 - 64.3)	61.6 (52.3 - 70.4)	NA	57.9 (50.3 - 64.7)	61.6 (52.3 - 70.4)	NA
ENSG00000198077	viral_diseases	154	5	NA	1458	5	NA	55.4 (47.3 - 62.9)	57.5 (42.2 - 58.8)	NA	55.5 (46.2 - 62.9)	57.5 (42.2 - 58.8)	NA
ENSG00000198077	vitamin_b12_deficiency_anaemia	99	11	NA	1089	11	NA	61.5 (55 - 68.1)	54.4 (43.3 - 66.6)	NA	59.5 (51.7 - 66.7)	54.4 (43.3 - 66.6)	NA
ENSG00000198077	type_2_diabetes	419	25	NA	4802	25	NA	61.7 (56.8 - 67.1)	64.4 (59 - 69.5)	NA	61.7 (55.2 - 66.6)	64.4 (59 - 69.5)	NA
ENSG00000198077	BC	469	22	1	4734	23	1	57.1 (51.4 - 62.9)	60.6 (52.1 - 67.6)	50.1 (50.1 - 50.1)	56.8 (50.6 - 63.2)	60.5 (51 - 67.4)	62.8 (62.8 - 62.8)
ENSG00000198077	CAD	1503	97	NA	16228	97	NA	58.4 (51.8 - 64.5)	61.3 (55 - 66.4)	NA	58.5 (51.6 - 64.4)	61.3 (55 - 66.4)	NA
ENSG00000198077	COPD	1208	84	1	12531	85	2	58.6 (50.8 - 64.7)	60.1 (53.7 - 64.4)	64.2 (64.2 - 64.2)	59.2 (51.3 - 65.1)	60.4 (53.8 - 64.3)	55 (52.4 - 57.6)
ENSG00000198077	CC	175	12	NA	1759	12	NA	61.7 (56.8 - 67.6)	60.2 (57.8 - 65)	NA	63.1 (57 - 67.9)	60.2 (57.8 - 65)	NA
ENSG00000198077	INF	110	10	1	1104	11	NA	34.4 (30.2 - 38.3)	27.9 (25.6 - 32.5)	37 (37 - 37)	34 (29.4 - 38.3)	28.5 (25.6 - 34.3)	NA
ENSG00000198077	LC	78	5	NA	756	5	1	65.6 (61.3 - 69.4)	66.2 (59.2 - 72.3)	NA	66.4 (61.6 - 70.4)	66.2 (59.2 - 72.3)	55.9 (55.9 - 55.9)
ENSG00000198077	NAFLD	115	9	NA	1287	9	NA	58 (52.6 - 65.8)	61.6 (59.3 - 67.9)	NA	60.2 (53.9 - 66.2)	61.6 (59.3 - 67.9)	NA
ENSG00000198077	RF	473	29	NA	5142	29	2	64 (59.6 - 68.1)	63.1 (59.7 - 68.2)	NA	64.1 (58.8 - 68)	63.1 (59.7 - 68.2)	61 (60.1 - 61.9)
ENSG00000198077	RF_acute	84	5	NA	963	5	NA	66.7 (62.3 - 70.6)	63.3 (61.9 - 65.8)	NA	66.3 (60.7 - 70.4)	63.3 (61.9 - 65.8)	NA
ENSG00000198077	RF_chronic	379	24	NA	4136	24	2	63.9 (59.8 - 67.7)	63 (58.8 - 67.9)	NA	63.9 (59 - 67.6)	63 (58.8 - 67.9)	61 (60.1 - 61.9)
ENSG00000198077	RF_ctrl_excl	473	29	NA	5142	29	2	64 (59.6 - 68.1)	63.1 (59.7 - 68.2)	NA	64.1 (58.8 - 68)	63.1 (59.7 - 68.2)	61 (60.1 - 61.9)
ENSG00000198077	STR	241	14	NA	2458	14	NA	61.3 (54.7 - 67.7)	58.1 (52.4 - 68.4)	NA	62 (54.1 - 68.4)	58.1 (52.4 - 68.4)	NA
ENSG00000198077	STR_ctrl_excl	441	25	NA	4612	25	NA	62.7 (55.8 - 67.8)	60.3 (54.9 - 68.2)	NA	62.1 (55.2 - 67.7)	60.3 (54.9 - 68.2)	NA
ENSG00000198077	STR_hem	71	7	NA	724	7	NA	57.8 (50.6 - 67.7)	59.5 (53.1 - 71.1)	NA	57.6 (49.6 - 65.9)	59.5 (53.1 - 71.1)	NA
ENSG00000198077	STR_isc	168	9	NA	1605	9	NA	62.1 (56 - 67.4)	59.5 (54.9 - 68.2)	NA	63.7 (56.3 - 69.3)	59.5 (54.9 - 68.2)	NA
ENSG00000198077	DEP	961	46	NA	10041	46	NA	49.5 (40.8 - 57.1)	51.1 (42.5 - 57.5)	NA	49.5 (40.9 - 57.3)	51.1 (42.5 - 57.5)	NA
ENSG00000198077	PSOR	361	19	NA	4115	19	NA	50.5 (40.1 - 59.7)	51.8 (44.4 - 56.7)	NA	51.6 (40.8 - 60.3)	51.8 (44.4 - 56.7)	NA
ENSG00000198077	PRO	259	18	NA	2822	18	NA	60.7 (51.9 - 66.2)	58.4 (50.4 - 65.2)	NA	60.5 (52.7 - 66.5)	58.4 (50.4 - 65.2)	NA
ENSG00000198077	OLI	377	22	1	4131	23	NA	45.6 (39.8 - 49.6)	46.1 (44.5 - 48.5)	44.4 (44.4 - 44.4)	45.3 (39.2 - 49.4)	46 (44.4 - 48.1)	NA
ENSG00000198077	age_menarche	818	34	1	8153	35	NA	13 (12 - 14)	13 (11 - 14.8)	10 (10 - 10)	13 (12 - 14)	13 (11 - 14.5)	NA
ENSG00000198077	age_menopause	2585	144	2	26793	146	1	51 (48 - 54)	51 (49 - 54)	48.5 (47.8 - 49.2)	51 (48 - 54)	51 (49 - 54)	58 (58 - 58)
ENSG00000229676	abdominal_hernia	598	12	NA	10826	12	NA	57.6 (48.6 - 63.8)	59.5 (48.3 - 66.1)	NA	57.2 (48.8 - 63.9)	59.5 (48.3 - 66.1)	NA
[truncated: 1,919 more rows]
