# Supplementary material for: Exome-wide evidence of compound heterozygous effects across common phenotypes in the UK Biobank
Source: Cell Genom. 2024 Jun 28;4(7):100602. doi: 10.1016/j.xgen.2024.100602 (PMC11293579; doi:10.1016/j.xgen.2024.100602)
Supplement: Table S20. Overview of variant configuration and corresponding allele frequencies in highlighted associations, related to Figures 2 and 4 [file mmc21.xlsx]

## Sheet: Sheet1
Table S20. Overview of variant configuration and corresponding allele frequencies in highlighted associations, related to Figure 2 and Figure 4. Each row represents a different sample (case or control) with a specific variant configuration in that gene (excluding heterozygotes). The table should be read as follows: variant IDs refer to the observed configuration of a variant, in which ";" indicat…
Ensembl Gene ID	HGNC Symbol	Variant IDs	Variant configuration	Allele Frequencies	Functional Consequences
ENSG00000091262	ABCC6	chr16:16163078:G:A;chr16:16202006:T:C	Compound heterozygote	0.0017697;0.0076535	stop_gained;missense_variant
ENSG00000091262	ABCC6	chr16:16154653:AC:A;chr16:16202006:T:C	Compound heterozygote	2.5483e-05;0.0076535	frameshift_variant;missense_variant
ENSG00000091262	ABCC6	chr16:16157769:CA:C;chr16:16202006:T:C	Compound heterozygote	0.00028032;0.0076535	frameshift_variant;missense_variant
ENSG00000091262	ABCC6	chr16:16198160:G:A;chr16:16202006:T:C	Compound heterozygote	0.00011892;0.0076535	missense_variant;missense_variant
ENSG00000091262	ABCC6	chr16:16154934:C:T;chr16:16190224:C:A	Compound heterozygote	1.1326e-05;4.5303e-05	missense_variant;missense_variant
ENSG00000091262	ABCC6	chr16:16163078:G:A;chr16:16202006:T:C	Compound heterozygote	0.0017697;0.0076535	stop_gained;missense_variant
ENSG00000091262	ABCC6	chr16:16202006:T:C;chr16:16202086:G:C	Compound heterozygote	0.0076535;0.00013874	missense_variant;missense_variant
ENSG00000091262	ABCC6	chr16:16163078:G:A;chr16:16202006:T:C	Compound heterozygote	0.0017697;0.0076535	stop_gained;missense_variant
ENSG00000091262	ABCC6	chr16:16165841:G:A;chr16:16202006:T:C	Compound heterozygote	1.4157e-05;0.0076535	stop_gained;missense_variant
ENSG00000091262	ABCC6	chr16:16150168:A:G;chr16:16202006:T:C	Compound heterozygote	6.7955e-05;0.0076535	missense_variant;missense_variant
ENSG00000091262	ABCC6	chr16:16163078:G:A;chr16:16202006:T:C	Compound heterozygote	0.0017697;0.0076535	stop_gained;missense_variant
ENSG00000091262	ABCC6	chr16:16161514:G:T;chr16:16202006:T:C	Compound heterozygote	4.5303e-05;0.0076535	missense_variant;missense_variant
ENSG00000091262	ABCC6	chr16:16154935:C:T;chr16:16202006:T:C	Compound heterozygote	0.00012742;0.0076535	missense_variant;missense_variant
ENSG00000091262	ABCC6	chr16:16159526:C:T;chr16:16163078:G:A	Compound heterozygote	8.7775e-05;0.0017697	missense_variant;stop_gained
ENSG00000091262	ABCC6	chr16:16155010:C:T;chr16:16169667:C:T	Compound heterozygote	0.00012742;5.6629e-06	missense_variant;missense_variant
ENSG00000091262	ABCC6	chr16:16154935:C:T;chr16:16202006:T:C	Compound heterozygote	0.00012742;0.0076535	missense_variant;missense_variant
ENSG00000091262	ABCC6	chr16:16163009:G:A;chr16:16163078:G:A	Compound heterozygote	0.00030863;0.0017697	stop_gained;stop_gained
ENSG00000091262	ABCC6	chr16:16155007:C:G;chr16:16202006:T:C	Compound heterozygote	1.4157e-05;0.0076535	missense_variant;missense_variant
ENSG00000091262	ABCC6	chr16:16173283:C:A;chr16:16203406:TCA:T	Compound heterozygote	0.0005125;4.8135e-05	splice_donor_variant;splice_donor_variant
ENSG00000091262	ABCC6	chr16:16173283:C:A;chr16:16202006:T:C	Compound heterozygote	0.0005125;0.0076535	splice_donor_variant;missense_variant
ENSG00000091262	ABCC6	chr16:16178854:C:T;chr16:16202006:T:C	Compound heterozygote	0.00016422;0.0076535	missense_variant;missense_variant
ENSG00000091262	ABCC6	chr16:16163078:G:A;chr16:16202006:T:C	Compound heterozygote	0.0017697;0.0076535	stop_gained;missense_variant
ENSG00000091262	ABCC6	chr16:16157769:CA:C;chr16:16202006:T:C	Compound heterozygote	0.00028032;0.0076535	frameshift_variant;missense_variant
ENSG00000091262	ABCC6	chr16:16202006:T:C;chr16:16202086:G:C	Compound heterozygote	0.0076535;0.00013874	missense_variant;missense_variant
ENSG00000091262	ABCC6	chr16:16163078:G:A;chr16:16202006:T:C	Compound heterozygote	0.0017697;0.0076535	stop_gained;missense_variant
ENSG00000091262	ABCC6	chr16:16182563:T:C;chr16:16202006:T:C	in cis	3.9641e-05;0.0076535	missense_variant;missense_variant
ENSG00000091262	ABCC6	chr16:16159513:C:T;chr16:16202006:T:C	in cis	5.3798e-05;0.0076535	missense_variant;missense_variant
ENSG00000091262	ABCC6	chr16:16169740:C:G;chr16:16190223:G:A	in cis	5.6629e-06;5.6629e-06	missense_variant;missense_variant
ENSG00000091262	ABCC6	chr16:16162987:TCCTA:T;chr16:16177490:A:G	in cis	8.4944e-06;8.4944e-06	splice_donor_variant;missense_variant
ENSG00000091262	ABCC6	chr16:16159513:C:T;chr16:16202006:T:C	in cis	5.3798e-05;0.0076535	missense_variant;missense_variant
ENSG00000091262	ABCC6	chr16:16159513:C:T;chr16:16202006:T:C	in cis	5.3798e-05;0.0076535	missense_variant;missense_variant
ENSG00000091262	ABCC6	chr16:16159513:C:T;chr16:16202006:T:C	in cis	5.3798e-05;0.0076535	missense_variant;missense_variant
ENSG00000091262	ABCC6	chr16:16159513:C:T;chr16:16202006:T:C	in cis	5.3798e-05;0.0076535	missense_variant;missense_variant
ENSG00000091262	ABCC6	chr16:16159513:C:T;chr16:16202006:T:C	in cis	5.3798e-05;0.0076535	missense_variant;missense_variant
ENSG00000091262	ABCC6	chr16:16162987:TCCTA:T;chr16:16177490:A:G	in cis	8.4944e-06;8.4944e-06	splice_donor_variant;missense_variant
ENSG00000091262	ABCC6	chr16:16159513:C:T;chr16:16202006:T:C	in cis	5.3798e-05;0.0076535	missense_variant;missense_variant
ENSG00000091262	ABCC6	chr16:16162987:TCCTA:T;chr16:16177490:A:G	in cis	8.4944e-06;8.4944e-06	splice_donor_variant;missense_variant
ENSG00000091262	ABCC6	chr16:16159513:C:T;chr16:16202006:T:C	in cis	5.3798e-05;0.0076535	missense_variant;missense_variant
ENSG00000091262	ABCC6	chr16:16182573:C:T;chr16:16202006:T:C	in cis	5.9461e-05;0.0076535	missense_variant;missense_variant
ENSG00000091262	ABCC6	chr16:16182573:C:T;chr16:16202006:T:C	in cis	5.9461e-05;0.0076535	missense_variant;missense_variant
ENSG00000091262	ABCC6	chr16:16159513:C:T;chr16:16202006:T:C	in cis	5.3798e-05;0.0076535	missense_variant;missense_variant
ENSG00000091262	ABCC6	chr16:16159513:C:T;chr16:16202006:T:C	in cis	5.3798e-05;0.0076535	missense_variant;missense_variant
ENSG00000091262	ABCC6	chr16:16169740:C:G;chr16:16190223:G:A	in cis	5.6629e-06;5.6629e-06	missense_variant;missense_variant
ENSG00000091262	ABCC6	chr16:16159513:C:T;chr16:16202006:T:C	in cis	5.3798e-05;0.0076535	missense_variant;missense_variant
ENSG00000091262	ABCC6	chr16:16159513:C:T;chr16:16202006:T:C	in cis	5.3798e-05;0.0076535	missense_variant;missense_variant
ENSG00000091262	ABCC6	chr16:16159513:C:T;chr16:16202006:T:C	in cis	5.3798e-05;0.0076535	missense_variant;missense_variant
ENSG00000091262	ABCC6	chr16:16163078:G:A	Homozygote	0.0017697	stop_gained
ENSG00000091262	ABCC6	chr16:16202006:T:C	Homozygote	0.0076535	missense_variant
ENSG00000091262	ABCC6	chr16:16202006:T:C	Homozygote	0.0076535	missense_variant
ENSG00000091262	ABCC6	chr16:16202006:T:C	Homozygote	0.0076535	missense_variant
ENSG00000091262	ABCC6	chr16:16202006:T:C	Homozygote	0.0076535	missense_variant
ENSG00000091262	ABCC6	chr16:16202006:T:C	Homozygote	0.0076535	missense_variant
ENSG00000091262	ABCC6	chr16:16202006:T:C	Homozygote	0.0076535	missense_variant
ENSG00000091262	ABCC6	chr16:16202006:T:C	Homozygote	0.0076535	missense_variant
ENSG00000091262	ABCC6	chr16:16202006:T:C	Homozygote	0.0076535	missense_variant
ENSG00000091262	ABCC6	chr16:16202006:T:C	Homozygote	0.0076535	missense_variant
ENSG00000091262	ABCC6	chr16:16202006:T:C	Homozygote	0.0076535	missense_variant
ENSG00000091262	ABCC6	chr16:16202006:T:C	Homozygote	0.0076535	missense_variant
ENSG00000091262	ABCC6	chr16:16202006:T:C	Homozygote	0.0076535	missense_variant
ENSG00000091262	ABCC6	chr16:16202006:T:C	Homozygote	0.0076535	missense_variant
ENSG00000240038	AMY2B	chr1:103575270:T:C;chr1:103577509:G:A	Compound heterozygote	0.0020217;0.00011326	missense_variant;missense_variant
ENSG00000240038	AMY2B	chr1:103573753:A:C;chr1:103573922:C:A	Compound heterozygote	0.00021236;0.00042755	missense_variant;missense_variant
ENSG00000240038	AMY2B	chr1:103573922:C:A;chr1:103575270:T:C	Compound heterozygote	0.00042755;0.0020217	missense_variant;missense_variant
ENSG00000240038	AMY2B	chr1:103575270:T:C;chr1:103577589:C:T	Compound heterozygote	0.0020217;1.4157e-05	missense_variant;missense_variant
ENSG00000240038	AMY2B	chr1:103575230:G:A;chr1:103575273:T:C	Compound heterozygote	0.0030467;3.6809e-05	missense_variant;missense_variant
ENSG00000240038	AMY2B	chr1:103575230:G:A;chr1:103575270:T:C	Compound heterozygote	0.0030467;0.0020217	missense_variant;missense_variant
ENSG00000240038	AMY2B	chr1:103575230:G:A;chr1:103575270:T:C	Compound heterozygote	0.0030467;0.0020217	missense_variant;missense_variant
ENSG00000240038	AMY2B	chr1:103574315:G:A;chr1:103575230:G:A	in cis	1.1326e-05;0.0030467	missense_variant;missense_variant
ENSG00000240038	AMY2B	chr1:103574315:G:A;chr1:103575230:G:A	in cis	1.1326e-05;0.0030467	missense_variant;missense_variant
ENSG00000240038	AMY2B	chr1:103574315:G:A;chr1:103575230:G:A	in cis	1.1326e-05;0.0030467	missense_variant;missense_variant
ENSG00000240038	AMY2B	chr1:103575270:T:C	Homozygote	0.0020217	missense_variant
ENSG00000240038	AMY2B	chr1:103575230:G:A	Homozygote	0.0030467	missense_variant
ENSG00000240038	AMY2B	chr1:103575270:T:C	Homozygote	0.0020217	missense_variant
ENSG00000240038	AMY2B	chr1:103575230:G:A	Homozygote	0.0030467	missense_variant
ENSG00000240038	AMY2B	chr1:103575230:G:A	Homozygote	0.0030467	missense_variant
ENSG00000240038	AMY2B	chr1:103575270:T:C	Homozygote	0.0020217	missense_variant
ENSG00000240038	AMY2B	chr1:103573180:C:T	Homozygote	8.4944e-06	missense_variant
ENSG00000171819	ANGPTL7	chr1:11193627:G:T;chr1:11193764:T:G	Compound heterozygote	0.0078205;2.8315e-06	missense_variant;missense_variant
ENSG00000171819	ANGPTL7	chr1:11193627:G:T;chr1:11193761:G:A	Compound heterozygote	0.0078205;9.3438e-05	missense_variant;missense_variant
ENSG00000171819	ANGPTL7	chr1:11193583:T:A;chr1:11193627:G:T	Compound heterozygote	4.5303e-05;0.0078205	missense_variant;missense_variant
ENSG00000171819	ANGPTL7	chr1:11193627:G:T;chr1:11193631:C:T	Compound heterozygote	0.0078205;0.00037658	missense_variant;stop_gained
ENSG00000171819	ANGPTL7	chr1:11193627:G:T;chr1:11194651:T:A	Compound heterozygote	0.0078205;4.5303e-05	missense_variant;missense_variant
ENSG00000171819	ANGPTL7	chr1:11193627:G:T;chr1:11194647:C:T	in cis	0.0078205;5.6629e-06	missense_variant;stop_gained
ENSG00000171819	ANGPTL7	chr1:11193627:G:T	Homozygote	0.0078205	missense_variant
ENSG00000171819	ANGPTL7	chr1:11193627:G:T	Homozygote	0.0078205	missense_variant
ENSG00000171819	ANGPTL7	chr1:11193627:G:T	Homozygote	0.0078205	missense_variant
ENSG00000171819	ANGPTL7	chr1:11193627:G:T	Homozygote	0.0078205	missense_variant
ENSG00000171819	ANGPTL7	chr1:11193627:G:T	Homozygote	0.0078205	missense_variant
ENSG00000171819	ANGPTL7	chr1:11193627:G:T	Homozygote	0.0078205	missense_variant
ENSG00000171819	ANGPTL7	chr1:11193627:G:T	Homozygote	0.0078205	missense_variant
ENSG00000171819	ANGPTL7	chr1:11193627:G:T	Homozygote	0.0078205	missense_variant
ENSG00000171819	ANGPTL7	chr1:11193627:G:T	Homozygote	0.0078205	missense_variant
ENSG00000171819	ANGPTL7	chr1:11193627:G:T	Homozygote	0.0078205	missense_variant
ENSG00000171819	ANGPTL7	chr1:11193627:G:T	Homozygote	0.0078205	missense_variant
ENSG00000171819	ANGPTL7	chr1:11193627:G:T	Homozygote	0.0078205	missense_variant
ENSG00000171819	ANGPTL7	chr1:11193627:G:T	Homozygote	0.0078205	missense_variant
ENSG00000171819	ANGPTL7	chr1:11193627:G:T	Homozygote	0.0078205	missense_variant
ENSG00000171819	ANGPTL7	chr1:11193627:G:T	Homozygote	0.0078205	missense_variant
ENSG00000064270	ATP2C2	chr16:84459280:G:A;chr16:84460734:T:G	Compound heterozygote	0.00028315;0.00013308	missense_variant;missense_variant
ENSG00000064270	ATP2C2	chr16:84422426:G:T;chr16:84451919:A:T	Compound heterozygote	0.0013081;0.0002067	missense_variant;splice_acceptor_variant
ENSG00000064270	ATP2C2	chr16:84453327:G:A;chr16:84460658:G:T	Compound heterozygote	1.6989e-05;0.00070503	missense_variant;missense_variant
ENSG00000064270	ATP2C2	chr16:84423194:A:G;chr16:84459289:C:G	Compound heterozygote	0.00015573;4.8135e-05	missense_variant;missense_variant
ENSG00000064270	ATP2C2	chr16:84405150:C:T;chr16:84422426:G:T	Compound heterozygote	0.00013308;0.0013081	missense_variant;missense_variant
ENSG00000064270	ATP2C2	chr16:84422426:G:T;chr16:84459280:G:A	Compound heterozygote	0.0013081;0.00028315	missense_variant;missense_variant
ENSG00000064270	ATP2C2	chr16:84442526:A:C;chr16:84461807:T:A	Compound heterozygote	3.6809e-05;6.2292e-05	missense_variant;missense_variant
ENSG00000064270	ATP2C2	chr16:84459274:A:C;chr16:84459280:G:A	Compound heterozygote	0.00052099;0.00028315	missense_variant;missense_variant
ENSG00000064270	ATP2C2	chr16:84439206:G:A;chr16:84452092:G:A	Compound heterozygote	0.00040773;6.7955e-05	missense_variant;splice_donor_variant
ENSG00000064270	ATP2C2	chr16:84422426:G:T;chr16:84459274:A:C	Compound heterozygote	0.0013081;0.00052099	missense_variant;missense_variant
ENSG00000064270	ATP2C2	chr16:84368662:C:A;chr16:84453149:G:A	Compound heterozygote	0.00011892;0.00011043	stop_gained;missense_variant
ENSG00000064270	ATP2C2	chr16:84459289:C:G;chr16:84461805:G:A	Compound heterozygote	4.8135e-05;1.4157e-05	missense_variant;missense_variant
ENSG00000064270	ATP2C2	chr16:84422426:G:T;chr16:84459155:A:T	Compound heterozygote	0.0013081;5.6629e-05	missense_variant;missense_variant
ENSG00000064270	ATP2C2	chr16:84439206:G:A;chr16:84460658:G:T	Compound heterozygote	0.00040773;0.00070503	missense_variant;missense_variant
ENSG00000064270	ATP2C2	chr16:84453192:T:A;chr16:84460701:G:A	Compound heterozygote	1.4157e-05;0.00063142	missense_variant;missense_variant
ENSG00000064270	ATP2C2	chr16:84452068:C:T;chr16:84460658:G:T	Compound heterozygote	2.5483e-05;0.00070503	missense_variant;missense_variant
ENSG00000064270	ATP2C2	chr16:84422425:CG:C;chr16:84422430:A:C	in cis	0.00011892;0.00011892	frameshift_variant;missense_variant
ENSG00000064270	ATP2C2	chr16:84459363:C:G;chr16:84459386:G:T	in cis	5.6629e-06;5.6629e-06	missense_variant;missense_variant
ENSG00000064270	ATP2C2	chr16:84422425:CG:C;chr16:84422430:A:C	in cis	0.00011892;0.00011892	frameshift_variant;missense_variant
ENSG00000064270	ATP2C2	chr16:84422425:CG:C;chr16:84422430:A:C	in cis	0.00011892;0.00011892	frameshift_variant;missense_variant
ENSG00000064270	ATP2C2	chr16:84422425:CG:C;chr16:84422430:A:C	in cis	0.00011892;0.00011892	frameshift_variant;missense_variant
ENSG00000064270	ATP2C2	chr16:84422425:CG:C;chr16:84422430:A:C	in cis	0.00011892;0.00011892	frameshift_variant;missense_variant
ENSG00000064270	ATP2C2	chr16:84422425:CG:C;chr16:84422430:A:C	in cis	0.00011892;0.00011892	frameshift_variant;missense_variant
ENSG00000064270	ATP2C2	chr16:84423197:A:G;chr16:84454984:T:C	in cis	8.2112e-05;8.4944e-05	missense_variant;missense_variant
ENSG00000064270	ATP2C2	chr16:84422425:CG:C;chr16:84422430:A:C	in cis	0.00011892;0.00011892	frameshift_variant;missense_variant
ENSG00000064270	ATP2C2	chr16:84422425:CG:C;chr16:84422430:A:C	in cis	0.00011892;0.00011892	frameshift_variant;missense_variant
ENSG00000064270	ATP2C2	chr16:84422425:CG:C;chr16:84422430:A:C	in cis	0.00011892;0.00011892	frameshift_variant;missense_variant
ENSG00000064270	ATP2C2	chr16:84422425:CG:C;chr16:84422430:A:C	in cis	0.00011892;0.00011892	frameshift_variant;missense_variant
ENSG00000064270	ATP2C2	chr16:84422425:CG:C;chr16:84422430:A:C	in cis	0.00011892;0.00011892	frameshift_variant;missense_variant
ENSG00000064270	ATP2C2	chr16:84423197:A:G;chr16:84454984:T:C	in cis	8.2112e-05;8.4944e-05	missense_variant;missense_variant
ENSG00000064270	ATP2C2	chr16:84423197:A:G;chr16:84454984:T:C	in cis	8.2112e-05;8.4944e-05	missense_variant;missense_variant
ENSG00000064270	ATP2C2	chr16:84459133:G:A;chr16:84460701:G:A	in cis	3.1146e-05;0.00063142	missense_variant;missense_variant
ENSG00000064270	ATP2C2	chr16:84422425:CG:C;chr16:84422430:A:C	in cis	0.00011892;0.00011892	frameshift_variant;missense_variant
ENSG00000064270	ATP2C2	chr16:84422425:CG:C;chr16:84422430:A:C	in cis	0.00011892;0.00011892	frameshift_variant;missense_variant
ENSG00000064270	ATP2C2	chr16:84422425:CG:C;chr16:84422430:A:C	in cis	0.00011892;0.00011892	frameshift_variant;missense_variant
ENSG00000064270	ATP2C2	chr16:84422425:CG:C;chr16:84422430:A:C	in cis	0.00011892;0.00011892	frameshift_variant;missense_variant
ENSG00000064270	ATP2C2	chr16:84423197:A:G;chr16:84454984:T:C	in cis	8.2112e-05;8.4944e-05	missense_variant;missense_variant
ENSG00000064270	ATP2C2	chr16:84459133:G:A;chr16:84460701:G:A	in cis	3.1146e-05;0.00063142	missense_variant;missense_variant
ENSG00000064270	ATP2C2	chr16:84422425:CG:C;chr16:84422430:A:C	in cis	0.00011892;0.00011892	frameshift_variant;missense_variant
ENSG00000064270	ATP2C2	chr16:84459133:G:A;chr16:84460701:G:A	in cis	3.1146e-05;0.00063142	missense_variant;missense_variant
ENSG00000064270	ATP2C2	chr16:84422425:CG:C;chr16:84422430:A:C	in cis	0.00011892;0.00011892	frameshift_variant;missense_variant
ENSG00000064270	ATP2C2	chr16:84423197:A:G;chr16:84454984:T:C	in cis	8.2112e-05;8.4944e-05	missense_variant;missense_variant
ENSG00000064270	ATP2C2	chr16:84422425:CG:C;chr16:84422430:A:C	in cis	0.00011892;0.00011892	frameshift_variant;missense_variant
ENSG00000064270	ATP2C2	chr16:84422425:CG:C;chr16:84422430:A:C	in cis	0.00011892;0.00011892	frameshift_variant;missense_variant
ENSG00000064270	ATP2C2	chr16:84423197:A:G;chr16:84454984:T:C	in cis	8.2112e-05;8.4944e-05	missense_variant;missense_variant
ENSG00000064270	ATP2C2	chr16:84415481:A:G;chr16:84459289:C:G	in cis	5.6629e-06;4.8135e-05	splice_acceptor_variant;missense_variant
ENSG00000064270	ATP2C2	chr16:84422425:CG:C;chr16:84422430:A:C	in cis	0.00011892;0.00011892	frameshift_variant;missense_variant
ENSG00000064270	ATP2C2	chr16:84423197:A:G;chr16:84454984:T:C	in cis	8.2112e-05;8.4944e-05	missense_variant;missense_variant
ENSG00000064270	ATP2C2	chr16:84405167:C:T;chr16:84405185:G:A	in cis	2.8315e-06;2.8315e-06	stop_gained;missense_variant
ENSG00000064270	ATP2C2	chr16:84439206:G:A;chr16:84439282:A:G	in cis	0.00040773;2.8315e-06	missense_variant;missense_variant
ENSG00000064270	ATP2C2	chr16:84422425:CG:C;chr16:84422430:A:C	in cis	0.00011892;0.00011892	frameshift_variant;missense_variant
ENSG00000064270	ATP2C2	chr16:84422425:CG:C;chr16:84422430:A:C	in cis	0.00011892;0.00011892	frameshift_variant;missense_variant
ENSG00000064270	ATP2C2	chr16:84422425:CG:C;chr16:84422430:A:C	in cis	0.00011892;0.00011892	frameshift_variant;missense_variant
ENSG00000064270	ATP2C2	chr16:84422425:CG:C;chr16:84422430:A:C	in cis	0.00011892;0.00011892	frameshift_variant;missense_variant
ENSG00000064270	ATP2C2	chr16:84422425:CG:C;chr16:84422430:A:C	in cis	0.00011892;0.00011892	frameshift_variant;missense_variant
ENSG00000064270	ATP2C2	chr16:84423197:A:G;chr16:84454984:T:C	in cis	8.2112e-05;8.4944e-05	missense_variant;missense_variant
ENSG00000064270	ATP2C2	chr16:84423197:A:G;chr16:84454984:T:C	in cis	8.2112e-05;8.4944e-05	missense_variant;missense_variant
ENSG00000064270	ATP2C2	chr16:84423197:A:G;chr16:84454984:T:C	in cis	8.2112e-05;8.4944e-05	missense_variant;missense_variant
ENSG00000064270	ATP2C2	chr16:84459133:G:A;chr16:84460701:G:A	in cis	3.1146e-05;0.00063142	missense_variant;missense_variant
ENSG00000064270	ATP2C2	chr16:84459133:G:A;chr16:84460701:G:A	in cis	3.1146e-05;0.00063142	missense_variant;missense_variant
ENSG00000064270	ATP2C2	chr16:84422425:CG:C;chr16:84422430:A:C	in cis	0.00011892;0.00011892	frameshift_variant;missense_variant
ENSG00000064270	ATP2C2	chr16:84422425:CG:C;chr16:84422430:A:C	in cis	0.00011892;0.00011892	frameshift_variant;missense_variant
ENSG00000064270	ATP2C2	chr16:84422425:CG:C;chr16:84422430:A:C	in cis	0.00011892;0.00011892	frameshift_variant;missense_variant
ENSG00000064270	ATP2C2	chr16:84459377:C:G;chr16:84460658:G:T	in cis	8.4944e-06;0.00070503	missense_variant;missense_variant
ENSG00000064270	ATP2C2	chr16:84423197:A:G;chr16:84454984:T:C	in cis	8.2112e-05;8.4944e-05	missense_variant;missense_variant
ENSG00000064270	ATP2C2	chr16:84423197:A:G;chr16:84454984:T:C	in cis	8.2112e-05;8.4944e-05	missense_variant;missense_variant
ENSG00000064270	ATP2C2	chr16:84422425:CG:C;chr16:84422430:A:C	in cis	0.00011892;0.00011892	frameshift_variant;missense_variant
ENSG00000064270	ATP2C2	chr16:84422425:CG:C;chr16:84422430:A:C	in cis	0.00011892;0.00011892	frameshift_variant;missense_variant
ENSG00000064270	ATP2C2	chr16:84423197:A:G;chr16:84454984:T:C	in cis	8.2112e-05;8.4944e-05	missense_variant;missense_variant
ENSG00000064270	ATP2C2	chr16:84422425:CG:C;chr16:84422430:A:C	in cis	0.00011892;0.00011892	frameshift_variant;missense_variant
ENSG00000064270	ATP2C2	chr16:84422425:CG:C;chr16:84422430:A:C	in cis	0.00011892;0.00011892	frameshift_variant;missense_variant
ENSG00000064270	ATP2C2	chr16:84459377:C:G;chr16:84460658:G:T	in cis	8.4944e-06;0.00070503	missense_variant;missense_variant
ENSG00000064270	ATP2C2	chr16:84423197:A:G;chr16:84454984:T:C	in cis	8.2112e-05;8.4944e-05	missense_variant;missense_variant
ENSG00000064270	ATP2C2	chr16:84422425:CG:C;chr16:84422430:A:C	in cis	0.00011892;0.00011892	frameshift_variant;missense_variant
ENSG00000064270	ATP2C2	chr16:84422425:CG:C;chr16:84422430:A:C	in cis	0.00011892;0.00011892	frameshift_variant;missense_variant
ENSG00000064270	ATP2C2	chr16:84422425:CG:C;chr16:84422430:A:C	in cis	0.00011892;0.00011892	frameshift_variant;missense_variant
ENSG00000064270	ATP2C2	chr16:84422425:CG:C;chr16:84422430:A:C	in cis	0.00011892;0.00011892	frameshift_variant;missense_variant
ENSG00000064270	ATP2C2	chr16:84423197:A:G;chr16:84454984:T:C	in cis	8.2112e-05;8.4944e-05	missense_variant;missense_variant
ENSG00000064270	ATP2C2	chr16:84423197:A:G;chr16:84454984:T:C	in cis	8.2112e-05;8.4944e-05	missense_variant;missense_variant
ENSG00000064270	ATP2C2	chr16:84423197:A:G;chr16:84454984:T:C	in cis	8.2112e-05;8.4944e-05	missense_variant;missense_variant
ENSG00000064270	ATP2C2	chr16:84415481:A:G;chr16:84459289:C:G	in cis	5.6629e-06;4.8135e-05	splice_acceptor_variant;missense_variant
ENSG00000064270	ATP2C2	chr16:84422425:CG:C;chr16:84422430:A:C	in cis	0.00011892;0.00011892	frameshift_variant;missense_variant
ENSG00000064270	ATP2C2	chr16:84422425:CG:C;chr16:84422430:A:C	in cis	0.00011892;0.00011892	frameshift_variant;missense_variant
ENSG00000064270	ATP2C2	chr16:84423197:A:G;chr16:84454984:T:C	in cis	8.2112e-05;8.4944e-05	missense_variant;missense_variant
ENSG00000064270	ATP2C2	chr16:84423197:A:G;chr16:84454984:T:C	in cis	8.2112e-05;8.4944e-05	missense_variant;missense_variant
ENSG00000064270	ATP2C2	chr16:84422425:CG:C;chr16:84422430:A:C	in cis	0.00011892;0.00011892	frameshift_variant;missense_variant
ENSG00000064270	ATP2C2	chr16:84423197:A:G;chr16:84454984:T:C	in cis	8.2112e-05;8.4944e-05	missense_variant;missense_variant
ENSG00000064270	ATP2C2	chr16:84422425:CG:C;chr16:84422430:A:C	in cis	0.00011892;0.00011892	frameshift_variant;missense_variant
ENSG00000064270	ATP2C2	chr16:84423197:A:G;chr16:84454984:T:C	in cis	8.2112e-05;8.4944e-05	missense_variant;missense_variant
ENSG00000064270	ATP2C2	chr16:84423197:A:G;chr16:84454984:T:C	in cis	8.2112e-05;8.4944e-05	missense_variant;missense_variant
ENSG00000064270	ATP2C2	chr16:84459377:C:G;chr16:84460658:G:T	in cis	8.4944e-06;0.00070503	missense_variant;missense_variant
ENSG00000064270	ATP2C2	chr16:84422425:CG:C;chr16:84422430:A:C	in cis	0.00011892;0.00011892	frameshift_variant;missense_variant
ENSG00000064270	ATP2C2	chr16:84422425:CG:C;chr16:84422430:A:C	in cis	0.00011892;0.00011892	frameshift_variant;missense_variant
ENSG00000064270	ATP2C2	chr16:84423197:A:G;chr16:84454984:T:C	in cis	8.2112e-05;8.4944e-05	missense_variant;missense_variant
ENSG00000064270	ATP2C2	chr16:84423197:A:G;chr16:84454984:T:C	in cis	8.2112e-05;8.4944e-05	missense_variant;missense_variant
ENSG00000064270	ATP2C2	chr16:84423197:A:G;chr16:84454984:T:C	in cis	8.2112e-05;8.4944e-05	missense_variant;missense_variant
ENSG00000064270	ATP2C2	chr16:84423197:A:G;chr16:84454984:T:C	in cis	8.2112e-05;8.4944e-05	missense_variant;missense_variant
ENSG00000064270	ATP2C2	chr16:84423197:A:G;chr16:84454984:T:C	in cis	8.2112e-05;8.4944e-05	missense_variant;missense_variant
ENSG00000064270	ATP2C2	chr16:84439206:G:A	Homozygote	0.00040773	missense_variant
ENSG00000064270	ATP2C2	chr16:84461808:C:A	Homozygote	1.1326e-05	missense_variant
ENSG00000064270	ATP2C2	chr16:84423265:T:A	Homozygote	8.4944e-06	splice_donor_variant
ENSG00000142621	FHAD1	chr1:15313055:A:G;chr1:15316468:G:A	Compound heterozygote	0.0016791;0.0031486	splice_acceptor_variant;splice_donor_variant
ENSG00000142621	FHAD1	chr1:15313055:A:G;chr1:15316468:G:A	Compound heterozygote	0.0016791;0.0031486	splice_acceptor_variant;splice_donor_variant
ENSG00000142621	FHAD1	chr1:15313055:A:G;chr1:15316468:G:A	Compound heterozygote	0.0016791;0.0031486	splice_acceptor_variant;splice_donor_variant
ENSG00000142621	FHAD1	chr1:15313055:A:G;chr1:15316468:G:A	Compound heterozygote	0.0016791;0.0031486	splice_acceptor_variant;splice_donor_variant
ENSG00000142621	FHAD1	chr1:15316468:G:A	Homozygote	0.0031486	splice_donor_variant
ENSG00000143631	FLG	chr1:152310466:G:A;chr1:152312600:CACTG:C	Compound heterozygote	0.0004502;0.023977	stop_gained;frameshift_variant
ENSG00000143631	FLG	chr1:152307547:G:A;chr1:152313385:G:A	Compound heterozygote	0.0045813;0.023762	stop_gained;stop_gained
ENSG00000143631	FLG	chr1:152309566:G:A;chr1:152312600:CACTG:C	Compound heterozygote	1.4157e-05;0.023977	stop_gained;frameshift_variant
ENSG00000143631	FLG	chr1:152312600:CACTG:C;chr1:152313385:G:A	Compound heterozygote	0.023977;0.023762	frameshift_variant;stop_gained
ENSG00000143631	FLG	chr1:152312600:CACTG:C;chr1:152313385:G:A	Compound heterozygote	0.023977;0.023762	frameshift_variant;stop_gained
ENSG00000143631	FLG	chr1:152307547:G:A;chr1:152309494:G:A	Compound heterozygote	0.0045813;0.0001444	stop_gained;stop_gained
ENSG00000143631	FLG	chr1:152312600:CACTG:C;chr1:152313385:G:A	Compound heterozygote	0.023977;0.023762	frameshift_variant;stop_gained
ENSG00000143631	FLG	chr1:152312600:CACTG:C;chr1:152313385:G:A	Compound heterozygote	0.023977;0.023762	frameshift_variant;stop_gained
ENSG00000143631	FLG	chr1:152312600:CACTG:C;chr1:152313385:G:A	Compound heterozygote	0.023977;0.023762	frameshift_variant;stop_gained
ENSG00000143631	FLG	chr1:152312600:CACTG:C;chr1:152313385:G:A	Compound heterozygote	0.023977;0.023762	frameshift_variant;stop_gained
ENSG00000143631	FLG	chr1:152305146:G:T;chr1:152313385:G:A	Compound heterozygote	0.0038508;0.023762	stop_gained;stop_gained
ENSG00000143631	FLG	chr1:152305146:G:T;chr1:152313385:G:A	Compound heterozygote	0.0038508;0.023762	stop_gained;stop_gained
ENSG00000143631	FLG	chr1:152307547:G:A;chr1:152312600:CACTG:C	Compound heterozygote	0.0045813;0.023977	stop_gained;frameshift_variant
ENSG00000143631	FLG	chr1:152310466:G:A;chr1:152312600:CACTG:C	Compound heterozygote	0.0004502;0.023977	stop_gained;frameshift_variant
ENSG00000143631	FLG	chr1:152307547:G:A;chr1:152313385:G:A	Compound heterozygote	0.0045813;0.023762	stop_gained;stop_gained
ENSG00000143631	FLG	chr1:152304562:T:A;chr1:152312600:CACTG:C	Compound heterozygote	3.3978e-05;0.023977	stop_gained;frameshift_variant
ENSG00000143631	FLG	chr1:152311047:G:T;chr1:152312600:CACTG:C	Compound heterozygote	0.00013025;0.023977	stop_gained;frameshift_variant
ENSG00000143631	FLG	chr1:152307547:G:A;chr1:152312600:CACTG:C	Compound heterozygote	0.0045813;0.023977	stop_gained;frameshift_variant
ENSG00000143631	FLG	chr1:152312600:CACTG:C;chr1:152313385:G:A	Compound heterozygote	0.023977;0.023762	frameshift_variant;stop_gained
ENSG00000143631	FLG	chr1:152312600:CACTG:C;chr1:152313385:G:A	Compound heterozygote	0.023977;0.023762	frameshift_variant;stop_gained
ENSG00000143631	FLG	chr1:152312600:CACTG:C;chr1:152313385:G:A	Compound heterozygote	0.023977;0.023762	frameshift_variant;stop_gained
ENSG00000143631	FLG	chr1:152312600:CACTG:C;chr1:152313385:G:A	Compound heterozygote	0.023977;0.023762	frameshift_variant;stop_gained
ENSG00000143631	FLG	chr1:152312600:CACTG:C;chr1:152313385:G:A	Compound heterozygote	0.023977;0.023762	frameshift_variant;stop_gained
ENSG00000143631	FLG	chr1:152304631:G:A;chr1:152305146:G:T	Compound heterozygote	0.00059461;0.0038508	stop_gained;stop_gained
ENSG00000143631	FLG	chr1:152307547:G:A;chr1:152312600:CACTG:C	Compound heterozygote	0.0045813;0.023977	stop_gained;frameshift_variant
ENSG00000143631	FLG	chr1:152304631:G:A;chr1:152313385:G:A	Compound heterozygote	0.00059461;0.023762	stop_gained;stop_gained
ENSG00000143631	FLG	chr1:152312600:CACTG:C;chr1:152313385:G:A	Compound heterozygote	0.023977;0.023762	frameshift_variant;stop_gained
ENSG00000143631	FLG	chr1:152312600:CACTG:C;chr1:152313385:G:A	Compound heterozygote	0.023977;0.023762	frameshift_variant;stop_gained
ENSG00000143631	FLG	chr1:152312600:CACTG:C;chr1:152313385:G:A	Compound heterozygote	0.023977;0.023762	frameshift_variant;stop_gained
ENSG00000143631	FLG	chr1:152305146:G:T;chr1:152312600:CACTG:C	Compound heterozygote	0.0038508;0.023977	stop_gained;frameshift_variant
ENSG00000143631	FLG	chr1:152312600:CACTG:C;chr1:152313385:G:A	Compound heterozygote	0.023977;0.023762	frameshift_variant;stop_gained
ENSG00000143631	FLG	chr1:152312600:CACTG:C;chr1:152313385:G:A	Compound heterozygote	0.023977;0.023762	frameshift_variant;stop_gained
ENSG00000143631	FLG	chr1:152312600:CACTG:C;chr1:152313385:G:A	Compound heterozygote	0.023977;0.023762	frameshift_variant;stop_gained
ENSG00000143631	FLG	chr1:152309494:G:A;chr1:152312600:CACTG:C	Compound heterozygote	0.0001444;0.023977	stop_gained;frameshift_variant
ENSG00000143631	FLG	chr1:152312600:CACTG:C;chr1:152313385:G:A	Compound heterozygote	0.023977;0.023762	frameshift_variant;stop_gained
ENSG00000143631	FLG	chr1:152312600:CACTG:C;chr1:152313385:G:A	Compound heterozygote	0.023977;0.023762	frameshift_variant;stop_gained
ENSG00000143631	FLG	chr1:152307547:G:A;chr1:152312600:CACTG:C	Compound heterozygote	0.0045813;0.023977	stop_gained;frameshift_variant
ENSG00000143631	FLG	chr1:152312600:CACTG:C;chr1:152313385:G:A	Compound heterozygote	0.023977;0.023762	frameshift_variant;stop_gained
ENSG00000143631	FLG	chr1:152305146:G:T;chr1:152312600:CACTG:C	Compound heterozygote	0.0038508;0.023977	stop_gained;frameshift_variant
ENSG00000143631	FLG	chr1:152305146:G:T;chr1:152313385:G:A	Compound heterozygote	0.0038508;0.023762	stop_gained;stop_gained
ENSG00000143631	FLG	chr1:152309658:TG:T;chr1:152313385:G:A	Compound heterozygote	8.4944e-06;0.023762	frameshift_variant;stop_gained
ENSG00000143631	FLG	chr1:152307547:G:A;chr1:152313385:G:A	Compound heterozygote	0.0045813;0.023762	stop_gained;stop_gained
ENSG00000143631	FLG	chr1:152310466:G:A;chr1:152312600:CACTG:C	Compound heterozygote	0.0004502;0.023977	stop_gained;frameshift_variant
ENSG00000143631	FLG	chr1:152305146:G:T;chr1:152311468:G:A	Compound heterozygote	0.0038508;0.00018405	stop_gained;stop_gained
ENSG00000143631	FLG	chr1:152305146:G:T;chr1:152312600:CACTG:C	Compound heterozygote	0.0038508;0.023977	stop_gained;frameshift_variant
ENSG00000143631	FLG	chr1:152312600:CACTG:C;chr1:152313385:G:A	Compound heterozygote	0.023977;0.023762	frameshift_variant;stop_gained
ENSG00000143631	FLG	chr1:152307547:G:A;chr1:152312600:CACTG:C	Compound heterozygote	0.0045813;0.023977	stop_gained;frameshift_variant
ENSG00000143631	FLG	chr1:152312600:CACTG:C;chr1:152313385:G:A	Compound heterozygote	0.023977;0.023762	frameshift_variant;stop_gained
ENSG00000143631	FLG	chr1:152307547:G:A;chr1:152312600:CACTG:C	Compound heterozygote	0.0045813;0.023977	stop_gained;frameshift_variant
ENSG00000143631	FLG	chr1:152312600:CACTG:C;chr1:152313385:G:A	Compound heterozygote	0.023977;0.023762	frameshift_variant;stop_gained
ENSG00000143631	FLG	chr1:152311183:AC:A;chr1:152312600:CACTG:C	Compound heterozygote	0.00039924;0.023977	frameshift_variant;frameshift_variant
ENSG00000143631	FLG	chr1:152307547:G:A;chr1:152312600:CACTG:C	Compound heterozygote	0.0045813;0.023977	stop_gained;frameshift_variant
ENSG00000143631	FLG	chr1:152312600:CACTG:C;chr1:152313385:G:A	Compound heterozygote	0.023977;0.023762	frameshift_variant;stop_gained
ENSG00000143631	FLG	chr1:152312600:CACTG:C;chr1:152313385:G:A	Compound heterozygote	0.023977;0.023762	frameshift_variant;stop_gained
ENSG00000143631	FLG	chr1:152304631:G:A;chr1:152312600:CACTG:C	Compound heterozygote	0.00059461;0.023977	stop_gained;frameshift_variant
ENSG00000143631	FLG	chr1:152305146:G:T;chr1:152312600:CACTG:C	Compound heterozygote	0.0038508;0.023977	stop_gained;frameshift_variant
ENSG00000143631	FLG	chr1:152307547:G:A;chr1:152313385:G:A	Compound heterozygote	0.0045813;0.023762	stop_gained;stop_gained
ENSG00000143631	FLG	chr1:152312600:CACTG:C;chr1:152313385:G:A	Compound heterozygote	0.023977;0.023762	frameshift_variant;stop_gained
ENSG00000143631	FLG	chr1:152311137:G:C;chr1:152312600:CACTG:C	Compound heterozygote	4.2472e-05;0.023977	stop_gained;frameshift_variant
ENSG00000143631	FLG	chr1:152304000:TG:T;chr1:152307547:G:A	Compound heterozygote	3.9641e-05;0.0045813	frameshift_variant;stop_gained
ENSG00000143631	FLG	chr1:152307547:G:A;chr1:152313385:G:A	Compound heterozygote	0.0045813;0.023762	stop_gained;stop_gained
ENSG00000143631	FLG	chr1:152312600:CACTG:C;chr1:152314408:C:CT	Compound heterozygote	0.023977;0.00012458	frameshift_variant;frameshift_variant
ENSG00000143631	FLG	chr1:152312600:CACTG:C;chr1:152313275:AT:A	Compound heterozygote	0.023977;3.1146e-05	frameshift_variant;frameshift_variant
ENSG00000143631	FLG	chr1:152312600:CACTG:C;chr1:152313385:G:A	Compound heterozygote	0.023977;0.023762	frameshift_variant;stop_gained
ENSG00000143631	FLG	chr1:152305146:G:T;chr1:152312600:CACTG:C	Compound heterozygote	0.0038508;0.023977	stop_gained;frameshift_variant
ENSG00000143631	FLG	chr1:152305146:G:T;chr1:152312600:CACTG:C	Compound heterozygote	0.0038508;0.023977	stop_gained;frameshift_variant
ENSG00000143631	FLG	chr1:152305146:G:T;chr1:152313385:G:A	Compound heterozygote	0.0038508;0.023762	stop_gained;stop_gained
ENSG00000143631	FLG	chr1:152309266:A:AT;chr1:152312600:CACTG:C	Compound heterozygote	2.5483e-05;0.023977	frameshift_variant;frameshift_variant
ENSG00000143631	FLG	chr1:152312600:CACTG:C;chr1:152313385:G:A	Compound heterozygote	0.023977;0.023762	frameshift_variant;stop_gained
ENSG00000143631	FLG	chr1:152307547:G:A;chr1:152313385:G:A	Compound heterozygote	0.0045813;0.023762	stop_gained;stop_gained
ENSG00000143631	FLG	chr1:152307547:G:A;chr1:152312600:CACTG:C	Compound heterozygote	0.0045813;0.023977	stop_gained;frameshift_variant
ENSG00000143631	FLG	chr1:152312600:CACTG:C;chr1:152313385:G:A	Compound heterozygote	0.023977;0.023762	frameshift_variant;stop_gained
ENSG00000143631	FLG	chr1:152312600:CACTG:C;chr1:152313385:G:A	Compound heterozygote	0.023977;0.023762	frameshift_variant;stop_gained
ENSG00000143631	FLG	chr1:152307638:G:T;chr1:152312600:CACTG:C	Compound heterozygote	1.6989e-05;0.023977	stop_gained;frameshift_variant
ENSG00000143631	FLG	chr1:152312600:CACTG:C;chr1:152313385:G:A	Compound heterozygote	0.023977;0.023762	frameshift_variant;stop_gained
ENSG00000143631	FLG	chr1:152307547:G:A;chr1:152313385:G:A	Compound heterozygote	0.0045813;0.023762	stop_gained;stop_gained
ENSG00000143631	FLG	chr1:152312600:CACTG:C;chr1:152313385:G:A	Compound heterozygote	0.023977;0.023762	frameshift_variant;stop_gained
ENSG00000143631	FLG	chr1:152312600:CACTG:C;chr1:152313385:G:A	Compound heterozygote	0.023977;0.023762	frameshift_variant;stop_gained
ENSG00000143631	FLG	chr1:152307547:G:A;chr1:152312600:CACTG:C	Compound heterozygote	0.0045813;0.023977	stop_gained;frameshift_variant
ENSG00000143631	FLG	chr1:152304661:G:A;chr1:152307547:G:A	Compound heterozygote	7.3618e-05;0.0045813	stop_gained;stop_gained
ENSG00000143631	FLG	chr1:152307547:G:A;chr1:152311459:C:A	Compound heterozygote	0.0045813;2.5483e-05	stop_gained;stop_gained
ENSG00000143631	FLG	chr1:152312600:CACTG:C;chr1:152315363:C:A	Compound heterozygote	0.023977;0.00036809	frameshift_variant;stop_gained
ENSG00000143631	FLG	chr1:152305146:G:T;chr1:152313385:G:A	Compound heterozygote	0.0038508;0.023762	stop_gained;stop_gained
ENSG00000143631	FLG	chr1:152309045:C:T;chr1:152313385:G:A	Compound heterozygote	3.1146e-05;0.023762	stop_gained;stop_gained
ENSG00000143631	FLG	chr1:152308647:G:T;chr1:152313385:G:A	Compound heterozygote	0.00028598;0.023762	stop_gained;stop_gained
ENSG00000143631	FLG	chr1:152307547:G:A;chr1:152313385:G:A	Compound heterozygote	0.0045813;0.023762	stop_gained;stop_gained
ENSG00000143631	FLG	chr1:152312600:CACTG:C;chr1:152313385:G:A	Compound heterozygote	0.023977;0.023762	frameshift_variant;stop_gained
ENSG00000143631	FLG	chr1:152307547:G:A;chr1:152312600:CACTG:C	Compound heterozygote	0.0045813;0.023977	stop_gained;frameshift_variant
ENSG00000143631	FLG	chr1:152312600:CACTG:C;chr1:152313385:G:A	Compound heterozygote	0.023977;0.023762	frameshift_variant;stop_gained
ENSG00000143631	FLG	chr1:152312600:CACTG:C;chr1:152313385:G:A	Compound heterozygote	0.023977;0.023762	frameshift_variant;stop_gained
ENSG00000143631	FLG	chr1:152312600:CACTG:C;chr1:152315363:C:A	Compound heterozygote	0.023977;0.00036809	frameshift_variant;stop_gained
ENSG00000143631	FLG	chr1:152305146:G:T;chr1:152310100:G:A	Compound heterozygote	0.0038508;1.4157e-05	stop_gained;stop_gained
ENSG00000143631	FLG	chr1:152311183:AC:A;chr1:152313385:G:A	Compound heterozygote	0.00039924;0.023762	frameshift_variant;stop_gained
ENSG00000143631	FLG	chr1:152307547:G:A;chr1:152312600:CACTG:C	Compound heterozygote	0.0045813;0.023977	stop_gained;frameshift_variant
ENSG00000143631	FLG	chr1:152311957:G:A;chr1:152313385:G:A	Compound heterozygote	0.00011892;0.023762	stop_gained;stop_gained
ENSG00000143631	FLG	chr1:152311137:G:C;chr1:152313385:G:A	Compound heterozygote	4.2472e-05;0.023762	stop_gained;stop_gained
ENSG00000143631	FLG	chr1:152312600:CACTG:C;chr1:152313385:G:A	Compound heterozygote	0.023977;0.023762	frameshift_variant;stop_gained
ENSG00000143631	FLG	chr1:152305146:G:T;chr1:152312600:CACTG:C	Compound heterozygote	0.0038508;0.023977	stop_gained;frameshift_variant
ENSG00000143631	FLG	chr1:152312600:CACTG:C;chr1:152313385:G:A	Compound heterozygote	0.023977;0.023762	frameshift_variant;stop_gained
ENSG00000143631	FLG	chr1:152304631:G:A;chr1:152312600:CACTG:C	Compound heterozygote	0.00059461;0.023977	stop_gained;frameshift_variant
ENSG00000143631	FLG	chr1:152312600:CACTG:C;chr1:152313385:G:A	Compound heterozygote	0.023977;0.023762	frameshift_variant;stop_gained
ENSG00000143631	FLG	chr1:152305146:G:T;chr1:152313385:G:A	Compound heterozygote	0.0038508;0.023762	stop_gained;stop_gained
ENSG00000143631	FLG	chr1:152305146:G:T;chr1:152312600:CACTG:C	Compound heterozygote	0.0038508;0.023977	stop_gained;frameshift_variant
ENSG00000143631	FLG	chr1:152312600:CACTG:C;chr1:152313385:G:A	Compound heterozygote	0.023977;0.023762	frameshift_variant;stop_gained
ENSG00000143631	FLG	chr1:152312600:CACTG:C;chr1:152313385:G:A	Compound heterozygote	0.023977;0.023762	frameshift_variant;stop_gained
ENSG00000143631	FLG	chr1:152312600:CACTG:C;chr1:152313385:G:A	Compound heterozygote	0.023977;0.023762	frameshift_variant;stop_gained
ENSG00000143631	FLG	chr1:152305146:G:T;chr1:152312600:CACTG:C	Compound heterozygote	0.0038508;0.023977	stop_gained;frameshift_variant
ENSG00000143631	FLG	chr1:152304631:G:A;chr1:152307547:G:A	Compound heterozygote	0.00059461;0.0045813	stop_gained;stop_gained
ENSG00000143631	FLG	chr1:152312600:CACTG:C;chr1:152313385:G:A	Compound heterozygote	0.023977;0.023762	frameshift_variant;stop_gained
ENSG00000143631	FLG	chr1:152305146:G:T;chr1:152312600:CACTG:C	Compound heterozygote	0.0038508;0.023977	stop_gained;frameshift_variant
ENSG00000143631	FLG	chr1:152307617:CTG:C;chr1:152313385:G:A	Compound heterozygote	0.00021802;0.023762	frameshift_variant;stop_gained
ENSG00000143631	FLG	chr1:152307547:G:A;chr1:152313385:G:A	Compound heterozygote	0.0045813;0.023762	stop_gained;stop_gained
ENSG00000143631	FLG	chr1:152312600:CACTG:C;chr1:152313385:G:A	Compound heterozygote	0.023977;0.023762	frameshift_variant;stop_gained
ENSG00000143631	FLG	chr1:152312600:CACTG:C;chr1:152313385:G:A	Compound heterozygote	0.023977;0.023762	frameshift_variant;stop_gained
ENSG00000143631	FLG	chr1:152312600:CACTG:C;chr1:152313385:G:A	Compound heterozygote	0.023977;0.023762	frameshift_variant;stop_gained
ENSG00000143631	FLG	chr1:152312600:CACTG:C;chr1:152313385:G:A	Compound heterozygote	0.023977;0.023762	frameshift_variant;stop_gained
ENSG00000143631	FLG	chr1:152312600:CACTG:C;chr1:152313385:G:A	Compound heterozygote	0.023977;0.023762	frameshift_variant;stop_gained
ENSG00000143631	FLG	chr1:152312600:CACTG:C;chr1:152313385:G:A	Compound heterozygote	0.023977;0.023762	frameshift_variant;stop_gained
ENSG00000143631	FLG	chr1:152303659:G:A;chr1:152312600:CACTG:C	Compound heterozygote	4.5303e-05;0.023977	stop_gained;frameshift_variant
ENSG00000143631	FLG	chr1:152304058:G:A;chr1:152307547:G:A	Compound heterozygote	5.6629e-06;0.0045813	stop_gained;stop_gained
ENSG00000143631	FLG	chr1:152312600:CACTG:C;chr1:152313385:G:A	Compound heterozygote	0.023977;0.023762	frameshift_variant;stop_gained
ENSG00000143631	FLG	chr1:152305146:G:T;chr1:152307547:G:A	Compound heterozygote	0.0038508;0.0045813	stop_gained;stop_gained
ENSG00000143631	FLG	chr1:152312600:CACTG:C;chr1:152313385:G:A	Compound heterozygote	0.023977;0.023762	frameshift_variant;stop_gained
ENSG00000143631	FLG	chr1:152312600:CACTG:C;chr1:152313385:G:A	Compound heterozygote	0.023977;0.023762	frameshift_variant;stop_gained
ENSG00000143631	FLG	chr1:152312600:CACTG:C;chr1:152313385:G:A	Compound heterozygote	0.023977;0.023762	frameshift_variant;stop_gained
ENSG00000143631	FLG	chr1:152304125:AC:A;chr1:152312600:CACTG:C	Compound heterozygote	5.6629e-06;0.023977	frameshift_variant;frameshift_variant
ENSG00000143631	FLG	chr1:152312600:CACTG:C;chr1:152313385:G:A	Compound heterozygote	0.023977;0.023762	frameshift_variant;stop_gained
ENSG00000143631	FLG	chr1:152312600:CACTG:C;chr1:152313385:G:A	Compound heterozygote	0.023977;0.023762	frameshift_variant;stop_gained
ENSG00000143631	FLG	chr1:152312600:CACTG:C;chr1:152313385:G:A	Compound heterozygote	0.023977;0.023762	frameshift_variant;stop_gained
ENSG00000143631	FLG	chr1:152307547:G:A;chr1:152312600:CACTG:C	Compound heterozygote	0.0045813;0.023977	stop_gained;frameshift_variant
ENSG00000143631	FLG	chr1:152305146:G:T;chr1:152312600:CACTG:C	Compound heterozygote	0.0038508;0.023977	stop_gained;frameshift_variant
ENSG00000143631	FLG	chr1:152307547:G:A;chr1:152311137:G:C	Compound heterozygote	0.0045813;4.2472e-05	stop_gained;stop_gained
ENSG00000143631	FLG	chr1:152305146:G:T;chr1:152313385:G:A	Compound heterozygote	0.0038508;0.023762	stop_gained;stop_gained
ENSG00000143631	FLG	chr1:152312600:CACTG:C;chr1:152313385:G:A	Compound heterozygote	0.023977;0.023762	frameshift_variant;stop_gained
ENSG00000143631	FLG	chr1:152312410:G:A;chr1:152313385:G:A	Compound heterozygote	2.2652e-05;0.023762	stop_gained;stop_gained
ENSG00000143631	FLG	chr1:152312600:CACTG:C;chr1:152313385:G:A	Compound heterozygote	0.023977;0.023762	frameshift_variant;stop_gained
ENSG00000143631	FLG	chr1:152309046:C:T;chr1:152312600:CACTG:C	Compound heterozygote	5.0966e-05;0.023977	stop_gained;frameshift_variant
ENSG00000143631	FLG	chr1:152312600:CACTG:C;chr1:152313385:G:A	Compound heterozygote	0.023977;0.023762	frameshift_variant;stop_gained
ENSG00000143631	FLG	chr1:152312600:CACTG:C;chr1:152313385:G:A	Compound heterozygote	0.023977;0.023762	frameshift_variant;stop_gained
ENSG00000143631	FLG	chr1:152307547:G:A;chr1:152313385:G:A	Compound heterozygote	0.0045813;0.023762	stop_gained;stop_gained
ENSG00000143631	FLG	chr1:152307547:G:A;chr1:152312600:CACTG:C	Compound heterozygote	0.0045813;0.023977	stop_gained;frameshift_variant
ENSG00000143631	FLG	chr1:152312600:CACTG:C;chr1:152313385:G:A	Compound heterozygote	0.023977;0.023762	frameshift_variant;stop_gained
ENSG00000143631	FLG	chr1:152313385:G:A;chr1:152315363:C:A	Compound heterozygote	0.023762;0.00036809	stop_gained;stop_gained
ENSG00000143631	FLG	chr1:152305146:G:T;chr1:152312600:CACTG:C	Compound heterozygote	0.0038508;0.023977	stop_gained;frameshift_variant
ENSG00000143631	FLG	chr1:152307617:CTG:C;chr1:152312600:CACTG:C	Compound heterozygote	0.00021802;0.023977	frameshift_variant;frameshift_variant
ENSG00000143631	FLG	chr1:152311438:G:A;chr1:152312491:TG:T;chr1:152312507:G:GA;chr1:152312600:CACTG:C	Compound heterozygote	2.5483e-05;9.9101e-05;0.0001076;0.023977	stop_gained;frameshift_variant;frameshift_variant;frameshift_variant
ENSG00000143631	FLG	chr1:152312600:CACTG:C;chr1:152313385:G:A	Compound heterozygote	0.023977;0.023762	frameshift_variant;stop_gained
ENSG00000143631	FLG	chr1:152307547:G:A;chr1:152312600:CACTG:C	Compound heterozygote	0.0045813;0.023977	stop_gained;frameshift_variant
ENSG00000143631	FLG	chr1:152307547:G:A;chr1:152312600:CACTG:C	Compound heterozygote	0.0045813;0.023977	stop_gained;frameshift_variant
ENSG00000143631	FLG	chr1:152312600:CACTG:C;chr1:152313385:G:A	Compound heterozygote	0.023977;0.023762	frameshift_variant;stop_gained
ENSG00000143631	FLG	chr1:152312600:CACTG:C;chr1:152313385:G:A	Compound heterozygote	0.023977;0.023762	frameshift_variant;stop_gained
ENSG00000143631	FLG	chr1:152312600:CACTG:C;chr1:152313385:G:A	Compound heterozygote	0.023977;0.023762	frameshift_variant;stop_gained
ENSG00000143631	FLG	chr1:152312600:CACTG:C;chr1:152313275:AT:A	Compound heterozygote	0.023977;3.1146e-05	frameshift_variant;frameshift_variant
ENSG00000143631	FLG	chr1:152312600:CACTG:C;chr1:152313385:G:A	Compound heterozygote	0.023977;0.023762	frameshift_variant;stop_gained
ENSG00000143631	FLG	chr1:152312600:CACTG:C;chr1:152313385:G:A	Compound heterozygote	0.023977;0.023762	frameshift_variant;stop_gained
ENSG00000143631	FLG	chr1:152307547:G:A;chr1:152311827:G:C	Compound heterozygote	0.0045813;3.9641e-05	stop_gained;stop_gained
ENSG00000143631	FLG	chr1:152307547:G:A;chr1:152313385:G:A	Compound heterozygote	0.0045813;0.023762	stop_gained;stop_gained
ENSG00000143631	FLG	chr1:152312600:CACTG:C;chr1:152313385:G:A	Compound heterozygote	0.023977;0.023762	frameshift_variant;stop_gained
ENSG00000143631	FLG	chr1:152312600:CACTG:C;chr1:152313385:G:A	Compound heterozygote	0.023977;0.023762	frameshift_variant;stop_gained
ENSG00000143631	FLG	chr1:152305992:G:C;chr1:152313385:G:A	Compound heterozygote	3.3978e-05;0.023762	stop_gained;stop_gained
ENSG00000143631	FLG	chr1:152307547:G:A;chr1:152313385:G:A	Compound heterozygote	0.0045813;0.023762	stop_gained;stop_gained
ENSG00000143631	FLG	chr1:152305146:G:T;chr1:152313385:G:A	Compound heterozygote	0.0038508;0.023762	stop_gained;stop_gained
ENSG00000143631	FLG	chr1:152312600:CACTG:C;chr1:152313385:G:A	Compound heterozygote	0.023977;0.023762	frameshift_variant;stop_gained
ENSG00000143631	FLG	chr1:152312600:CACTG:C;chr1:152313385:G:A	Compound heterozygote	0.023977;0.023762	frameshift_variant;stop_gained
ENSG00000143631	FLG	chr1:152312600:CACTG:C;chr1:152313385:G:A	Compound heterozygote	0.023977;0.023762	frameshift_variant;stop_gained
ENSG00000143631	FLG	chr1:152308647:G:T;chr1:152312600:CACTG:C	Compound heterozygote	0.00028598;0.023977	stop_gained;frameshift_variant
ENSG00000143631	FLG	chr1:152312600:CACTG:C;chr1:152313385:G:A	Compound heterozygote	0.023977;0.023762	frameshift_variant;stop_gained
ENSG00000143631	FLG	chr1:152312600:CACTG:C;chr1:152313385:G:A	Compound heterozygote	0.023977;0.023762	frameshift_variant;stop_gained
ENSG00000143631	FLG	chr1:152307547:G:A;chr1:152312600:CACTG:C	Compound heterozygote	0.0045813;0.023977	stop_gained;frameshift_variant
ENSG00000143631	FLG	chr1:152312600:CACTG:C;chr1:152313385:G:A	Compound heterozygote	0.023977;0.023762	frameshift_variant;stop_gained
ENSG00000143631	FLG	chr1:152312600:CACTG:C;chr1:152313385:G:A	Compound heterozygote	0.023977;0.023762	frameshift_variant;stop_gained
ENSG00000143631	FLG	chr1:152305146:G:T;chr1:152311471:C:A	Compound heterozygote	0.0038508;1.982e-05	stop_gained;stop_gained
ENSG00000143631	FLG	chr1:152311047:G:T;chr1:152312600:CACTG:C	Compound heterozygote	0.00013025;0.023977	stop_gained;frameshift_variant
ENSG00000143631	FLG	chr1:152307547:G:A;chr1:152313385:G:A	Compound heterozygote	0.0045813;0.023762	stop_gained;stop_gained
ENSG00000143631	FLG	chr1:152305146:G:T;chr1:152312600:CACTG:C	Compound heterozygote	0.0038508;0.023977	stop_gained;frameshift_variant
ENSG00000143631	FLG	chr1:152307547:G:A;chr1:152313385:G:A	Compound heterozygote	0.0045813;0.023762	stop_gained;stop_gained
ENSG00000143631	FLG	chr1:152313385:G:A;chr1:152314140:C:CT	Compound heterozygote	0.023762;8.2112e-05	stop_gained;frameshift_variant
ENSG00000143631	FLG	chr1:152312600:CACTG:C;chr1:152313385:G:A	Compound heterozygote	0.023977;0.023762	frameshift_variant;stop_gained
ENSG00000143631	FLG	chr1:152307547:G:A;chr1:152313385:G:A	Compound heterozygote	0.0045813;0.023762	stop_gained;stop_gained
ENSG00000143631	FLG	chr1:152312600:CACTG:C;chr1:152313385:G:A	Compound heterozygote	0.023977;0.023762	frameshift_variant;stop_gained
ENSG00000143631	FLG	chr1:152307547:G:A;chr1:152312600:CACTG:C	Compound heterozygote	0.0045813;0.023977	stop_gained;frameshift_variant
ENSG00000143631	FLG	chr1:152312600:CACTG:C;chr1:152313385:G:A	Compound heterozygote	0.023977;0.023762	frameshift_variant;stop_gained
ENSG00000143631	FLG	chr1:152312600:CACTG:C;chr1:152313385:G:A	Compound heterozygote	0.023977;0.023762	frameshift_variant;stop_gained
ENSG00000143631	FLG	chr1:152303251:G:A;chr1:152313385:G:A	Compound heterozygote	8.4944e-06;0.023762	stop_gained;stop_gained
ENSG00000143631	FLG	chr1:152305146:G:T;chr1:152309525:TC:T	Compound heterozygote	0.0038508;4.5303e-05	stop_gained;frameshift_variant
ENSG00000143631	FLG	chr1:152312600:CACTG:C;chr1:152313385:G:A	Compound heterozygote	0.023977;0.023762	frameshift_variant;stop_gained
ENSG00000143631	FLG	chr1:152312600:CACTG:C;chr1:152313385:G:A	Compound heterozygote	0.023977;0.023762	frameshift_variant;stop_gained
ENSG00000143631	FLG	chr1:152312600:CACTG:C;chr1:152313385:G:A	Compound heterozygote	0.023977;0.023762	frameshift_variant;stop_gained
ENSG00000143631	FLG	chr1:152312600:CACTG:C;chr1:152313385:G:A	Compound heterozygote	0.023977;0.023762	frameshift_variant;stop_gained
ENSG00000143631	FLG	chr1:152307547:G:A;chr1:152313385:G:A	Compound heterozygote	0.0045813;0.023762	stop_gained;stop_gained
ENSG00000143631	FLG	chr1:152303836:G:A;chr1:152307547:G:A	Compound heterozygote	4.2472e-05;0.0045813	stop_gained;stop_gained
ENSG00000143631	FLG	chr1:152312600:CACTG:C;chr1:152313385:G:A	Compound heterozygote	0.023977;0.023762	frameshift_variant;stop_gained
ENSG00000143631	FLG	chr1:152310688:CCTCA:C;chr1:152311047:G:T	Compound heterozygote	5.6629e-05;0.00013025	frameshift_variant;stop_gained
ENSG00000143631	FLG	chr1:152307784:CCTGA:C;chr1:152311183:AC:A	Compound heterozygote	1.1326e-05;0.00039924	frameshift_variant;frameshift_variant
ENSG00000143631	FLG	chr1:152312600:CACTG:C;chr1:152313385:G:A	Compound heterozygote	0.023977;0.023762	frameshift_variant;stop_gained
ENSG00000143631	FLG	chr1:152312600:CACTG:C;chr1:152313385:G:A	Compound heterozygote	0.023977;0.023762	frameshift_variant;stop_gained
ENSG00000143631	FLG	chr1:152312600:CACTG:C;chr1:152313385:G:A	Compound heterozygote	0.023977;0.023762	frameshift_variant;stop_gained
ENSG00000143631	FLG	chr1:152305146:G:T;chr1:152313385:G:A	Compound heterozygote	0.0038508;0.023762	stop_gained;stop_gained
ENSG00000143631	FLG	chr1:152310466:G:A;chr1:152313385:G:A	Compound heterozygote	0.0004502;0.023762	stop_gained;stop_gained
ENSG00000143631	FLG	chr1:152307547:G:A;chr1:152312600:CACTG:C	Compound heterozygote	0.0045813;0.023977	stop_gained;frameshift_variant
ENSG00000143631	FLG	chr1:152307547:G:A;chr1:152312600:CACTG:C	Compound heterozygote	0.0045813;0.023977	stop_gained;frameshift_variant
ENSG00000143631	FLG	chr1:152312600:CACTG:C;chr1:152313385:G:A	Compound heterozygote	0.023977;0.023762	frameshift_variant;stop_gained
ENSG00000143631	FLG	chr1:152307547:G:A;chr1:152312600:CACTG:C	Compound heterozygote	0.0045813;0.023977	stop_gained;frameshift_variant
ENSG00000143631	FLG	chr1:152312600:CACTG:C;chr1:152313385:G:A	Compound heterozygote	0.023977;0.023762	frameshift_variant;stop_gained
ENSG00000143631	FLG	chr1:152307547:G:A;chr1:152312600:CACTG:C	Compound heterozygote	0.0045813;0.023977	stop_gained;frameshift_variant
ENSG00000143631	FLG	chr1:152307528:G:C;chr1:152313385:G:A	Compound heterozygote	3.1146e-05;0.023762	stop_gained;stop_gained
ENSG00000143631	FLG	chr1:152305146:G:T;chr1:152312600:CACTG:C	Compound heterozygote	0.0038508;0.023977	stop_gained;frameshift_variant
ENSG00000143631	FLG	chr1:152305146:G:T;chr1:152312600:CACTG:C	Compound heterozygote	0.0038508;0.023977	stop_gained;frameshift_variant
ENSG00000143631	FLG	chr1:152307547:G:A;chr1:152312600:CACTG:C	Compound heterozygote	0.0045813;0.023977	stop_gained;frameshift_variant
ENSG00000143631	FLG	chr1:152307547:G:A;chr1:152313385:G:A	Compound heterozygote	0.0045813;0.023762	stop_gained;stop_gained
ENSG00000143631	FLG	chr1:152312600:CACTG:C;chr1:152313385:G:A	Compound heterozygote	0.023977;0.023762	frameshift_variant;stop_gained
ENSG00000143631	FLG	chr1:152312600:CACTG:C;chr1:152313385:G:A	Compound heterozygote	0.023977;0.023762	frameshift_variant;stop_gained
ENSG00000143631	FLG	chr1:152312600:CACTG:C;chr1:152314408:C:CT	Compound heterozygote	0.023977;0.00012458	frameshift_variant;frameshift_variant
ENSG00000143631	FLG	chr1:152312600:CACTG:C;chr1:152313385:G:A	Compound heterozygote	0.023977;0.023762	frameshift_variant;stop_gained
ENSG00000143631	FLG	chr1:152312600:CACTG:C;chr1:152313385:G:A	Compound heterozygote	0.023977;0.023762	frameshift_variant;stop_gained
ENSG00000143631	FLG	chr1:152312440:C:CTCCA;chr1:152312600:CACTG:C	Compound heterozygote	5.6629e-06;0.023977	frameshift_variant;frameshift_variant
ENSG00000143631	FLG	chr1:152307547:G:A;chr1:152312600:CACTG:C	Compound heterozygote	0.0045813;0.023977	stop_gained;frameshift_variant
ENSG00000143631	FLG	chr1:152304631:G:A;chr1:152313385:G:A	Compound heterozygote	0.00059461;0.023762	stop_gained;stop_gained
ENSG00000143631	FLG	chr1:152312600:CACTG:C;chr1:152313385:G:A	Compound heterozygote	0.023977;0.023762	frameshift_variant;stop_gained
ENSG00000143631	FLG	chr1:152307547:G:A;chr1:152310407:CG:C	Compound heterozygote	0.0045813;1.6989e-05	stop_gained;frameshift_variant
ENSG00000143631	FLG	chr1:152313385:G:A;chr1:152315363:C:A	Compound heterozygote	0.023762;0.00036809	stop_gained;stop_gained
ENSG00000143631	FLG	chr1:152305146:G:T;chr1:152312600:CACTG:C	Compound heterozygote	0.0038508;0.023977	stop_gained;frameshift_variant
ENSG00000143631	FLG	chr1:152307617:CTG:C;chr1:152313385:G:A	Compound heterozygote	0.00021802;0.023762	frameshift_variant;stop_gained
ENSG00000143631	FLG	chr1:152311974:CG:C;chr1:152312600:CACTG:C	Compound heterozygote	8.4944e-06;0.023977	frameshift_variant;frameshift_variant
ENSG00000143631	FLG	chr1:152311183:AC:A;chr1:152313385:G:A	Compound heterozygote	0.00039924;0.023762	frameshift_variant;stop_gained
ENSG00000143631	FLG	chr1:152311183:AC:A;chr1:152313385:G:A	Compound heterozygote	0.00039924;0.023762	frameshift_variant;stop_gained
ENSG00000143631	FLG	chr1:152312600:CACTG:C;chr1:152313385:G:A	Compound heterozygote	0.023977;0.023762	frameshift_variant;stop_gained
ENSG00000143631	FLG	chr1:152309494:G:A;chr1:152313385:G:A	Compound heterozygote	0.0001444;0.023762	stop_gained;stop_gained
ENSG00000143631	FLG	chr1:152305146:G:T;chr1:152313385:G:A	Compound heterozygote	0.0038508;0.023762	stop_gained;stop_gained
ENSG00000143631	FLG	chr1:152305146:G:T;chr1:152313385:G:A	Compound heterozygote	0.0038508;0.023762	stop_gained;stop_gained
ENSG00000143631	FLG	chr1:152312600:CACTG:C;chr1:152313385:G:A	Compound heterozygote	0.023977;0.023762	frameshift_variant;stop_gained
ENSG00000143631	FLG	chr1:152307547:G:A;chr1:152313385:G:A	Compound heterozygote	0.0045813;0.023762	stop_gained;stop_gained
ENSG00000143631	FLG	chr1:152305146:G:T;chr1:152313385:G:A	Compound heterozygote	0.0038508;0.023762	stop_gained;stop_gained
ENSG00000143631	FLG	chr1:152308647:G:T;chr1:152312600:CACTG:C	Compound heterozygote	0.00028598;0.023977	stop_gained;frameshift_variant
ENSG00000143631	FLG	chr1:152312600:CACTG:C;chr1:152313385:G:A	Compound heterozygote	0.023977;0.023762	frameshift_variant;stop_gained
ENSG00000143631	FLG	chr1:152305146:G:T;chr1:152312600:CACTG:C	Compound heterozygote	0.0038508;0.023977	stop_gained;frameshift_variant
ENSG00000143631	FLG	chr1:152312600:CACTG:C;chr1:152313385:G:A	Compound heterozygote	0.023977;0.023762	frameshift_variant;stop_gained
ENSG00000143631	FLG	chr1:152308717:G:A;chr1:152310118:G:A	Compound heterozygote	2.8315e-05;1.982e-05	stop_gained;stop_gained
ENSG00000143631	FLG	chr1:152307547:G:A;chr1:152312600:CACTG:C	Compound heterozygote	0.0045813;0.023977	stop_gained;frameshift_variant
ENSG00000143631	FLG	chr1:152305146:G:T;chr1:152313060:G:T	Compound heterozygote	0.0038508;4.2472e-05	stop_gained;stop_gained
ENSG00000143631	FLG	chr1:152312600:CACTG:C;chr1:152313385:G:A	Compound heterozygote	0.023977;0.023762	frameshift_variant;stop_gained
ENSG00000143631	FLG	chr1:152312600:CACTG:C;chr1:152313385:G:A	Compound heterozygote	0.023977;0.023762	frameshift_variant;stop_gained
ENSG00000143631	FLG	chr1:152312600:CACTG:C;chr1:152313385:G:A	Compound heterozygote	0.023977;0.023762	frameshift_variant;stop_gained
ENSG00000143631	FLG	chr1:152312600:CACTG:C;chr1:152313385:G:A	Compound heterozygote	0.023977;0.023762	frameshift_variant;stop_gained
ENSG00000143631	FLG	chr1:152312600:CACTG:C;chr1:152313385:G:A	Compound heterozygote	0.023977;0.023762	frameshift_variant;stop_gained
ENSG00000143631	FLG	chr1:152310466:G:A;chr1:152313385:G:A	Compound heterozygote	0.0004502;0.023762	stop_gained;stop_gained
ENSG00000143631	FLG	chr1:152312600:CACTG:C;chr1:152313385:G:A	Compound heterozygote	0.023977;0.023762	frameshift_variant;stop_gained
ENSG00000143631	FLG	chr1:152307547:G:A;chr1:152312600:CACTG:C	Compound heterozygote	0.0045813;0.023977	stop_gained;frameshift_variant
ENSG00000143631	FLG	chr1:152305146:G:T;chr1:152313385:G:A	Compound heterozygote	0.0038508;0.023762	stop_gained;stop_gained
ENSG00000143631	FLG	chr1:152307547:G:A;chr1:152312600:CACTG:C	Compound heterozygote	0.0045813;0.023977	stop_gained;frameshift_variant
ENSG00000143631	FLG	chr1:152312600:CACTG:C;chr1:152313385:G:A	Compound heterozygote	0.023977;0.023762	frameshift_variant;stop_gained
ENSG00000143631	FLG	chr1:152312600:CACTG:C;chr1:152313385:G:A	Compound heterozygote	0.023977;0.023762	frameshift_variant;stop_gained
ENSG00000143631	FLG	chr1:152312600:CACTG:C;chr1:152313385:G:A	Compound heterozygote	0.023977;0.023762	frameshift_variant;stop_gained
ENSG00000143631	FLG	chr1:152309503:C:A;chr1:152313385:G:A	Compound heterozygote	2.8315e-05;0.023762	stop_gained;stop_gained
ENSG00000143631	FLG	chr1:152305146:G:T;chr1:152313385:G:A	Compound heterozygote	0.0038508;0.023762	stop_gained;stop_gained
ENSG00000143631	FLG	chr1:152305146:G:T;chr1:152307547:G:A	Compound heterozygote	0.0038508;0.0045813	stop_gained;stop_gained
ENSG00000143631	FLG	chr1:152307197:C:T;chr1:152308610:G:T	Compound heterozygote	2.5483e-05;1.4157e-05	stop_gained;stop_gained
ENSG00000143631	FLG	chr1:152307547:G:A;chr1:152313385:G:A	Compound heterozygote	0.0045813;0.023762	stop_gained;stop_gained
ENSG00000143631	FLG	chr1:152307880:G:A;chr1:152313385:G:A	Compound heterozygote	5.6629e-06;0.023762	stop_gained;stop_gained
ENSG00000143631	FLG	chr1:152307547:G:A;chr1:152313385:G:A	Compound heterozygote	0.0045813;0.023762	stop_gained;stop_gained
ENSG00000143631	FLG	chr1:152308647:G:T;chr1:152312600:CACTG:C	Compound heterozygote	0.00028598;0.023977	stop_gained;frameshift_variant
ENSG00000143631	FLG	chr1:152312600:CACTG:C;chr1:152313385:G:A	Compound heterozygote	0.023977;0.023762	frameshift_variant;stop_gained
ENSG00000143631	FLG	chr1:152312600:CACTG:C;chr1:152313385:G:A	Compound heterozygote	0.023977;0.023762	frameshift_variant;stop_gained
ENSG00000143631	FLG	chr1:152311129:C:A;chr1:152313385:G:A	Compound heterozygote	1.4157e-05;0.023762	stop_gained;stop_gained
ENSG00000143631	FLG	chr1:152307547:G:A;chr1:152312600:CACTG:C	Compound heterozygote	0.0045813;0.023977	stop_gained;frameshift_variant
ENSG00000143631	FLG	chr1:152303354:CTG:C;chr1:152313385:G:A	Compound heterozygote	1.982e-05;0.023762	frameshift_variant;stop_gained
ENSG00000143631	FLG	chr1:152309503:C:A;chr1:152313385:G:A	Compound heterozygote	2.8315e-05;0.023762	stop_gained;stop_gained
ENSG00000143631	FLG	chr1:152305146:G:T;chr1:152312600:CACTG:C	Compound heterozygote	0.0038508;0.023977	stop_gained;frameshift_variant
ENSG00000143631	FLG	chr1:152307547:G:A;chr1:152311468:G:A;chr1:152313385:G:A	Compound heterozygote	0.0045813;0.00018405;0.023762	stop_gained;stop_gained;stop_gained
ENSG00000143631	FLG	chr1:152307547:G:A;chr1:152313385:G:A	Compound heterozygote	0.0045813;0.023762	stop_gained;stop_gained
ENSG00000143631	FLG	chr1:152305146:G:T;chr1:152312600:CACTG:C	Compound heterozygote	0.0038508;0.023977	stop_gained;frameshift_variant
ENSG00000143631	FLG	chr1:152310844:G:A;chr1:152312600:CACTG:C	Compound heterozygote	1.1326e-05;0.023977	stop_gained;frameshift_variant
ENSG00000143631	FLG	chr1:152305146:G:T;chr1:152312600:CACTG:C	Compound heterozygote	0.0038508;0.023977	stop_gained;frameshift_variant
ENSG00000143631	FLG	chr1:152307547:G:A;chr1:152312600:CACTG:C	Compound heterozygote	0.0045813;0.023977	stop_gained;frameshift_variant
ENSG00000143631	FLG	chr1:152305146:G:T;chr1:152313385:G:A	Compound heterozygote	0.0038508;0.023762	stop_gained;stop_gained
ENSG00000143631	FLG	chr1:152312600:CACTG:C;chr1:152313385:G:A	Compound heterozygote	0.023977;0.023762	frameshift_variant;stop_gained
ENSG00000143631	FLG	chr1:152312600:CACTG:C;chr1:152313385:G:A	Compound heterozygote	0.023977;0.023762	frameshift_variant;stop_gained
ENSG00000143631	FLG	chr1:152312600:CACTG:C;chr1:152313385:G:A	Compound heterozygote	0.023977;0.023762	frameshift_variant;stop_gained
ENSG00000143631	FLG	chr1:152308564:C:CA;chr1:152313385:G:A	Compound heterozygote	8.4944e-06;0.023762	frameshift_variant;stop_gained
ENSG00000143631	FLG	chr1:152312600:CACTG:C;chr1:152313385:G:A	Compound heterozygote	0.023977;0.023762	frameshift_variant;stop_gained
ENSG00000143631	FLG	chr1:152305146:G:T;chr1:152312600:CACTG:C	Compound heterozygote	0.0038508;0.023977	stop_gained;frameshift_variant
ENSG00000143631	FLG	chr1:152305146:G:T;chr1:152312600:CACTG:C	Compound heterozygote	0.0038508;0.023977	stop_gained;frameshift_variant
ENSG00000143631	FLG	chr1:152307547:G:A;chr1:152312600:CACTG:C	Compound heterozygote	0.0045813;0.023977	stop_gained;frameshift_variant
ENSG00000143631	FLG	chr1:152312600:CACTG:C;chr1:152313385:G:A	Compound heterozygote	0.023977;0.023762	frameshift_variant;stop_gained
ENSG00000143631	FLG	chr1:152307547:G:A;chr1:152308647:G:T	Compound heterozygote	0.0045813;0.00028598	stop_gained;stop_gained
ENSG00000143631	FLG	chr1:152311183:AC:A;chr1:152312600:CACTG:C	Compound heterozygote	0.00039924;0.023977	frameshift_variant;frameshift_variant
ENSG00000143631	FLG	chr1:152305146:G:T;chr1:152313385:G:A	Compound heterozygote	0.0038508;0.023762	stop_gained;stop_gained
ENSG00000143631	FLG	chr1:152307547:G:A;chr1:152313385:G:A	Compound heterozygote	0.0045813;0.023762	stop_gained;stop_gained
ENSG00000143631	FLG	chr1:152305146:G:T;chr1:152312600:CACTG:C	Compound heterozygote	0.0038508;0.023977	stop_gained;frameshift_variant
ENSG00000143631	FLG	chr1:152312600:CACTG:C;chr1:152313385:G:A	Compound heterozygote	0.023977;0.023762	frameshift_variant;stop_gained
ENSG00000143631	FLG	chr1:152312600:CACTG:C;chr1:152313385:G:A	Compound heterozygote	0.023977;0.023762	frameshift_variant;stop_gained
ENSG00000143631	FLG	chr1:152312600:CACTG:C;chr1:152313385:G:A	Compound heterozygote	0.023977;0.023762	frameshift_variant;stop_gained
ENSG00000143631	FLG	chr1:152312600:CACTG:C;chr1:152313385:G:A	Compound heterozygote	0.023977;0.023762	frameshift_variant;stop_gained
ENSG00000143631	FLG	chr1:152305146:G:T;chr1:152313385:G:A	Compound heterozygote	0.0038508;0.023762	stop_gained;stop_gained
ENSG00000143631	FLG	chr1:152310466:G:A;chr1:152312600:CACTG:C	Compound heterozygote	0.0004502;0.023977	stop_gained;frameshift_variant
ENSG00000143631	FLG	chr1:152305146:G:T;chr1:152312600:CACTG:C	Compound heterozygote	0.0038508;0.023977	stop_gained;frameshift_variant
ENSG00000143631	FLG	chr1:152308647:G:T;chr1:152313385:G:A	Compound heterozygote	0.00028598;0.023762	stop_gained;stop_gained
ENSG00000143631	FLG	chr1:152307547:G:A;chr1:152313385:G:A	Compound heterozygote	0.0045813;0.023762	stop_gained;stop_gained
ENSG00000143631	FLG	chr1:152312600:CACTG:C;chr1:152313385:G:A	Compound heterozygote	0.023977;0.023762	frameshift_variant;stop_gained
ENSG00000143631	FLG	chr1:152307547:G:A;chr1:152313385:G:A	Compound heterozygote	0.0045813;0.023762	stop_gained;stop_gained
ENSG00000143631	FLG	chr1:152307547:G:A;chr1:152312600:CACTG:C	Compound heterozygote	0.0045813;0.023977	stop_gained;frameshift_variant
ENSG00000143631	FLG	chr1:152307547:G:A;chr1:152313385:G:A	Compound heterozygote	0.0045813;0.023762	stop_gained;stop_gained
ENSG00000143631	FLG	chr1:152305146:G:T;chr1:152307547:G:A	Compound heterozygote	0.0038508;0.0045813	stop_gained;stop_gained
ENSG00000143631	FLG	chr1:152311183:AC:A;chr1:152312600:CACTG:C	Compound heterozygote	0.00039924;0.023977	frameshift_variant;frameshift_variant
ENSG00000143631	FLG	chr1:152307617:CTG:C;chr1:152312600:CACTG:C	Compound heterozygote	0.00021802;0.023977	frameshift_variant;frameshift_variant
ENSG00000143631	FLG	chr1:152307617:CTG:C;chr1:152313385:G:A	Compound heterozygote	0.00021802;0.023762	frameshift_variant;stop_gained
ENSG00000143631	FLG	chr1:152312600:CACTG:C;chr1:152313385:G:A	Compound heterozygote	0.023977;0.023762	frameshift_variant;stop_gained
ENSG00000143631	FLG	chr1:152312600:CACTG:C;chr1:152313385:G:A	Compound heterozygote	0.023977;0.023762	frameshift_variant;stop_gained
ENSG00000143631	FLG	chr1:152305146:G:T;chr1:152312600:CACTG:C	Compound heterozygote	0.0038508;0.023977	stop_gained;frameshift_variant
ENSG00000143631	FLG	chr1:152312600:CACTG:C;chr1:152313385:G:A	Compound heterozygote	0.023977;0.023762	frameshift_variant;stop_gained
ENSG00000143631	FLG	chr1:152305146:G:T;chr1:152312600:CACTG:C	Compound heterozygote	0.0038508;0.023977	stop_gained;frameshift_variant
ENSG00000143631	FLG	chr1:152312600:CACTG:C;chr1:152313385:G:A	Compound heterozygote	0.023977;0.023762	frameshift_variant;stop_gained
ENSG00000143631	FLG	chr1:152308117:C:A;chr1:152313385:G:A	Compound heterozygote	3.9641e-05;0.023762	stop_gained;stop_gained
ENSG00000143631	FLG	chr1:152312600:CACTG:C;chr1:152313385:G:A	Compound heterozygote	0.023977;0.023762	frameshift_variant;stop_gained
ENSG00000143631	FLG	chr1:152309045:C:T;chr1:152313385:G:A	Compound heterozygote	3.1146e-05;0.023762	stop_gained;stop_gained
ENSG00000143631	FLG	chr1:152312600:CACTG:C;chr1:152313385:G:A	Compound heterozygote	0.023977;0.023762	frameshift_variant;stop_gained
ENSG00000143631	FLG	chr1:152307528:G:C;chr1:152313385:G:A	Compound heterozygote	3.1146e-05;0.023762	stop_gained;stop_gained
ENSG00000143631	FLG	chr1:152307547:G:A;chr1:152312600:CACTG:C	Compound heterozygote	0.0045813;0.023977	stop_gained;frameshift_variant
ENSG00000143631	FLG	chr1:152304298:TG:T;chr1:152312600:CACTG:C	Compound heterozygote	1.4157e-05;0.023977	frameshift_variant;frameshift_variant
ENSG00000143631	FLG	chr1:152312600:CACTG:C;chr1:152313385:G:A	Compound heterozygote	0.023977;0.023762	frameshift_variant;stop_gained
ENSG00000143631	FLG	chr1:152307547:G:A;chr1:152314408:C:CT	Compound heterozygote	0.0045813;0.00012458	stop_gained;frameshift_variant
ENSG00000143631	FLG	chr1:152312600:CACTG:C;chr1:152313385:G:A	Compound heterozygote	0.023977;0.023762	frameshift_variant;stop_gained
ENSG00000143631	FLG	chr1:152305146:G:T;chr1:152312600:CACTG:C	Compound heterozygote	0.0038508;0.023977	stop_gained;frameshift_variant
ENSG00000143631	FLG	chr1:152305146:G:T;chr1:152313385:G:A	Compound heterozygote	0.0038508;0.023762	stop_gained;stop_gained
ENSG00000143631	FLG	chr1:152309494:G:A;chr1:152312600:CACTG:C	Compound heterozygote	0.0001444;0.023977	stop_gained;frameshift_variant
ENSG00000143631	FLG	chr1:152307547:G:A;chr1:152313385:G:A	Compound heterozygote	0.0045813;0.023762	stop_gained;stop_gained
ENSG00000143631	FLG	chr1:152312600:CACTG:C;chr1:152313385:G:A	Compound heterozygote	0.023977;0.023762	frameshift_variant;stop_gained
ENSG00000143631	FLG	chr1:152312600:CACTG:C;chr1:152313385:G:A	Compound heterozygote	0.023977;0.023762	frameshift_variant;stop_gained
ENSG00000143631	FLG	chr1:152312600:CACTG:C;chr1:152313385:G:A	Compound heterozygote	0.023977;0.023762	frameshift_variant;stop_gained
ENSG00000143631	FLG	chr1:152312600:CACTG:C;chr1:152313385:G:A	Compound heterozygote	0.023977;0.023762	frameshift_variant;stop_gained
ENSG00000143631	FLG	chr1:152305146:G:T;chr1:152307547:G:A	Compound heterozygote	0.0038508;0.0045813	stop_gained;stop_gained
ENSG00000143631	FLG	chr1:152312600:CACTG:C;chr1:152313385:G:A	Compound heterozygote	0.023977;0.023762	frameshift_variant;stop_gained
ENSG00000143631	FLG	chr1:152305146:G:T;chr1:152307547:G:A	Compound heterozygote	0.0038508;0.0045813	stop_gained;stop_gained
ENSG00000143631	FLG	chr1:152307547:G:A;chr1:152312600:CACTG:C	Compound heterozygote	0.0045813;0.023977	stop_gained;frameshift_variant
ENSG00000143631	FLG	chr1:152312600:CACTG:C;chr1:152313385:G:A	Compound heterozygote	0.023977;0.023762	frameshift_variant;stop_gained
ENSG00000143631	FLG	chr1:152305146:G:T;chr1:152310466:G:A	Compound heterozygote	0.0038508;0.0004502	stop_gained;stop_gained
ENSG00000143631	FLG	chr1:152307547:G:A;chr1:152312600:CACTG:C	Compound heterozygote	0.0045813;0.023977	stop_gained;frameshift_variant
ENSG00000143631	FLG	chr1:152305146:G:T;chr1:152308062:G:C	Compound heterozygote	0.0038508;8.4944e-06	stop_gained;stop_gained
ENSG00000143631	FLG	chr1:152312600:CACTG:C;chr1:152313385:G:A	Compound heterozygote	0.023977;0.023762	frameshift_variant;stop_gained
ENSG00000143631	FLG	chr1:152305146:G:T;chr1:152313385:G:A	Compound heterozygote	0.0038508;0.023762	stop_gained;stop_gained
ENSG00000143631	FLG	chr1:152312600:CACTG:C;chr1:152313385:G:A	Compound heterozygote	0.023977;0.023762	frameshift_variant;stop_gained
ENSG00000143631	FLG	chr1:152307547:G:A;chr1:152312600:CACTG:C	Compound heterozygote	0.0045813;0.023977	stop_gained;frameshift_variant
ENSG00000143631	FLG	chr1:152312600:CACTG:C;chr1:152313385:G:A	Compound heterozygote	0.023977;0.023762	frameshift_variant;stop_gained
ENSG00000143631	FLG	chr1:152312600:CACTG:C;chr1:152313385:G:A	Compound heterozygote	0.023977;0.023762	frameshift_variant;stop_gained
ENSG00000143631	FLG	chr1:152310466:G:A;chr1:152313385:G:A	Compound heterozygote	0.0004502;0.023762	stop_gained;stop_gained
ENSG00000143631	FLG	chr1:152305146:G:T;chr1:152313385:G:A	Compound heterozygote	0.0038508;0.023762	stop_gained;stop_gained
ENSG00000143631	FLG	chr1:152307547:G:A;chr1:152313385:G:A	Compound heterozygote	0.0045813;0.023762	stop_gained;stop_gained
ENSG00000143631	FLG	chr1:152312600:CACTG:C;chr1:152313385:G:A	Compound heterozygote	0.023977;0.023762	frameshift_variant;stop_gained
ENSG00000143631	FLG	chr1:152312600:CACTG:C;chr1:152313385:G:A	Compound heterozygote	0.023977;0.023762	frameshift_variant;stop_gained
ENSG00000143631	FLG	chr1:152312600:CACTG:C;chr1:152313385:G:A	Compound heterozygote	0.023977;0.023762	frameshift_variant;stop_gained
ENSG00000143631	FLG	chr1:152307547:G:A;chr1:152311212:TG:T	Compound heterozygote	0.0045813;4.8135e-05	stop_gained;frameshift_variant
ENSG00000143631	FLG	chr1:152312600:CACTG:C;chr1:152313385:G:A	Compound heterozygote	0.023977;0.023762	frameshift_variant;stop_gained
ENSG00000143631	FLG	chr1:152309046:C:T;chr1:152311471:C:A	Compound heterozygote	5.0966e-05;1.982e-05	stop_gained;stop_gained
ENSG00000143631	FLG	chr1:152304562:T:A;chr1:152312600:CACTG:C	Compound heterozygote	3.3978e-05;0.023977	stop_gained;frameshift_variant
ENSG00000143631	FLG	chr1:152312600:CACTG:C;chr1:152313385:G:A	Compound heterozygote	0.023977;0.023762	frameshift_variant;stop_gained
ENSG00000143631	FLG	chr1:152312600:CACTG:C;chr1:152313385:G:A	Compound heterozygote	0.023977;0.023762	frameshift_variant;stop_gained
ENSG00000143631	FLG	chr1:152312600:CACTG:C;chr1:152313385:G:A	Compound heterozygote	0.023977;0.023762	frameshift_variant;stop_gained
ENSG00000143631	FLG	chr1:152311212:TG:T;chr1:152315363:C:A	Compound heterozygote	4.8135e-05;0.00036809	frameshift_variant;stop_gained
ENSG00000143631	FLG	chr1:152312600:CACTG:C;chr1:152313385:G:A	Compound heterozygote	0.023977;0.023762	frameshift_variant;stop_gained
ENSG00000143631	FLG	chr1:152305146:G:T;chr1:152307547:G:A	Compound heterozygote	0.0038508;0.0045813	stop_gained;stop_gained
ENSG00000143631	FLG	chr1:152308939:CTG:C;chr1:152312600:CACTG:C	Compound heterozygote	4.5303e-05;0.023977	frameshift_variant;frameshift_variant
ENSG00000143631	FLG	chr1:152312600:CACTG:C;chr1:152313385:G:A	Compound heterozygote	0.023977;0.023762	frameshift_variant;stop_gained
ENSG00000143631	FLG	chr1:152312600:CACTG:C;chr1:152313385:G:A	Compound heterozygote	0.023977;0.023762	frameshift_variant;stop_gained
ENSG00000143631	FLG	chr1:152307547:G:A;chr1:152313385:G:A	Compound heterozygote	0.0045813;0.023762	stop_gained;stop_gained
ENSG00000143631	FLG	chr1:152312600:CACTG:C;chr1:152313385:G:A	Compound heterozygote	0.023977;0.023762	frameshift_variant;stop_gained
ENSG00000143631	FLG	chr1:152312600:CACTG:C;chr1:152313385:G:A	Compound heterozygote	0.023977;0.023762	frameshift_variant;stop_gained
ENSG00000143631	FLG	chr1:152310430:G:A;chr1:152313385:G:A	Compound heterozygote	8.4944e-06;0.023762	stop_gained;stop_gained
ENSG00000143631	FLG	chr1:152312600:CACTG:C;chr1:152313385:G:A	Compound heterozygote	0.023977;0.023762	frameshift_variant;stop_gained
ENSG00000143631	FLG	chr1:152312600:CACTG:C;chr1:152313385:G:A	Compound heterozygote	0.023977;0.023762	frameshift_variant;stop_gained
ENSG00000143631	FLG	chr1:152307547:G:A;chr1:152313385:G:A	Compound heterozygote	0.0045813;0.023762	stop_gained;stop_gained
ENSG00000143631	FLG	chr1:152313385:G:A;chr1:152315363:C:A	Compound heterozygote	0.023762;0.00036809	stop_gained;stop_gained
ENSG00000143631	FLG	chr1:152307547:G:A;chr1:152312600:CACTG:C	Compound heterozygote	0.0045813;0.023977	stop_gained;frameshift_variant
ENSG00000143631	FLG	chr1:152308117:C:A;chr1:152312600:CACTG:C	Compound heterozygote	3.9641e-05;0.023977	stop_gained;frameshift_variant
ENSG00000143631	FLG	chr1:152312600:CACTG:C;chr1:152313385:G:A	Compound heterozygote	0.023977;0.023762	frameshift_variant;stop_gained
ENSG00000143631	FLG	chr1:152307547:G:A;chr1:152312600:CACTG:C	Compound heterozygote	0.0045813;0.023977	stop_gained;frameshift_variant
ENSG00000143631	FLG	chr1:152307547:G:A;chr1:152310466:G:A	Compound heterozygote	0.0045813;0.0004502	stop_gained;stop_gained
ENSG00000143631	FLG	chr1:152313385:G:A;chr1:152314408:C:CT	Compound heterozygote	0.023762;0.00012458	stop_gained;frameshift_variant
ENSG00000143631	FLG	chr1:152305146:G:T;chr1:152312600:CACTG:C	Compound heterozygote	0.0038508;0.023977	stop_gained;frameshift_variant
ENSG00000143631	FLG	chr1:152307675:G:T;chr1:152312600:CACTG:C	Compound heterozygote	8.4944e-06;0.023977	stop_gained;frameshift_variant
ENSG00000143631	FLG	chr1:152310097:CCTGA:C;chr1:152313385:G:A	Compound heterozygote	7.0787e-05;0.023762	frameshift_variant;stop_gained
ENSG00000143631	FLG	chr1:152312600:CACTG:C;chr1:152313385:G:A	Compound heterozygote	0.023977;0.023762	frameshift_variant;stop_gained
ENSG00000143631	FLG	chr1:152310466:G:A;chr1:152312600:CACTG:C	Compound heterozygote	0.0004502;0.023977	stop_gained;frameshift_variant
ENSG00000143631	FLG	chr1:152312600:CACTG:C;chr1:152313385:G:A	Compound heterozygote	0.023977;0.023762	frameshift_variant;stop_gained
ENSG00000143631	FLG	chr1:152312600:CACTG:C;chr1:152313385:G:A	Compound heterozygote	0.023977;0.023762	frameshift_variant;stop_gained
ENSG00000143631	FLG	chr1:152304631:G:A;chr1:152305146:G:T	Compound heterozygote	0.00059461;0.0038508	stop_gained;stop_gained
ENSG00000143631	FLG	chr1:152312600:CACTG:C;chr1:152313385:G:A	Compound heterozygote	0.023977;0.023762	frameshift_variant;stop_gained
ENSG00000143631	FLG	chr1:152305146:G:T;chr1:152313385:G:A	Compound heterozygote	0.0038508;0.023762	stop_gained;stop_gained
ENSG00000143631	FLG	chr1:152312600:CACTG:C;chr1:152313385:G:A	Compound heterozygote	0.023977;0.023762	frameshift_variant;stop_gained
ENSG00000143631	FLG	chr1:152312600:CACTG:C;chr1:152313385:G:A	Compound heterozygote	0.023977;0.023762	frameshift_variant;stop_gained
ENSG00000143631	FLG	chr1:152305146:G:T;chr1:152312600:CACTG:C	Compound heterozygote	0.0038508;0.023977	stop_gained;frameshift_variant
ENSG00000143631	FLG	chr1:152307547:G:A;chr1:152313385:G:A	Compound heterozygote	0.0045813;0.023762	stop_gained;stop_gained
ENSG00000143631	FLG	chr1:152312600:CACTG:C;chr1:152313385:G:A	Compound heterozygote	0.023977;0.023762	frameshift_variant;stop_gained
ENSG00000143631	FLG	chr1:152309503:C:A;chr1:152312600:CACTG:C	Compound heterozygote	2.8315e-05;0.023977	stop_gained;frameshift_variant
ENSG00000143631	FLG	chr1:152305146:G:T;chr1:152311957:G:A	Compound heterozygote	0.0038508;0.00011892	stop_gained;stop_gained
ENSG00000143631	FLG	chr1:152312600:CACTG:C;chr1:152313385:G:A	Compound heterozygote	0.023977;0.023762	frameshift_variant;stop_gained
ENSG00000143631	FLG	chr1:152307547:G:A;chr1:152313385:G:A	Compound heterozygote	0.0045813;0.023762	stop_gained;stop_gained
ENSG00000143631	FLG	chr1:152307547:G:A;chr1:152313385:G:A	Compound heterozygote	0.0045813;0.023762	stop_gained;stop_gained
ENSG00000143631	FLG	chr1:152305146:G:T;chr1:152312600:CACTG:C	Compound heterozygote	0.0038508;0.023977	stop_gained;frameshift_variant
ENSG00000143631	FLG	chr1:152312600:CACTG:C;chr1:152313385:G:A	Compound heterozygote	0.023977;0.023762	frameshift_variant;stop_gained
ENSG00000143631	FLG	chr1:152307547:G:A;chr1:152313385:G:A	Compound heterozygote	0.0045813;0.023762	stop_gained;stop_gained
ENSG00000143631	FLG	chr1:152312600:CACTG:C;chr1:152313385:G:A	Compound heterozygote	0.023977;0.023762	frameshift_variant;stop_gained
ENSG00000143631	FLG	chr1:152307547:G:A;chr1:152312600:CACTG:C	Compound heterozygote	0.0045813;0.023977	stop_gained;frameshift_variant
ENSG00000143631	FLG	chr1:152312600:CACTG:C;chr1:152313385:G:A	Compound heterozygote	0.023977;0.023762	frameshift_variant;stop_gained
ENSG00000143631	FLG	chr1:152312600:CACTG:C;chr1:152313385:G:A	Compound heterozygote	0.023977;0.023762	frameshift_variant;stop_gained
ENSG00000143631	FLG	chr1:152305146:G:T;chr1:152312600:CACTG:C	Compound heterozygote	0.0038508;0.023977	stop_gained;frameshift_variant
ENSG00000143631	FLG	chr1:152307547:G:A;chr1:152313385:G:A	Compound heterozygote	0.0045813;0.023762	stop_gained;stop_gained
ENSG00000143631	FLG	chr1:152312600:CACTG:C;chr1:152313385:G:A	Compound heterozygote	0.023977;0.023762	frameshift_variant;stop_gained
ENSG00000143631	FLG	chr1:152312600:CACTG:C;chr1:152313385:G:A	Compound heterozygote	0.023977;0.023762	frameshift_variant;stop_gained
ENSG00000143631	FLG	chr1:152305146:G:T;chr1:152307547:G:A	Compound heterozygote	0.0038508;0.0045813	stop_gained;stop_gained
ENSG00000143631	FLG	chr1:152312600:CACTG:C;chr1:152315363:C:A	Compound heterozygote	0.023977;0.00036809	frameshift_variant;stop_gained
ENSG00000143631	FLG	chr1:152304631:G:A;chr1:152312600:CACTG:C	Compound heterozygote	0.00059461;0.023977	stop_gained;frameshift_variant
ENSG00000143631	FLG	chr1:152312600:CACTG:C;chr1:152313385:G:A	Compound heterozygote	0.023977;0.023762	frameshift_variant;stop_gained
ENSG00000143631	FLG	chr1:152304661:G:A;chr1:152313385:G:A	Compound heterozygote	7.3618e-05;0.023762	stop_gained;stop_gained
ENSG00000143631	FLG	chr1:152307547:G:A;chr1:152312600:CACTG:C	Compound heterozygote	0.0045813;0.023977	stop_gained;frameshift_variant
ENSG00000143631	FLG	chr1:152305146:G:T;chr1:152311137:G:C	Compound heterozygote	0.0038508;4.2472e-05	stop_gained;stop_gained
ENSG00000143631	FLG	chr1:152310466:G:A;chr1:152313385:G:A	Compound heterozygote	0.0004502;0.023762	stop_gained;stop_gained
ENSG00000143631	FLG	chr1:152311183:AC:A;chr1:152312600:CACTG:C	Compound heterozygote	0.00039924;0.023977	frameshift_variant;frameshift_variant
ENSG00000143631	FLG	chr1:152304631:G:A;chr1:152312600:CACTG:C	Compound heterozygote	0.00059461;0.023977	stop_gained;frameshift_variant
ENSG00000143631	FLG	chr1:152304631:G:A;chr1:152312600:CACTG:C	Compound heterozygote	0.00059461;0.023977	stop_gained;frameshift_variant
ENSG00000143631	FLG	chr1:152312600:CACTG:C;chr1:152313385:G:A	Compound heterozygote	0.023977;0.023762	frameshift_variant;stop_gained
ENSG00000143631	FLG	chr1:152305146:G:T;chr1:152312600:CACTG:C	Compound heterozygote	0.0038508;0.023977	stop_gained;frameshift_variant
ENSG00000143631	FLG	chr1:152312600:CACTG:C;chr1:152313385:G:A	Compound heterozygote	0.023977;0.023762	frameshift_variant;stop_gained
ENSG00000143631	FLG	chr1:152307547:G:A;chr1:152313385:G:A	Compound heterozygote	0.0045813;0.023762	stop_gained;stop_gained
ENSG00000143631	FLG	chr1:152305146:G:T;chr1:152313385:G:A	Compound heterozygote	0.0038508;0.023762	stop_gained;stop_gained
ENSG00000143631	FLG	chr1:152312600:CACTG:C;chr1:152313385:G:A	Compound heterozygote	0.023977;0.023762	frameshift_variant;stop_gained
ENSG00000143631	FLG	chr1:152312600:CACTG:C;chr1:152313385:G:A	Compound heterozygote	0.023977;0.023762	frameshift_variant;stop_gained
ENSG00000143631	FLG	chr1:152308939:CTG:C;chr1:152313385:G:A	Compound heterozygote	4.5303e-05;0.023762	frameshift_variant;stop_gained
ENSG00000143631	FLG	chr1:152309525:TC:T;chr1:152312600:CACTG:C	Compound heterozygote	4.5303e-05;0.023977	frameshift_variant;frameshift_variant
ENSG00000143631	FLG	chr1:152310466:G:A;chr1:152313385:G:A	Compound heterozygote	0.0004502;0.023762	stop_gained;stop_gained
ENSG00000143631	FLG	chr1:152312600:CACTG:C;chr1:152314408:C:CT	Compound heterozygote	0.023977;0.00012458	frameshift_variant;frameshift_variant
ENSG00000143631	FLG	chr1:152312600:CACTG:C;chr1:152313385:G:A	Compound heterozygote	0.023977;0.023762	frameshift_variant;stop_gained
ENSG00000143631	FLG	chr1:152304631:G:A;chr1:152312600:CACTG:C	Compound heterozygote	0.00059461;0.023977	stop_gained;frameshift_variant
ENSG00000143631	FLG	chr1:152313385:G:A;chr1:152313409:G:A	Compound heterozygote	0.023762;2.5483e-05	stop_gained;stop_gained
ENSG00000143631	FLG	chr1:152312600:CACTG:C;chr1:152313385:G:A	Compound heterozygote	0.023977;0.023762	frameshift_variant;stop_gained
ENSG00000143631	FLG	chr1:152312600:CACTG:C;chr1:152313385:G:A	Compound heterozygote	0.023977;0.023762	frameshift_variant;stop_gained
ENSG00000143631	FLG	chr1:152312600:CACTG:C;chr1:152313385:G:A	Compound heterozygote	0.023977;0.023762	frameshift_variant;stop_gained
ENSG00000143631	FLG	chr1:152305146:G:T;chr1:152307547:G:A	Compound heterozygote	0.0038508;0.0045813	stop_gained;stop_gained
ENSG00000143631	FLG	chr1:152312600:CACTG:C;chr1:152313385:G:A	Compound heterozygote	0.023977;0.023762	frameshift_variant;stop_gained
ENSG00000143631	FLG	chr1:152308436:CT:C;chr1:152313385:G:A	Compound heterozygote	8.4944e-06;0.023762	frameshift_variant;stop_gained
ENSG00000143631	FLG	chr1:152307547:G:A;chr1:152312600:CACTG:C	Compound heterozygote	0.0045813;0.023977	stop_gained;frameshift_variant
ENSG00000143631	FLG	chr1:152305146:G:T;chr1:152313385:G:A	Compound heterozygote	0.0038508;0.023762	stop_gained;stop_gained
ENSG00000143631	FLG	chr1:152305146:G:T;chr1:152309525:TC:T	Compound heterozygote	0.0038508;4.5303e-05	stop_gained;frameshift_variant
ENSG00000143631	FLG	chr1:152311183:AC:A;chr1:152313385:G:A	Compound heterozygote	0.00039924;0.023762	frameshift_variant;stop_gained
ENSG00000143631	FLG	chr1:152312600:CACTG:C;chr1:152313385:G:A	Compound heterozygote	0.023977;0.023762	frameshift_variant;stop_gained
ENSG00000143631	FLG	chr1:152303836:G:A;chr1:152313385:G:A	Compound heterozygote	4.2472e-05;0.023762	stop_gained;stop_gained
ENSG00000143631	FLG	chr1:152312600:CACTG:C;chr1:152313385:G:A	Compound heterozygote	0.023977;0.023762	frameshift_variant;stop_gained
ENSG00000143631	FLG	chr1:152312600:CACTG:C;chr1:152313385:G:A	Compound heterozygote	0.023977;0.023762	frameshift_variant;stop_gained
ENSG00000143631	FLG	chr1:152307547:G:A;chr1:152313385:G:A	Compound heterozygote	0.0045813;0.023762	stop_gained;stop_gained
ENSG00000143631	FLG	chr1:152305146:G:T;chr1:152312600:CACTG:C	Compound heterozygote	0.0038508;0.023977	stop_gained;frameshift_variant
ENSG00000143631	FLG	chr1:152312600:CACTG:C;chr1:152313385:G:A	Compound heterozygote	0.023977;0.023762	frameshift_variant;stop_gained
ENSG00000143631	FLG	chr1:152312600:CACTG:C;chr1:152313385:G:A	Compound heterozygote	0.023977;0.023762	frameshift_variant;stop_gained
ENSG00000143631	FLG	chr1:152307617:CTG:C;chr1:152312600:CACTG:C	Compound heterozygote	0.00021802;0.023977	frameshift_variant;frameshift_variant
ENSG00000143631	FLG	chr1:152311468:G:A;chr1:152312600:CACTG:C	Compound heterozygote	0.00018405;0.023977	stop_gained;frameshift_variant
ENSG00000143631	FLG	chr1:152305146:G:T;chr1:152315363:C:A	Compound heterozygote	0.0038508;0.00036809	stop_gained;stop_gained
ENSG00000143631	FLG	chr1:152312600:CACTG:C;chr1:152313385:G:A	Compound heterozygote	0.023977;0.023762	frameshift_variant;stop_gained
ENSG00000143631	FLG	chr1:152307547:G:A;chr1:152312600:CACTG:C	Compound heterozygote	0.0045813;0.023977	stop_gained;frameshift_variant
ENSG00000143631	FLG	chr1:152308683:TG:T;chr1:152312600:CACTG:C	Compound heterozygote	2.2652e-05;0.023977	frameshift_variant;frameshift_variant
ENSG00000143631	FLG	chr1:152312600:CACTG:C;chr1:152313385:G:A	Compound heterozygote	0.023977;0.023762	frameshift_variant;stop_gained
ENSG00000143631	FLG	chr1:152312600:CACTG:C;chr1:152313385:G:A	Compound heterozygote	0.023977;0.023762	frameshift_variant;stop_gained
ENSG00000143631	FLG	chr1:152307547:G:A;chr1:152313385:G:A	Compound heterozygote	0.0045813;0.023762	stop_gained;stop_gained
ENSG00000143631	FLG	chr1:152312600:CACTG:C;chr1:152313385:G:A	Compound heterozygote	0.023977;0.023762	frameshift_variant;stop_gained
ENSG00000143631	FLG	chr1:152307547:G:A;chr1:152312600:CACTG:C	Compound heterozygote	0.0045813;0.023977	stop_gained;frameshift_variant
ENSG00000143631	FLG	chr1:152312600:CACTG:C;chr1:152313385:G:A	Compound heterozygote	0.023977;0.023762	frameshift_variant;stop_gained
ENSG00000143631	FLG	chr1:152304631:G:A;chr1:152312600:CACTG:C	Compound heterozygote	0.00059461;0.023977	stop_gained;frameshift_variant
ENSG00000143631	FLG	chr1:152304631:G:A;chr1:152312600:CACTG:C	Compound heterozygote	0.00059461;0.023977	stop_gained;frameshift_variant
ENSG00000143631	FLG	chr1:152312600:CACTG:C;chr1:152313385:G:A	Compound heterozygote	0.023977;0.023762	frameshift_variant;stop_gained
ENSG00000143631	FLG	chr1:152305146:G:T;chr1:152313385:G:A	Compound heterozygote	0.0038508;0.023762	stop_gained;stop_gained
ENSG00000143631	FLG	chr1:152312600:CACTG:C;chr1:152313385:G:A	Compound heterozygote	0.023977;0.023762	frameshift_variant;stop_gained
ENSG00000143631	FLG	chr1:152304631:G:A;chr1:152313385:G:A	Compound heterozygote	0.00059461;0.023762	stop_gained;stop_gained
ENSG00000143631	FLG	chr1:152305146:G:T;chr1:152313385:G:A	Compound heterozygote	0.0038508;0.023762	stop_gained;stop_gained
ENSG00000143631	FLG	chr1:152307547:G:A;chr1:152313385:G:A	Compound heterozygote	0.0045813;0.023762	stop_gained;stop_gained
ENSG00000143631	FLG	chr1:152305146:G:T;chr1:152313385:G:A	Compound heterozygote	0.0038508;0.023762	stop_gained;stop_gained
ENSG00000143631	FLG	chr1:152304631:G:A;chr1:152313385:G:A	Compound heterozygote	0.00059461;0.023762	stop_gained;stop_gained
ENSG00000143631	FLG	chr1:152307547:G:A;chr1:152310688:CCTCA:C	Compound heterozygote	0.0045813;5.6629e-05	stop_gained;frameshift_variant
ENSG00000143631	FLG	chr1:152312600:CACTG:C;chr1:152313385:G:A	Compound heterozygote	0.023977;0.023762	frameshift_variant;stop_gained
ENSG00000143631	FLG	chr1:152310664:G:A;chr1:152312600:CACTG:C	Compound heterozygote	1.4157e-05;0.023977	stop_gained;frameshift_variant
ENSG00000143631	FLG	chr1:152312600:CACTG:C;chr1:152313385:G:A	Compound heterozygote	0.023977;0.023762	frameshift_variant;stop_gained
ENSG00000143631	FLG	chr1:152312600:CACTG:C;chr1:152313385:G:A	Compound heterozygote	0.023977;0.023762	frameshift_variant;stop_gained
ENSG00000143631	FLG	chr1:152312600:CACTG:C;chr1:152313385:G:A	Compound heterozygote	0.023977;0.023762	frameshift_variant;stop_gained
ENSG00000143631	FLG	chr1:152307547:G:A;chr1:152312600:CACTG:C	Compound heterozygote	0.0045813;0.023977	stop_gained;frameshift_variant
ENSG00000143631	FLG	chr1:152307547:G:A;chr1:152313385:G:A	Compound heterozygote	0.0045813;0.023762	stop_gained;stop_gained
ENSG00000143631	FLG	chr1:152312600:CACTG:C;chr1:152313385:G:A	Compound heterozygote	0.023977;0.023762	frameshift_variant;stop_gained
ENSG00000143631	FLG	chr1:152307547:G:A;chr1:152312600:CACTG:C	Compound heterozygote	0.0045813;0.023977	stop_gained;frameshift_variant
ENSG00000143631	FLG	chr1:152312600:CACTG:C;chr1:152313385:G:A	Compound heterozygote	0.023977;0.023762	frameshift_variant;stop_gained
ENSG00000143631	FLG	chr1:152312600:CACTG:C;chr1:152315363:C:A	Compound heterozygote	0.023977;0.00036809	frameshift_variant;stop_gained
ENSG00000143631	FLG	chr1:152304328:G:A;chr1:152312600:CACTG:C	Compound heterozygote	2.8315e-05;0.023977	stop_gained;frameshift_variant
ENSG00000143631	FLG	chr1:152312600:CACTG:C;chr1:152313385:G:A	Compound heterozygote	0.023977;0.023762	frameshift_variant;stop_gained
ENSG00000143631	FLG	chr1:152312600:CACTG:C;chr1:152313385:G:A	Compound heterozygote	0.023977;0.023762	frameshift_variant;stop_gained
ENSG00000143631	FLG	chr1:152312600:CACTG:C;chr1:152313385:G:A	Compound heterozygote	0.023977;0.023762	frameshift_variant;stop_gained
ENSG00000143631	FLG	chr1:152312600:CACTG:C;chr1:152313385:G:A	Compound heterozygote	0.023977;0.023762	frameshift_variant;stop_gained
ENSG00000143631	FLG	chr1:152312600:CACTG:C;chr1:152315363:C:A	Compound heterozygote	0.023977;0.00036809	frameshift_variant;stop_gained
ENSG00000143631	FLG	chr1:152307547:G:A;chr1:152313385:G:A	Compound heterozygote	0.0045813;0.023762	stop_gained;stop_gained
ENSG00000143631	FLG	chr1:152307547:G:A;chr1:152313385:G:A	Compound heterozygote	0.0045813;0.023762	stop_gained;stop_gained
ENSG00000143631	FLG	chr1:152304631:G:A;chr1:152312600:CACTG:C	Compound heterozygote	0.00059461;0.023977	stop_gained;frameshift_variant
ENSG00000143631	FLG	chr1:152307547:G:A;chr1:152312600:CACTG:C	Compound heterozygote	0.0045813;0.023977	stop_gained;frameshift_variant
ENSG00000143631	FLG	chr1:152312600:CACTG:C;chr1:152314400:TTTTC:T	Compound heterozygote	0.023977;6.2292e-05	frameshift_variant;frameshift_variant
ENSG00000143631	FLG	chr1:152307547:G:A;chr1:152312600:CACTG:C	Compound heterozygote	0.0045813;0.023977	stop_gained;frameshift_variant
ENSG00000143631	FLG	chr1:152307291:G:T;chr1:152312600:CACTG:C	in cis	4.5303e-05;0.023977	stop_gained;frameshift_variant
ENSG00000143631	FLG	chr1:152312491:TG:T;chr1:152312507:G:GA;chr1:152314107:G:T	in cis	9.9101e-05;0.0001076;3.1146e-05	frameshift_variant;frameshift_variant;stop_gained
ENSG00000143631	FLG	chr1:152312491:TG:T;chr1:152312507:G:GA	in cis	9.9101e-05;0.0001076	frameshift_variant;frameshift_variant
ENSG00000143631	FLG	chr1:152307291:G:T;chr1:152312600:CACTG:C	in cis	4.5303e-05;0.023977	stop_gained;frameshift_variant
ENSG00000143631	FLG	chr1:152311438:G:A;chr1:152312491:TG:T;chr1:152312507:G:GA	in cis	2.5483e-05;9.9101e-05;0.0001076	stop_gained;frameshift_variant;frameshift_variant
ENSG00000143631	FLG	chr1:152312491:TG:T;chr1:152312507:G:GA	in cis	9.9101e-05;0.0001076	frameshift_variant;frameshift_variant
ENSG00000143631	FLG	chr1:152312600:CACTG:C;chr1:152314207:AT:A	in cis	0.023977;4.2472e-05	frameshift_variant;frameshift_variant
ENSG00000143631	FLG	chr1:152312600:CACTG:C;chr1:152314207:AT:A	in cis	0.023977;4.2472e-05	frameshift_variant;frameshift_variant
ENSG00000143631	FLG	chr1:152312600:CACTG:C;chr1:152314207:AT:A	in cis	0.023977;4.2472e-05	frameshift_variant;frameshift_variant
ENSG00000143631	FLG	chr1:152312600:CACTG:C;chr1:152314207:AT:A	in cis	0.023977;4.2472e-05	frameshift_variant;frameshift_variant
ENSG00000143631	FLG	chr1:152312491:TG:T;chr1:152312507:G:GA	in cis	9.9101e-05;0.0001076	frameshift_variant;frameshift_variant
ENSG00000143631	FLG	chr1:152312600:CACTG:C;chr1:152314207:AT:A	in cis	0.023977;4.2472e-05	frameshift_variant;frameshift_variant
ENSG00000143631	FLG	chr1:152311438:G:A;chr1:152312491:TG:T;chr1:152312507:G:GA	in cis	2.5483e-05;9.9101e-05;0.0001076	stop_gained;frameshift_variant;frameshift_variant
ENSG00000143631	FLG	chr1:152307291:G:T;chr1:152312600:CACTG:C	in cis	4.5303e-05;0.023977	stop_gained;frameshift_variant
ENSG00000143631	FLG	chr1:152312491:TG:T;chr1:152312507:G:GA;chr1:152314107:G:T	in cis	9.9101e-05;0.0001076;3.1146e-05	frameshift_variant;frameshift_variant;stop_gained
ENSG00000143631	FLG	chr1:152312491:TG:T;chr1:152312507:G:GA	in cis	9.9101e-05;0.0001076	frameshift_variant;frameshift_variant
ENSG00000143631	FLG	chr1:152307547:G:A;chr1:152311468:G:A	in cis	0.0045813;0.00018405	stop_gained;stop_gained
ENSG00000143631	FLG	chr1:152312491:TG:T;chr1:152312507:G:GA	in cis	9.9101e-05;0.0001076	frameshift_variant;frameshift_variant
ENSG00000143631	FLG	chr1:152312491:TG:T;chr1:152312507:G:GA;chr1:152314107:G:T	in cis	9.9101e-05;0.0001076;3.1146e-05	frameshift_variant;frameshift_variant;stop_gained
ENSG00000143631	FLG	chr1:152312491:TG:T;chr1:152312507:G:GA;chr1:152314107:G:T	in cis	9.9101e-05;0.0001076;3.1146e-05	frameshift_variant;frameshift_variant;stop_gained
ENSG00000143631	FLG	chr1:152312491:TG:T;chr1:152312507:G:GA	in cis	9.9101e-05;0.0001076	frameshift_variant;frameshift_variant
ENSG00000143631	FLG	chr1:152312491:TG:T;chr1:152312507:G:GA	in cis	9.9101e-05;0.0001076	frameshift_variant;frameshift_variant
ENSG00000143631	FLG	chr1:152312491:TG:T;chr1:152312507:G:GA	in cis	9.9101e-05;0.0001076	frameshift_variant;frameshift_variant
ENSG00000143631	FLG	chr1:152312491:TG:T;chr1:152312507:G:GA	in cis	9.9101e-05;0.0001076	frameshift_variant;frameshift_variant
ENSG00000143631	FLG	chr1:152311438:G:A;chr1:152312491:TG:T;chr1:152312507:G:GA	in cis	2.5483e-05;9.9101e-05;0.0001076	stop_gained;frameshift_variant;frameshift_variant
ENSG00000143631	FLG	chr1:152312600:CACTG:C;chr1:152314207:AT:A	in cis	0.023977;4.2472e-05	frameshift_variant;frameshift_variant
ENSG00000143631	FLG	chr1:152307291:G:T;chr1:152312600:CACTG:C	in cis	4.5303e-05;0.023977	stop_gained;frameshift_variant
ENSG00000143631	FLG	chr1:152312491:TG:T;chr1:152312507:G:GA	in cis	9.9101e-05;0.0001076	frameshift_variant;frameshift_variant
ENSG00000143631	FLG	chr1:152312491:TG:T;chr1:152312507:G:GA	in cis	9.9101e-05;0.0001076	frameshift_variant;frameshift_variant
ENSG00000143631	FLG	chr1:152312491:TG:T;chr1:152312507:G:GA;chr1:152314107:G:T	in cis	9.9101e-05;0.0001076;3.1146e-05	frameshift_variant;frameshift_variant;stop_gained
ENSG00000143631	FLG	chr1:152312507:G:GA;chr1:152314107:G:T	in cis	0.0001076;3.1146e-05	frameshift_variant;stop_gained
ENSG00000143631	FLG	chr1:152311690:AC:A;chr1:152312600:CACTG:C	in cis	2.8315e-06;0.023977	frameshift_variant;frameshift_variant
ENSG00000143631	FLG	chr1:152312600:CACTG:C;chr1:152314207:AT:A	in cis	0.023977;4.2472e-05	frameshift_variant;frameshift_variant
ENSG00000143631	FLG	chr1:152312600:CACTG:C;chr1:152314207:AT:A	in cis	0.023977;4.2472e-05	frameshift_variant;frameshift_variant
ENSG00000143631	FLG	chr1:152307291:G:T;chr1:152312600:CACTG:C	in cis	4.5303e-05;0.023977	stop_gained;frameshift_variant
ENSG00000143631	FLG	chr1:152307291:G:T;chr1:152312600:CACTG:C	in cis	4.5303e-05;0.023977	stop_gained;frameshift_variant
ENSG00000143631	FLG	chr1:152312491:TG:T;chr1:152312507:G:GA	in cis	9.9101e-05;0.0001076	frameshift_variant;frameshift_variant
ENSG00000143631	FLG	chr1:152312600:CACTG:C;chr1:152314207:AT:A	in cis	0.023977;4.2472e-05	frameshift_variant;frameshift_variant
ENSG00000143631	FLG	chr1:152307291:G:T;chr1:152312600:CACTG:C	in cis	4.5303e-05;0.023977	stop_gained;frameshift_variant
ENSG00000143631	FLG	chr1:152307291:G:T;chr1:152312600:CACTG:C	in cis	4.5303e-05;0.023977	stop_gained;frameshift_variant
ENSG00000143631	FLG	chr1:152312600:CACTG:C;chr1:152314207:AT:A	in cis	0.023977;4.2472e-05	frameshift_variant;frameshift_variant
ENSG00000143631	FLG	chr1:152312600:CACTG:C;chr1:152314207:AT:A	in cis	0.023977;4.2472e-05	frameshift_variant;frameshift_variant
ENSG00000143631	FLG	chr1:152312507:G:GA;chr1:152314107:G:T	in cis	0.0001076;3.1146e-05	frameshift_variant;stop_gained
ENSG00000143631	FLG	chr1:152307291:G:T;chr1:152312600:CACTG:C	in cis	4.5303e-05;0.023977	stop_gained;frameshift_variant
ENSG00000143631	FLG	chr1:152312491:TG:T;chr1:152312507:G:GA	in cis	9.9101e-05;0.0001076	frameshift_variant;frameshift_variant
ENSG00000143631	FLG	chr1:152307291:G:T;chr1:152312600:CACTG:C	in cis	4.5303e-05;0.023977	stop_gained;frameshift_variant
ENSG00000143631	FLG	chr1:152307291:G:T;chr1:152312600:CACTG:C	in cis	4.5303e-05;0.023977	stop_gained;frameshift_variant
ENSG00000143631	FLG	chr1:152312491:TG:T;chr1:152312507:G:GA	in cis	9.9101e-05;0.0001076	frameshift_variant;frameshift_variant
ENSG00000143631	FLG	chr1:152312491:TG:T;chr1:152312507:G:GA;chr1:152314107:G:T	in cis	9.9101e-05;0.0001076;3.1146e-05	frameshift_variant;frameshift_variant;stop_gained
ENSG00000143631	FLG	chr1:152312491:TG:T;chr1:152312507:G:GA	in cis	9.9101e-05;0.0001076	frameshift_variant;frameshift_variant
ENSG00000143631	FLG	chr1:152307291:G:T;chr1:152312600:CACTG:C	in cis	4.5303e-05;0.023977	stop_gained;frameshift_variant
ENSG00000143631	FLG	chr1:152312600:CACTG:C;chr1:152314207:AT:A	in cis	0.023977;4.2472e-05	frameshift_variant;frameshift_variant
ENSG00000143631	FLG	chr1:152312491:TG:T;chr1:152312507:G:GA	in cis	9.9101e-05;0.0001076	frameshift_variant;frameshift_variant
ENSG00000143631	FLG	chr1:152312491:TG:T;chr1:152312507:G:GA;chr1:152314107:G:T	in cis	9.9101e-05;0.0001076;3.1146e-05	frameshift_variant;frameshift_variant;stop_gained
ENSG00000143631	FLG	chr1:152307291:G:T;chr1:152312600:CACTG:C	in cis	4.5303e-05;0.023977	stop_gained;frameshift_variant
ENSG00000143631	FLG	chr1:152307291:G:T;chr1:152312600:CACTG:C	in cis	4.5303e-05;0.023977	stop_gained;frameshift_variant
ENSG00000143631	FLG	chr1:152311438:G:A;chr1:152312491:TG:T;chr1:152312507:G:GA	in cis	2.5483e-05;9.9101e-05;0.0001076	stop_gained;frameshift_variant;frameshift_variant
ENSG00000143631	FLG	chr1:152312491:TG:T;chr1:152312507:G:GA;chr1:152314107:G:T	in cis	9.9101e-05;0.0001076;3.1146e-05	frameshift_variant;frameshift_variant;stop_gained
ENSG00000143631	FLG	chr1:152311438:G:A;chr1:152312491:TG:T;chr1:152312507:G:GA	in cis	2.5483e-05;9.9101e-05;0.0001076	stop_gained;frameshift_variant;frameshift_variant
ENSG00000143631	FLG	chr1:152307291:G:T;chr1:152312600:CACTG:C	in cis	4.5303e-05;0.023977	stop_gained;frameshift_variant
ENSG00000143631	FLG	chr1:152312600:CACTG:C;chr1:152314207:AT:A	in cis	0.023977;4.2472e-05	frameshift_variant;frameshift_variant
ENSG00000143631	FLG	chr1:152307291:G:T;chr1:152312600:CACTG:C	in cis	4.5303e-05;0.023977	stop_gained;frameshift_variant
ENSG00000143631	FLG	chr1:152312491:TG:T;chr1:152312507:G:GA	in cis	9.9101e-05;0.0001076	frameshift_variant;frameshift_variant
ENSG00000143631	FLG	chr1:152312600:CACTG:C;chr1:152314207:AT:A	in cis	0.023977;4.2472e-05	frameshift_variant;frameshift_variant
ENSG00000143631	FLG	chr1:152312491:TG:T;chr1:152312507:G:GA	in cis	9.9101e-05;0.0001076	frameshift_variant;frameshift_variant
ENSG00000143631	FLG	chr1:152313385:G:A	Homozygote	0.023762	stop_gained
ENSG00000143631	FLG	chr1:152313385:G:A	Homozygote	0.023762	stop_gained
ENSG00000143631	FLG	chr1:152312600:CACTG:C	Homozygote	0.023977	frameshift_variant
ENSG00000143631	FLG	chr1:152312600:CACTG:C	Homozygote	0.023977	frameshift_variant
ENSG00000143631	FLG	chr1:152312600:CACTG:C	Homozygote	0.023977	frameshift_variant
ENSG00000143631	FLG	chr1:152313385:G:A	Homozygote	0.023762	stop_gained
ENSG00000143631	FLG	chr1:152313385:G:A	Homozygote	0.023762	stop_gained
ENSG00000143631	FLG	chr1:152313385:G:A	Homozygote	0.023762	stop_gained
ENSG00000143631	FLG	chr1:152313385:G:A	Homozygote	0.023762	stop_gained
ENSG00000143631	FLG	chr1:152312600:CACTG:C	Homozygote	0.023977	frameshift_variant
ENSG00000143631	FLG	chr1:152313385:G:A	Homozygote	0.023762	stop_gained
ENSG00000143631	FLG	chr1:152312600:CACTG:C	Homozygote	0.023977	frameshift_variant
ENSG00000143631	FLG	chr1:152313385:G:A	Homozygote	0.023762	stop_gained
ENSG00000143631	FLG	chr1:152313385:G:A	Homozygote	0.023762	stop_gained
ENSG00000143631	FLG	chr1:152313385:G:A	Homozygote	0.023762	stop_gained
ENSG00000143631	FLG	chr1:152312600:CACTG:C	Homozygote	0.023977	frameshift_variant
ENSG00000143631	FLG	chr1:152313385:G:A	Homozygote	0.023762	stop_gained
ENSG00000143631	FLG	chr1:152313385:G:A	Homozygote	0.023762	stop_gained
ENSG00000143631	FLG	chr1:152312600:CACTG:C	Homozygote	0.023977	frameshift_variant
ENSG00000143631	FLG	chr1:152313385:G:A	Homozygote	0.023762	stop_gained
ENSG00000143631	FLG	chr1:152313385:G:A	Homozygote	0.023762	stop_gained
ENSG00000143631	FLG	chr1:152312600:CACTG:C	Homozygote	0.023977	frameshift_variant
ENSG00000143631	FLG	chr1:152312600:CACTG:C	Homozygote	0.023977	frameshift_variant
ENSG00000143631	FLG	chr1:152312600:CACTG:C	Homozygote	0.023977	frameshift_variant
ENSG00000143631	FLG	chr1:152313385:G:A	Homozygote	0.023762	stop_gained
ENSG00000143631	FLG	chr1:152312600:CACTG:C	Homozygote	0.023977	frameshift_variant
ENSG00000143631	FLG	chr1:152313385:G:A	Homozygote	0.023762	stop_gained
ENSG00000143631	FLG	chr1:152312600:CACTG:C	Homozygote	0.023977	frameshift_variant
ENSG00000143631	FLG	chr1:152313385:G:A	Homozygote	0.023762	stop_gained
ENSG00000143631	FLG	chr1:152312600:CACTG:C	Homozygote	0.023977	frameshift_variant
ENSG00000143631	FLG	chr1:152313385:G:A	Homozygote	0.023762	stop_gained
ENSG00000143631	FLG	chr1:152312600:CACTG:C	Homozygote	0.023977	frameshift_variant
ENSG00000143631	FLG	chr1:152313385:G:A	Homozygote	0.023762	stop_gained
ENSG00000143631	FLG	chr1:152313385:G:A	Homozygote	0.023762	stop_gained
ENSG00000143631	FLG	chr1:152313385:G:A	Homozygote	0.023762	stop_gained
ENSG00000143631	FLG	chr1:152312600:CACTG:C	Homozygote	0.023977	frameshift_variant
ENSG00000143631	FLG	chr1:152312600:CACTG:C	Homozygote	0.023977	frameshift_variant
ENSG00000143631	FLG	chr1:152313385:G:A	Homozygote	0.023762	stop_gained
ENSG00000143631	FLG	chr1:152312600:CACTG:C	Homozygote	0.023977	frameshift_variant
ENSG00000143631	FLG	chr1:152312600:CACTG:C	Homozygote	0.023977	frameshift_variant
ENSG00000143631	FLG	chr1:152312600:CACTG:C	Homozygote	0.023977	frameshift_variant
ENSG00000143631	FLG	chr1:152313385:G:A	Homozygote	0.023762	stop_gained
ENSG00000143631	FLG	chr1:152312600:CACTG:C	Homozygote	0.023977	frameshift_variant
ENSG00000143631	FLG	chr1:152313385:G:A	Homozygote	0.023762	stop_gained
ENSG00000143631	FLG	chr1:152312600:CACTG:C	Homozygote	0.023977	frameshift_variant
ENSG00000143631	FLG	chr1:152312600:CACTG:C	Homozygote	0.023977	frameshift_variant
ENSG00000143631	FLG	chr1:152312600:CACTG:C	Homozygote	0.023977	frameshift_variant
ENSG00000143631	FLG	chr1:152313385:G:A	Homozygote	0.023762	stop_gained
ENSG00000143631	FLG	chr1:152313385:G:A	Homozygote	0.023762	stop_gained
ENSG00000143631	FLG	chr1:152312600:CACTG:C	Homozygote	0.023977	frameshift_variant
ENSG00000143631	FLG	chr1:152313385:G:A	Homozygote	0.023762	stop_gained
ENSG00000143631	FLG	chr1:152312600:CACTG:C	Homozygote	0.023977	frameshift_variant
ENSG00000143631	FLG	chr1:152312600:CACTG:C	Homozygote	0.023977	frameshift_variant
ENSG00000143631	FLG	chr1:152313385:G:A	Homozygote	0.023762	stop_gained
ENSG00000143631	FLG	chr1:152312600:CACTG:C	Homozygote	0.023977	frameshift_variant
ENSG00000143631	FLG	chr1:152313385:G:A	Homozygote	0.023762	stop_gained
ENSG00000143631	FLG	chr1:152313385:G:A	Homozygote	0.023762	stop_gained
ENSG00000143631	FLG	chr1:152313385:G:A	Homozygote	0.023762	stop_gained
ENSG00000143631	FLG	chr1:152312600:CACTG:C	Homozygote	0.023977	frameshift_variant
ENSG00000143631	FLG	chr1:152313385:G:A	Homozygote	0.023762	stop_gained
ENSG00000143631	FLG	chr1:152313385:G:A	Homozygote	0.023762	stop_gained
ENSG00000143631	FLG	chr1:152313385:G:A	Homozygote	0.023762	stop_gained
ENSG00000143631	FLG	chr1:152313385:G:A	Homozygote	0.023762	stop_gained
ENSG00000143631	FLG	chr1:152313385:G:A	Homozygote	0.023762	stop_gained
ENSG00000143631	FLG	chr1:152312600:CACTG:C	Homozygote	0.023977	frameshift_variant
ENSG00000143631	FLG	chr1:152313385:G:A	Homozygote	0.023762	stop_gained
ENSG00000143631	FLG	chr1:152312600:CACTG:C	Homozygote	0.023977	frameshift_variant
ENSG00000143631	FLG	chr1:152312600:CACTG:C	Homozygote	0.023977	frameshift_variant
ENSG00000143631	FLG	chr1:152312600:CACTG:C	Homozygote	0.023977	frameshift_variant
ENSG00000143631	FLG	chr1:152312600:CACTG:C	Homozygote	0.023977	frameshift_variant
ENSG00000143631	FLG	chr1:152312600:CACTG:C	Homozygote	0.023977	frameshift_variant
ENSG00000143631	FLG	chr1:152312600:CACTG:C	Homozygote	0.023977	frameshift_variant
ENSG00000143631	FLG	chr1:152313385:G:A	Homozygote	0.023762	stop_gained
ENSG00000143631	FLG	chr1:152313385:G:A	Homozygote	0.023762	stop_gained
ENSG00000143631	FLG	chr1:152313385:G:A	Homozygote	0.023762	stop_gained
ENSG00000143631	FLG	chr1:152313385:G:A	Homozygote	0.023762	stop_gained
ENSG00000143631	FLG	chr1:152312600:CACTG:C	Homozygote	0.023977	frameshift_variant
ENSG00000143631	FLG	chr1:152312600:CACTG:C	Homozygote	0.023977	frameshift_variant
ENSG00000143631	FLG	chr1:152312600:CACTG:C	Homozygote	0.023977	frameshift_variant
ENSG00000143631	FLG	chr1:152313385:G:A	Homozygote	0.023762	stop_gained
ENSG00000143631	FLG	chr1:152313385:G:A	Homozygote	0.023762	stop_gained
ENSG00000143631	FLG	chr1:152312600:CACTG:C;chr1:152314207:AT:A	Homozygote	0.023977;4.2472e-05	frameshift_variant;frameshift_variant
ENSG00000143631	FLG	chr1:152312600:CACTG:C	Homozygote	0.023977	frameshift_variant
ENSG00000143631	FLG	chr1:152313385:G:A	Homozygote	0.023762	stop_gained
ENSG00000143631	FLG	chr1:152312600:CACTG:C	Homozygote	0.023977	frameshift_variant
ENSG00000143631	FLG	chr1:152312600:CACTG:C	Homozygote	0.023977	frameshift_variant
ENSG00000143631	FLG	chr1:152312600:CACTG:C	Homozygote	0.023977	frameshift_variant
ENSG00000143631	FLG	chr1:152313385:G:A	Homozygote	0.023762	stop_gained
ENSG00000143631	FLG	chr1:152313385:G:A	Homozygote	0.023762	stop_gained
ENSG00000143631	FLG	chr1:152313385:G:A	Homozygote	0.023762	stop_gained
ENSG00000143631	FLG	chr1:152313385:G:A	Homozygote	0.023762	stop_gained
ENSG00000143631	FLG	chr1:152312600:CACTG:C	Homozygote	0.023977	frameshift_variant
ENSG00000143631	FLG	chr1:152313385:G:A	Homozygote	0.023762	stop_gained
ENSG00000143631	FLG	chr1:152312600:CACTG:C	Homozygote	0.023977	frameshift_variant
ENSG00000143631	FLG	chr1:152312600:CACTG:C	Homozygote	0.023977	frameshift_variant
ENSG00000143631	FLG	chr1:152312600:CACTG:C	Homozygote	0.023977	frameshift_variant
ENSG00000143631	FLG	chr1:152313385:G:A	Homozygote	0.023762	stop_gained
ENSG00000143631	FLG	chr1:152312600:CACTG:C	Homozygote	0.023977	frameshift_variant
ENSG00000143631	FLG	chr1:152312600:CACTG:C	Homozygote	0.023977	frameshift_variant
ENSG00000143631	FLG	chr1:152313385:G:A	Homozygote	0.023762	stop_gained
ENSG00000143631	FLG	chr1:152312600:CACTG:C	Homozygote	0.023977	frameshift_variant
ENSG00000143631	FLG	chr1:152313385:G:A	Homozygote	0.023762	stop_gained
ENSG00000143631	FLG	chr1:152312600:CACTG:C	Homozygote	0.023977	frameshift_variant
ENSG00000143631	FLG	chr1:152313385:G:A	Homozygote	0.023762	stop_gained
ENSG00000143631	FLG	chr1:152312600:CACTG:C	Homozygote	0.023977	frameshift_variant
ENSG00000143631	FLG	chr1:152312600:CACTG:C	Homozygote	0.023977	frameshift_variant
ENSG00000143631	FLG	chr1:152313385:G:A	Homozygote	0.023762	stop_gained
ENSG00000143631	FLG	chr1:152312600:CACTG:C	Homozygote	0.023977	frameshift_variant
ENSG00000143631	FLG	chr1:152312600:CACTG:C	Homozygote	0.023977	frameshift_variant
ENSG00000143631	FLG	chr1:152313385:G:A	Homozygote	0.023762	stop_gained
ENSG00000143631	FLG	chr1:152307547:G:A	Homozygote	0.0045813	stop_gained
ENSG00000143631	FLG	chr1:152313385:G:A	Homozygote	0.023762	stop_gained
ENSG00000143631	FLG	chr1:152313385:G:A	Homozygote	0.023762	stop_gained
ENSG00000143631	FLG	chr1:152313385:G:A	Homozygote	0.023762	stop_gained
ENSG00000143631	FLG	chr1:152312600:CACTG:C	Homozygote	0.023977	frameshift_variant
ENSG00000143631	FLG	chr1:152312600:CACTG:C	Homozygote	0.023977	frameshift_variant
ENSG00000143631	FLG	chr1:152312600:CACTG:C	Homozygote	0.023977	frameshift_variant
ENSG00000143631	FLG	chr1:152313385:G:A	Homozygote	0.023762	stop_gained
ENSG00000143631	FLG	chr1:152312600:CACTG:C	Homozygote	0.023977	frameshift_variant
ENSG00000143631	FLG	chr1:152312600:CACTG:C	Homozygote	0.023977	frameshift_variant
ENSG00000143631	FLG	chr1:152313385:G:A	Homozygote	0.023762	stop_gained
ENSG00000143631	FLG	chr1:152312600:CACTG:C	Homozygote	0.023977	frameshift_variant
ENSG00000143631	FLG	chr1:152312600:CACTG:C	Homozygote	0.023977	frameshift_variant
ENSG00000143631	FLG	chr1:152313385:G:A	Homozygote	0.023762	stop_gained
ENSG00000143631	FLG	chr1:152312600:CACTG:C	Homozygote	0.023977	frameshift_variant
ENSG00000143631	FLG	chr1:152312600:CACTG:C	Homozygote	0.023977	frameshift_variant
ENSG00000143631	FLG	chr1:152312600:CACTG:C	Homozygote	0.023977	frameshift_variant
ENSG00000143631	FLG	chr1:152312600:CACTG:C	Homozygote	0.023977	frameshift_variant
ENSG00000143631	FLG	chr1:152312600:CACTG:C	Homozygote	0.023977	frameshift_variant
ENSG00000143631	FLG	chr1:152312600:CACTG:C	Homozygote	0.023977	frameshift_variant
ENSG00000143631	FLG	chr1:152312600:CACTG:C	Homozygote	0.023977	frameshift_variant
ENSG00000143631	FLG	chr1:152313385:G:A	Homozygote	0.023762	stop_gained
ENSG00000143631	FLG	chr1:152313385:G:A	Homozygote	0.023762	stop_gained
ENSG00000143631	FLG	chr1:152312600:CACTG:C	Homozygote	0.023977	frameshift_variant
ENSG00000143631	FLG	chr1:152312600:CACTG:C	Homozygote	0.023977	frameshift_variant
ENSG00000143631	FLG	chr1:152313385:G:A	Homozygote	0.023762	stop_gained
ENSG00000143631	FLG	chr1:152312600:CACTG:C	Homozygote	0.023977	frameshift_variant
ENSG00000143631	FLG	chr1:152312600:CACTG:C	Homozygote	0.023977	frameshift_variant
ENSG00000143631	FLG	chr1:152312600:CACTG:C	Homozygote	0.023977	frameshift_variant
ENSG00000143631	FLG	chr1:152313385:G:A	Homozygote	0.023762	stop_gained
ENSG00000143631	FLG	chr1:152313385:G:A	Homozygote	0.023762	stop_gained
ENSG00000143631	FLG	chr1:152313385:G:A	Homozygote	0.023762	stop_gained
ENSG00000143631	FLG	chr1:152312600:CACTG:C	Homozygote	0.023977	frameshift_variant
ENSG00000143631	FLG	chr1:152312600:CACTG:C	Homozygote	0.023977	frameshift_variant
ENSG00000143631	FLG	chr1:152312600:CACTG:C	Homozygote	0.023977	frameshift_variant
ENSG00000143631	FLG	chr1:152313385:G:A	Homozygote	0.023762	stop_gained
ENSG00000143631	FLG	chr1:152312600:CACTG:C	Homozygote	0.023977	frameshift_variant
ENSG00000143631	FLG	chr1:152313385:G:A	Homozygote	0.023762	stop_gained
ENSG00000143631	FLG	chr1:152312600:CACTG:C	Homozygote	0.023977	frameshift_variant
ENSG00000143631	FLG	chr1:152312600:CACTG:C	Homozygote	0.023977	frameshift_variant
ENSG00000143631	FLG	chr1:152312600:CACTG:C	Homozygote	0.023977	frameshift_variant
ENSG00000143631	FLG	chr1:152312600:CACTG:C	Homozygote	0.023977	frameshift_variant
ENSG00000143631	FLG	chr1:152312600:CACTG:C	Homozygote	0.023977	frameshift_variant
ENSG00000143631	FLG	chr1:152313385:G:A	Homozygote	0.023762	stop_gained
ENSG00000143631	FLG	chr1:152312600:CACTG:C	Homozygote	0.023977	frameshift_variant
ENSG00000143631	FLG	chr1:152313385:G:A	Homozygote	0.023762	stop_gained
ENSG00000143631	FLG	chr1:152313385:G:A	Homozygote	0.023762	stop_gained
ENSG00000143631	FLG	chr1:152305146:G:T	Homozygote	0.0038508	stop_gained
ENSG00000143631	FLG	chr1:152313385:G:A	Homozygote	0.023762	stop_gained
ENSG00000143631	FLG	chr1:152312600:CACTG:C	Homozygote	0.023977	frameshift_variant
ENSG00000143631	FLG	chr1:152313385:G:A	Homozygote	0.023762	stop_gained
ENSG00000143631	FLG	chr1:152313385:G:A	Homozygote	0.023762	stop_gained
ENSG00000143631	FLG	chr1:152312600:CACTG:C	Homozygote	0.023977	frameshift_variant
ENSG00000143631	FLG	chr1:152312600:CACTG:C	Homozygote	0.023977	frameshift_variant
ENSG00000143631	FLG	chr1:152312600:CACTG:C	Homozygote	0.023977	frameshift_variant
ENSG00000143631	FLG	chr1:152312600:CACTG:C	Homozygote	0.023977	frameshift_variant
ENSG00000143631	FLG	chr1:152313385:G:A	Homozygote	0.023762	stop_gained
ENSG00000143631	FLG	chr1:152313385:G:A	Homozygote	0.023762	stop_gained
ENSG00000143631	FLG	chr1:152313385:G:A	Homozygote	0.023762	stop_gained
ENSG00000143631	FLG	chr1:152312600:CACTG:C	Homozygote	0.023977	frameshift_variant
ENSG00000143631	FLG	chr1:152313385:G:A	Homozygote	0.023762	stop_gained
ENSG00000143631	FLG	chr1:152313385:G:A	Homozygote	0.023762	stop_gained
ENSG00000143631	FLG	chr1:152313385:G:A	Homozygote	0.023762	stop_gained
ENSG00000143631	FLG	chr1:152312600:CACTG:C	Homozygote	0.023977	frameshift_variant
ENSG00000143631	FLG	chr1:152313385:G:A	Homozygote	0.023762	stop_gained
ENSG00000143631	FLG	chr1:152313385:G:A	Homozygote	0.023762	stop_gained
ENSG00000143631	FLG	chr1:152313385:G:A	Homozygote	0.023762	stop_gained
ENSG00000143631	FLG	chr1:152313385:G:A	Homozygote	0.023762	stop_gained
ENSG00000143631	FLG	chr1:152312600:CACTG:C	Homozygote	0.023977	frameshift_variant
ENSG00000143631	FLG	chr1:152313385:G:A	Homozygote	0.023762	stop_gained
ENSG00000143631	FLG	chr1:152312600:CACTG:C	Homozygote	0.023977	frameshift_variant
ENSG00000143631	FLG	chr1:152312600:CACTG:C	Homozygote	0.023977	frameshift_variant
ENSG00000143631	FLG	chr1:152312600:CACTG:C	Homozygote	0.023977	frameshift_variant
ENSG00000143631	FLG	chr1:152313385:G:A	Homozygote	0.023762	stop_gained
ENSG00000143631	FLG	chr1:152313385:G:A	Homozygote	0.023762	stop_gained
ENSG00000143631	FLG	chr1:152313385:G:A	Homozygote	0.023762	stop_gained
ENSG00000143631	FLG	chr1:152313385:G:A	Homozygote	0.023762	stop_gained
ENSG00000143631	FLG	chr1:152312600:CACTG:C	Homozygote	0.023977	frameshift_variant
ENSG00000143631	FLG	chr1:152312600:CACTG:C	Homozygote	0.023977	frameshift_variant
ENSG00000143631	FLG	chr1:152313385:G:A	Homozygote	0.023762	stop_gained
ENSG00000143631	FLG	chr1:152312600:CACTG:C	Homozygote	0.023977	frameshift_variant
ENSG00000143631	FLG	chr1:152312600:CACTG:C	Homozygote	0.023977	frameshift_variant
ENSG00000143631	FLG	chr1:152312600:CACTG:C	Homozygote	0.023977	frameshift_variant
ENSG00000143631	FLG	chr1:152313385:G:A	Homozygote	0.023762	stop_gained
ENSG00000143631	FLG	chr1:152312600:CACTG:C	Homozygote	0.023977	frameshift_variant
ENSG00000143631	FLG	chr1:152313385:G:A	Homozygote	0.023762	stop_gained
ENSG00000143631	FLG	chr1:152313385:G:A	Homozygote	0.023762	stop_gained
ENSG00000143631	FLG	chr1:152312600:CACTG:C	Homozygote	0.023977	frameshift_variant
ENSG00000143631	FLG	chr1:152313385:G:A	Homozygote	0.023762	stop_gained
ENSG00000165474	GJB2	chr13:20189104:C:T;chr13:20189166:C:T	Compound heterozygote	0.0008013;0.00092872	missense_variant;missense_variant
ENSG00000165474	GJB2	chr13:20189104:C:T;chr13:20189374:G:C	Compound heterozygote	0.0008013;3.3978e-05	missense_variant;missense_variant
ENSG00000165474	GJB2	chr13:20189227:C:T;chr13:20189546:AC:A	Compound heterozygote	0.00036526;0.0076393	missense_variant;frameshift_variant
ENSG00000165474	GJB2	chr13:20189166:C:T;chr13:20189450:C:T	Compound heterozygote	0.00092872;2.2652e-05	missense_variant;stop_gained
ENSG00000165474	GJB2	chr13:20189104:C:T;chr13:20189227:C:T	Compound heterozygote	0.0008013;0.00036526	missense_variant;missense_variant
ENSG00000165474	GJB2	chr13:20189473:C:T;chr13:20189546:AC:A	Compound heterozygote	0.00062859;0.0076393	missense_variant;frameshift_variant
ENSG00000165474	GJB2	chr13:20189155:G:A;chr13:20189166:C:T	Compound heterozygote	1.982e-05;0.00092872	missense_variant;missense_variant
ENSG00000165474	GJB2	chr13:20189313:A:G;chr13:20189546:AC:A	Compound heterozygote	0.00048701;0.0076393	missense_variant;frameshift_variant
ENSG00000165474	GJB2	chr13:20189166:C:T;chr13:20189546:AC:A	Compound heterozygote	0.00092872;0.0076393	missense_variant;frameshift_variant
ENSG00000165474	GJB2	chr13:20189473:C:T;chr13:20189546:AC:A	Compound heterozygote	0.00062859;0.0076393	missense_variant;frameshift_variant
ENSG00000165474	GJB2	chr13:20189227:C:T;chr13:20189546:AC:A	Compound heterozygote	0.00036526;0.0076393	missense_variant;frameshift_variant
ENSG00000165474	GJB2	chr13:20189104:C:T;chr13:20189546:AC:A	Compound heterozygote	0.0008013;0.0076393	missense_variant;frameshift_variant
ENSG00000165474	GJB2	chr13:20189443:C:A;chr13:20189546:AC:A	Compound heterozygote	0.00013874;0.0076393	stop_gained;frameshift_variant
ENSG00000165474	GJB2	chr13:20189227:C:T;chr13:20189546:AC:A	Compound heterozygote	0.00036526;0.0076393	missense_variant;frameshift_variant
ENSG00000165474	GJB2	chr13:20189104:C:T;chr13:20189546:AC:A	Compound heterozygote	0.0008013;0.0076393	missense_variant;frameshift_variant
ENSG00000165474	GJB2	chr13:20189104:C:T;chr13:20189546:AC:A	in cis	0.0008013;0.0076393	missense_variant;frameshift_variant
ENSG00000165474	GJB2	chr13:20189546:AC:A	Homozygote	0.0076393	frameshift_variant
ENSG00000165474	GJB2	chr13:20189546:AC:A	Homozygote	0.0076393	frameshift_variant
ENSG00000165474	GJB2	chr13:20189546:AC:A	Homozygote	0.0076393	frameshift_variant
ENSG00000165474	GJB2	chr13:20189546:AC:A	Homozygote	0.0076393	frameshift_variant
ENSG00000165474	GJB2	chr13:20189546:AC:A	Homozygote	0.0076393	frameshift_variant
ENSG00000165474	GJB2	chr13:20189546:AC:A	Homozygote	0.0076393	frameshift_variant
ENSG00000155511	GRIA1	chr5:153492228:T:TC;chr5:153655850:A:G	Compound heterozygote	0.014222;1.982e-05	frameshift_variant;missense_variant
ENSG00000155511	GRIA1	chr5:153492228:T:TC;chr5:153686286:A:G	Compound heterozygote	0.014222;8.4944e-06	frameshift_variant;missense_variant
ENSG00000155511	GRIA1	chr5:153492228:T:TC;chr5:153811194:C:G	Compound heterozygote	0.014222;4.2472e-05	frameshift_variant;stop_gained
ENSG00000155511	GRIA1	chr5:153492228:T:TC	Homozygote	0.014222	frameshift_variant
ENSG00000155511	GRIA1	chr5:153492228:T:TC	Homozygote	0.014222	frameshift_variant
ENSG00000155511	GRIA1	chr5:153492228:T:TC	Homozygote	0.014222	frameshift_variant
ENSG00000155511	GRIA1	chr5:153492228:T:TC	Homozygote	0.014222	frameshift_variant
ENSG00000155511	GRIA1	chr5:153492228:T:TC	Homozygote	0.014222	frameshift_variant
ENSG00000155511	GRIA1	chr5:153492228:T:TC	Homozygote	0.014222	frameshift_variant
ENSG00000155511	GRIA1	chr5:153492228:T:TC	Homozygote	0.014222	frameshift_variant
ENSG00000155511	GRIA1	chr5:153492228:T:TC	Homozygote	0.014222	frameshift_variant
ENSG00000155511	GRIA1	chr5:153492228:T:TC	Homozygote	0.014222	frameshift_variant
ENSG00000155511	GRIA1	chr5:153492228:T:TC	Homozygote	0.014222	frameshift_variant
ENSG00000155511	GRIA1	chr5:153492228:T:TC	Homozygote	0.014222	frameshift_variant
ENSG00000155511	GRIA1	chr5:153492228:T:TC	Homozygote	0.014222	frameshift_variant
ENSG00000155511	GRIA1	chr5:153492228:T:TC	Homozygote	0.014222	frameshift_variant
ENSG00000155511	GRIA1	chr5:153492228:T:TC	Homozygote	0.014222	frameshift_variant
ENSG00000155511	GRIA1	chr5:153492228:T:TC	Homozygote	0.014222	frameshift_variant
ENSG00000155511	GRIA1	chr5:153492228:T:TC	Homozygote	0.014222	frameshift_variant
ENSG00000155511	GRIA1	chr5:153492228:T:TC	Homozygote	0.014222	frameshift_variant
ENSG00000155511	GRIA1	chr5:153492228:T:TC	Homozygote	0.014222	frameshift_variant
ENSG00000155511	GRIA1	chr5:153492228:T:TC	Homozygote	0.014222	frameshift_variant
ENSG00000155511	GRIA1	chr5:153492228:T:TC	Homozygote	0.014222	frameshift_variant
ENSG00000155511	GRIA1	chr5:153492228:T:TC	Homozygote	0.014222	frameshift_variant
ENSG00000155511	GRIA1	chr5:153492228:T:TC	Homozygote	0.014222	frameshift_variant
ENSG00000155511	GRIA1	chr5:153492228:T:TC	Homozygote	0.014222	frameshift_variant
ENSG00000155511	GRIA1	chr5:153492228:T:TC	Homozygote	0.014222	frameshift_variant
ENSG00000155511	GRIA1	chr5:153492228:T:TC	Homozygote	0.014222	frameshift_variant
ENSG00000155511	GRIA1	chr5:153492228:T:TC	Homozygote	0.014222	frameshift_variant
ENSG00000155511	GRIA1	chr5:153492228:T:TC	Homozygote	0.014222	frameshift_variant
ENSG00000155511	GRIA1	chr5:153492228:T:TC	Homozygote	0.014222	frameshift_variant
ENSG00000155511	GRIA1	chr5:153492228:T:TC	Homozygote	0.014222	frameshift_variant
ENSG00000155511	GRIA1	chr5:153492228:T:TC	Homozygote	0.014222	frameshift_variant
ENSG00000155511	GRIA1	chr5:153492228:T:TC	Homozygote	0.014222	frameshift_variant
ENSG00000155511	GRIA1	chr5:153492228:T:TC	Homozygote	0.014222	frameshift_variant
ENSG00000155511	GRIA1	chr5:153492228:T:TC	Homozygote	0.014222	frameshift_variant
ENSG00000155511	GRIA1	chr5:153492228:T:TC	Homozygote	0.014222	frameshift_variant
ENSG00000155511	GRIA1	chr5:153492228:T:TC	Homozygote	0.014222	frameshift_variant
ENSG00000155511	GRIA1	chr5:153492228:T:TC	Homozygote	0.014222	frameshift_variant
ENSG00000155511	GRIA1	chr5:153492228:T:TC	Homozygote	0.014222	frameshift_variant
ENSG00000155511	GRIA1	chr5:153492228:T:TC	Homozygote	0.014222	frameshift_variant
ENSG00000144596	GRIP2	chr3:14511465:G:A;chr3:14540371:CT:C	Compound heterozygote	3.1146e-05;0.016326	stop_gained;frameshift_variant
ENSG00000144596	GRIP2	chr3:14540371:CT:C	Homozygote	0.016326	frameshift_variant
ENSG00000144596	GRIP2	chr3:14540371:CT:C	Homozygote	0.016326	frameshift_variant
ENSG00000144596	GRIP2	chr3:14540371:CT:C	Homozygote	0.016326	frameshift_variant
ENSG00000144596	GRIP2	chr3:14540371:CT:C	Homozygote	0.016326	frameshift_variant
ENSG00000144596	GRIP2	chr3:14540371:CT:C	Homozygote	0.016326	frameshift_variant
ENSG00000144596	GRIP2	chr3:14540371:CT:C	Homozygote	0.016326	frameshift_variant
ENSG00000144596	GRIP2	chr3:14540371:CT:C	Homozygote	0.016326	frameshift_variant
ENSG00000144596	GRIP2	chr3:14540371:CT:C	Homozygote	0.016326	frameshift_variant
ENSG00000144596	GRIP2	chr3:14540371:CT:C	Homozygote	0.016326	frameshift_variant
ENSG00000144596	GRIP2	chr3:14540371:CT:C	Homozygote	0.016326	frameshift_variant
ENSG00000144596	GRIP2	chr3:14540371:CT:C	Homozygote	0.016326	frameshift_variant
ENSG00000144596	GRIP2	chr3:14540371:CT:C	Homozygote	0.016326	frameshift_variant
ENSG00000144596	GRIP2	chr3:14540371:CT:C	Homozygote	0.016326	frameshift_variant
ENSG00000144596	GRIP2	chr3:14540371:CT:C	Homozygote	0.016326	frameshift_variant
ENSG00000144596	GRIP2	chr3:14540371:CT:C	Homozygote	0.016326	frameshift_variant
ENSG00000144596	GRIP2	chr3:14540371:CT:C	Homozygote	0.016326	frameshift_variant
ENSG00000144596	GRIP2	chr3:14540371:CT:C	Homozygote	0.016326	frameshift_variant
ENSG00000144596	GRIP2	chr3:14540371:CT:C	Homozygote	0.016326	frameshift_variant
ENSG00000144596	GRIP2	chr3:14540371:CT:C	Homozygote	0.016326	frameshift_variant
ENSG00000144596	GRIP2	chr3:14540371:CT:C	Homozygote	0.016326	frameshift_variant
ENSG00000144596	GRIP2	chr3:14540371:CT:C	Homozygote	0.016326	frameshift_variant
ENSG00000144596	GRIP2	chr3:14540371:CT:C	Homozygote	0.016326	frameshift_variant
ENSG00000144596	GRIP2	chr3:14540371:CT:C	Homozygote	0.016326	frameshift_variant
ENSG00000144596	GRIP2	chr3:14540371:CT:C	Homozygote	0.016326	frameshift_variant
ENSG00000144596	GRIP2	chr3:14540371:CT:C	Homozygote	0.016326	frameshift_variant
ENSG00000144596	GRIP2	chr3:14540371:CT:C	Homozygote	0.016326	frameshift_variant
ENSG00000144596	GRIP2	chr3:14540371:CT:C	Homozygote	0.016326	frameshift_variant
ENSG00000144596	GRIP2	chr3:14540371:CT:C	Homozygote	0.016326	frameshift_variant
ENSG00000144596	GRIP2	chr3:14540371:CT:C	Homozygote	0.016326	frameshift_variant
ENSG00000144596	GRIP2	chr3:14540371:CT:C	Homozygote	0.016326	frameshift_variant
ENSG00000144596	GRIP2	chr3:14540371:CT:C	Homozygote	0.016326	frameshift_variant
ENSG00000144596	GRIP2	chr3:14540371:CT:C	Homozygote	0.016326	frameshift_variant
ENSG00000144596	GRIP2	chr3:14540371:CT:C	Homozygote	0.016326	frameshift_variant
ENSG00000144596	GRIP2	chr3:14540371:CT:C	Homozygote	0.016326	frameshift_variant
ENSG00000144596	GRIP2	chr3:14540371:CT:C	Homozygote	0.016326	frameshift_variant
ENSG00000144596	GRIP2	chr3:14540371:CT:C	Homozygote	0.016326	frameshift_variant
ENSG00000144596	GRIP2	chr3:14540371:CT:C	Homozygote	0.016326	frameshift_variant
ENSG00000144596	GRIP2	chr3:14540371:CT:C	Homozygote	0.016326	frameshift_variant
ENSG00000144596	GRIP2	chr3:14540371:CT:C	Homozygote	0.016326	frameshift_variant
ENSG00000144596	GRIP2	chr3:14540371:CT:C	Homozygote	0.016326	frameshift_variant
ENSG00000144596	GRIP2	chr3:14540371:CT:C	Homozygote	0.016326	frameshift_variant
ENSG00000144596	GRIP2	chr3:14540371:CT:C	Homozygote	0.016326	frameshift_variant
ENSG00000144596	GRIP2	chr3:14540371:CT:C	Homozygote	0.016326	frameshift_variant
ENSG00000144596	GRIP2	chr3:14540371:CT:C	Homozygote	0.016326	frameshift_variant
ENSG00000144596	GRIP2	chr3:14540371:CT:C	Homozygote	0.016326	frameshift_variant
ENSG00000144596	GRIP2	chr3:14540371:CT:C	Homozygote	0.016326	frameshift_variant
ENSG00000144596	GRIP2	chr3:14540371:CT:C	Homozygote	0.016326	frameshift_variant
ENSG00000144596	GRIP2	chr3:14540371:CT:C	Homozygote	0.016326	frameshift_variant
ENSG00000144596	GRIP2	chr3:14540371:CT:C	Homozygote	0.016326	frameshift_variant
ENSG00000144596	GRIP2	chr3:14540371:CT:C	Homozygote	0.016326	frameshift_variant
ENSG00000144596	GRIP2	chr3:14540371:CT:C	Homozygote	0.016326	frameshift_variant
ENSG00000144596	GRIP2	chr3:14540371:CT:C	Homozygote	0.016326	frameshift_variant
ENSG00000144596	GRIP2	chr3:14540371:CT:C	Homozygote	0.016326	frameshift_variant
ENSG00000144596	GRIP2	chr3:14540371:CT:C	Homozygote	0.016326	frameshift_variant
ENSG00000144596	GRIP2	chr3:14540371:CT:C	Homozygote	0.016326	frameshift_variant
ENSG00000144596	GRIP2	chr3:14540371:CT:C	Homozygote	0.016326	frameshift_variant
ENSG00000144596	GRIP2	chr3:14540371:CT:C	Homozygote	0.016326	frameshift_variant
ENSG00000144596	GRIP2	chr3:14540371:CT:C	Homozygote	0.016326	frameshift_variant
ENSG00000144596	GRIP2	chr3:14540371:CT:C	Homozygote	0.016326	frameshift_variant
ENSG00000144596	GRIP2	chr3:14540371:CT:C	Homozygote	0.016326	frameshift_variant
ENSG00000124615	MOCS1	chr6:39909922:G:A;chr6:39925698:G:A	Compound heterozygote	0.00093722;0.00035393	missense_variant;missense_variant
ENSG00000124615	MOCS1	chr6:39909873:A:G;chr6:39909922:G:A	Compound heterozygote	0.0022482;0.00093722	missense_variant;missense_variant
ENSG00000124615	MOCS1	chr6:39909873:A:G;chr6:39925698:G:A	Compound heterozygote	0.0022482;0.00035393	missense_variant;missense_variant
ENSG00000124615	MOCS1	chr6:39909873:A:G;chr6:39925717:C:T	Compound heterozygote	0.0022482;2.8315e-05	missense_variant;missense_variant
ENSG00000124615	MOCS1	chr6:39909873:A:G;chr6:39909922:G:A	Compound heterozygote	0.0022482;0.00093722	missense_variant;missense_variant
ENSG00000124615	MOCS1	chr6:39909873:A:G;chr6:39925698:G:A	Compound heterozygote	0.0022482;0.00035393	missense_variant;missense_variant
ENSG00000124615	MOCS1	chr6:39909922:G:A;chr6:39925702:G:A	Compound heterozygote	0.00093722;5.6629e-06	missense_variant;missense_variant
ENSG00000124615	MOCS1	chr6:39909873:A:G;chr6:39912312:G:T	Compound heterozygote	0.0022482;2.8315e-06	missense_variant;missense_variant
ENSG00000124615	MOCS1	chr6:39909922:G:A;chr6:39916125:T:C	in cis	0.00093722;8.4944e-06	missense_variant;missense_variant
ENSG00000124615	MOCS1	chr6:39909922:G:A;chr6:39927362:G:A	in cis	0.00093722;0.0001076	missense_variant;missense_variant
ENSG00000124615	MOCS1	chr6:39909922:G:A;chr6:39927362:G:A	in cis	0.00093722;0.0001076	missense_variant;missense_variant
ENSG00000124615	MOCS1	chr6:39909922:G:A;chr6:39927362:G:A	in cis	0.00093722;0.0001076	missense_variant;missense_variant
ENSG00000124615	MOCS1	chr6:39909922:G:A;chr6:39916125:T:C	in cis	0.00093722;8.4944e-06	missense_variant;missense_variant
ENSG00000124615	MOCS1	chr6:39909922:G:A;chr6:39916125:T:C	in cis	0.00093722;8.4944e-06	missense_variant;missense_variant
ENSG00000132781	MUTYH	chr1:45331556:C:T;chr1:45332479:C:T	Compound heterozygote	0.0062037;0.00038791	missense_variant;missense_variant
ENSG00000132781	MUTYH	chr1:45331556:C:T;chr1:45332803:T:C	Compound heterozygote	0.0062037;0.0022595	missense_variant;missense_variant
ENSG00000132781	MUTYH	chr1:45331556:C:T;chr1:45332479:C:T	Compound heterozygote	0.0062037;0.00038791	missense_variant;missense_variant
ENSG00000132781	MUTYH	chr1:45331556:C:T;chr1:45332803:T:C	Compound heterozygote	0.0062037;0.0022595	missense_variant;missense_variant
ENSG00000132781	MUTYH	chr1:45331556:C:T;chr1:45332803:T:C	Compound heterozygote	0.0062037;0.0022595	missense_variant;missense_variant
ENSG00000132781	MUTYH	chr1:45331556:C:T;chr1:45332803:T:C	Compound heterozygote	0.0062037;0.0022595	missense_variant;missense_variant
ENSG00000132781	MUTYH	chr1:45331556:C:T;chr1:45332479:C:T	Compound heterozygote	0.0062037;0.00038791	missense_variant;missense_variant
ENSG00000132781	MUTYH	chr1:45331193:C:T;chr1:45331556:C:T	Compound heterozygote	3.6809e-05;0.0062037	missense_variant;missense_variant
ENSG00000132781	MUTYH	chr1:45331556:C:T;chr1:45332803:T:C	Compound heterozygote	0.0062037;0.0022595	missense_variant;missense_variant
ENSG00000132781	MUTYH	chr1:45331556:C:T;chr1:45331699:AG:A	Compound heterozygote	0.0062037;9.3438e-05	missense_variant;frameshift_variant
ENSG00000132781	MUTYH	chr1:45331462:C:T;chr1:45331476:C:A;chr1:45331556:C:T	Compound heterozygote	5.6629e-06;5.6629e-06;0.0062037	stop_gained;stop_gained;missense_variant
ENSG00000132781	MUTYH	chr1:45331556:C:T;chr1:45332803:T:C	Compound heterozygote	0.0062037;0.0022595	missense_variant;missense_variant
ENSG00000132781	MUTYH	chr1:45331556:C:T;chr1:45331699:AG:A	Compound heterozygote	0.0062037;9.3438e-05	missense_variant;frameshift_variant
ENSG00000132781	MUTYH	chr1:45331556:C:T;chr1:45332278:C:T	Compound heterozygote	0.0062037;0.0004049	missense_variant;missense_variant
ENSG00000132781	MUTYH	chr1:45332803:T:C;chr1:45333452:C:T	Compound heterozygote	0.0022595;6.7955e-05	missense_variant;stop_gained
ENSG00000132781	MUTYH	chr1:45331529:G:A;chr1:45331556:C:T	Compound heterozygote	6.7955e-05;0.0062037	missense_variant;missense_variant
ENSG00000132781	MUTYH	chr1:45331556:C:T;chr1:45332803:T:C	Compound heterozygote	0.0062037;0.0022595	missense_variant;missense_variant
ENSG00000132781	MUTYH	chr1:45331556:C:T;chr1:45332803:T:C	Compound heterozygote	0.0062037;0.0022595	missense_variant;missense_variant
ENSG00000132781	MUTYH	chr1:45331462:C:T;chr1:45331476:C:A	in cis	5.6629e-06;5.6629e-06	stop_gained;stop_gained
ENSG00000132781	MUTYH	chr1:45331556:C:T	Homozygote	0.0062037	missense_variant
ENSG00000132781	MUTYH	chr1:45331556:C:T	Homozygote	0.0062037	missense_variant
ENSG00000132781	MUTYH	chr1:45331556:C:T	Homozygote	0.0062037	missense_variant
ENSG00000132781	MUTYH	chr1:45331556:C:T	Homozygote	0.0062037	missense_variant
ENSG00000132781	MUTYH	chr1:45331556:C:T	Homozygote	0.0062037	missense_variant
ENSG00000132781	MUTYH	chr1:45332803:T:C	Homozygote	0.0022595	missense_variant
ENSG00000132781	MUTYH	chr1:45331556:C:T	Homozygote	0.0062037	missense_variant
ENSG00000132781	MUTYH	chr1:45331556:C:T	Homozygote	0.0062037	missense_variant
ENSG00000132781	MUTYH	chr1:45331556:C:T	Homozygote	0.0062037	missense_variant
ENSG00000132781	MUTYH	chr1:45331556:C:T	Homozygote	0.0062037	missense_variant
ENSG00000132781	MUTYH	chr1:45331556:C:T	Homozygote	0.0062037	missense_variant
ENSG00000132781	MUTYH	chr1:45331556:C:T	Homozygote	0.0062037	missense_variant
ENSG00000197616	MYH6	chr14:23389488:C:G;chr14:23398856:T:G	Compound heterozygote	0.0032987;0.0029702	missense_variant;missense_variant
ENSG00000197616	MYH6	chr14:23385990:G:A;chr14:23398856:T:G	Compound heterozygote	7.3618e-05;0.0029702	missense_variant;missense_variant
ENSG00000197616	MYH6	chr14:23388898:G:A;chr14:23389488:C:G	Compound heterozygote	0.0012487;0.0032987	missense_variant;missense_variant
ENSG00000197616	MYH6	chr14:23384714:C:T;chr14:23389488:C:G	Compound heterozygote	0.00034261;0.0032987	missense_variant;missense_variant
ENSG00000197616	MYH6	chr14:23403758:G:C;chr14:23404338:G:T	Compound heterozygote	2.8315e-05;8.4944e-06	missense_variant;missense_variant
ENSG00000197616	MYH6	chr14:23388321:C:T;chr14:23398856:T:G	Compound heterozygote	0.00068238;0.0029702	missense_variant;missense_variant
ENSG00000197616	MYH6	chr14:23389488:C:G;chr14:23398959:A:T	Compound heterozygote	0.0032987;5.6629e-06	missense_variant;missense_variant
ENSG00000197616	MYH6	chr14:23388898:G:A;chr14:23398856:T:G	Compound heterozygote	0.0012487;0.0029702	missense_variant;missense_variant
ENSG00000197616	MYH6	chr14:23389018:C:T;chr14:23402598:G:C	Compound heterozygote	8.4944e-06;3.3978e-05	missense_variant;missense_variant
ENSG00000197616	MYH6	chr14:23389488:C:G;chr14:23398866:C:T	Compound heterozygote	0.0032987;9.0607e-05	missense_variant;missense_variant
ENSG00000197616	MYH6	chr14:23388186:G:T;chr14:23392987:C:T	Compound heterozygote	0.00028032;1.982e-05	missense_variant;missense_variant
ENSG00000197616	MYH6	chr14:23389488:C:G;chr14:23398787:T:A	Compound heterozygote	0.0032987;5.0966e-05	missense_variant;missense_variant
ENSG00000197616	MYH6	chr14:23398856:T:G;chr14:23400948:G:T	Compound heterozygote	0.0029702;6.7955e-05	missense_variant;missense_variant
ENSG00000197616	MYH6	chr14:23388321:C:T;chr14:23389488:C:G	Compound heterozygote	0.00068238;0.0032987	missense_variant;missense_variant
ENSG00000197616	MYH6	chr14:23384714:C:T;chr14:23405680:C:T	Compound heterozygote	0.00034261;0.00093438	missense_variant;missense_variant
ENSG00000197616	MYH6	chr14:23394139:G:A;chr14:23405680:C:T	Compound heterozygote	0.0005493;0.00093438	missense_variant;missense_variant
ENSG00000197616	MYH6	chr14:23388898:G:A;chr14:23398856:T:G	Compound heterozygote	0.0012487;0.0029702	missense_variant;missense_variant
ENSG00000197616	MYH6	chr14:23386589:C:A;chr14:23393848:G:T	Compound heterozygote	2.2652e-05;5.6629e-06	missense_variant;missense_variant
ENSG00000197616	MYH6	chr14:23394139:G:A;chr14:23398856:T:G	Compound heterozygote	0.0005493;0.0029702	missense_variant;missense_variant
ENSG00000197616	MYH6	chr14:23398856:T:G;chr14:23403415:C:A	Compound heterozygote	0.0029702;0.00017555	missense_variant;missense_variant
ENSG00000197616	MYH6	chr14:23388898:G:A;chr14:23398856:T:G	Compound heterozygote	0.0012487;0.0029702	missense_variant;missense_variant
ENSG00000197616	MYH6	chr14:23403415:C:A;chr14:23405680:C:T	Compound heterozygote	0.00017555;0.00093438	missense_variant;missense_variant
ENSG00000197616	MYH6	chr14:23386529:T:C;chr14:23398856:T:G	Compound heterozygote	3.9641e-05;0.0029702	missense_variant;missense_variant
ENSG00000197616	MYH6	chr14:23385990:G:A;chr14:23389488:C:G	Compound heterozygote	7.3618e-05;0.0032987	missense_variant;missense_variant
ENSG00000197616	MYH6	chr14:23390376:C:T;chr14:23398856:T:G	Compound heterozygote	4.8135e-05;0.0029702	missense_variant;missense_variant
ENSG00000197616	MYH6	chr14:23386548:G:A;chr14:23390247:T:A	Compound heterozygote	4.2472e-05;3.6809e-05	missense_variant;missense_variant
ENSG00000197616	MYH6	chr14:23383292:C:T;chr14:23389488:C:G	Compound heterozygote	9.9101e-05;0.0032987	missense_variant;missense_variant
ENSG00000197616	MYH6	chr14:23386356:C:T;chr14:23394139:G:A	Compound heterozygote	3.9641e-05;0.0005493	missense_variant;missense_variant
ENSG00000197616	MYH6	chr14:23389488:C:G;chr14:23400948:G:T	Compound heterozygote	0.0032987;6.7955e-05	missense_variant;missense_variant
ENSG00000197616	MYH6	chr14:23389488:C:G;chr14:23398856:T:G	Compound heterozygote	0.0032987;0.0029702	missense_variant;missense_variant
ENSG00000197616	MYH6	chr14:23389488:C:G;chr14:23400351:C:T	Compound heterozygote	0.0032987;8.4944e-06	missense_variant;missense_variant
ENSG00000197616	MYH6	chr14:23385989:C:T;chr14:23388898:G:A	Compound heterozygote	3.3978e-05;0.0012487	missense_variant;missense_variant
ENSG00000197616	MYH6	chr14:23386589:C:A;chr14:23389488:C:G	Compound heterozygote	2.2652e-05;0.0032987	missense_variant;missense_variant
ENSG00000197616	MYH6	chr14:23389488:C:G;chr14:23400963:C:T	Compound heterozygote	0.0032987;8.4944e-06	missense_variant;missense_variant
ENSG00000197616	MYH6	chr14:23389488:C:G;chr14:23400284:A:G	Compound heterozygote	0.0032987;1.1326e-05	missense_variant;missense_variant
ENSG00000197616	MYH6	chr14:23389488:C:G;chr14:23396693:C:A	Compound heterozygote	0.0032987;8.4944e-06	missense_variant;splice_donor_variant
ENSG00000197616	MYH6	chr14:23384714:C:T;chr14:23398856:T:G	Compound heterozygote	0.00034261;0.0029702	missense_variant;missense_variant
ENSG00000197616	MYH6	chr14:23388898:G:A;chr14:23398856:T:G	Compound heterozygote	0.0012487;0.0029702	missense_variant;missense_variant
ENSG00000197616	MYH6	chr14:23384714:C:T;chr14:23389488:C:G	Compound heterozygote	0.00034261;0.0032987	missense_variant;missense_variant
ENSG00000197616	MYH6	chr14:23384714:C:T;chr14:23389488:C:G	Compound heterozygote	0.00034261;0.0032987	missense_variant;missense_variant
ENSG00000197616	MYH6	chr14:23384699:C:T;chr14:23400758:C:A	Compound heterozygote	1.4157e-05;1.4157e-05	missense_variant;missense_variant
ENSG00000197616	MYH6	chr14:23388898:G:A;chr14:23389488:C:G	Compound heterozygote	0.0012487;0.0032987	missense_variant;missense_variant
ENSG00000197616	MYH6	chr14:23389488:C:G;chr14:23400345:C:T	Compound heterozygote	0.0032987;3.3978e-05	missense_variant;missense_variant
ENSG00000197616	MYH6	chr14:23388321:C:T;chr14:23398856:T:G	Compound heterozygote	0.00068238;0.0029702	missense_variant;missense_variant
ENSG00000197616	MYH6	chr14:23389644:G:A;chr14:23400792:G:T	Compound heterozygote	5.6629e-05;1.6989e-05	missense_variant;missense_variant
ENSG00000197616	MYH6	chr14:23388898:G:A;chr14:23405680:C:T	Compound heterozygote	0.0012487;0.00093438	missense_variant;missense_variant
ENSG00000197616	MYH6	chr14:23388898:G:A;chr14:23398856:T:G	Compound heterozygote	0.0012487;0.0029702	missense_variant;missense_variant
ENSG00000197616	MYH6	chr14:23389488:C:G;chr14:23398856:T:G	Compound heterozygote	0.0032987;0.0029702	missense_variant;missense_variant
ENSG00000197616	MYH6	chr14:23398856:T:G;chr14:23405680:C:T	Compound heterozygote	0.0029702;0.00093438	missense_variant;missense_variant
ENSG00000197616	MYH6	chr14:23389488:C:G;chr14:23398856:T:G	Compound heterozygote	0.0032987;0.0029702	missense_variant;missense_variant
ENSG00000197616	MYH6	chr14:23384516:C:T;chr14:23398856:T:G	in cis	5.3798e-05;0.0029702	missense_variant;missense_variant
ENSG00000197616	MYH6	chr14:23384516:C:T;chr14:23398856:T:G	in cis	5.3798e-05;0.0029702	missense_variant;missense_variant
ENSG00000197616	MYH6	chr14:23384516:C:T;chr14:23398856:T:G	in cis	5.3798e-05;0.0029702	missense_variant;missense_variant
ENSG00000197616	MYH6	chr14:23384591:C:T;chr14:23400374:T:C	in cis	1.6989e-05;8.4944e-06	missense_variant;missense_variant
ENSG00000197616	MYH6	chr14:23384516:C:T;chr14:23398856:T:G	in cis	5.3798e-05;0.0029702	missense_variant;missense_variant
ENSG00000197616	MYH6	chr14:23389488:C:G;chr14:23390442:C:T	in cis	0.0032987;1.6989e-05	missense_variant;missense_variant
ENSG00000197616	MYH6	chr14:23384516:C:T;chr14:23398856:T:G	in cis	5.3798e-05;0.0029702	missense_variant;missense_variant
ENSG00000197616	MYH6	chr14:23384516:C:T;chr14:23398856:T:G	in cis	5.3798e-05;0.0029702	missense_variant;missense_variant
ENSG00000197616	MYH6	chr14:23384516:C:T;chr14:23398856:T:G	in cis	5.3798e-05;0.0029702	missense_variant;missense_variant
ENSG00000197616	MYH6	chr14:23384714:C:T;chr14:23396330:G:A	in cis	0.00034261;0.000252	missense_variant;missense_variant
ENSG00000197616	MYH6	chr14:23384516:C:T;chr14:23398856:T:G	in cis	5.3798e-05;0.0029702	missense_variant;missense_variant
ENSG00000197616	MYH6	chr14:23384516:C:T;chr14:23398856:T:G	in cis	5.3798e-05;0.0029702	missense_variant;missense_variant
ENSG00000197616	MYH6	chr14:23384516:C:T;chr14:23398856:T:G	in cis	5.3798e-05;0.0029702	missense_variant;missense_variant
ENSG00000197616	MYH6	chr14:23384516:C:T;chr14:23398856:T:G	in cis	5.3798e-05;0.0029702	missense_variant;missense_variant
ENSG00000197616	MYH6	chr14:23384516:C:T;chr14:23398856:T:G	in cis	5.3798e-05;0.0029702	missense_variant;missense_variant
ENSG00000197616	MYH6	chr14:23384591:C:T;chr14:23400374:T:C	in cis	1.6989e-05;8.4944e-06	missense_variant;missense_variant
ENSG00000197616	MYH6	chr14:23384516:C:T;chr14:23398856:T:G	in cis	5.3798e-05;0.0029702	missense_variant;missense_variant
ENSG00000197616	MYH6	chr14:23384516:C:T;chr14:23398856:T:G	in cis	5.3798e-05;0.0029702	missense_variant;missense_variant
ENSG00000197616	MYH6	chr14:23384591:C:T;chr14:23400374:T:C	in cis	1.6989e-05;8.4944e-06	missense_variant;missense_variant
ENSG00000197616	MYH6	chr14:23384516:C:T;chr14:23398856:T:G	in cis	5.3798e-05;0.0029702	missense_variant;missense_variant
ENSG00000197616	MYH6	chr14:23384516:C:T;chr14:23398856:T:G	in cis	5.3798e-05;0.0029702	missense_variant;missense_variant
ENSG00000197616	MYH6	chr14:23384516:C:T;chr14:23398856:T:G	in cis	5.3798e-05;0.0029702	missense_variant;missense_variant
ENSG00000197616	MYH6	chr14:23384516:C:T;chr14:23398856:T:G	in cis	5.3798e-05;0.0029702	missense_variant;missense_variant
ENSG00000197616	MYH6	chr14:23405680:C:T	Homozygote	0.00093438	missense_variant
ENSG00000197616	MYH6	chr14:23388321:C:T	Homozygote	0.00068238	missense_variant
ENSG00000197616	MYH6	chr14:23389488:C:G	Homozygote	0.0032987	missense_variant
ENSG00000197616	MYH6	chr14:23398856:T:G	Homozygote	0.0029702	missense_variant
ENSG00000197616	MYH6	chr14:23389488:C:G	Homozygote	0.0032987	missense_variant
ENSG00000166866	MYO1A	chr12:57031134:G:A;chr12:57047675:G:A	Compound heterozygote	0.0066058;0.0043944	missense_variant;stop_gained
ENSG00000166866	MYO1A	chr12:57031134:G:A;chr12:57047675:G:A	Compound heterozygote	0.0066058;0.0043944	missense_variant;stop_gained
ENSG00000166866	MYO1A	chr12:57037974:C:T;chr12:57046627:C:T	Compound heterozygote	0.00016422;0.00016706	missense_variant;missense_variant
ENSG00000166866	MYO1A	chr12:57031134:G:A;chr12:57047675:G:A	Compound heterozygote	0.0066058;0.0043944	missense_variant;stop_gained
ENSG00000166866	MYO1A	chr12:57031134:G:A;chr12:57037571:T:A	Compound heterozygote	0.0066058;0.0031712	missense_variant;missense_variant
ENSG00000166866	MYO1A	chr12:57030303:C:G;chr12:57047675:G:A	Compound heterozygote	0.00014724;0.0043944	missense_variant;stop_gained
ENSG00000166866	MYO1A	chr12:57037984:C:T;chr12:57047675:G:A	Compound heterozygote	1.6989e-05;0.0043944	missense_variant;stop_gained
ENSG00000166866	MYO1A	chr12:57031134:G:A;chr12:57047675:G:A	Compound heterozygote	0.0066058;0.0043944	missense_variant;stop_gained
ENSG00000166866	MYO1A	chr12:57037547:C:A;chr12:57043142:T:C	Compound heterozygote	0.0010307;8.4944e-06	splice_donor_variant;missense_variant
ENSG00000166866	MYO1A	chr12:57041194:T:A;chr12:57047675:G:A	Compound heterozygote	0.00035393;0.0043944	missense_variant;stop_gained
ENSG00000166866	MYO1A	chr12:57037571:T:A;chr12:57047675:G:A	Compound heterozygote	0.0031712;0.0043944	missense_variant;stop_gained
ENSG00000166866	MYO1A	chr12:57037547:C:A;chr12:57047675:G:A	Compound heterozygote	0.0010307;0.0043944	splice_donor_variant;stop_gained
ENSG00000166866	MYO1A	chr12:57031134:G:A;chr12:57047717:C:A	Compound heterozygote	0.0066058;0.00069371	missense_variant;missense_variant
ENSG00000166866	MYO1A	chr12:57047084:G:A;chr12:57047675:G:A	Compound heterozygote	1.4157e-05;0.0043944	missense_variant;stop_gained
ENSG00000166866	MYO1A	chr12:57031134:G:A;chr12:57047675:G:A	Compound heterozygote	0.0066058;0.0043944	missense_variant;stop_gained
ENSG00000166866	MYO1A	chr12:57031134:G:A;chr12:57037571:T:A	Compound heterozygote	0.0066058;0.0031712	missense_variant;missense_variant
ENSG00000166866	MYO1A	chr12:57037547:C:A;chr12:57038832:G:C	Compound heterozygote	0.0010307;7.3618e-05	splice_donor_variant;missense_variant
ENSG00000166866	MYO1A	chr12:57029845:G:T;chr12:57037547:C:A	Compound heterozygote	6.2292e-05;0.0010307	stop_gained;splice_donor_variant
ENSG00000166866	MYO1A	chr12:57043115:C:T;chr12:57047675:G:A	Compound heterozygote	6.5124e-05;0.0043944	missense_variant;stop_gained
ENSG00000166866	MYO1A	chr12:57031134:G:A;chr12:57037989:A:T	Compound heterozygote	0.0066058;0.0001444	missense_variant;missense_variant
ENSG00000166866	MYO1A	chr12:57031134:G:A;chr12:57037571:T:A	Compound heterozygote	0.0066058;0.0031712	missense_variant;missense_variant
ENSG00000166866	MYO1A	chr12:57031134:G:A;chr12:57047717:C:A	Compound heterozygote	0.0066058;0.00069371	missense_variant;missense_variant
ENSG00000166866	MYO1A	chr12:57047675:G:A;chr12:57047717:C:A	Compound heterozygote	0.0043944;0.00069371	stop_gained;missense_variant
ENSG00000166866	MYO1A	chr12:57031134:G:A;chr12:57037547:C:A	Compound heterozygote	0.0066058;0.0010307	missense_variant;splice_donor_variant
ENSG00000166866	MYO1A	chr12:57037571:T:A;chr12:57047675:G:A	Compound heterozygote	0.0031712;0.0043944	missense_variant;stop_gained
ENSG00000166866	MYO1A	chr12:57037547:C:A;chr12:57041194:T:A	Compound heterozygote	0.0010307;0.00035393	splice_donor_variant;missense_variant
ENSG00000166866	MYO1A	chr12:57047717:C:A;chr12:57048232:C:T	Compound heterozygote	0.00069371;0.00015856	missense_variant;missense_variant
ENSG00000166866	MYO1A	chr12:57037547:C:A;chr12:57046627:C:T	Compound heterozygote	0.0010307;0.00016706	splice_donor_variant;missense_variant
ENSG00000166866	MYO1A	chr12:57047675:G:A;chr12:57047717:C:A	Compound heterozygote	0.0043944;0.00069371	stop_gained;missense_variant
ENSG00000166866	MYO1A	chr12:57037571:T:A;chr12:57041194:T:A	Compound heterozygote	0.0031712;0.00035393	missense_variant;missense_variant
ENSG00000166866	MYO1A	chr12:57031134:G:A;chr12:57037571:T:A	Compound heterozygote	0.0066058;0.0031712	missense_variant;missense_variant
ENSG00000166866	MYO1A	chr12:57031134:G:A;chr12:57037571:T:A	Compound heterozygote	0.0066058;0.0031712	missense_variant;missense_variant
ENSG00000166866	MYO1A	chr12:57037571:T:A;chr12:57047675:G:A	Compound heterozygote	0.0031712;0.0043944	missense_variant;stop_gained
ENSG00000166866	MYO1A	chr12:57031134:G:A;chr12:57037948:G:C	Compound heterozygote	0.0066058;0.00047285	missense_variant;missense_variant
ENSG00000166866	MYO1A	chr12:57031134:G:A;chr12:57036977:G:C	Compound heterozygote	0.0066058;5.3798e-05	missense_variant;missense_variant
ENSG00000166866	MYO1A	chr12:57031134:G:A;chr12:57047675:G:A	Compound heterozygote	0.0066058;0.0043944	missense_variant;stop_gained
ENSG00000166866	MYO1A	chr12:57037547:C:A;chr12:57038897:T:C	Compound heterozygote	0.0010307;0.00037942	splice_donor_variant;missense_variant
ENSG00000166866	MYO1A	chr12:57037571:T:A;chr12:57047675:G:A	Compound heterozygote	0.0031712;0.0043944	missense_variant;stop_gained
ENSG00000166866	MYO1A	chr12:57031134:G:A;chr12:57047675:G:A	Compound heterozygote	0.0066058;0.0043944	missense_variant;stop_gained
ENSG00000166866	MYO1A	chr12:57037571:T:A;chr12:57046627:C:T	Compound heterozygote	0.0031712;0.00016706	missense_variant;missense_variant
ENSG00000166866	MYO1A	chr12:57031134:G:A;chr12:57041194:T:A	Compound heterozygote	0.0066058;0.00035393	missense_variant;missense_variant
ENSG00000166866	MYO1A	chr12:57030303:C:G;chr12:57031134:G:A	Compound heterozygote	0.00014724;0.0066058	missense_variant;missense_variant
ENSG00000166866	MYO1A	chr12:57031134:G:A;chr12:57037571:T:A	Compound heterozygote	0.0066058;0.0031712	missense_variant;missense_variant
ENSG00000166866	MYO1A	chr12:57031134:G:A;chr12:57047675:G:A	Compound heterozygote	0.0066058;0.0043944	missense_variant;stop_gained
ENSG00000166866	MYO1A	chr12:57031134:G:A;chr12:57047675:G:A	Compound heterozygote	0.0066058;0.0043944	missense_variant;stop_gained
ENSG00000166866	MYO1A	chr12:57031134:G:A;chr12:57047675:G:A	Compound heterozygote	0.0066058;0.0043944	missense_variant;stop_gained
ENSG00000166866	MYO1A	chr12:57031134:G:A;chr12:57037571:T:A	Compound heterozygote	0.0066058;0.0031712	missense_variant;missense_variant
ENSG00000166866	MYO1A	chr12:57031134:G:A;chr12:57047675:G:A	Compound heterozygote	0.0066058;0.0043944	missense_variant;stop_gained
ENSG00000166866	MYO1A	chr12:57037582:C:T;chr12:57047648:C:T	Compound heterozygote	0.0001529;0.00016139	missense_variant;missense_variant
ENSG00000166866	MYO1A	chr12:57031134:G:A;chr12:57041441:C:A	Compound heterozygote	0.0066058;0.00012742	missense_variant;missense_variant
ENSG00000166866	MYO1A	chr12:57037571:T:A;chr12:57047675:G:A	Compound heterozygote	0.0031712;0.0043944	missense_variant;stop_gained
ENSG00000166866	MYO1A	chr12:57029546:AAT:A;chr12:57029550:A:ACCCTTGGT;chr12:57029552:AT:A	in cis	3.6809e-05;3.1146e-05;3.3978e-05	frameshift_variant;frameshift_variant;frameshift_variant
ENSG00000166866	MYO1A	chr12:57029546:AAT:A;chr12:57029550:A:ACCCTTGGT;chr12:57029552:AT:A	in cis	3.6809e-05;3.1146e-05;3.3978e-05	frameshift_variant;frameshift_variant;frameshift_variant
ENSG00000166866	MYO1A	chr12:57029546:AAT:A;chr12:57029550:A:ACCCTTGGT;chr12:57029552:AT:A	in cis	3.6809e-05;3.1146e-05;3.3978e-05	frameshift_variant;frameshift_variant;frameshift_variant
ENSG00000166866	MYO1A	chr12:57029546:AAT:A;chr12:57029550:A:ACCCTTGGT;chr12:57029552:AT:A	in cis	3.6809e-05;3.1146e-05;3.3978e-05	frameshift_variant;frameshift_variant;frameshift_variant
ENSG00000166866	MYO1A	chr12:57029546:AAT:A;chr12:57029552:AT:A	in cis	3.6809e-05;3.3978e-05	frameshift_variant;frameshift_variant
ENSG00000166866	MYO1A	chr12:57029546:AAT:A;chr12:57029550:A:ACCCTTGGT;chr12:57029552:AT:A	in cis	3.6809e-05;3.1146e-05;3.3978e-05	frameshift_variant;frameshift_variant;frameshift_variant
ENSG00000166866	MYO1A	chr12:57029546:AAT:A;chr12:57029550:A:ACCCTTGGT;chr12:57029552:AT:A	in cis	3.6809e-05;3.1146e-05;3.3978e-05	frameshift_variant;frameshift_variant;frameshift_variant
ENSG00000166866	MYO1A	chr12:57029546:AAT:A;chr12:57029550:A:ACCCTTGGT;chr12:57029552:AT:A	in cis	3.6809e-05;3.1146e-05;3.3978e-05	frameshift_variant;frameshift_variant;frameshift_variant
ENSG00000166866	MYO1A	chr12:57029546:AAT:A;chr12:57029550:A:ACCCTTGGT;chr12:57029552:AT:A	in cis	3.6809e-05;3.1146e-05;3.3978e-05	frameshift_variant;frameshift_variant;frameshift_variant
ENSG00000166866	MYO1A	chr12:57029546:AAT:A;chr12:57029550:A:ACCCTTGGT;chr12:57029552:AT:A	in cis	3.6809e-05;3.1146e-05;3.3978e-05	frameshift_variant;frameshift_variant;frameshift_variant
ENSG00000166866	MYO1A	chr12:57029546:AAT:A;chr12:57029550:A:ACCCTTGGT;chr12:57029552:AT:A	in cis	3.6809e-05;3.1146e-05;3.3978e-05	frameshift_variant;frameshift_variant;frameshift_variant
ENSG00000166866	MYO1A	chr12:57037948:G:C	Homozygote	0.00047285	missense_variant
ENSG00000166866	MYO1A	chr12:57037571:T:A	Homozygote	0.0031712	missense_variant
ENSG00000166866	MYO1A	chr12:57047675:G:A	Homozygote	0.0043944	stop_gained
ENSG00000166866	MYO1A	chr12:57047675:G:A	Homozygote	0.0043944	stop_gained
ENSG00000166866	MYO1A	chr12:57031134:G:A	Homozygote	0.0066058	missense_variant
ENSG00000166866	MYO1A	chr12:57031134:G:A	Homozygote	0.0066058	missense_variant
ENSG00000166866	MYO1A	chr12:57031134:G:A	Homozygote	0.0066058	missense_variant
ENSG00000166866	MYO1A	chr12:57037571:T:A	Homozygote	0.0031712	missense_variant
ENSG00000166866	MYO1A	chr12:57031134:G:A	Homozygote	0.0066058	missense_variant
ENSG00000166866	MYO1A	chr12:57047675:G:A	Homozygote	0.0043944	stop_gained
ENSG00000166866	MYO1A	chr12:57037571:T:A	Homozygote	0.0031712	missense_variant
ENSG00000166866	MYO1A	chr12:57031134:G:A	Homozygote	0.0066058	missense_variant
ENSG00000166866	MYO1A	chr12:57048232:C:T	Homozygote	0.00015856	missense_variant
ENSG00000222028	PSMB11	chr14:23042370:G:A;chr14:23042460:GC:G	Compound heterozygote	0.0067814;0.0048503	missense_variant;frameshift_variant
ENSG00000222028	PSMB11	chr14:23042370:G:A;chr14:23042460:GC:G	Compound heterozygote	0.0067814;0.0048503	missense_variant;frameshift_variant
ENSG00000222028	PSMB11	chr14:23042370:G:A;chr14:23042460:GC:G	Compound heterozygote	0.0067814;0.0048503	missense_variant;frameshift_variant
ENSG00000222028	PSMB11	chr14:23042370:G:A;chr14:23042460:GC:G	Compound heterozygote	0.0067814;0.0048503	missense_variant;frameshift_variant
ENSG00000222028	PSMB11	chr14:23042370:G:A;chr14:23042460:GC:G	Compound heterozygote	0.0067814;0.0048503	missense_variant;frameshift_variant
ENSG00000222028	PSMB11	chr14:23042370:G:A;chr14:23042460:GC:G	Compound heterozygote	0.0067814;0.0048503	missense_variant;frameshift_variant
ENSG00000222028	PSMB11	chr14:23042370:G:A;chr14:23042460:GC:G	Compound heterozygote	0.0067814;0.0048503	missense_variant;frameshift_variant
ENSG00000222028	PSMB11	chr14:23042370:G:A;chr14:23042460:GC:G	Compound heterozygote	0.0067814;0.0048503	missense_variant;frameshift_variant
ENSG00000222028	PSMB11	chr14:23042370:G:A;chr14:23042460:GC:G	Compound heterozygote	0.0067814;0.0048503	missense_variant;frameshift_variant
ENSG00000222028	PSMB11	chr14:23042370:G:A;chr14:23042679:G:A	Compound heterozygote	0.0067814;7.645e-05	missense_variant;missense_variant
ENSG00000222028	PSMB11	chr14:23042370:G:A;chr14:23042460:GC:G	Compound heterozygote	0.0067814;0.0048503	missense_variant;frameshift_variant
ENSG00000222028	PSMB11	chr14:23042370:G:A;chr14:23042460:GC:G	Compound heterozygote	0.0067814;0.0048503	missense_variant;frameshift_variant
ENSG00000222028	PSMB11	chr14:23042370:G:A;chr14:23042460:GC:G	Compound heterozygote	0.0067814;0.0048503	missense_variant;frameshift_variant
ENSG00000222028	PSMB11	chr14:23042370:G:A;chr14:23042523:G:A	Compound heterozygote	0.0067814;6.2292e-05	missense_variant;missense_variant
ENSG00000222028	PSMB11	chr14:23042370:G:A;chr14:23042460:GC:G	Compound heterozygote	0.0067814;0.0048503	missense_variant;frameshift_variant
ENSG00000222028	PSMB11	chr14:23042370:G:A;chr14:23042460:GC:G	Compound heterozygote	0.0067814;0.0048503	missense_variant;frameshift_variant
ENSG00000222028	PSMB11	chr14:23042370:G:A;chr14:23042460:GC:G	Compound heterozygote	0.0067814;0.0048503	missense_variant;frameshift_variant
ENSG00000222028	PSMB11	chr14:23042370:G:A;chr14:23042460:GC:G	Compound heterozygote	0.0067814;0.0048503	missense_variant;frameshift_variant
ENSG00000222028	PSMB11	chr14:23042370:G:A;chr14:23042524:A:G	Compound heterozygote	0.0067814;5.6629e-06	missense_variant;missense_variant
ENSG00000222028	PSMB11	chr14:23042370:G:A;chr14:23042460:GC:G	Compound heterozygote	0.0067814;0.0048503	missense_variant;frameshift_variant
ENSG00000222028	PSMB11	chr14:23042370:G:A;chr14:23042485:A:T	Compound heterozygote	0.0067814;6.7955e-05	missense_variant;missense_variant
ENSG00000222028	PSMB11	chr14:23042370:G:A;chr14:23042460:GC:G	Compound heterozygote	0.0067814;0.0048503	missense_variant;frameshift_variant
ENSG00000222028	PSMB11	chr14:23042370:G:A;chr14:23042460:GC:G	Compound heterozygote	0.0067814;0.0048503	missense_variant;frameshift_variant
ENSG00000222028	PSMB11	chr14:23042460:GC:G	Homozygote	0.0048503	frameshift_variant
ENSG00000222028	PSMB11	chr14:23042370:G:A	Homozygote	0.0067814	missense_variant
ENSG00000222028	PSMB11	chr14:23042460:GC:G	Homozygote	0.0048503	frameshift_variant
ENSG00000222028	PSMB11	chr14:23042370:G:A	Homozygote	0.0067814	missense_variant
ENSG00000222028	PSMB11	chr14:23042370:G:A	Homozygote	0.0067814	missense_variant
ENSG00000222028	PSMB11	chr14:23042370:G:A	Homozygote	0.0067814	missense_variant
ENSG00000222028	PSMB11	chr14:23042370:G:A	Homozygote	0.0067814	missense_variant
ENSG00000222028	PSMB11	chr14:23042370:G:A	Homozygote	0.0067814	missense_variant
ENSG00000222028	PSMB11	chr14:23042370:G:A	Homozygote	0.0067814	missense_variant
ENSG00000222028	PSMB11	chr14:23042370:G:A	Homozygote	0.0067814	missense_variant
ENSG00000222028	PSMB11	chr14:23042370:G:A	Homozygote	0.0067814	missense_variant
ENSG00000222028	PSMB11	chr14:23042370:G:A	Homozygote	0.0067814	missense_variant
ENSG00000222028	PSMB11	chr14:23042370:G:A	Homozygote	0.0067814	missense_variant
ENSG00000222028	PSMB11	chr14:23042370:G:A	Homozygote	0.0067814	missense_variant
ENSG00000222028	PSMB11	chr14:23042370:G:A	Homozygote	0.0067814	missense_variant
ENSG00000222028	PSMB11	chr14:23042460:GC:G	Homozygote	0.0048503	frameshift_variant
ENSG00000222028	PSMB11	chr14:23042370:G:A	Homozygote	0.0067814	missense_variant
ENSG00000222028	PSMB11	chr14:23042460:GC:G	Homozygote	0.0048503	frameshift_variant
ENSG00000222028	PSMB11	chr14:23042460:GC:G	Homozygote	0.0048503	frameshift_variant
ENSG00000100504	PYGL	chr14:50905475:A:G;chr14:50905520:T:A	Compound heterozygote	0.00017555;0.018829	missense_variant;missense_variant
ENSG00000100504	PYGL	chr14:50905520:T:A;chr14:50915919:G:A	Compound heterozygote	0.018829;0.0062774	missense_variant;missense_variant
ENSG00000100504	PYGL	chr14:50905520:T:A;chr14:50924018:T:C	Compound heterozygote	0.018829;0.003293	missense_variant;missense_variant
ENSG00000100504	PYGL	chr14:50905520:T:A;chr14:50917041:T:C	Compound heterozygote	0.018829;2.8315e-06	missense_variant;missense_variant
ENSG00000100504	PYGL	chr14:50905489:C:T;chr14:50905520:T:A	Compound heterozygote	2.8315e-05;0.018829	missense_variant;missense_variant
ENSG00000100504	PYGL	chr14:50912195:G:A;chr14:50915919:G:A	Compound heterozygote	0.0002067;0.0062774	stop_gained;missense_variant
ENSG00000100504	PYGL	chr14:50905520:T:A;chr14:50915919:G:A	Compound heterozygote	0.018829;0.0062774	missense_variant;missense_variant
ENSG00000100504	PYGL	chr14:50905520:T:A;chr14:50915919:G:A	Compound heterozygote	0.018829;0.0062774	missense_variant;missense_variant
ENSG00000100504	PYGL	chr14:50910013:C:T;chr14:50915919:G:A	Compound heterozygote	1.1326e-05;0.0062774	missense_variant;missense_variant
ENSG00000100504	PYGL	chr14:50915919:G:A;chr14:50924049:G:A	Compound heterozygote	0.0062774;2.8315e-06	missense_variant;missense_variant
ENSG00000100504	PYGL	chr14:50905520:T:A;chr14:50924063:G:T	Compound heterozygote	0.018829;2.8315e-05	missense_variant;missense_variant
ENSG00000100504	PYGL	chr14:50905520:T:A;chr14:50915919:G:A	Compound heterozygote	0.018829;0.0062774	missense_variant;missense_variant
ENSG00000100504	PYGL	chr14:50905520:T:A;chr14:50924018:T:C	Compound heterozygote	0.018829;0.003293	missense_variant;missense_variant
ENSG00000100504	PYGL	chr14:50915919:G:A;chr14:50921037:C:T	Compound heterozygote	0.0062774;3.6809e-05	missense_variant;missense_variant
ENSG00000100504	PYGL	chr14:50915919:G:A;chr14:50916969:G:A	Compound heterozygote	0.0062774;1.6989e-05	missense_variant;missense_variant
ENSG00000100504	PYGL	chr14:50905520:T:A;chr14:50924018:T:C	Compound heterozygote	0.018829;0.003293	missense_variant;missense_variant
ENSG00000100504	PYGL	chr14:50905520:T:A;chr14:50924018:T:C	Compound heterozygote	0.018829;0.003293	missense_variant;missense_variant
ENSG00000100504	PYGL	chr14:50905520:T:A;chr14:50924018:T:C	Compound heterozygote	0.018829;0.003293	missense_variant;missense_variant
ENSG00000100504	PYGL	chr14:50905520:T:A;chr14:50915869:G:A	Compound heterozygote	0.018829;2.8315e-05	missense_variant;stop_gained
ENSG00000100504	PYGL	chr14:50905520:T:A;chr14:50921037:C:T	Compound heterozygote	0.018829;3.6809e-05	missense_variant;missense_variant
ENSG00000100504	PYGL	chr14:50905520:T:A;chr14:50917046:C:CAAGG	Compound heterozygote	0.018829;1.4157e-05	missense_variant;frameshift_variant
ENSG00000100504	PYGL	chr14:50905475:A:G;chr14:50905520:T:A	Compound heterozygote	0.00017555;0.018829	missense_variant;missense_variant
ENSG00000100504	PYGL	chr14:50905520:T:A;chr14:50924018:T:C	Compound heterozygote	0.018829;0.003293	missense_variant;missense_variant
ENSG00000100504	PYGL	chr14:50905520:T:A;chr14:50921004:T:C	Compound heterozygote	0.018829;8.4944e-06	missense_variant;missense_variant
ENSG00000100504	PYGL	chr14:50905520:T:A;chr14:50911983:C:T	Compound heterozygote	0.018829;6.2292e-05	missense_variant;missense_variant
ENSG00000100504	PYGL	chr14:50905520:T:A;chr14:50915919:G:A	Compound heterozygote	0.018829;0.0062774	missense_variant;missense_variant
ENSG00000100504	PYGL	chr14:50905520:T:A;chr14:50915919:G:A	Compound heterozygote	0.018829;0.0062774	missense_variant;missense_variant
ENSG00000100504	PYGL	chr14:50905520:T:A;chr14:50920588:G:A	Compound heterozygote	0.018829;1.6989e-05	missense_variant;stop_gained
ENSG00000100504	PYGL	chr14:50905520:T:A;chr14:50924018:T:C	Compound heterozygote	0.018829;0.003293	missense_variant;missense_variant
ENSG00000100504	PYGL	chr14:50905520:T:A;chr14:50914760:T:A	Compound heterozygote	0.018829;2.2652e-05	missense_variant;missense_variant
ENSG00000100504	PYGL	chr14:50905520:T:A;chr14:50924018:T:C	Compound heterozygote	0.018829;0.003293	missense_variant;missense_variant
ENSG00000100504	PYGL	chr14:50905520:T:A;chr14:50915465:C:T;chr14:50924018:T:C	Compound heterozygote	0.018829;0.00021519;0.003293	missense_variant;missense_variant;missense_variant
ENSG00000100504	PYGL	chr14:50905520:T:A;chr14:50915919:G:A	Compound heterozygote	0.018829;0.0062774	missense_variant;missense_variant
ENSG00000100504	PYGL	chr14:50905520:T:A;chr14:50910055:C:T	Compound heterozygote	0.018829;1.4157e-05	missense_variant;missense_variant
ENSG00000100504	PYGL	chr14:50905520:T:A;chr14:50915919:G:A	Compound heterozygote	0.018829;0.0062774	missense_variant;missense_variant
ENSG00000100504	PYGL	chr14:50915919:G:A;chr14:50924018:T:C	Compound heterozygote	0.0062774;0.003293	missense_variant;missense_variant
ENSG00000100504	PYGL	chr14:50905520:T:A;chr14:50924018:T:C	Compound heterozygote	0.018829;0.003293	missense_variant;missense_variant
ENSG00000100504	PYGL	chr14:50905520:T:A;chr14:50915919:G:A	Compound heterozygote	0.018829;0.0062774	missense_variant;missense_variant
ENSG00000100504	PYGL	chr14:50905520:T:A;chr14:50915919:G:A	Compound heterozygote	0.018829;0.0062774	missense_variant;missense_variant
ENSG00000100504	PYGL	chr14:50905520:T:A;chr14:50924018:T:C	Compound heterozygote	0.018829;0.003293	missense_variant;missense_variant
ENSG00000100504	PYGL	chr14:50905520:T:A;chr14:50915919:G:A	Compound heterozygote	0.018829;0.0062774	missense_variant;missense_variant
ENSG00000100504	PYGL	chr14:50905520:T:A;chr14:50911830:CA:C	Compound heterozygote	0.018829;8.4944e-06	missense_variant;frameshift_variant
ENSG00000100504	PYGL	chr14:50905520:T:A;chr14:50924018:T:C	Compound heterozygote	0.018829;0.003293	missense_variant;missense_variant
ENSG00000100504	PYGL	chr14:50905520:T:A;chr14:50915919:G:A	Compound heterozygote	0.018829;0.0062774	missense_variant;missense_variant
ENSG00000100504	PYGL	chr14:50905520:T:A;chr14:50915919:G:A	Compound heterozygote	0.018829;0.0062774	missense_variant;missense_variant
ENSG00000100504	PYGL	chr14:50920955:C:T;chr14:50924018:T:C	Compound heterozygote	3.3978e-05;0.003293	splice_donor_variant;missense_variant
ENSG00000100504	PYGL	chr14:50915919:G:A;chr14:50924018:T:C	Compound heterozygote	0.0062774;0.003293	missense_variant;missense_variant
ENSG00000100504	PYGL	chr14:50905520:T:A;chr14:50915919:G:A	Compound heterozygote	0.018829;0.0062774	missense_variant;missense_variant
ENSG00000100504	PYGL	chr14:50905520:T:A;chr14:50924018:T:C	Compound heterozygote	0.018829;0.003293	missense_variant;missense_variant
ENSG00000100504	PYGL	chr14:50915919:G:A;chr14:50937801:G:A	Compound heterozygote	0.0062774;2.8315e-05	missense_variant;stop_gained
ENSG00000100504	PYGL	chr14:50912167:G:A;chr14:50917029:C:T	Compound heterozygote	0.00082112;7.0787e-05	missense_variant;missense_variant
ENSG00000100504	PYGL	chr14:50905520:T:A;chr14:50915919:G:A	Compound heterozygote	0.018829;0.0062774	missense_variant;missense_variant
ENSG00000100504	PYGL	chr14:50905520:T:A;chr14:50924018:T:C	Compound heterozygote	0.018829;0.003293	missense_variant;missense_variant
ENSG00000100504	PYGL	chr14:50905520:T:A;chr14:50924018:T:C	Compound heterozygote	0.018829;0.003293	missense_variant;missense_variant
ENSG00000100504	PYGL	chr14:50905520:T:A;chr14:50915919:G:A	Compound heterozygote	0.018829;0.0062774	missense_variant;missense_variant
ENSG00000100504	PYGL	chr14:50905520:T:A;chr14:50924018:T:C	Compound heterozygote	0.018829;0.003293	missense_variant;missense_variant
ENSG00000100504	PYGL	chr14:50905520:T:A;chr14:50915919:G:A	Compound heterozygote	0.018829;0.0062774	missense_variant;missense_variant
ENSG00000100504	PYGL	chr14:50905520:T:A;chr14:50915919:G:A	Compound heterozygote	0.018829;0.0062774	missense_variant;missense_variant
ENSG00000100504	PYGL	chr14:50905520:T:A;chr14:50915919:G:A	Compound heterozygote	0.018829;0.0062774	missense_variant;missense_variant
ENSG00000100504	PYGL	chr14:50905520:T:A;chr14:50924018:T:C	Compound heterozygote	0.018829;0.003293	missense_variant;missense_variant
ENSG00000100504	PYGL	chr14:50905520:T:A;chr14:50924018:T:C	Compound heterozygote	0.018829;0.003293	missense_variant;missense_variant
ENSG00000100504	PYGL	chr14:50905520:T:A;chr14:50915919:G:A	Compound heterozygote	0.018829;0.0062774	missense_variant;missense_variant
ENSG00000100504	PYGL	chr14:50905520:T:A;chr14:50924018:T:C	Compound heterozygote	0.018829;0.003293	missense_variant;missense_variant
ENSG00000100504	PYGL	chr14:50905520:T:A;chr14:50924018:T:C	Compound heterozygote	0.018829;0.003293	missense_variant;missense_variant
ENSG00000100504	PYGL	chr14:50905520:T:A;chr14:50915919:G:A	Compound heterozygote	0.018829;0.0062774	missense_variant;missense_variant
ENSG00000100504	PYGL	chr14:50915919:G:A;chr14:50924018:T:C	Compound heterozygote	0.0062774;0.003293	missense_variant;missense_variant
ENSG00000100504	PYGL	chr14:50905520:T:A;chr14:50915919:G:A	Compound heterozygote	0.018829;0.0062774	missense_variant;missense_variant
ENSG00000100504	PYGL	chr14:50905520:T:A;chr14:50915919:G:A	Compound heterozygote	0.018829;0.0062774	missense_variant;missense_variant
ENSG00000100504	PYGL	chr14:50905520:T:A;chr14:50915919:G:A	Compound heterozygote	0.018829;0.0062774	missense_variant;missense_variant
ENSG00000100504	PYGL	chr14:50905520:T:A;chr14:50915919:G:A	Compound heterozygote	0.018829;0.0062774	missense_variant;missense_variant
ENSG00000100504	PYGL	chr14:50912195:G:A;chr14:50915919:G:A	Compound heterozygote	0.0002067;0.0062774	stop_gained;missense_variant
ENSG00000100504	PYGL	chr14:50905520:T:A;chr14:50924018:T:C	Compound heterozygote	0.018829;0.003293	missense_variant;missense_variant
ENSG00000100504	PYGL	chr14:50905520:T:A;chr14:50915919:G:A	Compound heterozygote	0.018829;0.0062774	missense_variant;missense_variant
ENSG00000100504	PYGL	chr14:50905520:T:A;chr14:50924048:C:T	Compound heterozygote	0.018829;8.4944e-06	missense_variant;missense_variant
ENSG00000100504	PYGL	chr14:50905520:T:A;chr14:50915919:G:A	Compound heterozygote	0.018829;0.0062774	missense_variant;missense_variant
ENSG00000100504	PYGL	chr14:50905520:T:A;chr14:50924018:T:C	Compound heterozygote	0.018829;0.003293	missense_variant;missense_variant
ENSG00000100504	PYGL	chr14:50905520:T:A;chr14:50915919:G:A	Compound heterozygote	0.018829;0.0062774	missense_variant;missense_variant
ENSG00000100504	PYGL	chr14:50905520:T:A;chr14:50920955:C:T	Compound heterozygote	0.018829;3.3978e-05	missense_variant;splice_donor_variant
ENSG00000100504	PYGL	chr14:50905510:G:A;chr14:50912167:G:A	Compound heterozygote	9.9101e-05;0.00082112	missense_variant;missense_variant
ENSG00000100504	PYGL	chr14:50905520:T:A;chr14:50915919:G:A	Compound heterozygote	0.018829;0.0062774	missense_variant;missense_variant
ENSG00000100504	PYGL	chr14:50905520:T:A;chr14:50915919:G:A	Compound heterozygote	0.018829;0.0062774	missense_variant;missense_variant
ENSG00000100504	PYGL	chr14:50905520:T:A;chr14:50924018:T:C	Compound heterozygote	0.018829;0.003293	missense_variant;missense_variant
ENSG00000100504	PYGL	chr14:50905520:T:A;chr14:50924018:T:C	Compound heterozygote	0.018829;0.003293	missense_variant;missense_variant
ENSG00000100504	PYGL	chr14:50905520:T:A;chr14:50915919:G:A	Compound heterozygote	0.018829;0.0062774	missense_variant;missense_variant
ENSG00000100504	PYGL	chr14:50905520:T:A;chr14:50924018:T:C	Compound heterozygote	0.018829;0.003293	missense_variant;missense_variant
ENSG00000100504	PYGL	chr14:50915919:G:A;chr14:50924018:T:C	Compound heterozygote	0.0062774;0.003293	missense_variant;missense_variant
ENSG00000100504	PYGL	chr14:50905520:T:A;chr14:50915919:G:A	Compound heterozygote	0.018829;0.0062774	missense_variant;missense_variant
ENSG00000100504	PYGL	chr14:50905520:T:A;chr14:50915919:G:A	Compound heterozygote	0.018829;0.0062774	missense_variant;missense_variant
ENSG00000100504	PYGL	chr14:50905520:T:A;chr14:50911725:AGTACC:A;chr14:50911735:T:TC	Compound heterozygote	0.018829;9.3438e-05;9.3438e-05	missense_variant;splice_donor_variant;frameshift_variant
ENSG00000100504	PYGL	chr14:50905520:T:A;chr14:50911725:AGTACC:A;chr14:50911735:T:TC	Compound heterozygote	0.018829;9.3438e-05;9.3438e-05	missense_variant;splice_donor_variant;frameshift_variant
ENSG00000100504	PYGL	chr14:50905520:T:A;chr14:50924018:T:C	Compound heterozygote	0.018829;0.003293	missense_variant;missense_variant
ENSG00000100504	PYGL	chr14:50905520:T:A;chr14:50924018:T:C	Compound heterozygote	0.018829;0.003293	missense_variant;missense_variant
ENSG00000100504	PYGL	chr14:50905520:T:A;chr14:50912167:G:A	Compound heterozygote	0.018829;0.00082112	missense_variant;missense_variant
ENSG00000100504	PYGL	chr14:50905520:T:A;chr14:50912167:G:A	Compound heterozygote	0.018829;0.00082112	missense_variant;missense_variant
ENSG00000100504	PYGL	chr14:50905520:T:A;chr14:50915919:G:A	Compound heterozygote	0.018829;0.0062774	missense_variant;missense_variant
ENSG00000100504	PYGL	chr14:50905520:T:A;chr14:50915919:G:A	Compound heterozygote	0.018829;0.0062774	missense_variant;missense_variant
ENSG00000100504	PYGL	chr14:50915919:G:A;chr14:50924018:T:C	Compound heterozygote	0.0062774;0.003293	missense_variant;missense_variant
ENSG00000100504	PYGL	chr14:50905520:T:A;chr14:50924018:T:C	Compound heterozygote	0.018829;0.003293	missense_variant;missense_variant
ENSG00000100504	PYGL	chr14:50905520:T:A;chr14:50924018:T:C	Compound heterozygote	0.018829;0.003293	missense_variant;missense_variant
ENSG00000100504	PYGL	chr14:50905520:T:A;chr14:50915919:G:A	Compound heterozygote	0.018829;0.0062774	missense_variant;missense_variant
ENSG00000100504	PYGL	chr14:50915919:G:A;chr14:50917099:C:CA	Compound heterozygote	0.0062774;0.00011043	missense_variant;frameshift_variant
ENSG00000100504	PYGL	chr14:50905520:T:A;chr14:50920599:G:T	Compound heterozygote	0.018829;6.2292e-05	missense_variant;missense_variant
ENSG00000100504	PYGL	chr14:50905520:T:A;chr14:50915919:G:A	Compound heterozygote	0.018829;0.0062774	missense_variant;missense_variant
ENSG00000100504	PYGL	chr14:50905520:T:A;chr14:50915919:G:A	Compound heterozygote	0.018829;0.0062774	missense_variant;missense_variant
ENSG00000100504	PYGL	chr14:50912167:G:A;chr14:50944280:T:A	Compound heterozygote	0.00082112;8.4944e-06	missense_variant;stop_gained
ENSG00000100504	PYGL	chr14:50905520:T:A;chr14:50915919:G:A	Compound heterozygote	0.018829;0.0062774	missense_variant;missense_variant
ENSG00000100504	PYGL	chr14:50905520:T:A;chr14:50924018:T:C	Compound heterozygote	0.018829;0.003293	missense_variant;missense_variant
ENSG00000100504	PYGL	chr14:50911725:AGTACC:A;chr14:50911735:T:TC	in cis	9.3438e-05;9.3438e-05	splice_donor_variant;frameshift_variant
ENSG00000100504	PYGL	chr14:50915465:C:T;chr14:50924018:T:C	in cis	0.00021519;0.003293	missense_variant;missense_variant
ENSG00000100504	PYGL	chr14:50911725:AGTACC:A;chr14:50911735:T:TC	in cis	9.3438e-05;9.3438e-05	splice_donor_variant;frameshift_variant
ENSG00000100504	PYGL	chr14:50915465:C:T;chr14:50924018:T:C	in cis	0.00021519;0.003293	missense_variant;missense_variant
ENSG00000100504	PYGL	chr14:50911725:AGTACC:A;chr14:50911735:T:TC	in cis	9.3438e-05;9.3438e-05	splice_donor_variant;frameshift_variant
ENSG00000100504	PYGL	chr14:50911725:AGTACC:A;chr14:50911735:T:TC	in cis	9.3438e-05;9.3438e-05	splice_donor_variant;frameshift_variant
ENSG00000100504	PYGL	chr14:50915465:C:T;chr14:50924018:T:C	in cis	0.00021519;0.003293	missense_variant;missense_variant
ENSG00000100504	PYGL	chr14:50911725:AGTACC:A;chr14:50911735:T:TC	in cis	9.3438e-05;9.3438e-05	splice_donor_variant;frameshift_variant
ENSG00000100504	PYGL	chr14:50911725:AGTACC:A;chr14:50911735:T:TC	in cis	9.3438e-05;9.3438e-05	splice_donor_variant;frameshift_variant
ENSG00000100504	PYGL	chr14:50915465:C:T;chr14:50924018:T:C	in cis	0.00021519;0.003293	missense_variant;missense_variant
ENSG00000100504	PYGL	chr14:50915465:C:T;chr14:50924018:T:C	in cis	0.00021519;0.003293	missense_variant;missense_variant
ENSG00000100504	PYGL	chr14:50911725:AGTACC:A;chr14:50911735:T:TC	in cis	9.3438e-05;9.3438e-05	splice_donor_variant;frameshift_variant
ENSG00000100504	PYGL	chr14:50911725:AGTACC:A;chr14:50911735:T:TC	in cis	9.3438e-05;9.3438e-05	splice_donor_variant;frameshift_variant
ENSG00000100504	PYGL	chr14:50924018:T:C;chr14:50935130:T:C	in cis	0.003293;8.4944e-06	missense_variant;missense_variant
ENSG00000100504	PYGL	chr14:50911725:AGTACC:A;chr14:50911735:T:TC	in cis	9.3438e-05;9.3438e-05	splice_donor_variant;frameshift_variant
ENSG00000100504	PYGL	chr14:50911725:AGTACC:A;chr14:50911735:T:TC	in cis	9.3438e-05;9.3438e-05	splice_donor_variant;frameshift_variant
ENSG00000100504	PYGL	chr14:50911725:AGTACC:A;chr14:50911735:T:TC	in cis	9.3438e-05;9.3438e-05	splice_donor_variant;frameshift_variant
ENSG00000100504	PYGL	chr14:50915465:C:T;chr14:50924018:T:C	in cis	0.00021519;0.003293	missense_variant;missense_variant
ENSG00000100504	PYGL	chr14:50905520:T:A;chr14:50914748:G:A	in cis	0.018829;2.2652e-05	missense_variant;missense_variant
ENSG00000100504	PYGL	chr14:50911725:AGTACC:A;chr14:50911735:T:TC	in cis	9.3438e-05;9.3438e-05	splice_donor_variant;frameshift_variant
ENSG00000100504	PYGL	chr14:50911725:AGTACC:A;chr14:50911735:T:TC	in cis	9.3438e-05;9.3438e-05	splice_donor_variant;frameshift_variant
ENSG00000100504	PYGL	chr14:50915465:C:T;chr14:50924018:T:C	in cis	0.00021519;0.003293	missense_variant;missense_variant
ENSG00000100504	PYGL	chr14:50905520:T:A;chr14:50914748:G:A	in cis	0.018829;2.2652e-05	missense_variant;missense_variant
ENSG00000100504	PYGL	chr14:50915465:C:T;chr14:50924018:T:C	in cis	0.00021519;0.003293	missense_variant;missense_variant
ENSG00000100504	PYGL	chr14:50915465:C:T;chr14:50924018:T:C	in cis	0.00021519;0.003293	missense_variant;missense_variant
ENSG00000100504	PYGL	chr14:50915465:C:T;chr14:50924018:T:C	in cis	0.00021519;0.003293	missense_variant;missense_variant
ENSG00000100504	PYGL	chr14:50915465:C:T;chr14:50924018:T:C	in cis	0.00021519;0.003293	missense_variant;missense_variant
ENSG00000100504	PYGL	chr14:50911725:AGTACC:A;chr14:50911735:T:TC	in cis	9.3438e-05;9.3438e-05	splice_donor_variant;frameshift_variant
ENSG00000100504	PYGL	chr14:50915465:C:T;chr14:50924018:T:C	in cis	0.00021519;0.003293	missense_variant;missense_variant
ENSG00000100504	PYGL	chr14:50911725:AGTACC:A;chr14:50911735:T:TC	in cis	9.3438e-05;9.3438e-05	splice_donor_variant;frameshift_variant
ENSG00000100504	PYGL	chr14:50911725:AGTACC:A;chr14:50911735:T:TC	in cis	9.3438e-05;9.3438e-05	splice_donor_variant;frameshift_variant
ENSG00000100504	PYGL	chr14:50915465:C:T;chr14:50924018:T:C	in cis	0.00021519;0.003293	missense_variant;missense_variant
ENSG00000100504	PYGL	chr14:50915465:C:T;chr14:50924018:T:C	in cis	0.00021519;0.003293	missense_variant;missense_variant
ENSG00000100504	PYGL	chr14:50911725:AGTACC:A;chr14:50911735:T:TC	in cis	9.3438e-05;9.3438e-05	splice_donor_variant;frameshift_variant
ENSG00000100504	PYGL	chr14:50915465:C:T;chr14:50924018:T:C	in cis	0.00021519;0.003293	missense_variant;missense_variant
ENSG00000100504	PYGL	chr14:50911725:AGTACC:A;chr14:50911735:T:TC	in cis	9.3438e-05;9.3438e-05	splice_donor_variant;frameshift_variant
ENSG00000100504	PYGL	chr14:50905520:T:A;chr14:50920560:A:C	in cis	0.018829;2.8315e-06	missense_variant;missense_variant
ENSG00000100504	PYGL	chr14:50915465:C:T;chr14:50924018:T:C	in cis	0.00021519;0.003293	missense_variant;missense_variant
ENSG00000100504	PYGL	chr14:50915465:C:T;chr14:50924018:T:C	in cis	0.00021519;0.003293	missense_variant;missense_variant
ENSG00000100504	PYGL	chr14:50915465:C:T;chr14:50924018:T:C	in cis	0.00021519;0.003293	missense_variant;missense_variant
ENSG00000100504	PYGL	chr14:50905520:T:A;chr14:50910030:T:G	in cis	0.018829;2.8315e-06	missense_variant;missense_variant
ENSG00000100504	PYGL	chr14:50911725:AGTACC:A;chr14:50911735:T:TC	in cis	9.3438e-05;9.3438e-05	splice_donor_variant;frameshift_variant
ENSG00000100504	PYGL	chr14:50915465:C:T;chr14:50924018:T:C	in cis	0.00021519;0.003293	missense_variant;missense_variant
ENSG00000100504	PYGL	chr14:50911725:AGTACC:A;chr14:50911735:T:TC	in cis	9.3438e-05;9.3438e-05	splice_donor_variant;frameshift_variant
ENSG00000100504	PYGL	chr14:50924018:T:C;chr14:50935130:T:C	in cis	0.003293;8.4944e-06	missense_variant;missense_variant
ENSG00000100504	PYGL	chr14:50911725:AGTACC:A;chr14:50911735:T:TC	in cis	9.3438e-05;9.3438e-05	splice_donor_variant;frameshift_variant
ENSG00000100504	PYGL	chr14:50915465:C:T;chr14:50924018:T:C	in cis	0.00021519;0.003293	missense_variant;missense_variant
ENSG00000100504	PYGL	chr14:50911725:AGTACC:A;chr14:50911735:T:TC	in cis	9.3438e-05;9.3438e-05	splice_donor_variant;frameshift_variant
ENSG00000100504	PYGL	chr14:50915465:C:T;chr14:50924018:T:C	in cis	0.00021519;0.003293	missense_variant;missense_variant
ENSG00000100504	PYGL	chr14:50905520:T:A;chr14:50914748:G:A	in cis	0.018829;2.2652e-05	missense_variant;missense_variant
ENSG00000100504	PYGL	chr14:50911725:AGTACC:A;chr14:50911735:T:TC	in cis	9.3438e-05;9.3438e-05	splice_donor_variant;frameshift_variant
ENSG00000100504	PYGL	chr14:50911725:AGTACC:A;chr14:50911735:T:TC	in cis	9.3438e-05;9.3438e-05	splice_donor_variant;frameshift_variant
ENSG00000100504	PYGL	chr14:50911725:AGTACC:A;chr14:50911735:T:TC	in cis	9.3438e-05;9.3438e-05	splice_donor_variant;frameshift_variant
ENSG00000100504	PYGL	chr14:50915465:C:T;chr14:50924018:T:C	in cis	0.00021519;0.003293	missense_variant;missense_variant
ENSG00000100504	PYGL	chr14:50915465:C:T;chr14:50924018:T:C	in cis	0.00021519;0.003293	missense_variant;missense_variant
ENSG00000100504	PYGL	chr14:50911725:AGTACC:A;chr14:50911735:T:TC	in cis	9.3438e-05;9.3438e-05	splice_donor_variant;frameshift_variant
ENSG00000100504	PYGL	chr14:50915465:C:T;chr14:50924018:T:C	in cis	0.00021519;0.003293	missense_variant;missense_variant
ENSG00000100504	PYGL	chr14:50911725:AGTACC:A;chr14:50911735:T:TC	in cis	9.3438e-05;9.3438e-05	splice_donor_variant;frameshift_variant
ENSG00000100504	PYGL	chr14:50911725:AGTACC:A;chr14:50911735:T:TC	in cis	9.3438e-05;9.3438e-05	splice_donor_variant;frameshift_variant
ENSG00000100504	PYGL	chr14:50911725:AGTACC:A;chr14:50911735:T:TC	in cis	9.3438e-05;9.3438e-05	splice_donor_variant;frameshift_variant
ENSG00000100504	PYGL	chr14:50911725:AGTACC:A;chr14:50911735:T:TC	in cis	9.3438e-05;9.3438e-05	splice_donor_variant;frameshift_variant
ENSG00000100504	PYGL	chr14:50911725:AGTACC:A;chr14:50911735:T:TC	in cis	9.3438e-05;9.3438e-05	splice_donor_variant;frameshift_variant
ENSG00000100504	PYGL	chr14:50915465:C:T;chr14:50924018:T:C	in cis	0.00021519;0.003293	missense_variant;missense_variant
ENSG00000100504	PYGL	chr14:50915465:C:T;chr14:50924018:T:C	in cis	0.00021519;0.003293	missense_variant;missense_variant
ENSG00000100504	PYGL	chr14:50905520:T:A	Homozygote	0.018829	missense_variant
ENSG00000100504	PYGL	chr14:50905520:T:A	Homozygote	0.018829	missense_variant
ENSG00000100504	PYGL	chr14:50905520:T:A	Homozygote	0.018829	missense_variant
ENSG00000100504	PYGL	chr14:50905520:T:A	Homozygote	0.018829	missense_variant
ENSG00000100504	PYGL	chr14:50905520:T:A	Homozygote	0.018829	missense_variant
ENSG00000100504	PYGL	chr14:50905520:T:A	Homozygote	0.018829	missense_variant
ENSG00000100504	PYGL	chr14:50912167:G:A	Homozygote	0.00082112	missense_variant
ENSG00000100504	PYGL	chr14:50905520:T:A	Homozygote	0.018829	missense_variant
ENSG00000100504	PYGL	chr14:50905520:T:A	Homozygote	0.018829	missense_variant
ENSG00000100504	PYGL	chr14:50905520:T:A	Homozygote	0.018829	missense_variant
ENSG00000100504	PYGL	chr14:50905520:T:A	Homozygote	0.018829	missense_variant
ENSG00000100504	PYGL	chr14:50905520:T:A	Homozygote	0.018829	missense_variant
ENSG00000100504	PYGL	chr14:50905520:T:A	Homozygote	0.018829	missense_variant
ENSG00000100504	PYGL	chr14:50905520:T:A	Homozygote	0.018829	missense_variant
ENSG00000100504	PYGL	chr14:50905520:T:A	Homozygote	0.018829	missense_variant
ENSG00000100504	PYGL	chr14:50905520:T:A	Homozygote	0.018829	missense_variant
ENSG00000100504	PYGL	chr14:50905520:T:A	Homozygote	0.018829	missense_variant
ENSG00000100504	PYGL	chr14:50905520:T:A	Homozygote	0.018829	missense_variant
ENSG00000100504	PYGL	chr14:50905520:T:A	Homozygote	0.018829	missense_variant
ENSG00000100504	PYGL	chr14:50905520:T:A	Homozygote	0.018829	missense_variant
ENSG00000100504	PYGL	chr14:50905520:T:A	Homozygote	0.018829	missense_variant
ENSG00000100504	PYGL	chr14:50905520:T:A	Homozygote	0.018829	missense_variant
ENSG00000100504	PYGL	chr14:50905520:T:A	Homozygote	0.018829	missense_variant
ENSG00000100504	PYGL	chr14:50905520:T:A	Homozygote	0.018829	missense_variant
ENSG00000100504	PYGL	chr14:50905520:T:A	Homozygote	0.018829	missense_variant
ENSG00000100504	PYGL	chr14:50905520:T:A	Homozygote	0.018829	missense_variant
ENSG00000100504	PYGL	chr14:50905520:T:A	Homozygote	0.018829	missense_variant
ENSG00000100504	PYGL	chr14:50905520:T:A	Homozygote	0.018829	missense_variant
ENSG00000100504	PYGL	chr14:50924018:T:C	Homozygote	0.003293	missense_variant
ENSG00000100504	PYGL	chr14:50905520:T:A	Homozygote	0.018829	missense_variant
ENSG00000100504	PYGL	chr14:50905520:T:A	Homozygote	0.018829	missense_variant
ENSG00000100504	PYGL	chr14:50905520:T:A	Homozygote	0.018829	missense_variant
ENSG00000100504	PYGL	chr14:50924018:T:C	Homozygote	0.003293	missense_variant
ENSG00000100504	PYGL	chr14:50905520:T:A	Homozygote	0.018829	missense_variant
ENSG00000100504	PYGL	chr14:50905520:T:A	Homozygote	0.018829	missense_variant
ENSG00000100504	PYGL	chr14:50905520:T:A	Homozygote	0.018829	missense_variant
ENSG00000100504	PYGL	chr14:50915919:G:A	Homozygote	0.0062774	missense_variant
ENSG00000100504	PYGL	chr14:50905520:T:A	Homozygote	0.018829	missense_variant
ENSG00000100504	PYGL	chr14:50905520:T:A	Homozygote	0.018829	missense_variant
ENSG00000100504	PYGL	chr14:50905520:T:A	Homozygote	0.018829	missense_variant
ENSG00000100504	PYGL	chr14:50915919:G:A	Homozygote	0.0062774	missense_variant
ENSG00000100504	PYGL	chr14:50905520:T:A	Homozygote	0.018829	missense_variant
ENSG00000100504	PYGL	chr14:50905520:T:A	Homozygote	0.018829	missense_variant
ENSG00000100504	PYGL	chr14:50905520:T:A	Homozygote	0.018829	missense_variant
ENSG00000100504	PYGL	chr14:50905520:T:A	Homozygote	0.018829	missense_variant
ENSG00000100504	PYGL	chr14:50905520:T:A	Homozygote	0.018829	missense_variant
ENSG00000100504	PYGL	chr14:50915919:G:A	Homozygote	0.0062774	missense_variant
ENSG00000100504	PYGL	chr14:50905520:T:A	Homozygote	0.018829	missense_variant
ENSG00000100504	PYGL	chr14:50915919:G:A	Homozygote	0.0062774	missense_variant
ENSG00000100504	PYGL	chr14:50905520:T:A	Homozygote	0.018829	missense_variant
ENSG00000100504	PYGL	chr14:50905520:T:A	Homozygote	0.018829	missense_variant
ENSG00000100504	PYGL	chr14:50905520:T:A	Homozygote	0.018829	missense_variant
ENSG00000100504	PYGL	chr14:50905520:T:A	Homozygote	0.018829	missense_variant
ENSG00000100504	PYGL	chr14:50905520:T:A	Homozygote	0.018829	missense_variant
ENSG00000100504	PYGL	chr14:50915919:G:A	Homozygote	0.0062774	missense_variant
ENSG00000100504	PYGL	chr14:50905520:T:A	Homozygote	0.018829	missense_variant
ENSG00000100504	PYGL	chr14:50905520:T:A	Homozygote	0.018829	missense_variant
ENSG00000100504	PYGL	chr14:50905520:T:A	Homozygote	0.018829	missense_variant
ENSG00000100504	PYGL	chr14:50905520:T:A	Homozygote	0.018829	missense_variant
ENSG00000100504	PYGL	chr14:50905520:T:A	Homozygote	0.018829	missense_variant
ENSG00000100504	PYGL	chr14:50915919:G:A	Homozygote	0.0062774	missense_variant
ENSG00000100504	PYGL	chr14:50915919:G:A	Homozygote	0.0062774	missense_variant
ENSG00000100504	PYGL	chr14:50905520:T:A	Homozygote	0.018829	missense_variant
ENSG00000100504	PYGL	chr14:50905520:T:A	Homozygote	0.018829	missense_variant
ENSG00000100504	PYGL	chr14:50905520:T:A	Homozygote	0.018829	missense_variant
ENSG00000100504	PYGL	chr14:50905520:T:A	Homozygote	0.018829	missense_variant
ENSG00000100504	PYGL	chr14:50905520:T:A	Homozygote	0.018829	missense_variant
ENSG00000100504	PYGL	chr14:50905520:T:A	Homozygote	0.018829	missense_variant
ENSG00000100504	PYGL	chr14:50905520:T:A	Homozygote	0.018829	missense_variant
ENSG00000100504	PYGL	chr14:50905520:T:A	Homozygote	0.018829	missense_variant
ENSG00000100504	PYGL	chr14:50905520:T:A	Homozygote	0.018829	missense_variant
ENSG00000100504	PYGL	chr14:50905520:T:A	Homozygote	0.018829	missense_variant
ENSG00000100504	PYGL	chr14:50915919:G:A	Homozygote	0.0062774	missense_variant
ENSG00000100504	PYGL	chr14:50905520:T:A	Homozygote	0.018829	missense_variant
ENSG00000100504	PYGL	chr14:50905520:T:A	Homozygote	0.018829	missense_variant
ENSG00000100504	PYGL	chr14:50905520:T:A	Homozygote	0.018829	missense_variant
ENSG00000100504	PYGL	chr14:50905520:T:A	Homozygote	0.018829	missense_variant
ENSG00000100504	PYGL	chr14:50905520:T:A	Homozygote	0.018829	missense_variant
ENSG00000100504	PYGL	chr14:50905520:T:A	Homozygote	0.018829	missense_variant
ENSG00000100504	PYGL	chr14:50905520:T:A	Homozygote	0.018829	missense_variant
ENSG00000100504	PYGL	chr14:50905520:T:A	Homozygote	0.018829	missense_variant
ENSG00000100504	PYGL	chr14:50905520:T:A	Homozygote	0.018829	missense_variant
ENSG00000100504	PYGL	chr14:50905520:T:A	Homozygote	0.018829	missense_variant
ENSG00000123552	USP45	chr6:99468543:CT:C;chr6:99510213:AC:A	Compound heterozygote	0.0046294;0.0015148	frameshift_variant;frameshift_variant
ENSG00000123552	USP45	chr6:99508698:C:A;chr6:99510213:AC:A	Compound heterozygote	0.0003058;0.0015148	missense_variant;frameshift_variant
ENSG00000123552	USP45	chr6:99437370:G:T;chr6:99468543:CT:C	Compound heterozygote	0.0020047;0.0046294	stop_gained;frameshift_variant
ENSG00000123552	USP45	chr6:99435783:TGTAA:T;chr6:99443648:C:A	Compound heterozygote	6.2292e-05;0.00026333	frameshift_variant;stop_gained
ENSG00000123552	USP45	chr6:99443648:C:A;chr6:99468543:CT:C	Compound heterozygote	0.00026333;0.0046294	stop_gained;frameshift_variant
ENSG00000123552	USP45	chr6:99437370:G:T;chr6:99488256:C:A	Compound heterozygote	0.0020047;0.00070787	stop_gained;stop_gained
ENSG00000123552	USP45	chr6:99437370:G:T;chr6:99468543:CT:C	Compound heterozygote	0.0020047;0.0046294	stop_gained;frameshift_variant
ENSG00000123552	USP45	chr6:99446159:G:C;chr6:99468543:CT:C	Compound heterozygote	2.5483e-05;0.0046294	stop_gained;frameshift_variant
ENSG00000123552	USP45	chr6:99437370:G:T;chr6:99468543:CT:C	Compound heterozygote	0.0020047;0.0046294	stop_gained;frameshift_variant
ENSG00000123552	USP45	chr6:99437370:G:T;chr6:99508698:C:A	Compound heterozygote	0.0020047;0.0003058	stop_gained;missense_variant
ENSG00000123552	USP45	chr6:99468543:CT:C;chr6:99510213:AC:A	Compound heterozygote	0.0046294;0.0015148	frameshift_variant;frameshift_variant
ENSG00000123552	USP45	chr6:99437370:G:T;chr6:99468543:CT:C	Compound heterozygote	0.0020047;0.0046294	stop_gained;frameshift_variant
ENSG00000123552	USP45	chr6:99437320:T:TA;chr6:99437370:G:T	Compound heterozygote	2.2652e-05;0.0020047	frameshift_variant;stop_gained
ENSG00000123552	USP45	chr6:99445971:G:A;chr6:99468543:CT:C	Compound heterozygote	1.6989e-05;0.0046294	stop_gained;frameshift_variant
ENSG00000123552	USP45	chr6:99468543:CT:C;chr6:99508660:G:A	Compound heterozygote	0.0046294;3.6809e-05	frameshift_variant;stop_gained
ENSG00000123552	USP45	chr6:99437370:G:T;chr6:99464681:G:A	Compound heterozygote	0.0020047;2.8315e-05	stop_gained;stop_gained
ENSG00000123552	USP45	chr6:99468543:CT:C	Homozygote	0.0046294	frameshift_variant
ENSG00000123552	USP45	chr6:99437370:G:T	Homozygote	0.0020047	stop_gained
ENSG00000123552	USP45	chr6:99468543:CT:C	Homozygote	0.0046294	frameshift_variant
ENSG00000123552	USP45	chr6:99468543:CT:C	Homozygote	0.0046294	frameshift_variant
ENSG00000123552	USP45	chr6:99468543:CT:C	Homozygote	0.0046294	frameshift_variant
ENSG00000123552	USP45	chr6:99468543:CT:C	Homozygote	0.0046294	frameshift_variant
ENSG00000123552	USP45	chr6:99468543:CT:C	Homozygote	0.0046294	frameshift_variant
