# Supplementary material for: Exome-wide evidence of compound heterozygous effects across common phenotypes in the UK Biobank
Source: Cell Genom. 2024 Jun 28;4(7):100602. doi: 10.1016/j.xgen.2024.100602 (PMC11293579; doi:10.1016/j.xgen.2024.100602)
Supplement: Table S21. Overview of co-occurring variants within gene-trait combinations from age at onset analysis, related to Figures 4 and 5 [file mmc22.xlsx]

## Sheet: Table S21
Table S21. Overview of co-occurring variants within gene-trait combinations from age-at-onset analysis, related to Figure 4 and Figure 5. Each row correspond to a configuration of one or two alleles within a gene-trait. If the same variant is presented in "Variant on haplotype 1" and "Variant on haplotype 2", then only heterozygous or homozygous carriers are presented for that row. The variant co…
					Total cases					Total cases and controls					Variant configuration (Heterozgyous, Compound Heterozygous, Homozygous or in cis)
ensembl gene id	hgnc symbol	Variant on haplotype 1	variant on haplotype 2 (when applicable)	phenotype code	Cis carriers	CH carriers	Homozygous	Heterozygotes	Bi-allelic	Cis carriers	CH Carriers	Homozygotes	Heterozygotes	Bi-allelic	Variant type and exon/intron affected	Variant type and exon/intron affected
ENSG00000132781	MUTYH	chr1:45331193:C:T	chr1:45331193:C:T	CC_combined	0	0	0	1	0	0	0	0	12	0	chr1:45331193:C:T missense_variant Exon 14/16	chr1:45331193:C:T missense_variant Exon 14/16
ENSG00000132781	MUTYH	chr1:45331556:C:T	chr1:45331556:C:T	CC_combined	0	0	2	31	2	0	0	11	2152	11	chr1:45331556:C:T missense_variant Exon 13/16	chr1:45331556:C:T missense_variant Exon 13/16
ENSG00000132781	MUTYH	chr1:45331556:C:T	chr1:45332803:T:C	CC_combined	0	3	0	0	3	0	8	0	0	8	chr1:45331556:C:T missense_variant Exon 13/16	chr1:45332803:T:C missense_variant Exon 7/16
ENSG00000132781	MUTYH	chr1:45331558:T:C	chr1:45331558:T:C	CC_combined	0	0	0	1	0	0	0	0	52	0	chr1:45331558:T:C splice_acceptor_variant Intron 12/15	chr1:45331558:T:C splice_acceptor_variant Intron 12/15
ENSG00000132781	MUTYH	chr1:45332164:ACT:A	chr1:45332164:ACT:A	CC_combined	0	0	0	1	0	0	0	0	9	0	chr1:45332164:ACT:A splice_donor_variant Exon 10/16 Intron 10/15	chr1:45332164:ACT:A splice_donor_variant Exon 10/16 Intron 10/15
ENSG00000132781	MUTYH	chr1:45332278:C:T	chr1:45332278:C:T	CC_combined	0	0	0	4	0	0	0	0	140	0	chr1:45332278:C:T missense_variant Exon 10/16	chr1:45332278:C:T missense_variant Exon 10/16
ENSG00000132781	MUTYH	chr1:45332455:C:T	chr1:45332455:C:T	CC_combined	0	0	0	3	0	0	0	0	34	0	chr1:45332455:C:T missense_variant Exon 9/16	chr1:45332455:C:T missense_variant Exon 9/16
ENSG00000132781	MUTYH	chr1:45332479:C:T	chr1:45332479:C:T	CC_combined	0	0	0	2	0	0	0	0	132	0	chr1:45332479:C:T missense_variant Exon 9/16	chr1:45332479:C:T missense_variant Exon 9/16
ENSG00000132781	MUTYH	chr1:45332597:T:C	chr1:45332597:T:C	CC_combined	0	0	0	2	0	0	0	0	61	0	chr1:45332597:T:C missense_variant Exon 8/16	chr1:45332597:T:C missense_variant Exon 8/16
ENSG00000132781	MUTYH	chr1:45332794:C:T	chr1:45332794:C:T	CC_combined	0	0	0	1	0	0	0	0	12	0	chr1:45332794:C:T missense_variant Exon 7/16	chr1:45332794:C:T missense_variant Exon 7/16
ENSG00000132781	MUTYH	chr1:45332803:T:C	chr1:45332803:T:C	CC_combined	0	0	1	10	1	0	0	1	787	1	chr1:45332803:T:C missense_variant Exon 7/16	chr1:45332803:T:C missense_variant Exon 7/16
ENSG00000132781	MUTYH	chr1:45332803:T:C	chr1:45333452:C:T	CC_combined	0	1	0	0	1	0	1	0	0	1	chr1:45332803:T:C missense_variant Exon 7/16	chr1:45333452:C:T stop_gained Exon 3/16
ENSG00000132781	MUTYH	chr1:45331193:C:T	chr1:45331193:C:T	spiro_primary_malignancy_colorectal_and_anus	0	0	0	1	0	0	0	0	12	0	chr1:45331193:C:T missense_variant Exon 14/16	chr1:45331193:C:T missense_variant Exon 14/16
ENSG00000132781	MUTYH	chr1:45331556:C:T	chr1:45331556:C:T	spiro_primary_malignancy_colorectal_and_anus	0	0	2	25	2	0	0	11	2152	11	chr1:45331556:C:T missense_variant Exon 13/16	chr1:45331556:C:T missense_variant Exon 13/16
ENSG00000132781	MUTYH	chr1:45331556:C:T	chr1:45332803:T:C	spiro_primary_malignancy_colorectal_and_anus	0	2	0	0	2	0	8	0	0	8	chr1:45331556:C:T missense_variant Exon 13/16	chr1:45332803:T:C missense_variant Exon 7/16
ENSG00000132781	MUTYH	chr1:45332278:C:T	chr1:45332278:C:T	spiro_primary_malignancy_colorectal_and_anus	0	0	0	3	0	0	0	0	140	0	chr1:45332278:C:T missense_variant Exon 10/16	chr1:45332278:C:T missense_variant Exon 10/16
ENSG00000132781	MUTYH	chr1:45332455:C:T	chr1:45332455:C:T	spiro_primary_malignancy_colorectal_and_anus	0	0	0	3	0	0	0	0	34	0	chr1:45332455:C:T missense_variant Exon 9/16	chr1:45332455:C:T missense_variant Exon 9/16
ENSG00000132781	MUTYH	chr1:45332479:C:T	chr1:45332479:C:T	spiro_primary_malignancy_colorectal_and_anus	0	0	0	2	0	0	0	0	132	0	chr1:45332479:C:T missense_variant Exon 9/16	chr1:45332479:C:T missense_variant Exon 9/16
ENSG00000132781	MUTYH	chr1:45332597:T:C	chr1:45332597:T:C	spiro_primary_malignancy_colorectal_and_anus	0	0	0	2	0	0	0	0	61	0	chr1:45332597:T:C missense_variant Exon 8/16	chr1:45332597:T:C missense_variant Exon 8/16
ENSG00000132781	MUTYH	chr1:45332794:C:T	chr1:45332794:C:T	spiro_primary_malignancy_colorectal_and_anus	0	0	0	1	0	0	0	0	12	0	chr1:45332794:C:T missense_variant Exon 7/16	chr1:45332794:C:T missense_variant Exon 7/16
ENSG00000132781	MUTYH	chr1:45332803:T:C	chr1:45332803:T:C	spiro_primary_malignancy_colorectal_and_anus	0	0	1	9	1	0	0	1	787	1	chr1:45332803:T:C missense_variant Exon 7/16	chr1:45332803:T:C missense_variant Exon 7/16
ENSG00000132781	MUTYH	chr1:45332803:T:C	chr1:45333452:C:T	spiro_primary_malignancy_colorectal_and_anus	0	1	0	0	1	0	1	0	0	1	chr1:45332803:T:C missense_variant Exon 7/16	chr1:45333452:C:T stop_gained Exon 3/16
ENSG00000132781	MUTYH	chr1:45329315:TG:T	chr1:45329315:TG:T	spiro_benign_neoplasm_of_colon_rectum_anus_and_anal_canal	0	0	0	1	0	0	0	0	1	0	chr1:45329315:TG:T frameshift_variant Exon 16/16	chr1:45329315:TG:T frameshift_variant Exon 16/16
ENSG00000132781	MUTYH	chr1:45330557:C:A	chr1:45330557:C:A	spiro_benign_neoplasm_of_colon_rectum_anus_and_anal_canal	0	0	0	1	0	0	0	0	20	0	chr1:45330557:C:A missense_variant Exon 15/16	chr1:45330557:C:A missense_variant Exon 15/16
ENSG00000132781	MUTYH	chr1:45331193:C:T	chr1:45331193:C:T	spiro_benign_neoplasm_of_colon_rectum_anus_and_anal_canal	0	0	0	2	0	0	0	0	12	0	chr1:45331193:C:T missense_variant Exon 14/16	chr1:45331193:C:T missense_variant Exon 14/16
ENSG00000132781	MUTYH	chr1:45331462:C:T	chr1:45331476:C:A	spiro_benign_neoplasm_of_colon_rectum_anus_and_anal_canal	1	0	0	0	0	1	0	0	0	0	chr1:45331462:C:T stop_gained Exon 13/16	chr1:45331476:C:A stop_gained Exon 13/16
ENSG00000132781	MUTYH	chr1:45331556:C:T	chr1:45331556:C:T	spiro_benign_neoplasm_of_colon_rectum_anus_and_anal_canal	0	0	4	89	4	0	0	11	2152	11	chr1:45331556:C:T missense_variant Exon 13/16	chr1:45331556:C:T missense_variant Exon 13/16
ENSG00000132781	MUTYH	chr1:45331556:C:T	chr1:45332803:T:C	spiro_benign_neoplasm_of_colon_rectum_anus_and_anal_canal	0	6	0	0	6	0	8	0	0	8	chr1:45331556:C:T missense_variant Exon 13/16	chr1:45332803:T:C missense_variant Exon 7/16
ENSG00000132781	MUTYH	chr1:45331558:T:C	chr1:45331558:T:C	spiro_benign_neoplasm_of_colon_rectum_anus_and_anal_canal	0	0	0	3	0	0	0	0	52	0	chr1:45331558:T:C splice_acceptor_variant Intron 12/15	chr1:45331558:T:C splice_acceptor_variant Intron 12/15
ENSG00000132781	MUTYH	chr1:45331699:AG:A	chr1:45331699:AG:A	spiro_benign_neoplasm_of_colon_rectum_anus_and_anal_canal	0	0	0	2	0	0	0	0	31	0	chr1:45331699:AG:A frameshift_variant Exon 12/16	chr1:45331699:AG:A frameshift_variant Exon 12/16
ENSG00000132781	MUTYH	chr1:45332164:ACT:A	chr1:45332164:ACT:A	spiro_benign_neoplasm_of_colon_rectum_anus_and_anal_canal	0	0	0	1	0	0	0	0	9	0	chr1:45332164:ACT:A splice_donor_variant Exon 10/16 Intron 10/15	chr1:45332164:ACT:A splice_donor_variant Exon 10/16 Intron 10/15
ENSG00000132781	MUTYH	chr1:45332278:C:T	chr1:45332278:C:T	spiro_benign_neoplasm_of_colon_rectum_anus_and_anal_canal	0	0	0	5	0	0	0	0	140	0	chr1:45332278:C:T missense_variant Exon 10/16	chr1:45332278:C:T missense_variant Exon 10/16
ENSG00000132781	MUTYH	chr1:45332455:C:T	chr1:45332455:C:T	spiro_benign_neoplasm_of_colon_rectum_anus_and_anal_canal	0	0	0	3	0	0	0	0	34	0	chr1:45332455:C:T missense_variant Exon 9/16	chr1:45332455:C:T missense_variant Exon 9/16
ENSG00000132781	MUTYH	chr1:45332479:C:T	chr1:45332479:C:T	spiro_benign_neoplasm_of_colon_rectum_anus_and_anal_canal	0	0	0	7	0	0	0	0	132	0	chr1:45332479:C:T missense_variant Exon 9/16	chr1:45332479:C:T missense_variant Exon 9/16
ENSG00000132781	MUTYH	chr1:45332585:C:T	chr1:45332585:C:T	spiro_benign_neoplasm_of_colon_rectum_anus_and_anal_canal	0	0	0	1	0	0	0	0	21	0	chr1:45332585:C:T missense_variant Exon 8/16	chr1:45332585:C:T missense_variant Exon 8/16
ENSG00000132781	MUTYH	chr1:45332597:T:C	chr1:45332597:T:C	spiro_benign_neoplasm_of_colon_rectum_anus_and_anal_canal	0	0	0	1	0	0	0	0	61	0	chr1:45332597:T:C missense_variant Exon 8/16	chr1:45332597:T:C missense_variant Exon 8/16
ENSG00000132781	MUTYH	chr1:45332794:C:T	chr1:45332794:C:T	spiro_benign_neoplasm_of_colon_rectum_anus_and_anal_canal	0	0	0	2	0	0	0	0	12	0	chr1:45332794:C:T missense_variant Exon 7/16	chr1:45332794:C:T missense_variant Exon 7/16
ENSG00000132781	MUTYH	chr1:45332803:T:C	chr1:45332803:T:C	spiro_benign_neoplasm_of_colon_rectum_anus_and_anal_canal	0	0	1	36	1	0	0	1	787	1	chr1:45332803:T:C missense_variant Exon 7/16	chr1:45332803:T:C missense_variant Exon 7/16
ENSG00000132781	MUTYH	chr1:45332803:T:C	chr1:45333452:C:T	spiro_benign_neoplasm_of_colon_rectum_anus_and_anal_canal	0	1	0	0	1	0	1	0	0	1	chr1:45332803:T:C missense_variant Exon 7/16	chr1:45333452:C:T stop_gained Exon 3/16
ENSG00000132781	MUTYH	chr1:45333165:C:T	chr1:45333165:C:T	spiro_benign_neoplasm_of_colon_rectum_anus_and_anal_canal	0	0	0	1	0	0	0	0	4	0	chr1:45333165:C:T missense_variant Exon 5/16	chr1:45333165:C:T missense_variant Exon 5/16
ENSG00000132781	MUTYH	chr1:45333435:C:G	chr1:45333435:C:G	spiro_benign_neoplasm_of_colon_rectum_anus_and_anal_canal	0	0	0	1	0	0	0	0	2	0	chr1:45333435:C:G missense_variant Exon 3/16	chr1:45333435:C:G missense_variant Exon 3/16
ENSG00000132781	MUTYH	chr1:45333452:C:T	chr1:45333452:C:T	spiro_benign_neoplasm_of_colon_rectum_anus_and_anal_canal	0	0	0	4	0	0	0	0	23	0	chr1:45333452:C:T stop_gained Exon 3/16	chr1:45333452:C:T stop_gained Exon 3/16
ENSG00000143631	FLG	chr1:152302705:C:A	chr1:152302705:C:A	spiro_asthma	0	0	0	3	0	0	0	0	17	0	chr1:152302705:C:A stop_gained Exon 3/3	chr1:152302705:C:A stop_gained Exon 3/3
ENSG00000143631	FLG	chr1:152302895:TC:T	chr1:152302895:TC:T	spiro_asthma	0	0	0	1	0	0	0	0	2	0	chr1:152302895:TC:T frameshift_variant Exon 3/3	chr1:152302895:TC:T frameshift_variant Exon 3/3
ENSG00000143631	FLG	chr1:152303005:C:A	chr1:152303005:C:A	spiro_asthma	0	0	0	1	0	0	0	0	5	0	chr1:152303005:C:A stop_gained Exon 3/3	chr1:152303005:C:A stop_gained Exon 3/3
ENSG00000143631	FLG	chr1:152303354:CTG:C	chr1:152303354:CTG:C	spiro_asthma	0	0	0	1	0	0	0	0	5	0	chr1:152303354:CTG:C frameshift_variant Exon 3/3	chr1:152303354:CTG:C frameshift_variant Exon 3/3
ENSG00000143631	FLG	chr1:152303659:G:A	chr1:152303659:G:A	spiro_asthma	0	0	0	1	0	0	0	0	14	0	chr1:152303659:G:A stop_gained Exon 3/3	chr1:152303659:G:A stop_gained Exon 3/3
ENSG00000143631	FLG	chr1:152303836:G:A	chr1:152303836:G:A	spiro_asthma	0	0	0	2	0	0	0	0	13	0	chr1:152303836:G:A stop_gained Exon 3/3	chr1:152303836:G:A stop_gained Exon 3/3
ENSG00000143631	FLG	chr1:152303836:G:A	chr1:152313385:G:A	spiro_asthma	0	1	0	0	1	0	1	0	0	1	chr1:152303836:G:A stop_gained Exon 3/3	chr1:152313385:G:A stop_gained Exon 3/3
ENSG00000143631	FLG	chr1:152304000:TG:T	chr1:152307547:G:A	spiro_asthma	0	1	0	0	1	0	1	0	0	1	chr1:152304000:TG:T frameshift_variant Exon 3/3	chr1:152307547:G:A stop_gained Exon 3/3
ENSG00000143631	FLG	chr1:152304097:G:A	chr1:152304097:G:A	spiro_asthma	0	0	0	1	0	0	0	0	3	0	chr1:152304097:G:A stop_gained Exon 3/3	chr1:152304097:G:A stop_gained Exon 3/3
ENSG00000143631	FLG	chr1:152304328:G:A	chr1:152304328:G:A	spiro_asthma	0	0	0	1	0	0	0	0	9	0	chr1:152304328:G:A stop_gained Exon 3/3	chr1:152304328:G:A stop_gained Exon 3/3
ENSG00000143631	FLG	chr1:152304562:T:A	chr1:152304562:T:A	spiro_asthma	0	0	0	1	0	0	0	0	10	0	chr1:152304562:T:A stop_gained Exon 3/3	chr1:152304562:T:A stop_gained Exon 3/3
ENSG00000143631	FLG	chr1:152304631:G:A	chr1:152304631:G:A	spiro_asthma	0	0	0	18	0	0	0	0	188	0	chr1:152304631:G:A stop_gained Exon 3/3	chr1:152304631:G:A stop_gained Exon 3/3
ENSG00000143631	FLG	chr1:152304631:G:A	chr1:152307547:G:A	spiro_asthma	0	1	0	0	1	0	1	0	0	1	chr1:152304631:G:A stop_gained Exon 3/3	chr1:152307547:G:A stop_gained Exon 3/3
ENSG00000143631	FLG	chr1:152304631:G:A	chr1:152313385:G:A	spiro_asthma	0	2	0	0	2	0	4	0	0	4	chr1:152304631:G:A stop_gained Exon 3/3	chr1:152313385:G:A stop_gained Exon 3/3
ENSG00000143631	FLG	chr1:152304661:G:A	chr1:152304661:G:A	spiro_asthma	0	0	0	5	0	0	0	0	21	0	chr1:152304661:G:A stop_gained Exon 3/3	chr1:152304661:G:A stop_gained Exon 3/3
ENSG00000143631	FLG	chr1:152304764:GT:G	chr1:152304764:GT:G	spiro_asthma	0	0	0	1	0	0	0	0	2	0	chr1:152304764:GT:G frameshift_variant Exon 3/3	chr1:152304764:GT:G frameshift_variant Exon 3/3
ENSG00000143631	FLG	chr1:152304793:G:A	chr1:152304793:G:A	spiro_asthma	0	0	0	1	0	0	0	0	5	0	chr1:152304793:G:A stop_gained Exon 3/3	chr1:152304793:G:A stop_gained Exon 3/3
ENSG00000143631	FLG	chr1:152304939:G:C	chr1:152304939:G:C	spiro_asthma	0	0	0	1	0	0	0	0	2	0	chr1:152304939:G:C stop_gained Exon 3/3	chr1:152304939:G:C stop_gained Exon 3/3
ENSG00000143631	FLG	chr1:152305146:G:T	chr1:152305146:G:T	spiro_asthma	0	0	1	99	1	0	0	1	1278	1	chr1:152305146:G:T stop_gained Exon 3/3	chr1:152305146:G:T stop_gained Exon 3/3
ENSG00000143631	FLG	chr1:152305146:G:T	chr1:152308062:G:C	spiro_asthma	0	1	0	0	1	0	1	0	0	1	chr1:152305146:G:T stop_gained Exon 3/3	chr1:152308062:G:C stop_gained Exon 3/3
ENSG00000143631	FLG	chr1:152305146:G:T	chr1:152309525:TC:T	spiro_asthma	0	1	0	0	1	0	2	0	0	2	chr1:152305146:G:T stop_gained Exon 3/3	chr1:152309525:TC:T frameshift_variant Exon 3/3
ENSG00000143631	FLG	chr1:152305146:G:T	chr1:152311137:G:C	spiro_asthma	0	1	0	0	1	0	1	0	0	1	chr1:152305146:G:T stop_gained Exon 3/3	chr1:152311137:G:C stop_gained Exon 3/3
ENSG00000143631	FLG	chr1:152305146:G:T	chr1:152312600:CACTG:C	spiro_asthma	0	2	0	0	2	0	33	0	0	33	chr1:152305146:G:T stop_gained Exon 3/3	chr1:152312600:CACTG:C frameshift_variant Exon 3/3
ENSG00000143631	FLG	chr1:152305146:G:T	chr1:152313385:G:A	spiro_asthma	0	10	0	0	10	0	26	0	0	26	chr1:152305146:G:T stop_gained Exon 3/3	chr1:152313385:G:A stop_gained Exon 3/3
ENSG00000143631	FLG	chr1:152305153:C:A	chr1:152305153:C:A	spiro_asthma	0	0	0	1	0	0	0	0	1	0	chr1:152305153:C:A stop_gained Exon 3/3	chr1:152305153:C:A stop_gained Exon 3/3
ENSG00000143631	FLG	chr1:152305165:C:A	chr1:152305165:C:A	spiro_asthma	0	0	0	2	0	0	0	0	4	0	chr1:152305165:C:A stop_gained Exon 3/3	chr1:152305165:C:A stop_gained Exon 3/3
ENSG00000143631	FLG	chr1:152305992:G:C	chr1:152305992:G:C	spiro_asthma	0	0	0	1	0	0	0	0	10	0	chr1:152305992:G:C stop_gained Exon 3/3	chr1:152305992:G:C stop_gained Exon 3/3
ENSG00000143631	FLG	chr1:152305992:G:T	chr1:152305992:G:T	spiro_asthma	0	0	0	1	0	0	0	0	3	0	chr1:152305992:G:T stop_gained Exon 3/3	chr1:152305992:G:T stop_gained Exon 3/3
ENSG00000143631	FLG	chr1:152306017:TC:T	chr1:152306017:TC:T	spiro_asthma	0	0	0	1	0	0	0	0	8	0	chr1:152306017:TC:T frameshift_variant Exon 3/3	chr1:152306017:TC:T frameshift_variant Exon 3/3
ENSG00000143631	FLG	chr1:152306122:G:A	chr1:152306122:G:A	spiro_asthma	0	0	0	1	0	0	0	0	15	0	chr1:152306122:G:A stop_gained Exon 3/3	chr1:152306122:G:A stop_gained Exon 3/3
ENSG00000143631	FLG	chr1:152306436:CT:C	chr1:152306436:CT:C	spiro_asthma	0	0	0	1	0	0	0	0	9	0	chr1:152306436:CT:C frameshift_variant Exon 3/3	chr1:152306436:CT:C frameshift_variant Exon 3/3
ENSG00000143631	FLG	chr1:152307197:C:T	chr1:152307197:C:T	spiro_asthma	0	0	0	1	0	0	0	0	8	0	chr1:152307197:C:T stop_gained Exon 3/3	chr1:152307197:C:T stop_gained Exon 3/3
ENSG00000143631	FLG	chr1:152307291:G:T	chr1:152312600:CACTG:C	spiro_asthma	1	0	0	0	0	16	0	0	0	0	chr1:152307291:G:T stop_gained Exon 3/3	chr1:152312600:CACTG:C frameshift_variant Exon 3/3
ENSG00000143631	FLG	chr1:152307547:G:A	chr1:152307547:G:A	spiro_asthma	0	0	0	107	0	0	0	1	1505	1	chr1:152307547:G:A stop_gained Exon 3/3	chr1:152307547:G:A stop_gained Exon 3/3
ENSG00000143631	FLG	chr1:152307547:G:A	chr1:152309494:G:A	spiro_asthma	0	1	0	0	1	0	1	0	0	1	chr1:152307547:G:A stop_gained Exon 3/3	chr1:152309494:G:A stop_gained Exon 3/3
ENSG00000143631	FLG	chr1:152307547:G:A	chr1:152310466:G:A	spiro_asthma	0	1	0	0	1	0	1	0	0	1	chr1:152307547:G:A stop_gained Exon 3/3	chr1:152310466:G:A stop_gained Exon 3/3
ENSG00000143631	FLG	chr1:152307547:G:A	chr1:152312600:CACTG:C	spiro_asthma	0	12	0	0	12	0	45	0	0	45	chr1:152307547:G:A stop_gained Exon 3/3	chr1:152312600:CACTG:C frameshift_variant Exon 3/3
ENSG00000143631	FLG	chr1:152307547:G:A	chr1:152313385:G:A	spiro_asthma	0	5	0	0	5	0	42	0	0	42	chr1:152307547:G:A stop_gained Exon 3/3	chr1:152313385:G:A stop_gained Exon 3/3
ENSG00000143631	FLG	chr1:152307547:G:A	chr1:152314408:C:CT	spiro_asthma	0	1	0	0	1	0	1	0	0	1	chr1:152307547:G:A stop_gained Exon 3/3	chr1:152314408:C:CT frameshift_variant Exon 3/3
ENSG00000143631	FLG	chr1:152307617:CTG:C	chr1:152307617:CTG:C	spiro_asthma	0	0	0	5	0	0	0	0	70	0	chr1:152307617:CTG:C frameshift_variant Exon 3/3	chr1:152307617:CTG:C frameshift_variant Exon 3/3
ENSG00000143631	FLG	chr1:152307617:CTG:C	chr1:152312600:CACTG:C	spiro_asthma	0	2	0	0	2	0	3	0	0	3	chr1:152307617:CTG:C frameshift_variant Exon 3/3	chr1:152312600:CACTG:C frameshift_variant Exon 3/3
ENSG00000143631	FLG	chr1:152307638:G:T	chr1:152307638:G:T	spiro_asthma	0	0	0	1	0	0	0	0	5	0	chr1:152307638:G:T stop_gained Exon 3/3	chr1:152307638:G:T stop_gained Exon 3/3
ENSG00000143631	FLG	chr1:152307638:G:T	chr1:152312600:CACTG:C	spiro_asthma	0	1	0	0	1	0	1	0	0	1	chr1:152307638:G:T stop_gained Exon 3/3	chr1:152312600:CACTG:C frameshift_variant Exon 3/3
ENSG00000143631	FLG	chr1:152307675:G:T	chr1:152307675:G:T	spiro_asthma	0	0	0	1	0	0	0	0	2	0	chr1:152307675:G:T stop_gained Exon 3/3	chr1:152307675:G:T stop_gained Exon 3/3
ENSG00000143631	FLG	chr1:152307784:CCTGA:C	chr1:152307784:CCTGA:C	spiro_asthma	0	0	0	1	0	0	0	0	2	0	chr1:152307784:CCTGA:C frameshift_variant Exon 3/3	chr1:152307784:CCTGA:C frameshift_variant Exon 3/3
ENSG00000143631	FLG	chr1:152307880:G:A	chr1:152313385:G:A	spiro_asthma	0	1	0	0	1	0	1	0	0	1	chr1:152307880:G:A stop_gained Exon 3/3	chr1:152313385:G:A stop_gained Exon 3/3
ENSG00000143631	FLG	chr1:152308117:C:A	chr1:152308117:C:A	spiro_asthma	0	0	0	1	0	0	0	0	12	0	chr1:152308117:C:A stop_gained Exon 3/3	chr1:152308117:C:A stop_gained Exon 3/3
ENSG00000143631	FLG	chr1:152308117:C:A	chr1:152312600:CACTG:C	spiro_asthma	0	1	0	0	1	0	1	0	0	1	chr1:152308117:C:A stop_gained Exon 3/3	chr1:152312600:CACTG:C frameshift_variant Exon 3/3
ENSG00000143631	FLG	chr1:152308204:C:A	chr1:152308204:C:A	spiro_asthma	0	0	0	2	0	0	0	0	6	0	chr1:152308204:C:A stop_gained Exon 3/3	chr1:152308204:C:A stop_gained Exon 3/3
ENSG00000143631	FLG	chr1:152308519:G:A	chr1:152308519:G:A	spiro_asthma	0	0	0	1	0	0	0	0	8	0	chr1:152308519:G:A stop_gained Exon 3/3	chr1:152308519:G:A stop_gained Exon 3/3
ENSG00000143631	FLG	chr1:152308647:G:T	chr1:152308647:G:T	spiro_asthma	0	0	0	6	0	0	0	0	95	0	chr1:152308647:G:T stop_gained Exon 3/3	chr1:152308647:G:T stop_gained Exon 3/3
ENSG00000143631	FLG	chr1:152308647:G:T	chr1:152312600:CACTG:C	spiro_asthma	0	2	0	0	2	0	3	0	0	3	chr1:152308647:G:T stop_gained Exon 3/3	chr1:152312600:CACTG:C frameshift_variant Exon 3/3
ENSG00000143631	FLG	chr1:152308647:G:T	chr1:152313385:G:A	spiro_asthma	0	1	0	0	1	0	2	0	0	2	chr1:152308647:G:T stop_gained Exon 3/3	chr1:152313385:G:A stop_gained Exon 3/3
ENSG00000143631	FLG	chr1:152308683:TG:T	chr1:152308683:TG:T	spiro_asthma	0	0	0	2	0	0	0	0	5	0	chr1:152308683:TG:T frameshift_variant Exon 3/3	chr1:152308683:TG:T frameshift_variant Exon 3/3
ENSG00000143631	FLG	chr1:152308709:CACTG:C	chr1:152308709:CACTG:C	spiro_asthma	0	0	0	1	0	0	0	0	3	0	chr1:152308709:CACTG:C frameshift_variant Exon 3/3	chr1:152308709:CACTG:C frameshift_variant Exon 3/3
ENSG00000143631	FLG	chr1:152308717:G:A	chr1:152308717:G:A	spiro_asthma	0	0	0	3	0	0	0	0	9	0	chr1:152308717:G:A stop_gained Exon 3/3	chr1:152308717:G:A stop_gained Exon 3/3
ENSG00000143631	FLG	chr1:152308890:G:C	chr1:152308890:G:C	spiro_asthma	0	0	0	2	0	0	0	0	12	0	chr1:152308890:G:C stop_gained Exon 3/3	chr1:152308890:G:C stop_gained Exon 3/3
ENSG00000143631	FLG	chr1:152308939:CTG:C	chr1:152313385:G:A	spiro_asthma	0	1	0	0	1	0	1	0	0	1	chr1:152308939:CTG:C frameshift_variant Exon 3/3	chr1:152313385:G:A stop_gained Exon 3/3
ENSG00000143631	FLG	chr1:152309045:C:T	chr1:152309045:C:T	spiro_asthma	0	0	0	2	0	0	0	0	8	0	chr1:152309045:C:T stop_gained Exon 3/3	chr1:152309045:C:T stop_gained Exon 3/3
ENSG00000143631	FLG	chr1:152309045:C:T	chr1:152313385:G:A	spiro_asthma	0	1	0	0	1	0	2	0	0	2	chr1:152309045:C:T stop_gained Exon 3/3	chr1:152313385:G:A stop_gained Exon 3/3
ENSG00000143631	FLG	chr1:152309046:C:T	chr1:152309046:C:T	spiro_asthma	0	0	0	1	0	0	0	0	15	0	chr1:152309046:C:T stop_gained Exon 3/3	chr1:152309046:C:T stop_gained Exon 3/3
ENSG00000143631	FLG	chr1:152309494:G:A	chr1:152309494:G:A	spiro_asthma	0	0	0	3	0	0	0	0	43	0	chr1:152309494:G:A stop_gained Exon 3/3	chr1:152309494:G:A stop_gained Exon 3/3
ENSG00000143631	FLG	chr1:152309503:C:A	chr1:152309503:C:A	spiro_asthma	0	0	0	1	0	0	0	0	7	0	chr1:152309503:C:A stop_gained Exon 3/3	chr1:152309503:C:A stop_gained Exon 3/3
ENSG00000143631	FLG	chr1:152309566:G:A	chr1:152309566:G:A	spiro_asthma	0	0	0	1	0	0	0	0	4	0	chr1:152309566:G:A stop_gained Exon 3/3	chr1:152309566:G:A stop_gained Exon 3/3
ENSG00000143631	FLG	chr1:152310237:G:T	chr1:152310237:G:T	spiro_asthma	0	0	0	1	0	0	0	0	4	0	chr1:152310237:G:T stop_gained Exon 3/3	chr1:152310237:G:T stop_gained Exon 3/3
ENSG00000143631	FLG	chr1:152310407:CG:C	chr1:152310407:CG:C	spiro_asthma	0	0	0	1	0	0	0	0	4	0	chr1:152310407:CG:C frameshift_variant Exon 3/3	chr1:152310407:CG:C frameshift_variant Exon 3/3
ENSG00000143631	FLG	chr1:152310466:G:A	chr1:152310466:G:A	spiro_asthma	0	0	0	14	0	0	0	0	145	0	chr1:152310466:G:A stop_gained Exon 3/3	chr1:152310466:G:A stop_gained Exon 3/3
ENSG00000143631	FLG	chr1:152310466:G:A	chr1:152312600:CACTG:C	spiro_asthma	0	2	0	0	2	0	5	0	0	5	chr1:152310466:G:A stop_gained Exon 3/3	chr1:152312600:CACTG:C frameshift_variant Exon 3/3
ENSG00000143631	FLG	chr1:152310688:CCTCA:C	chr1:152310688:CCTCA:C	spiro_asthma	0	0	0	1	0	0	0	0	18	0	chr1:152310688:CCTCA:C frameshift_variant Exon 3/3	chr1:152310688:CCTCA:C frameshift_variant Exon 3/3
ENSG00000143631	FLG	chr1:152310752:AG:A	chr1:152310752:AG:A	spiro_asthma	0	0	0	1	0	0	0	0	1	0	chr1:152310752:AG:A frameshift_variant Exon 3/3	chr1:152310752:AG:A frameshift_variant Exon 3/3
ENSG00000143631	FLG	chr1:152311047:G:T	chr1:152311047:G:T	spiro_asthma	0	0	0	1	0	0	0	0	41	0	chr1:152311047:G:T stop_gained Exon 3/3	chr1:152311047:G:T stop_gained Exon 3/3
ENSG00000143631	FLG	chr1:152311113:G:T	chr1:152311113:G:T	spiro_asthma	0	0	0	1	0	0	0	0	3	0	chr1:152311113:G:T stop_gained Exon 3/3	chr1:152311113:G:T stop_gained Exon 3/3
ENSG00000143631	FLG	chr1:152311137:G:C	chr1:152311137:G:C	spiro_asthma	0	0	0	2	0	0	0	0	11	0	chr1:152311137:G:C stop_gained Exon 3/3	chr1:152311137:G:C stop_gained Exon 3/3
ENSG00000143631	FLG	chr1:152311137:G:C	chr1:152312600:CACTG:C	spiro_asthma	0	1	0	0	1	0	1	0	0	1	chr1:152311137:G:C stop_gained Exon 3/3	chr1:152312600:CACTG:C frameshift_variant Exon 3/3
ENSG00000143631	FLG	chr1:152311183:AC:A	chr1:152311183:AC:A	spiro_asthma	0	0	0	13	0	0	0	0	131	0	chr1:152311183:AC:A frameshift_variant Exon 3/3	chr1:152311183:AC:A frameshift_variant Exon 3/3
ENSG00000143631	FLG	chr1:152311183:AC:A	chr1:152312600:CACTG:C	spiro_asthma	0	1	0	0	1	0	4	0	0	4	chr1:152311183:AC:A frameshift_variant Exon 3/3	chr1:152312600:CACTG:C frameshift_variant Exon 3/3
ENSG00000143631	FLG	chr1:152311212:TG:T	chr1:152311212:TG:T	spiro_asthma	0	0	0	1	0	0	0	0	15	0	chr1:152311212:TG:T frameshift_variant Exon 3/3	chr1:152311212:TG:T frameshift_variant Exon 3/3
ENSG00000143631	FLG	chr1:152311468:G:A	chr1:152311468:G:A	spiro_asthma	0	0	0	4	0	0	0	0	54	0	chr1:152311468:G:A stop_gained Exon 3/3	chr1:152311468:G:A stop_gained Exon 3/3
ENSG00000143631	FLG	chr1:152311632:G:C	chr1:152311632:G:C	spiro_asthma	0	0	0	1	0	0	0	0	8	0	chr1:152311632:G:C stop_gained Exon 3/3	chr1:152311632:G:C stop_gained Exon 3/3
ENSG00000143631	FLG	chr1:152311827:G:C	chr1:152311827:G:C	spiro_asthma	0	0	0	1	0	0	0	0	13	0	chr1:152311827:G:C stop_gained Exon 3/3	chr1:152311827:G:C stop_gained Exon 3/3
ENSG00000143631	FLG	chr1:152311908:GCT:G	chr1:152311908:GCT:G	spiro_asthma	0	0	0	2	0	0	0	0	4	0	chr1:152311908:GCT:G frameshift_variant Exon 3/3	chr1:152311908:GCT:G frameshift_variant Exon 3/3
ENSG00000143631	FLG	chr1:152311957:G:A	chr1:152311957:G:A	spiro_asthma	0	0	0	3	0	0	0	0	39	0	chr1:152311957:G:A stop_gained Exon 3/3	chr1:152311957:G:A stop_gained Exon 3/3
ENSG00000143631	FLG	chr1:152312440:C:CTCCA	chr1:152312600:CACTG:C	spiro_asthma	0	1	0	0	1	0	1	0	0	1	chr1:152312440:C:CTCCA frameshift_variant Exon 3/3	chr1:152312600:CACTG:C frameshift_variant Exon 3/3
ENSG00000143631	FLG	chr1:152312491:TG:T	chr1:152312507:G:GA	spiro_asthma	4	0	0	0	0	26	0	0	0	0	chr1:152312491:TG:T frameshift_variant Exon 3/3	chr1:152312507:G:GA frameshift_variant Exon 3/3
ENSG00000143631	FLG	chr1:152312524:G:A	chr1:152312524:G:A	spiro_asthma	0	0	0	4	0	0	0	0	43	0	chr1:152312524:G:A stop_gained Exon 3/3	chr1:152312524:G:A stop_gained Exon 3/3
ENSG00000143631	FLG	chr1:152312600:CACTG:C	chr1:152312600:CACTG:C	spiro_asthma	0	0	16	627	16	0	0	101	7894	101	chr1:152312600:CACTG:C frameshift_variant Exon 3/3	chr1:152312600:CACTG:C frameshift_variant Exon 3/3
ENSG00000143631	FLG	chr1:152312600:CACTG:C	chr1:152313385:G:A	spiro_asthma	0	40	0	0	40	0	199	0	0	199	chr1:152312600:CACTG:C frameshift_variant Exon 3/3	chr1:152313385:G:A stop_gained Exon 3/3
ENSG00000143631	FLG	chr1:152312600:CACTG:C	chr1:152314207:AT:A	spiro_asthma	2	0	0	0	0	14	0	1	0	1	chr1:152312600:CACTG:C frameshift_variant Exon 3/3	chr1:152314207:AT:A frameshift_variant Exon 3/3
ENSG00000143631	FLG	chr1:152313060:G:T	chr1:152313060:G:T	spiro_asthma	0	0	0	1	0	0	0	0	14	0	chr1:152313060:G:T stop_gained Exon 3/3	chr1:152313060:G:T stop_gained Exon 3/3
ENSG00000143631	FLG	chr1:152313385:G:A	chr1:152313385:G:A	spiro_asthma	0	0	18	599	18	0	0	95	7887	95	chr1:152313385:G:A stop_gained Exon 3/3	chr1:152313385:G:A stop_gained Exon 3/3
ENSG00000143631	FLG	chr1:152313385:G:A	chr1:152314140:C:CT	spiro_asthma	0	1	0	0	1	0	1	0	0	1	chr1:152313385:G:A stop_gained Exon 3/3	chr1:152314140:C:CT frameshift_variant Exon 3/3
ENSG00000143631	FLG	chr1:152313385:G:A	chr1:152315363:C:A	spiro_asthma	0	1	0	0	1	0	3	0	0	3	chr1:152313385:G:A stop_gained Exon 3/3	chr1:152315363:C:A stop_gained Exon 2/3
ENSG00000143631	FLG	chr1:152313823:G:A	chr1:152313823:G:A	spiro_asthma	0	0	0	2	0	0	0	0	38	0	chr1:152313823:G:A stop_gained Exon 3/3	chr1:152313823:G:A stop_gained Exon 3/3
ENSG00000143631	FLG	chr1:152313870:TG:T	chr1:152313870:TG:T	spiro_asthma	0	0	0	1	0	0	0	0	7	0	chr1:152313870:TG:T frameshift_variant Exon 3/3	chr1:152313870:TG:T frameshift_variant Exon 3/3
ENSG00000143631	FLG	chr1:152313909:C:T	chr1:152313909:C:T	spiro_asthma	0	0	0	1	0	0	0	0	41	0	chr1:152313909:C:T stop_gained Exon 3/3	chr1:152313909:C:T stop_gained Exon 3/3
ENSG00000143631	FLG	chr1:152314140:C:CT	chr1:152314140:C:CT	spiro_asthma	0	0	0	3	0	0	0	0	28	0	chr1:152314140:C:CT frameshift_variant Exon 3/3	chr1:152314140:C:CT frameshift_variant Exon 3/3
ENSG00000143631	FLG	chr1:152314261:CTTCT:C	chr1:152314261:CTTCT:C	spiro_asthma	0	0	0	1	0	0	0	0	12	0	chr1:152314261:CTTCT:C frameshift_variant Exon 3/3	chr1:152314261:CTTCT:C frameshift_variant Exon 3/3
ENSG00000143631	FLG	chr1:152314400:TTTTC:T	chr1:152314400:TTTTC:T	spiro_asthma	0	0	0	1	0	0	0	0	21	0	chr1:152314400:TTTTC:T frameshift_variant Exon 3/3	chr1:152314400:TTTTC:T frameshift_variant Exon 3/3
ENSG00000143631	FLG	chr1:152314408:C:CT	chr1:152314408:C:CT	spiro_asthma	0	0	0	2	0	0	0	0	36	0	chr1:152314408:C:CT frameshift_variant Exon 3/3	chr1:152314408:C:CT frameshift_variant Exon 3/3
ENSG00000143631	FLG	chr1:152315363:C:A	chr1:152315363:C:A	spiro_asthma	0	0	0	7	0	0	0	0	118	0	chr1:152315363:C:A stop_gained Exon 2/3	chr1:152315363:C:A stop_gained Exon 2/3
ENSG00000143631	FLG	chr1:152302902:TGA:T	chr1:152302902:TGA:T	spiro_dermatitis	0	0	0	1	0	0	0	0	5	0	chr1:152302902:TGA:T frameshift_variant Exon 3/3	chr1:152302902:TGA:T frameshift_variant Exon 3/3
ENSG00000143631	FLG	chr1:152303010:TG:T	chr1:152303010:TG:T	spiro_dermatitis	0	0	0	1	0	0	0	0	2	0	chr1:152303010:TG:T frameshift_variant Exon 3/3	chr1:152303010:TG:T frameshift_variant Exon 3/3
ENSG00000143631	FLG	chr1:152303354:CTG:C	chr1:152313385:G:A	spiro_dermatitis	0	1	0	0	1	0	1	0	0	1	chr1:152303354:CTG:C frameshift_variant Exon 3/3	chr1:152313385:G:A stop_gained Exon 3/3
ENSG00000143631	FLG	chr1:152303659:G:A	chr1:152303659:G:A	spiro_dermatitis	0	0	0	2	0	0	0	0	14	0	chr1:152303659:G:A stop_gained Exon 3/3	chr1:152303659:G:A stop_gained Exon 3/3
ENSG00000143631	FLG	chr1:152303836:G:A	chr1:152303836:G:A	spiro_dermatitis	0	0	0	2	0	0	0	0	13	0	chr1:152303836:G:A stop_gained Exon 3/3	chr1:152303836:G:A stop_gained Exon 3/3
ENSG00000143631	FLG	chr1:152303836:G:A	chr1:152313385:G:A	spiro_dermatitis	0	1	0	0	1	0	1	0	0	1	chr1:152303836:G:A stop_gained Exon 3/3	chr1:152313385:G:A stop_gained Exon 3/3
ENSG00000143631	FLG	chr1:152304298:TG:T	chr1:152304298:TG:T	spiro_dermatitis	0	0	0	1	0	0	0	0	4	0	chr1:152304298:TG:T frameshift_variant Exon 3/3	chr1:152304298:TG:T frameshift_variant Exon 3/3
ENSG00000143631	FLG	chr1:152304328:G:A	chr1:152304328:G:A	spiro_dermatitis	0	0	0	1	0	0	0	0	9	0	chr1:152304328:G:A stop_gained Exon 3/3	chr1:152304328:G:A stop_gained Exon 3/3
ENSG00000143631	FLG	chr1:152304562:T:A	chr1:152304562:T:A	spiro_dermatitis	0	0	0	1	0	0	0	0	10	0	chr1:152304562:T:A stop_gained Exon 3/3	chr1:152304562:T:A stop_gained Exon 3/3
ENSG00000143631	FLG	chr1:152304562:T:A	chr1:152312600:CACTG:C	spiro_dermatitis	0	1	0	0	1	0	2	0	0	2	chr1:152304562:T:A stop_gained Exon 3/3	chr1:152312600:CACTG:C frameshift_variant Exon 3/3
ENSG00000143631	FLG	chr1:152304631:G:A	chr1:152304631:G:A	spiro_dermatitis	0	0	0	13	0	0	0	0	188	0	chr1:152304631:G:A stop_gained Exon 3/3	chr1:152304631:G:A stop_gained Exon 3/3
ENSG00000143631	FLG	chr1:152304631:G:A	chr1:152312600:CACTG:C	spiro_dermatitis	0	1	0	0	1	0	9	0	0	9	chr1:152304631:G:A stop_gained Exon 3/3	chr1:152312600:CACTG:C frameshift_variant Exon 3/3
ENSG00000143631	FLG	chr1:152304631:G:A	chr1:152313385:G:A	spiro_dermatitis	0	1	0	0	1	0	4	0	0	4	chr1:152304631:G:A stop_gained Exon 3/3	chr1:152313385:G:A stop_gained Exon 3/3
ENSG00000143631	FLG	chr1:152304661:G:A	chr1:152304661:G:A	spiro_dermatitis	0	0	0	3	0	0	0	0	21	0	chr1:152304661:G:A stop_gained Exon 3/3	chr1:152304661:G:A stop_gained Exon 3/3
ENSG00000143631	FLG	chr1:152304764:GT:G	chr1:152304764:GT:G	spiro_dermatitis	0	0	0	1	0	0	0	0	2	0	chr1:152304764:GT:G frameshift_variant Exon 3/3	chr1:152304764:GT:G frameshift_variant Exon 3/3
ENSG00000143631	FLG	chr1:152304793:G:A	chr1:152304793:G:A	spiro_dermatitis	0	0	0	1	0	0	0	0	5	0	chr1:152304793:G:A stop_gained Exon 3/3	chr1:152304793:G:A stop_gained Exon 3/3
ENSG00000143631	FLG	chr1:152304888:C:T	chr1:152304888:C:T	spiro_dermatitis	0	0	0	1	0	0	0	0	5	0	chr1:152304888:C:T stop_gained Exon 3/3	chr1:152304888:C:T stop_gained Exon 3/3
ENSG00000143631	FLG	chr1:152305146:G:T	chr1:152305146:G:T	spiro_dermatitis	0	0	1	96	1	0	0	1	1278	1	chr1:152305146:G:T stop_gained Exon 3/3	chr1:152305146:G:T stop_gained Exon 3/3
ENSG00000143631	FLG	chr1:152305146:G:T	chr1:152308062:G:C	spiro_dermatitis	0	1	0	0	1	0	1	0	0	1	chr1:152305146:G:T stop_gained Exon 3/3	chr1:152308062:G:C stop_gained Exon 3/3
ENSG00000143631	FLG	chr1:152305146:G:T	chr1:152310466:G:A	spiro_dermatitis	0	1	0	0	1	0	1	0	0	1	chr1:152305146:G:T stop_gained Exon 3/3	chr1:152310466:G:A stop_gained Exon 3/3
ENSG00000143631	FLG	chr1:152305146:G:T	chr1:152311957:G:A	spiro_dermatitis	0	1	0	0	1	0	1	0	0	1	chr1:152305146:G:T stop_gained Exon 3/3	chr1:152311957:G:A stop_gained Exon 3/3
ENSG00000143631	FLG	chr1:152305146:G:T	chr1:152312600:CACTG:C	spiro_dermatitis	0	5	0	0	5	0	33	0	0	33	chr1:152305146:G:T stop_gained Exon 3/3	chr1:152312600:CACTG:C frameshift_variant Exon 3/3
ENSG00000143631	FLG	chr1:152305146:G:T	chr1:152313385:G:A	spiro_dermatitis	0	2	0	0	2	0	26	0	0	26	chr1:152305146:G:T stop_gained Exon 3/3	chr1:152313385:G:A stop_gained Exon 3/3
ENSG00000143631	FLG	chr1:152305146:G:T	chr1:152315363:C:A	spiro_dermatitis	0	1	0	0	1	0	1	0	0	1	chr1:152305146:G:T stop_gained Exon 3/3	chr1:152315363:C:A stop_gained Exon 2/3
ENSG00000143631	FLG	chr1:152305153:C:A	chr1:152305153:C:A	spiro_dermatitis	0	0	0	1	0	0	0	0	1	0	chr1:152305153:C:A stop_gained Exon 3/3	chr1:152305153:C:A stop_gained Exon 3/3
ENSG00000143631	FLG	chr1:152305165:C:A	chr1:152305165:C:A	spiro_dermatitis	0	0	0	1	0	0	0	0	4	0	chr1:152305165:C:A stop_gained Exon 3/3	chr1:152305165:C:A stop_gained Exon 3/3
ENSG00000143631	FLG	chr1:152305992:G:T	chr1:152305992:G:T	spiro_dermatitis	0	0	0	1	0	0	0	0	3	0	chr1:152305992:G:T stop_gained Exon 3/3	chr1:152305992:G:T stop_gained Exon 3/3
ENSG00000143631	FLG	chr1:152306122:G:A	chr1:152306122:G:A	spiro_dermatitis	0	0	0	1	0	0	0	0	15	0	chr1:152306122:G:A stop_gained Exon 3/3	chr1:152306122:G:A stop_gained Exon 3/3
ENSG00000143631	FLG	chr1:152306436:CT:C	chr1:152306436:CT:C	spiro_dermatitis	0	0	0	1	0	0	0	0	9	0	chr1:152306436:CT:C frameshift_variant Exon 3/3	chr1:152306436:CT:C frameshift_variant Exon 3/3
ENSG00000143631	FLG	chr1:152307049:T:A	chr1:152307049:T:A	spiro_dermatitis	0	0	0	1	0	0	0	0	11	0	chr1:152307049:T:A stop_gained Exon 3/3	chr1:152307049:T:A stop_gained Exon 3/3
ENSG00000143631	FLG	chr1:152307291:G:T	chr1:152312600:CACTG:C	spiro_dermatitis	2	0	0	0	0	16	0	0	0	0	chr1:152307291:G:T stop_gained Exon 3/3	chr1:152312600:CACTG:C frameshift_variant Exon 3/3
ENSG00000143631	FLG	chr1:152307528:G:C	chr1:152307528:G:C	spiro_dermatitis	0	0	0	1	0	0	0	0	7	0	chr1:152307528:G:C stop_gained Exon 3/3	chr1:152307528:G:C stop_gained Exon 3/3
ENSG00000143631	FLG	chr1:152307547:G:A	chr1:152307547:G:A	spiro_dermatitis	0	0	0	112	0	0	0	1	1505	1	chr1:152307547:G:A stop_gained Exon 3/3	chr1:152307547:G:A stop_gained Exon 3/3
ENSG00000143631	FLG	chr1:152307547:G:A	chr1:152310466:G:A	spiro_dermatitis	0	1	0	0	1	0	1	0	0	1	chr1:152307547:G:A stop_gained Exon 3/3	chr1:152310466:G:A stop_gained Exon 3/3
ENSG00000143631	FLG	chr1:152307547:G:A	chr1:152312600:CACTG:C	spiro_dermatitis	0	6	0	0	6	0	45	0	0	45	chr1:152307547:G:A stop_gained Exon 3/3	chr1:152312600:CACTG:C frameshift_variant Exon 3/3
ENSG00000143631	FLG	chr1:152307547:G:A	chr1:152313385:G:A	spiro_dermatitis	0	5	0	0	5	0	42	0	0	42	chr1:152307547:G:A stop_gained Exon 3/3	chr1:152313385:G:A stop_gained Exon 3/3
ENSG00000143631	FLG	chr1:152307617:CTG:C	chr1:152307617:CTG:C	spiro_dermatitis	0	0	0	1	0	0	0	0	70	0	chr1:152307617:CTG:C frameshift_variant Exon 3/3	chr1:152307617:CTG:C frameshift_variant Exon 3/3
ENSG00000143631	FLG	chr1:152308117:C:A	chr1:152308117:C:A	spiro_dermatitis	0	0	0	1	0	0	0	0	12	0	chr1:152308117:C:A stop_gained Exon 3/3	chr1:152308117:C:A stop_gained Exon 3/3
ENSG00000143631	FLG	chr1:152308204:C:A	chr1:152308204:C:A	spiro_dermatitis	0	0	0	1	0	0	0	0	6	0	chr1:152308204:C:A stop_gained Exon 3/3	chr1:152308204:C:A stop_gained Exon 3/3
ENSG00000143631	FLG	chr1:152308519:G:A	chr1:152308519:G:A	spiro_dermatitis	0	0	0	1	0	0	0	0	8	0	chr1:152308519:G:A stop_gained Exon 3/3	chr1:152308519:G:A stop_gained Exon 3/3
ENSG00000143631	FLG	chr1:152308610:G:T	chr1:152308610:G:T	spiro_dermatitis	0	0	0	1	0	0	0	0	4	0	chr1:152308610:G:T stop_gained Exon 3/3	chr1:152308610:G:T stop_gained Exon 3/3
ENSG00000143631	FLG	chr1:152308647:G:T	chr1:152308647:G:T	spiro_dermatitis	0	0	0	3	0	0	0	0	95	0	chr1:152308647:G:T stop_gained Exon 3/3	chr1:152308647:G:T stop_gained Exon 3/3
ENSG00000143631	FLG	chr1:152308647:G:T	chr1:152313385:G:A	spiro_dermatitis	0	1	0	0	1	0	2	0	0	2	chr1:152308647:G:T stop_gained Exon 3/3	chr1:152313385:G:A stop_gained Exon 3/3
ENSG00000143631	FLG	chr1:152308717:G:A	chr1:152308717:G:A	spiro_dermatitis	0	0	0	1	0	0	0	0	9	0	chr1:152308717:G:A stop_gained Exon 3/3	chr1:152308717:G:A stop_gained Exon 3/3
ENSG00000143631	FLG	chr1:152308777:G:A	chr1:152308777:G:A	spiro_dermatitis	0	0	0	1	0	0	0	0	18	0	chr1:152308777:G:A stop_gained Exon 3/3	chr1:152308777:G:A stop_gained Exon 3/3
ENSG00000143631	FLG	chr1:152308939:CTG:C	chr1:152313385:G:A	spiro_dermatitis	0	1	0	0	1	0	1	0	0	1	chr1:152308939:CTG:C frameshift_variant Exon 3/3	chr1:152313385:G:A stop_gained Exon 3/3
ENSG00000143631	FLG	chr1:152309045:C:T	chr1:152309045:C:T	spiro_dermatitis	0	0	0	2	0	0	0	0	8	0	chr1:152309045:C:T stop_gained Exon 3/3	chr1:152309045:C:T stop_gained Exon 3/3
ENSG00000143631	FLG	chr1:152309494:G:A	chr1:152309494:G:A	spiro_dermatitis	0	0	0	2	0	0	0	0	43	0	chr1:152309494:G:A stop_gained Exon 3/3	chr1:152309494:G:A stop_gained Exon 3/3
ENSG00000143631	FLG	chr1:152309503:C:A	chr1:152313385:G:A	spiro_dermatitis	0	1	0	0	1	0	2	0	0	2	chr1:152309503:C:A stop_gained Exon 3/3	chr1:152313385:G:A stop_gained Exon 3/3
ENSG00000143631	FLG	chr1:152309525:TC:T	chr1:152309525:TC:T	spiro_dermatitis	0	0	0	1	0	0	0	0	13	0	chr1:152309525:TC:T frameshift_variant Exon 3/3	chr1:152309525:TC:T frameshift_variant Exon 3/3
ENSG00000143631	FLG	chr1:152309948:AG:A	chr1:152309948:AG:A	spiro_dermatitis	0	0	0	1	0	0	0	0	1	0	chr1:152309948:AG:A frameshift_variant Exon 3/3	chr1:152309948:AG:A frameshift_variant Exon 3/3
ENSG00000143631	FLG	chr1:152310097:CCTGA:C	chr1:152310097:CCTGA:C	spiro_dermatitis	0	0	0	1	0	0	0	0	24	0	chr1:152310097:CCTGA:C frameshift_variant Exon 3/3	chr1:152310097:CCTGA:C frameshift_variant Exon 3/3
ENSG00000143631	FLG	chr1:152310235:C:A	chr1:152310235:C:A	spiro_dermatitis	0	0	0	1	0	0	0	0	3	0	chr1:152310235:C:A stop_gained Exon 3/3	chr1:152310235:C:A stop_gained Exon 3/3
ENSG00000143631	FLG	chr1:152310347:TC:T	chr1:152310347:TC:T	spiro_dermatitis	0	0	0	1	0	0	0	0	11	0	chr1:152310347:TC:T frameshift_variant Exon 3/3	chr1:152310347:TC:T frameshift_variant Exon 3/3
ENSG00000143631	FLG	chr1:152310385:G:A	chr1:152310385:G:A	spiro_dermatitis	0	0	0	1	0	0	0	0	5	0	chr1:152310385:G:A stop_gained Exon 3/3	chr1:152310385:G:A stop_gained Exon 3/3
ENSG00000143631	FLG	chr1:152310466:G:A	chr1:152310466:G:A	spiro_dermatitis	0	0	0	10	0	0	0	0	145	0	chr1:152310466:G:A stop_gained Exon 3/3	chr1:152310466:G:A stop_gained Exon 3/3
ENSG00000143631	FLG	chr1:152310466:G:A	chr1:152312600:CACTG:C	spiro_dermatitis	0	1	0	0	1	0	5	0	0	5	chr1:152310466:G:A stop_gained Exon 3/3	chr1:152312600:CACTG:C frameshift_variant Exon 3/3
ENSG00000143631	FLG	chr1:152310556:G:A	chr1:152310556:G:A	spiro_dermatitis	0	0	0	1	0	0	0	0	1	0	chr1:152310556:G:A stop_gained Exon 3/3	chr1:152310556:G:A stop_gained Exon 3/3
ENSG00000143631	FLG	chr1:152310664:G:A	chr1:152312600:CACTG:C	spiro_dermatitis	0	1	0	0	1	0	1	0	0	1	chr1:152310664:G:A stop_gained Exon 3/3	chr1:152312600:CACTG:C frameshift_variant Exon 3/3
ENSG00000143631	FLG	chr1:152310688:CCTCA:C	chr1:152310688:CCTCA:C	spiro_dermatitis	0	0	0	4	0	0	0	0	18	0	chr1:152310688:CCTCA:C frameshift_variant Exon 3/3	chr1:152310688:CCTCA:C frameshift_variant Exon 3/3
ENSG00000143631	FLG	chr1:152310752:AG:A	chr1:152310752:AG:A	spiro_dermatitis	0	0	0	1	0	0	0	0	1	0	chr1:152310752:AG:A frameshift_variant Exon 3/3	chr1:152310752:AG:A frameshift_variant Exon 3/3
ENSG00000143631	FLG	chr1:152311047:G:T	chr1:152311047:G:T	spiro_dermatitis	0	0	0	2	0	0	0	0	41	0	chr1:152311047:G:T stop_gained Exon 3/3	chr1:152311047:G:T stop_gained Exon 3/3
ENSG00000143631	FLG	chr1:152311113:G:T	chr1:152311113:G:T	spiro_dermatitis	0	0	0	1	0	0	0	0	3	0	chr1:152311113:G:T stop_gained Exon 3/3	chr1:152311113:G:T stop_gained Exon 3/3
ENSG00000143631	FLG	chr1:152311183:AC:A	chr1:152311183:AC:A	spiro_dermatitis	0	0	0	11	0	0	0	0	131	0	chr1:152311183:AC:A frameshift_variant Exon 3/3	chr1:152311183:AC:A frameshift_variant Exon 3/3
ENSG00000143631	FLG	chr1:152311183:AC:A	chr1:152312600:CACTG:C	spiro_dermatitis	0	2	0	0	2	0	4	0	0	4	chr1:152311183:AC:A frameshift_variant Exon 3/3	chr1:152312600:CACTG:C frameshift_variant Exon 3/3
ENSG00000143631	FLG	chr1:152311183:AC:A	chr1:152313385:G:A	spiro_dermatitis	0	1	0	0	1	0	4	0	0	4	chr1:152311183:AC:A frameshift_variant Exon 3/3	chr1:152313385:G:A stop_gained Exon 3/3
ENSG00000143631	FLG	chr1:152311212:TG:T	chr1:152315363:C:A	spiro_dermatitis	0	1	0	0	1	0	1	0	0	1	chr1:152311212:TG:T frameshift_variant Exon 3/3	chr1:152315363:C:A stop_gained Exon 2/3
ENSG00000143631	FLG	chr1:152311468:G:A	chr1:152311468:G:A	spiro_dermatitis	0	0	0	4	0	0	0	0	54	0	chr1:152311468:G:A stop_gained Exon 3/3	chr1:152311468:G:A stop_gained Exon 3/3
ENSG00000143631	FLG	chr1:152311510:GT:G	chr1:152311510:GT:G	spiro_dermatitis	0	0	0	1	0	0	0	0	2	0	chr1:152311510:GT:G frameshift_variant Exon 3/3	chr1:152311510:GT:G frameshift_variant Exon 3/3
ENSG00000143631	FLG	chr1:152311615:G:A	chr1:152311615:G:A	spiro_dermatitis	0	0	0	2	0	0	0	0	5	0	chr1:152311615:G:A stop_gained Exon 3/3	chr1:152311615:G:A stop_gained Exon 3/3
ENSG00000143631	FLG	chr1:152311957:G:A	chr1:152311957:G:A	spiro_dermatitis	0	0	0	1	0	0	0	0	39	0	chr1:152311957:G:A stop_gained Exon 3/3	chr1:152311957:G:A stop_gained Exon 3/3
ENSG00000143631	FLG	chr1:152311974:CG:C	chr1:152312600:CACTG:C	spiro_dermatitis	0	1	0	0	1	0	1	0	0	1	chr1:152311974:CG:C frameshift_variant Exon 3/3	chr1:152312600:CACTG:C frameshift_variant Exon 3/3
ENSG00000143631	FLG	chr1:152312001:C:T	chr1:152312001:C:T	spiro_dermatitis	0	0	0	2	0	0	0	0	6	0	chr1:152312001:C:T stop_gained Exon 3/3	chr1:152312001:C:T stop_gained Exon 3/3
ENSG00000143631	FLG	chr1:152312491:TG:T	chr1:152312507:G:GA	spiro_dermatitis	3	0	0	0	0	26	0	0	0	0	chr1:152312491:TG:T frameshift_variant Exon 3/3	chr1:152312507:G:GA frameshift_variant Exon 3/3
ENSG00000143631	FLG	chr1:152312507:G:GA	chr1:152314107:G:T	spiro_dermatitis	1	0	0	0	0	2	0	0	0	0	chr1:152312507:G:GA frameshift_variant Exon 3/3	chr1:152314107:G:T stop_gained Exon 3/3
ENSG00000143631	FLG	chr1:152312524:G:A	chr1:152312524:G:A	spiro_dermatitis	0	0	0	5	0	0	0	0	43	0	chr1:152312524:G:A stop_gained Exon 3/3	chr1:152312524:G:A stop_gained Exon 3/3
ENSG00000143631	FLG	chr1:152312600:CACTG:C	chr1:152312600:CACTG:C	spiro_dermatitis	0	0	15	560	15	0	0	101	7894	101	chr1:152312600:CACTG:C frameshift_variant Exon 3/3	chr1:152312600:CACTG:C frameshift_variant Exon 3/3
ENSG00000143631	FLG	chr1:152312600:CACTG:C	chr1:152313385:G:A	spiro_dermatitis	0	26	0	0	26	0	199	0	0	199	chr1:152312600:CACTG:C frameshift_variant Exon 3/3	chr1:152313385:G:A stop_gained Exon 3/3
ENSG00000143631	FLG	chr1:152312600:CACTG:C	chr1:152314207:AT:A	spiro_dermatitis	1	0	0	0	0	14	0	1	0	1	chr1:152312600:CACTG:C frameshift_variant Exon 3/3	chr1:152314207:AT:A frameshift_variant Exon 3/3
ENSG00000143631	FLG	chr1:152313226:TTCCC:T	chr1:152313226:TTCCC:T	spiro_dermatitis	0	0	0	1	0	0	0	0	1	0	chr1:152313226:TTCCC:T frameshift_variant Exon 3/3	chr1:152313226:TTCCC:T frameshift_variant Exon 3/3
ENSG00000143631	FLG	chr1:152313385:G:A	chr1:152313385:G:A	spiro_dermatitis	0	0	20	573	20	0	0	95	7887	95	chr1:152313385:G:A stop_gained Exon 3/3	chr1:152313385:G:A stop_gained Exon 3/3
ENSG00000143631	FLG	chr1:152313385:G:A	chr1:152315363:C:A	spiro_dermatitis	0	1	0	0	1	0	3	0	0	3	chr1:152313385:G:A stop_gained Exon 3/3	chr1:152315363:C:A stop_gained Exon 2/3
ENSG00000143631	FLG	chr1:152313513:G:T	chr1:152313513:G:T	spiro_dermatitis	0	0	0	1	0	0	0	0	8	0	chr1:152313513:G:T stop_gained Exon 3/3	chr1:152313513:G:T stop_gained Exon 3/3
ENSG00000143631	FLG	chr1:152313823:G:A	chr1:152313823:G:A	spiro_dermatitis	0	0	0	3	0	0	0	0	38	0	chr1:152313823:G:A stop_gained Exon 3/3	chr1:152313823:G:A stop_gained Exon 3/3
ENSG00000143631	FLG	chr1:152313870:TG:T	chr1:152313870:TG:T	spiro_dermatitis	0	0	0	1	0	0	0	0	7	0	chr1:152313870:TG:T frameshift_variant Exon 3/3	chr1:152313870:TG:T frameshift_variant Exon 3/3
ENSG00000143631	FLG	chr1:152313909:C:T	chr1:152313909:C:T	spiro_dermatitis	0	0	0	2	0	0	0	0	41	0	chr1:152313909:C:T stop_gained Exon 3/3	chr1:152313909:C:T stop_gained Exon 3/3
ENSG00000143631	FLG	chr1:152314140:C:CT	chr1:152314140:C:CT	spiro_dermatitis	0	0	0	4	0	0	0	0	28	0	chr1:152314140:C:CT frameshift_variant Exon 3/3	chr1:152314140:C:CT frameshift_variant Exon 3/3
ENSG00000143631	FLG	chr1:152314261:CTTCT:C	chr1:152314261:CTTCT:C	spiro_dermatitis	0	0	0	1	0	0	0	0	12	0	chr1:152314261:CTTCT:C frameshift_variant Exon 3/3	chr1:152314261:CTTCT:C frameshift_variant Exon 3/3
ENSG00000143631	FLG	chr1:152314400:TTTTC:T	chr1:152314400:TTTTC:T	spiro_dermatitis	0	0	0	5	0	0	0	0	21	0	chr1:152314400:TTTTC:T frameshift_variant Exon 3/3	chr1:152314400:TTTTC:T frameshift_variant Exon 3/3
ENSG00000143631	FLG	chr1:152314631:ATATGC:A	chr1:152314631:ATATGC:A	spiro_dermatitis	0	0	0	2	0	0	0	0	11	0	chr1:152314631:ATATGC:A frameshift_variant Exon 3/3	chr1:152314631:ATATGC:A frameshift_variant Exon 3/3
ENSG00000143631	FLG	chr1:152315318:C:G	chr1:152315318:C:G	spiro_dermatitis	0	0	0	1	0	0	0	0	9	0	chr1:152315318:C:G splice_donor_variant Intron 2/2	chr1:152315318:C:G splice_donor_variant Intron 2/2
ENSG00000143631	FLG	chr1:152315363:C:A	chr1:152315363:C:A	spiro_dermatitis	0	0	0	6	0	0	0	0	118	0	chr1:152315363:C:A stop_gained Exon 2/3	chr1:152315363:C:A stop_gained Exon 2/3
ENSG00000165474	GJB2	chr13:20189016:G:T	chr13:20189016:G:T	spiro_hearing_loss	0	0	0	1	0	0	0	0	8	0	chr13:20189016:G:T missense_variant Exon 2/2	chr13:20189016:G:T missense_variant Exon 2/2
ENSG00000165474	GJB2	chr13:20189104:C:T	chr13:20189104:C:T	spiro_hearing_loss	0	0	0	8	0	0	0	0	272	0	chr13:20189104:C:T missense_variant Exon 2/2	chr13:20189104:C:T missense_variant Exon 2/2
ENSG00000165474	GJB2	chr13:20189143:C:T	chr13:20189143:C:T	spiro_hearing_loss	0	0	0	2	0	0	0	0	8	0	chr13:20189143:C:T missense_variant Exon 2/2	chr13:20189143:C:T missense_variant Exon 2/2
ENSG00000165474	GJB2	chr13:20189155:G:A	chr13:20189166:C:T	spiro_hearing_loss	0	1	0	0	1	0	1	0	0	1	chr13:20189155:G:A missense_variant Exon 2/2	chr13:20189166:C:T missense_variant Exon 2/2
ENSG00000165474	GJB2	chr13:20189166:C:T	chr13:20189166:C:T	spiro_hearing_loss	0	0	0	9	0	0	0	0	322	0	chr13:20189166:C:T missense_variant Exon 2/2	chr13:20189166:C:T missense_variant Exon 2/2
ENSG00000165474	GJB2	chr13:20189166:C:T	chr13:20189546:AC:A	spiro_hearing_loss	0	1	0	0	1	0	1	0	0	1	chr13:20189166:C:T missense_variant Exon 2/2	chr13:20189546:AC:A frameshift_variant Exon 2/2
ENSG00000165474	GJB2	chr13:20189227:C:T	chr13:20189227:C:T	spiro_hearing_loss	0	0	0	5	0	0	0	0	121	0	chr13:20189227:C:T missense_variant Exon 2/2	chr13:20189227:C:T missense_variant Exon 2/2
ENSG00000165474	GJB2	chr13:20189255:CCCCTTGATGAACTT:C	chr13:20189255:CCCCTTGATGAACTT:C	spiro_hearing_loss	0	0	0	2	0	0	0	0	53	0	chr13:20189255:CCCCTTGATGAACTT:C frameshift_variant Exon 2/2	chr13:20189255:CCCCTTGATGAACTT:C frameshift_variant Exon 2/2
ENSG00000165474	GJB2	chr13:20189303:C:T	chr13:20189303:C:T	spiro_hearing_loss	0	0	0	1	0	0	0	0	30	0	chr13:20189303:C:T missense_variant Exon 2/2	chr13:20189303:C:T missense_variant Exon 2/2
ENSG00000165474	GJB2	chr13:20189313:A:G	chr13:20189313:A:G	spiro_hearing_loss	0	0	0	3	0	0	0	0	170	0	chr13:20189313:A:G missense_variant Exon 2/2	chr13:20189313:A:G missense_variant Exon 2/2
ENSG00000165474	GJB2	chr13:20189343:T:G	chr13:20189343:T:G	spiro_hearing_loss	0	0	0	3	0	0	0	0	14	0	chr13:20189343:T:G missense_variant Exon 2/2	chr13:20189343:T:G missense_variant Exon 2/2
ENSG00000165474	GJB2	chr13:20189413:G:A	chr13:20189413:G:A	spiro_hearing_loss	0	0	0	1	0	0	0	0	54	0	chr13:20189413:G:A stop_gained Exon 2/2	chr13:20189413:G:A stop_gained Exon 2/2
ENSG00000165474	GJB2	chr13:20189414:CA:C	chr13:20189414:CA:C	spiro_hearing_loss	0	0	0	3	0	0	0	0	69	0	chr13:20189414:CA:C frameshift_variant Exon 2/2	chr13:20189414:CA:C frameshift_variant Exon 2/2
ENSG00000165474	GJB2	chr13:20189443:C:A	chr13:20189443:C:A	spiro_hearing_loss	0	0	0	1	0	0	0	0	46	0	chr13:20189443:C:A stop_gained Exon 2/2	chr13:20189443:C:A stop_gained Exon 2/2
ENSG00000165474	GJB2	chr13:20189443:C:A	chr13:20189546:AC:A	spiro_hearing_loss	0	1	0	0	1	0	1	0	0	1	chr13:20189443:C:A stop_gained Exon 2/2	chr13:20189546:AC:A frameshift_variant Exon 2/2
ENSG00000165474	GJB2	chr13:20189473:C:T	chr13:20189473:C:T	spiro_hearing_loss	0	0	0	7	0	0	0	0	220	0	chr13:20189473:C:T missense_variant Exon 2/2	chr13:20189473:C:T missense_variant Exon 2/2
ENSG00000165474	GJB2	chr13:20189473:C:T	chr13:20189546:AC:A	spiro_hearing_loss	0	1	0	0	1	0	2	0	0	2	chr13:20189473:C:T missense_variant Exon 2/2	chr13:20189546:AC:A frameshift_variant Exon 2/2
ENSG00000165474	GJB2	chr13:20189523:A:G	chr13:20189523:A:G	spiro_hearing_loss	0	0	0	1	0	0	0	0	2	0	chr13:20189523:A:G missense_variant Exon 2/2	chr13:20189523:A:G missense_variant Exon 2/2
ENSG00000165474	GJB2	chr13:20189546:AC:A	chr13:20189546:AC:A	spiro_hearing_loss	0	0	1	91	1	0	0	6	2675	6	chr13:20189546:AC:A frameshift_variant Exon 2/2	chr13:20189546:AC:A frameshift_variant Exon 2/2
ENSG00000165474	GJB2	chr13:20189553:AG:A	chr13:20189553:AG:A	spiro_hearing_loss	0	0	0	1	0	0	0	0	2	0	chr13:20189553:AG:A frameshift_variant Exon 2/2	chr13:20189553:AG:A frameshift_variant Exon 2/2
ENSG00000165474	GJB2	chr13:20189581:T:C	chr13:20189581:T:C	spiro_hearing_loss	0	0	0	1	0	0	0	0	23	0	chr13:20189581:T:C start_lost Exon 2/2	chr13:20189581:T:C start_lost Exon 2/2
ENSG00000165474	GJB2	chr13:20189604:C:T	chr13:20189604:C:T	spiro_hearing_loss	0	0	0	1	0	0	0	0	7	0	chr13:20189604:C:T splice_acceptor_variant Intron 1/1	chr13:20189604:C:T splice_acceptor_variant Intron 1/1
ENSG00000165474	GJB2	chr13:20189605:T:G	chr13:20189605:T:G	spiro_hearing_loss	0	0	0	6	0	0	0	0	228	0	chr13:20189605:T:G splice_acceptor_variant Intron 1/1	chr13:20189605:T:G splice_acceptor_variant Intron 1/1
ENSG00000064270	ATP2C2	chr16:84368662:C:A	chr16:84368662:C:A	COPD_combined	0	0	0	4	0	0	0	0	41	0	chr16:84368662:C:A stop_gained Exon 1/28	chr16:84368662:C:A stop_gained Exon 1/28
ENSG00000064270	ATP2C2	chr16:84405150:C:T	chr16:84405150:C:T	COPD_combined	0	0	0	3	0	0	0	0	45	0	chr16:84405150:C:T missense_variant Exon 3/28	chr16:84405150:C:T missense_variant Exon 3/28
ENSG00000064270	ATP2C2	chr16:84405150:C:T	chr16:84422426:G:T	COPD_combined	0	1	0	0	1	0	1	0	0	1	chr16:84405150:C:T missense_variant Exon 3/28	chr16:84422426:G:T missense_variant Exon 8/28
ENSG00000064270	ATP2C2	chr16:84405171:G:A	chr16:84405171:G:A	COPD_combined	0	0	0	4	0	0	0	0	19	0	chr16:84405171:G:A missense_variant Exon 3/28	chr16:84405171:G:A missense_variant Exon 3/28
ENSG00000064270	ATP2C2	chr16:84408469:A:G	chr16:84408469:A:G	COPD_combined	0	0	0	2	0	0	0	0	13	0	chr16:84408469:A:G missense_variant Exon 4/28	chr16:84408469:A:G missense_variant Exon 4/28
ENSG00000064270	ATP2C2	chr16:84408477:G:A	chr16:84408477:G:A	COPD_combined	0	0	0	1	0	0	0	0	4	0	chr16:84408477:G:A missense_variant Exon 4/28	chr16:84408477:G:A missense_variant Exon 4/28
ENSG00000064270	ATP2C2	chr16:84410587:C:T	chr16:84410587:C:T	COPD_combined	0	0	0	1	0	0	0	0	4	0	chr16:84410587:C:T missense_variant Exon 5/28	chr16:84410587:C:T missense_variant Exon 5/28
ENSG00000064270	ATP2C2	chr16:84410590:T:C	chr16:84410590:T:C	COPD_combined	0	0	0	1	0	0	0	0	14	0	chr16:84410590:T:C missense_variant Exon 5/28	chr16:84410590:T:C missense_variant Exon 5/28
ENSG00000064270	ATP2C2	chr16:84415518:G:A	chr16:84415518:G:A	COPD_combined	0	0	0	1	0	0	0	0	2	0	chr16:84415518:G:A missense_variant Exon 7/28	chr16:84415518:G:A missense_variant Exon 7/28
ENSG00000064270	ATP2C2	chr16:84415556:G:A	chr16:84415556:G:A	COPD_combined	0	0	0	3	0	0	0	0	23	0	chr16:84415556:G:A missense_variant Exon 7/28	chr16:84415556:G:A missense_variant Exon 7/28
ENSG00000064270	ATP2C2	chr16:84415580:C:T	chr16:84415580:C:T	COPD_combined	0	0	0	1	0	0	0	0	2	0	chr16:84415580:C:T stop_gained Exon 7/28	chr16:84415580:C:T stop_gained Exon 7/28
ENSG00000064270	ATP2C2	chr16:84415583:C:G	chr16:84415583:C:G	COPD_combined	0	0	0	1	0	0	0	0	7	0	chr16:84415583:C:G missense_variant Exon 7/28	chr16:84415583:C:G missense_variant Exon 7/28
ENSG00000064270	ATP2C2	chr16:84422408:G:T	chr16:84422408:G:T	COPD_combined	0	0	0	1	0	0	0	0	11	0	chr16:84422408:G:T missense_variant Exon 8/28	chr16:84422408:G:T missense_variant Exon 8/28
ENSG00000064270	ATP2C2	chr16:84422411:G:A	chr16:84422411:G:A	COPD_combined	0	0	0	2	0	0	0	0	12	0	chr16:84422411:G:A missense_variant Exon 8/28	chr16:84422411:G:A missense_variant Exon 8/28
ENSG00000064270	ATP2C2	chr16:84422424:C:G	chr16:84422424:C:G	COPD_combined	0	0	0	1	0	0	0	0	5	0	chr16:84422424:C:G missense_variant Exon 8/28	chr16:84422424:C:G missense_variant Exon 8/28
ENSG00000064270	ATP2C2	chr16:84422425:CG:C	chr16:84422430:A:C	COPD_combined	1	0	0	0	0	42	0	0	0	0	chr16:84422425:CG:C frameshift_variant Exon 8/28	chr16:84422430:A:C missense_variant Exon 8/28
ENSG00000064270	ATP2C2	chr16:84422426:G:A	chr16:84422426:G:A	COPD_combined	0	0	0	1	0	0	0	0	8	0	chr16:84422426:G:A missense_variant Exon 8/28	chr16:84422426:G:A missense_variant Exon 8/28
ENSG00000064270	ATP2C2	chr16:84422426:G:T	chr16:84422426:G:T	COPD_combined	0	0	0	40	0	0	0	0	457	0	chr16:84422426:G:T missense_variant Exon 8/28	chr16:84422426:G:T missense_variant Exon 8/28
ENSG00000064270	ATP2C2	chr16:84422426:G:T	chr16:84451919:A:T	COPD_combined	0	1	0	0	1	0	1	0	0	1	chr16:84422426:G:T missense_variant Exon 8/28	chr16:84451919:A:T splice_acceptor_variant Intron 17/27
ENSG00000064270	ATP2C2	chr16:84422426:G:T	chr16:84459274:A:C	COPD_combined	0	1	0	0	1	0	1	0	0	1	chr16:84422426:G:T missense_variant Exon 8/28	chr16:84459274:A:C missense_variant Exon 23/28
ENSG00000064270	ATP2C2	chr16:84422426:G:T	chr16:84459280:G:A	COPD_combined	0	1	0	0	1	0	1	0	0	1	chr16:84422426:G:T missense_variant Exon 8/28	chr16:84459280:G:A missense_variant Exon 23/28
ENSG00000064270	ATP2C2	chr16:84422626:CAG:C	chr16:84422626:CAG:C	COPD_combined	0	0	0	1	0	0	0	0	16	0	chr16:84422626:CAG:C splice_acceptor_variant Intron 8/27	chr16:84422626:CAG:C splice_acceptor_variant Intron 8/27
ENSG00000064270	ATP2C2	chr16:84422635:G:A	chr16:84422635:G:A	COPD_combined	0	0	0	3	0	0	0	0	15	0	chr16:84422635:G:A missense_variant Exon 9/28	chr16:84422635:G:A missense_variant Exon 9/28
ENSG00000064270	ATP2C2	chr16:84422669:A:G	chr16:84422669:A:G	COPD_combined	0	0	0	1	0	0	0	0	4	0	chr16:84422669:A:G missense_variant Exon 9/28	chr16:84422669:A:G missense_variant Exon 9/28
ENSG00000064270	ATP2C2	chr16:84422698:G:A	chr16:84422698:G:A	COPD_combined	0	0	0	1	0	0	0	0	7	0	chr16:84422698:G:A splice_donor_variant Intron 9/27	chr16:84422698:G:A splice_donor_variant Intron 9/27
ENSG00000064270	ATP2C2	chr16:84423194:A:G	chr16:84423194:A:G	COPD_combined	0	0	0	4	0	0	0	0	50	0	chr16:84423194:A:G missense_variant Exon 10/28	chr16:84423194:A:G missense_variant Exon 10/28
ENSG00000064270	ATP2C2	chr16:84423197:A:G	chr16:84454984:T:C	COPD_combined	4	0	0	0	0	27	0	0	0	0	chr16:84423197:A:G missense_variant Exon 10/28	chr16:84454984:T:C missense_variant Exon 21/28
ENSG00000064270	ATP2C2	chr16:84423232:G:C	chr16:84423232:G:C	COPD_combined	0	0	0	2	0	0	0	0	17	0	chr16:84423232:G:C missense_variant Exon 10/28	chr16:84423232:G:C missense_variant Exon 10/28
ENSG00000064270	ATP2C2	chr16:84423265:T:A	chr16:84423265:T:A	COPD_combined	0	0	1	0	1	0	0	1	0	1	chr16:84423265:T:A splice_donor_variant Intron 10/27	chr16:84423265:T:A splice_donor_variant Intron 10/27
ENSG00000064270	ATP2C2	chr16:84425741:T:C	chr16:84425741:T:C	COPD_combined	0	0	0	1	0	0	0	0	4	0	chr16:84425741:T:C missense_variant Exon 11/28	chr16:84425741:T:C missense_variant Exon 11/28
ENSG00000064270	ATP2C2	chr16:84425794:G:A	chr16:84425794:G:A	COPD_combined	0	0	0	1	0	0	0	0	42	0	chr16:84425794:G:A missense_variant Exon 11/28	chr16:84425794:G:A missense_variant Exon 11/28
ENSG00000064270	ATP2C2	chr16:84425801:G:A	chr16:84425801:G:A	COPD_combined	0	0	0	1	0	0	0	0	4	0	chr16:84425801:G:A missense_variant Exon 11/28	chr16:84425801:G:A missense_variant Exon 11/28
ENSG00000064270	ATP2C2	chr16:84439197:C:T	chr16:84439197:C:T	COPD_combined	0	0	0	1	0	0	0	0	10	0	chr16:84439197:C:T missense_variant Exon 12/28	chr16:84439197:C:T missense_variant Exon 12/28
ENSG00000064270	ATP2C2	chr16:84439206:G:A	chr16:84439206:G:A	COPD_combined	0	0	0	7	0	0	0	1	136	1	chr16:84439206:G:A missense_variant Exon 12/28	chr16:84439206:G:A missense_variant Exon 12/28
ENSG00000064270	ATP2C2	chr16:84439457:C:T	chr16:84439457:C:T	COPD_combined	0	0	0	3	0	0	0	0	27	0	chr16:84439457:C:T missense_variant Exon 13/28	chr16:84439457:C:T missense_variant Exon 13/28
ENSG00000064270	ATP2C2	chr16:84442526:A:C	chr16:84442526:A:C	COPD_combined	0	0	0	3	0	0	0	0	12	0	chr16:84442526:A:C missense_variant Exon 15/28	chr16:84442526:A:C missense_variant Exon 15/28
ENSG00000064270	ATP2C2	chr16:84442526:A:C	chr16:84461807:T:A	COPD_combined	0	1	0	0	1	0	1	0	0	1	chr16:84442526:A:C missense_variant Exon 15/28	chr16:84461807:T:A missense_variant Exon 26/28
ENSG00000064270	ATP2C2	chr16:84442559:G:C	chr16:84442559:G:C	COPD_combined	0	0	0	1	0	0	0	0	4	0	chr16:84442559:G:C missense_variant Exon 15/28	chr16:84442559:G:C missense_variant Exon 15/28
ENSG00000064270	ATP2C2	chr16:84442570:G:A	chr16:84442570:G:A	COPD_combined	0	0	0	2	0	0	0	0	9	0	chr16:84442570:G:A missense_variant Exon 15/28	chr16:84442570:G:A missense_variant Exon 15/28
ENSG00000064270	ATP2C2	chr16:84448550:C:G	chr16:84448550:C:G	COPD_combined	0	0	0	1	0	0	0	0	3	0	chr16:84448550:C:G stop_gained Exon 17/28	chr16:84448550:C:G stop_gained Exon 17/28
ENSG00000064270	ATP2C2	chr16:84448569:G:A	chr16:84448569:G:A	COPD_combined	0	0	0	1	0	0	0	0	6	0	chr16:84448569:G:A missense_variant Exon 17/28	chr16:84448569:G:A missense_variant Exon 17/28
ENSG00000064270	ATP2C2	chr16:84448635:C:T	chr16:84448635:C:T	COPD_combined	0	0	0	1	0	0	0	0	1	0	chr16:84448635:C:T stop_gained Exon 17/28	chr16:84448635:C:T stop_gained Exon 17/28
ENSG00000064270	ATP2C2	chr16:84448657:A:G	chr16:84448657:A:G	COPD_combined	0	0	0	2	0	0	0	0	18	0	chr16:84448657:A:G missense_variant Exon 17/28	chr16:84448657:A:G missense_variant Exon 17/28
ENSG00000064270	ATP2C2	chr16:84451919:A:T	chr16:84451919:A:T	COPD_combined	0	0	0	2	0	0	0	0	72	0	chr16:84451919:A:T splice_acceptor_variant Intron 17/27	chr16:84451919:A:T splice_acceptor_variant Intron 17/27
ENSG00000064270	ATP2C2	chr16:84452004:G:A	chr16:84452004:G:A	COPD_combined	0	0	0	3	0	0	0	0	54	0	chr16:84452004:G:A missense_variant Exon 18/28	chr16:84452004:G:A missense_variant Exon 18/28
ENSG00000064270	ATP2C2	chr16:84452054:G:A	chr16:84452054:G:A	COPD_combined	0	0	0	1	0	0	0	0	3	0	chr16:84452054:G:A missense_variant Exon 18/28	chr16:84452054:G:A missense_variant Exon 18/28
ENSG00000064270	ATP2C2	chr16:84452062:G:C	chr16:84452062:G:C	COPD_combined	0	0	0	1	0	0	0	0	1	0	chr16:84452062:G:C missense_variant Exon 18/28	chr16:84452062:G:C missense_variant Exon 18/28
ENSG00000064270	ATP2C2	chr16:84452074:A:G	chr16:84452074:A:G	COPD_combined	0	0	0	1	0	0	0	0	4	0	chr16:84452074:A:G missense_variant Exon 18/28	chr16:84452074:A:G missense_variant Exon 18/28
ENSG00000064270	ATP2C2	chr16:84452077:C:T	chr16:84452077:C:T	COPD_combined	0	0	0	2	0	0	0	0	8	0	chr16:84452077:C:T missense_variant Exon 18/28	chr16:84452077:C:T missense_variant Exon 18/28
ENSG00000064270	ATP2C2	chr16:84452091:G:C	chr16:84452091:G:C	COPD_combined	0	0	0	1	0	0	0	0	8	0	chr16:84452091:G:C missense_variant Exon 18/28	chr16:84452091:G:C missense_variant Exon 18/28
ENSG00000064270	ATP2C2	chr16:84452092:G:A	chr16:84452092:G:A	COPD_combined	0	0	0	2	0	0	0	0	22	0	chr16:84452092:G:A splice_donor_variant Intron 18/27	chr16:84452092:G:A splice_donor_variant Intron 18/27
ENSG00000064270	ATP2C2	chr16:84453149:G:A	chr16:84453149:G:A	COPD_combined	0	0	0	2	0	0	0	0	34	0	chr16:84453149:G:A missense_variant Exon 19/28	chr16:84453149:G:A missense_variant Exon 19/28
ENSG00000064270	ATP2C2	chr16:84453351:C:T	chr16:84453351:C:T	COPD_combined	0	0	0	1	0	0	0	0	2	0	chr16:84453351:C:T missense_variant Exon 20/28	chr16:84453351:C:T missense_variant Exon 20/28
ENSG00000064270	ATP2C2	chr16:84453372:G:T	chr16:84453372:G:T	COPD_combined	0	0	0	1	0	0	0	0	2	0	chr16:84453372:G:T splice_donor_variant Intron 20/27	chr16:84453372:G:T splice_donor_variant Intron 20/27
ENSG00000064270	ATP2C2	chr16:84454914:C:CAG	chr16:84454914:C:CAG	COPD_combined	0	0	0	1	0	0	0	0	8	0	chr16:84454914:C:CAG frameshift_variant Exon 21/28	chr16:84454914:C:CAG frameshift_variant Exon 21/28
ENSG00000064270	ATP2C2	chr16:84454924:C:A	chr16:84454924:C:A	COPD_combined	0	0	0	1	0	0	0	0	3	0	chr16:84454924:C:A missense_variant Exon 21/28	chr16:84454924:C:A missense_variant Exon 21/28
ENSG00000064270	ATP2C2	chr16:84454924:C:T	chr16:84454924:C:T	COPD_combined	0	0	0	1	0	0	0	0	25	0	chr16:84454924:C:T missense_variant Exon 21/28	chr16:84454924:C:T missense_variant Exon 21/28
ENSG00000064270	ATP2C2	chr16:84454944:G:A	chr16:84454944:G:A	COPD_combined	0	0	0	1	0	0	0	0	4	0	chr16:84454944:G:A missense_variant Exon 21/28	chr16:84454944:G:A missense_variant Exon 21/28
ENSG00000064270	ATP2C2	chr16:84454984:T:C	chr16:84454984:T:C	COPD_combined	0	0	0	1	0	0	0	0	2	0	chr16:84454984:T:C missense_variant Exon 21/28	chr16:84454984:T:C missense_variant Exon 21/28
ENSG00000064270	ATP2C2	chr16:84459133:G:A	chr16:84459133:G:A	COPD_combined	0	0	0	1	0	0	0	0	6	0	chr16:84459133:G:A missense_variant Exon 22/28	chr16:84459133:G:A missense_variant Exon 22/28
ENSG00000064270	ATP2C2	chr16:84459155:A:T	chr16:84459155:A:T	COPD_combined	0	0	0	1	0	0	0	0	19	0	chr16:84459155:A:T missense_variant Exon 22/28	chr16:84459155:A:T missense_variant Exon 22/28
ENSG00000064270	ATP2C2	chr16:84459160:A:T	chr16:84459160:A:T	COPD_combined	0	0	0	1	0	0	0	0	3	0	chr16:84459160:A:T stop_gained Exon 22/28	chr16:84459160:A:T stop_gained Exon 22/28
ENSG00000064270	ATP2C2	chr16:84459173:G:A	chr16:84459173:G:A	COPD_combined	0	0	0	2	0	0	0	0	19	0	chr16:84459173:G:A missense_variant Exon 22/28	chr16:84459173:G:A missense_variant Exon 22/28
ENSG00000064270	ATP2C2	chr16:84459274:A:C	chr16:84459274:A:C	COPD_combined	0	0	0	12	0	0	0	0	179	0	chr16:84459274:A:C missense_variant Exon 23/28	chr16:84459274:A:C missense_variant Exon 23/28
ENSG00000064270	ATP2C2	chr16:84459280:G:A	chr16:84459280:G:A	COPD_combined	0	0	0	6	0	0	0	0	92	0	chr16:84459280:G:A missense_variant Exon 23/28	chr16:84459280:G:A missense_variant Exon 23/28
ENSG00000064270	ATP2C2	chr16:84459280:G:A	chr16:84460734:T:G	COPD_combined	0	1	0	0	1	0	1	0	0	1	chr16:84459280:G:A missense_variant Exon 23/28	chr16:84460734:T:G missense_variant Exon 25/28
ENSG00000064270	ATP2C2	chr16:84459302:C:A	chr16:84459302:C:A	COPD_combined	0	0	0	1	0	0	0	0	8	0	chr16:84459302:C:A missense_variant Exon 23/28	chr16:84459302:C:A missense_variant Exon 23/28
ENSG00000064270	ATP2C2	chr16:84459305:C:T	chr16:84459305:C:T	COPD_combined	0	0	0	1	0	0	0	0	4	0	chr16:84459305:C:T missense_variant Exon 23/28	chr16:84459305:C:T missense_variant Exon 23/28
ENSG00000064270	ATP2C2	chr16:84459326:C:T	chr16:84459326:C:T	COPD_combined	0	0	0	1	0	0	0	0	8	0	chr16:84459326:C:T missense_variant Exon 23/28	chr16:84459326:C:T missense_variant Exon 23/28
ENSG00000064270	ATP2C2	chr16:84459338:T:C	chr16:84459338:T:C	COPD_combined	0	0	0	2	0	0	0	0	2	0	chr16:84459338:T:C missense_variant Exon 23/28	chr16:84459338:T:C missense_variant Exon 23/28
ENSG00000064270	ATP2C2	chr16:84459351:G:T	chr16:84459351:G:T	COPD_combined	0	0	0	2	0	0	0	0	9	0	chr16:84459351:G:T missense_variant Exon 23/28	chr16:84459351:G:T missense_variant Exon 23/28
ENSG00000064270	ATP2C2	chr16:84459352:A:C	chr16:84459352:A:C	COPD_combined	0	0	0	1	0	0	0	0	3	0	chr16:84459352:A:C missense_variant Exon 23/28	chr16:84459352:A:C missense_variant Exon 23/28
ENSG00000064270	ATP2C2	chr16:84459368:A:G	chr16:84459368:A:G	COPD_combined	0	0	0	1	0	0	0	0	5	0	chr16:84459368:A:G missense_variant Exon 23/28	chr16:84459368:A:G missense_variant Exon 23/28
ENSG00000064270	ATP2C2	chr16:84459377:C:G	chr16:84460658:G:T	COPD_combined	1	0	0	0	0	3	0	0	0	0	chr16:84459377:C:G missense_variant Exon 23/28	chr16:84460658:G:T missense_variant Exon 25/28
ENSG00000064270	ATP2C2	chr16:84459380:C:T	chr16:84459380:C:T	COPD_combined	0	0	0	1	0	0	0	0	16	0	chr16:84459380:C:T missense_variant Exon 23/28	chr16:84459380:C:T missense_variant Exon 23/28
ENSG00000064270	ATP2C2	chr16:84460658:G:T	chr16:84460658:G:T	COPD_combined	0	0	0	24	0	0	0	0	240	0	chr16:84460658:G:T missense_variant Exon 25/28	chr16:84460658:G:T missense_variant Exon 25/28
ENSG00000064270	ATP2C2	chr16:84460679:G:A	chr16:84460679:G:A	COPD_combined	0	0	0	1	0	0	0	0	3	0	chr16:84460679:G:A missense_variant Exon 25/28	chr16:84460679:G:A missense_variant Exon 25/28
ENSG00000064270	ATP2C2	chr16:84460694:C:T	chr16:84460694:C:T	COPD_combined	0	0	0	1	0	0	0	0	4	0	chr16:84460694:C:T missense_variant Exon 25/28	chr16:84460694:C:T missense_variant Exon 25/28
ENSG00000064270	ATP2C2	chr16:84460700:C:T	chr16:84460700:C:T	COPD_combined	0	0	0	2	0	0	0	0	22	0	chr16:84460700:C:T missense_variant Exon 25/28	chr16:84460700:C:T missense_variant Exon 25/28
ENSG00000064270	ATP2C2	chr16:84460701:G:A	chr16:84460701:G:A	COPD_combined	0	0	0	21	0	0	0	0	204	0	chr16:84460701:G:A missense_variant Exon 25/28	chr16:84460701:G:A missense_variant Exon 25/28
ENSG00000064270	ATP2C2	chr16:84460734:T:G	chr16:84460734:T:G	COPD_combined	0	0	0	4	0	0	0	0	45	0	chr16:84460734:T:G missense_variant Exon 25/28	chr16:84460734:T:G missense_variant Exon 25/28
ENSG00000064270	ATP2C2	chr16:84460781:C:T	chr16:84460781:C:T	COPD_combined	0	0	0	1	0	0	0	0	13	0	chr16:84460781:C:T missense_variant Exon 25/28	chr16:84460781:C:T missense_variant Exon 25/28
ENSG00000064270	ATP2C2	chr16:84461751:C:T	chr16:84461751:C:T	COPD_combined	0	0	0	1	0	0	0	0	1	0	chr16:84461751:C:T missense_variant Exon 26/28	chr16:84461751:C:T missense_variant Exon 26/28
ENSG00000064270	ATP2C2	chr16:84461754:T:C	chr16:84461754:T:C	COPD_combined	0	0	0	1	0	0	0	0	3	0	chr16:84461754:T:C missense_variant Exon 26/28	chr16:84461754:T:C missense_variant Exon 26/28
ENSG00000064270	ATP2C2	chr16:84461771:G:C	chr16:84461771:G:C	COPD_combined	0	0	0	2	0	0	0	0	14	0	chr16:84461771:G:C missense_variant Exon 26/28	chr16:84461771:G:C missense_variant Exon 26/28
ENSG00000064270	ATP2C2	chr16:84461780:G:C	chr16:84461780:G:C	COPD_combined	0	0	0	1	0	0	0	0	5	0	chr16:84461780:G:C missense_variant Exon 26/28	chr16:84461780:G:C missense_variant Exon 26/28
ENSG00000064270	ATP2C2	chr16:84461788:C:A	chr16:84461788:C:A	COPD_combined	0	0	0	1	0	0	0	0	6	0	chr16:84461788:C:A missense_variant Exon 26/28	chr16:84461788:C:A missense_variant Exon 26/28
ENSG00000064270	ATP2C2	chr16:84461807:T:A	chr16:84461807:T:A	COPD_combined	0	0	0	1	0	0	0	0	21	0	chr16:84461807:T:A missense_variant Exon 26/28	chr16:84461807:T:A missense_variant Exon 26/28
ENSG00000064270	ATP2C2	chr16:84461808:C:G	chr16:84461808:C:G	COPD_combined	0	0	0	1	0	0	0	0	28	0	chr16:84461808:C:G missense_variant Exon 26/28	chr16:84461808:C:G missense_variant Exon 26/28
ENSG00000064270	ATP2C2	chr16:84461987:G:C	chr16:84461987:G:C	COPD_combined	0	0	0	1	0	0	0	0	1	0	chr16:84461987:G:C splice_acceptor_variant Intron 26/27	chr16:84461987:G:C splice_acceptor_variant Intron 26/27
ENSG00000064270	ATP2C2	chr16:84461992:A:T	chr16:84461992:A:T	COPD_combined	0	0	0	1	0	0	0	0	1	0	chr16:84461992:A:T missense_variant Exon 27/28	chr16:84461992:A:T missense_variant Exon 27/28
ENSG00000064270	ATP2C2	chr16:84462046:T:G	chr16:84462046:T:G	COPD_combined	0	0	0	2	0	0	0	0	13	0	chr16:84462046:T:G missense_variant Exon 27/28	chr16:84462046:T:G missense_variant Exon 27/28
ENSG00000064270	ATP2C2	chr16:84462079:A:T	chr16:84462079:A:T	COPD_combined	0	0	0	1	0	0	0	0	6	0	chr16:84462079:A:T missense_variant Exon 27/28	chr16:84462079:A:T missense_variant Exon 27/28
ENSG00000064270	ATP2C2	chr16:84462129:G:A	chr16:84462129:G:A	COPD_combined	0	0	0	1	0	0	0	0	12	0	chr16:84462129:G:A missense_variant Exon 27/28	chr16:84462129:G:A missense_variant Exon 27/28
ENSG00000064270	ATP2C2	chr16:84463620:T:G	chr16:84463620:T:G	COPD_combined	0	0	0	1	0	0	0	0	2	0	chr16:84463620:T:G missense_variant Exon 28/28	chr16:84463620:T:G missense_variant Exon 28/28
ENSG00000064270	ATP2C2	chr16:84463635:T:C	chr16:84463635:T:C	COPD_combined	0	0	0	4	0	0	0	0	41	0	chr16:84463635:T:C missense_variant Exon 28/28	chr16:84463635:T:C missense_variant Exon 28/28
ENSG00000064270	ATP2C2	chr16:84463647:T:C	chr16:84463647:T:C	COPD_combined	0	0	0	3	0	0	0	0	54	0	chr16:84463647:T:C missense_variant Exon 28/28	chr16:84463647:T:C missense_variant Exon 28/28
